# Supplementary material for: Towards an understanding of the propensity for crystalline hydrate formation by molecular compounds
Source: IUCrJ. 2016 Oct 18;3(Pt 6):430–9. doi: 10.1107/S2052252516015633 (PMC5094445; doi:10.1107/S2052252516015633)
Supplement: Supplementary file 1 [file m-03-00430-sup1.cif]

 
data_2 
_database_code_depnum_ccdc_archive     'CCDC 1509584'
 
_audit_creation_method            SHELXL-97 
_chemical_name_systematic 
; 
 ? 
; 
_chemical_name_common             ? 
_chemical_melting_point           ? 
_chemical_formula_moiety          ? 
_chemical_formula_sum 
 'C12 H8 N2' 
_chemical_formula_weight          180.20 
 
loop_ 
 _atom_type_symbol 
 _atom_type_description 
 _atom_type_scat_dispersion_real 
 _atom_type_scat_dispersion_imag 
 _atom_type_scat_source 
 'C'  'C'   0.0033   0.0016 
 'International Tables Vol C Tables 4.2.6.8 and 6.1.1.4' 
 'H'  'H'   0.0000   0.0000 
 'International Tables Vol C Tables 4.2.6.8 and 6.1.1.4' 
 'N'  'N'   0.0061   0.0033 
 'International Tables Vol C Tables 4.2.6.8 and 6.1.1.4' 
 
_symmetry_cell_setting            Orthorhombic 
_symmetry_space_group_name_H-M    Fddd 
 
loop_ 
 _symmetry_equiv_pos_as_xyz 
 'x, y, z' 
 '-x+1/4, -y+1/4, z' 
 'x, -y+1/4, -z+1/4' 
 '-x+1/4, y, -z+1/4' 
 'x, y+1/2, z+1/2' 
 '-x+1/4, -y+3/4, z+1/2' 
 'x, -y+3/4, -z+3/4' 
 '-x+1/4, y+1/2, -z+3/4' 
 'x+1/2, y, z+1/2' 
 '-x+3/4, -y+1/4, z+1/2' 
 'x+1/2, -y+1/4, -z+3/4' 
 '-x+3/4, y, -z+3/4' 
 'x+1/2, y+1/2, z' 
 '-x+3/4, -y+3/4, z' 
 'x+1/2, -y+3/4, -z+1/4' 
 '-x+3/4, y+1/2, -z+1/4' 
 '-x, -y, -z' 
 'x-1/4, y-1/4, -z' 
 '-x, y-1/4, z-1/4' 
 'x-1/4, -y, z-1/4' 
 '-x, -y+1/2, -z+1/2' 
 'x-1/4, y+1/4, -z+1/2' 
 '-x, y+1/4, z+1/4' 
 'x-1/4, -y+1/2, z+1/4' 
 '-x+1/2, -y, -z+1/2' 
 'x+1/4, y-1/4, -z+1/2' 
 '-x+1/2, y-1/4, z+1/4' 
 'x+1/4, -y, z+1/4' 
 '-x+1/2, -y+1/2, -z' 
 'x+1/4, y+1/4, -z' 
 '-x+1/2, y+1/4, z-1/4' 
 'x+1/4, -y+1/2, z-1/4' 
 
_cell_length_a                    9.2584(18) 
_cell_length_b                    12.936(2) 
_cell_length_c                    15.764(3) 
_cell_angle_alpha                 90.00 
_cell_angle_beta                  90.00 
_cell_angle_gamma                 90.00 
_cell_volume                      1888.0(6) 
_cell_formula_units_Z             8 
_cell_measurement_temperature     100(2) 
_cell_measurement_reflns_used     2872 
_cell_measurement_theta_min       3.01 
_cell_measurement_theta_max       28.48 
 
_exptl_crystal_description        Block 
_exptl_crystal_colour             Colourless 
_exptl_crystal_size_max           0.1 
_exptl_crystal_size_mid           0.1 
_exptl_crystal_size_min           0.1 
_exptl_crystal_density_meas       ? 
_exptl_crystal_density_diffrn     1.268 
_exptl_crystal_density_method     'not measured' 
_exptl_crystal_F_000              752 
_exptl_absorpt_coefficient_mu     0.077 
_exptl_absorpt_correction_type    'multi-scan' 
_exptl_absorpt_correction_T_min   0.6215 
_exptl_absorpt_correction_T_max   0.7293 
_exptl_absorpt_process_details    'SADABS' 
 
_exptl_special_details 
; 
 ? 
; 
 
_diffrn_ambient_temperature       100(2) 
_diffrn_radiation_wavelength      0.71073 
_diffrn_radiation_type            MoK\a 
_diffrn_radiation_source          'fine-focus sealed tube' 
_diffrn_radiation_monochromator   graphite 
_diffrn_measurement_device_type   'Bruker APEX-II CCD' 
_diffrn_measurement_method        '\f and \w scans' 
_diffrn_detector_area_resol_mean  ? 
_diffrn_standards_number          ? 
_diffrn_standards_interval_count  ? 
_diffrn_standards_interval_time   ? 
_diffrn_standards_decay_%         ? 
_diffrn_reflns_number             7024 
_diffrn_reflns_av_R_equivalents   0.0772 
_diffrn_reflns_av_sigmaI/netI     0.0489 
_diffrn_reflns_limit_h_min        -12 
_diffrn_reflns_limit_h_max        12 
_diffrn_reflns_limit_k_min        -18 
_diffrn_reflns_limit_k_max        17 
_diffrn_reflns_limit_l_min        -22 
_diffrn_reflns_limit_l_max        21 
_diffrn_reflns_theta_min          3.00 
_diffrn_reflns_theta_max          29.99 
_reflns_number_total              664 
_reflns_number_gt                 478 
_reflns_threshold_expression      >2sigma(I) 
 
_computing_data_collection        'Bruker APEX2' 
_computing_cell_refinement        'Bruker SAINT' 
_computing_data_reduction         'Bruker SAINT' 
_computing_structure_solution     'SHELXS-97 (Sheldrick 2008)'  
_computing_structure_refinement   'SHELXL-2014 (Sheldrick, 2014)' 
_computing_molecular_graphics     'Bruker SHELXTL' 
_computing_publication_material   ? 
 
_refine_special_details 
; 
 Refinement of F^2^ against ALL reflections.  The weighted R-factor wR and 
 goodness of fit S are based on F^2^, conventional R-factors R are based 
 on F, with F set to zero for negative F^2^. The threshold expression of 
 F^2^ > 2sigma(F^2^) is used only for calculating R-factors(gt) etc. and is 
 not relevant to the choice of reflections for refinement.  R-factors based 
 on F^2^ are statistically about twice as large as those based on F, and R- 
 factors based on ALL data will be even larger. 
; 
 
_refine_ls_structure_factor_coef  Fsqd  
_refine_ls_matrix_type            full 
_refine_ls_weighting_scheme       calc  
_refine_ls_weighting_details 
 'calc w=1/[\s^2^(Fo^2^)+(0.0928P)^2^+10.3354P] where P=(Fo^2^+2Fc^2^)/3' 
_atom_sites_solution_primary      direct 
_atom_sites_solution_secondary    difmap 
_atom_sites_solution_hydrogens    geom 
_refine_ls_hydrogen_treatment     mixed 
_refine_ls_extinction_method      none 
_refine_ls_extinction_coef        ? 
_refine_ls_number_reflns          664 
_refine_ls_number_parameters      34 
_refine_ls_number_restraints      0 
_refine_ls_R_factor_all           0.1183 
_refine_ls_R_factor_gt            0.0812 
_refine_ls_wR_factor_ref          0.2284 
_refine_ls_wR_factor_gt           0.2058 
_refine_ls_goodness_of_fit_ref    1.144 
_refine_ls_restrained_S_all       1.144 
_refine_ls_shift/su_max           0.000 
_refine_ls_shift/su_mean          0.000 
 
loop_ 
 _atom_site_label 
 _atom_site_type_symbol 
 _atom_site_fract_x 
 _atom_site_fract_y 
 _atom_site_fract_z 
 _atom_site_U_iso_or_equiv 
 _atom_site_adp_type 
 _atom_site_occupancy 
 _atom_site_symmetry_multiplicity 
 _atom_site_calc_flag 
 _atom_site_refinement_flags 
 _atom_site_disorder_assembly 
 _atom_site_disorder_group 
N1 N 0.1250 0.6250 0.31808(18) 0.0277(8) Uani 1 2 d S . . 
C2 C 0.0744(3) 0.7052(2) 0.36246(15) 0.0286(7) Uani 1 1 d . . . 
H2 H 0.0373 0.7627 0.3320 0.034 Uiso 1 1 calc R . . 
C3 C 0.0729(3) 0.7094(2) 0.45019(14) 0.0267(7) Uani 1 1 d . . . 
H3 H 0.0370 0.7687 0.4788 0.032 Uiso 1 1 calc R . . 
C4 C 0.1250 0.6250 0.4956(2) 0.0230(8) Uani 1 2 d S . . 
C5 C 0.1250 0.6250 0.5872(2) 0.0257(8) Uani 1 2 d S . . 
 
loop_ 
 _atom_site_aniso_label 
 _atom_site_aniso_U_11 
 _atom_site_aniso_U_22 
 _atom_site_aniso_U_33 
 _atom_site_aniso_U_23 
 _atom_site_aniso_U_13 
 _atom_site_aniso_U_12 
N1 0.0389(17) 0.0316(16) 0.0127(11) 0.000 0.000 -0.0059(14) 
C2 0.0366(14) 0.0312(13) 0.0180(12) 0.0040(10) -0.0004(10) -0.0014(11) 
C3 0.0311(13) 0.0323(13) 0.0168(11) -0.0013(9) 0.0024(9) 0.0005(11) 
C4 0.0205(15) 0.0350(19) 0.0135(13) 0.000 0.000 -0.0055(14) 
C5 0.0253(16) 0.0338(19) 0.0179(15) 0.000 0.000 -0.0007(14) 
 
_geom_special_details 
; 
 All esds (except the esd in the dihedral angle between two l.s. planes) 
 are estimated using the full covariance matrix.  The cell esds are taken 
 into account individually in the estimation of esds in distances, angles 
 and torsion angles; correlations between esds in cell parameters are only 
 used when they are defined by crystal symmetry.  An approximate (isotropic) 
 treatment of cell esds is used for estimating esds involving l.s. planes. 
; 
 
loop_ 
 _geom_bond_atom_site_label_1 
 _geom_bond_atom_site_label_2 
 _geom_bond_distance 
 _geom_bond_site_symmetry_2 
 _geom_bond_publ_flag 
N1 C2 1.336(3) 2_565 ? 
N1 C2 1.336(3) . ? 
C2 C3 1.384(3) . ? 
C3 C4 1.392(3) . ? 
C4 C3 1.392(3) 2_565 ? 
C4 C5 1.444(4) . ? 
C5 C5 1.193(6) 3_566 ? 
 
loop_ 
 _geom_angle_atom_site_label_1 
 _geom_angle_atom_site_label_2 
 _geom_angle_atom_site_label_3 
 _geom_angle 
 _geom_angle_site_symmetry_1 
 _geom_angle_site_symmetry_3 
 _geom_angle_publ_flag 
C2 N1 C2 116.8(3) 2_565 . ? 
N1 C2 C3 123.9(2) . . ? 
C2 C3 C4 118.6(2) . . ? 
C3 C4 C3 118.1(3) 2_565 . ? 
C3 C4 C5 120.93(15) 2_565 . ? 
C3 C4 C5 120.93(15) . . ? 
C5 C5 C4 180.000(1) 3_566 . ? 
 
_diffrn_measured_fraction_theta_max    0.957 
_diffrn_reflns_theta_full              29.99 
_diffrn_measured_fraction_theta_full   0.957 
_refine_diff_density_max    0.390 
_refine_diff_density_min   -0.304 
_refine_diff_density_rms    0.081 


# END

 
data_3
 
_database_code_depnum_ccdc_archive     'CCDC 1509585'
_audit_creation_method            SHELXL-2014
_chemical_name_systematic
;
 ?
;
_chemical_name_common             ?
_chemical_melting_point           ?
_chemical_formula_moiety          ?
_chemical_formula_sum
 'C26 H18 N2' 
_chemical_formula_weight          358.42

loop_
 _atom_type_symbol
 _atom_type_description
 _atom_type_scat_dispersion_real
 _atom_type_scat_dispersion_imag
 _atom_type_scat_source
 'C'  'C'   0.0181   0.0091
 'International Tables Vol C Tables 4.2.6.8 and 6.1.1.4'
 'H'  'H'   0.0000   0.0000
 'International Tables Vol C Tables 4.2.6.8 and 6.1.1.4'
 'N'  'N'   0.0311   0.0180
 'International Tables Vol C Tables 4.2.6.8 and 6.1.1.4'
 
_space_group_crystal_system       monoclinic
_space_group_IT_number            14
_space_group_name_H-M_alt         'P 21/c'
_space_group_name_Hall            '-P 2ybc'
 
_shelx_space_group_comment
;
The symmetry employed for this shelxl refinement is uniquely defined
by the following loop, which should always be used as a source of
symmetry information in preference to the above space-group names.
They are only intended as comments.
;
 
loop_
 _space_group_symop_operation_xyz
 'x, y, z'
 '-x, y+1/2, -z+1/2'
 '-x, -y, -z'
 'x, -y-1/2, z-1/2'
 
_cell_length_a                    22.1029(5)
_cell_length_b                    5.62770(10)
_cell_length_c                    7.5548(2)
_cell_angle_alpha                 90
_cell_angle_beta                  99.7070(10)
_cell_angle_gamma                 90
_cell_volume                      926.28(4)
_cell_formula_units_Z             2
_cell_measurement_temperature     113(2)
_cell_measurement_reflns_used     5962 
_cell_measurement_theta_min       4.06 
_cell_measurement_theta_max       72.43 
 
_exptl_crystal_description        Needle 
_exptl_crystal_colour             Colourless 
_exptl_crystal_density_meas       ? 
_exptl_crystal_density_method     ?              
_exptl_crystal_density_diffrn     1.285          
_exptl_crystal_F_000              376
_exptl_transmission_factor_min    ?                              
_exptl_transmission_factor_max    ?                                            
_exptl_crystal_size_max           0.6 
_exptl_crystal_size_mid           0.3 
_exptl_crystal_size_min           0.1 
_exptl_absorpt_coefficient_mu     0.582
_shelx_estimated_absorpt_T_min    ? 
_shelx_estimated_absorpt_T_max    ? 
_exptl_absorpt_correction_type    'multi-scan' 
_exptl_absorpt_correction_T_min   0.6955 
_exptl_absorpt_correction_T_max   0.7528 
_exptl_absorpt_process_details    'SADABS' 
 
_exptl_special_details
;
 ?
;
 
_diffrn_ambient_temperature       113(2)
_diffrn_radiation_wavelength      1.54178
_diffrn_radiation_type            CuK\a
_diffrn_source                    'fine-focus sealed tube'                
_diffrn_measurement_device_type   'Bruker APEX-II CCD' 
_diffrn_measurement_method        '\f and \w scans'  
_diffrn_detector_area_resol_mean  ? 
_diffrn_reflns_number             10730
_diffrn_reflns_av_unetI/netI      0.0179
_diffrn_reflns_av_R_equivalents   0.0276
_diffrn_reflns_limit_h_min        -26
_diffrn_reflns_limit_h_max        25
_diffrn_reflns_limit_k_min        -6
_diffrn_reflns_limit_k_max        6
_diffrn_reflns_limit_l_min        -8
_diffrn_reflns_limit_l_max        8
_diffrn_reflns_theta_min          4.058
_diffrn_reflns_theta_max          66.717
_diffrn_reflns_theta_full         67.679
_diffrn_measured_fraction_theta_max   0.990
_diffrn_measured_fraction_theta_full  0.969
_diffrn_reflns_Laue_measured_fraction_max    0.990
_diffrn_reflns_Laue_measured_fraction_full   0.969
_diffrn_reflns_point_group_measured_fraction_max   0.990
_diffrn_reflns_point_group_measured_fraction_full  0.969
_reflns_number_total              1625
_reflns_number_gt                 1317
_reflns_threshold_expression      'I > 2\s(I)'
_reflns_Friedel_coverage          0.000
_reflns_Friedel_fraction_max      .
_reflns_Friedel_fraction_full     .
 
_reflns_special_details
;
 Reflections were merged by SHELXL according to the crystal
 class for the calculation of statistics and refinement.
 
 _reflns_Friedel_fraction is defined as the number of unique
 Friedel pairs measured divided by the number that would be
 possible theoretically, ignoring centric projections and
 systematic absences.
;
 
_computing_data_collection        'Bruker APEX2'
_computing_cell_refinement        'Bruker SAINT'
_computing_data_reduction         'Bruker SAINT'
_computing_structure_solution     'SHELXS-97 (Sheldrick 2008)'
_computing_structure_refinement   'SHELXL-2014 (Sheldrick, 2014)'
_computing_molecular_graphics     'Bruker SHELXTL'
_computing_publication_material   ?
 
_refine_special_details
;
 ?
;
_refine_ls_structure_factor_coef  Fsqd
_refine_ls_matrix_type            full
_refine_ls_weighting_scheme       calc
_refine_ls_weighting_details
'w=1/[\s^2^(Fo^2^)+(0.0849P)^2^+0.3919P] where P=(Fo^2^+2Fc^2^)/3'
_atom_sites_solution_primary      ?
_atom_sites_solution_secondary    ?
_atom_sites_solution_hydrogens    geom
_refine_ls_hydrogen_treatment     constr
_refine_ls_extinction_method      none
_refine_ls_extinction_coef        .
_refine_ls_number_reflns          1625
_refine_ls_number_parameters      127
_refine_ls_number_restraints      0
_refine_ls_R_factor_all           0.0548
_refine_ls_R_factor_gt            0.0464
_refine_ls_wR_factor_ref          0.1519
_refine_ls_wR_factor_gt           0.1436
_refine_ls_goodness_of_fit_ref    1.098
_refine_ls_restrained_S_all       1.098
_refine_ls_shift/su_max           0.000
_refine_ls_shift/su_mean          0.000
 
loop_
 _atom_site_label
 _atom_site_type_symbol
 _atom_site_fract_x
 _atom_site_fract_y
 _atom_site_fract_z
 _atom_site_U_iso_or_equiv
 _atom_site_adp_type
 _atom_site_occupancy
 _atom_site_site_symmetry_order  
 _atom_site_calc_flag
 _atom_site_refinement_flags_posn
 _atom_site_refinement_flags_adp
 _atom_site_refinement_flags_occupancy
 _atom_site_disorder_assembly
 _atom_site_disorder_group
N1 N 0.95386(6) 0.4969(2) 0.66930(17) 0.0201(4) Uani 1 1 d . . . . .
H1 H 0.9921 0.4955 0.7257 0.024 Uiso 1 1 calc R U . . .
C2 C 0.93169(7) 0.6783(3) 0.5632(2) 0.0198(4) Uani 1 1 d . . . . .
H2 H 0.9585 0.8066 0.5496 0.024 Uiso 1 1 calc R U . . .
C3 C 0.87192(7) 0.6893(3) 0.47205(19) 0.0182(4) Uani 1 1 d . . . . .
H3 H 0.8583 0.8216 0.3978 0.022 Uiso 1 1 calc R U . . .
C4 C 0.83198(7) 0.5026(3) 0.49129(19) 0.0158(4) Uani 1 1 d . . . . .
C5 C 0.85494(7) 0.3126(3) 0.60202(19) 0.0178(4) Uani 1 1 d . . . . .
H5 H 0.8293 0.1821 0.6192 0.021 Uiso 1 1 calc R U . . .
C6 C 0.91549(7) 0.3180(3) 0.6860(2) 0.0187(4) Uani 1 1 d . . . . .
H6 H 0.9307 0.1871 0.7598 0.022 Uiso 1 1 calc R U . . .
C7 C 0.77008(7) 0.5025(3) 0.39787(19) 0.0174(4) Uani 1 1 d . . . . .
C8 C 0.71826(7) 0.4989(3) 0.31604(19) 0.0177(4) Uani 1 1 d . . . . .
C9 C 0.65639(7) 0.4971(3) 0.22367(18) 0.0164(4) Uani 1 1 d . . . . .
C10 C 0.63323(7) 0.6858(3) 0.11104(19) 0.0177(4) Uani 1 1 d . . . . .
H10 H 0.6593 0.8149 0.0938 0.021 Uiso 1 1 calc R U . . .
C11 C 0.57289(7) 0.6860(3) 0.0249(2) 0.0166(4) Uani 1 1 d . . . . .
H11 H 0.5584 0.8159 -0.0508 0.020 Uiso 1 1 calc R U . . .
C12 C 0.53238(6) 0.4994(2) 0.04599(17) 0.0137(4) Uani 1 1 d . . . . .
C13 C 0.55643(7) 0.3117(3) 0.15860(19) 0.0168(4) Uani 1 1 d . . . . .
H13 H 0.5305 0.1821 0.1756 0.020 Uiso 1 1 calc R U . . .
C14 C 0.61672(7) 0.3096(3) 0.24561(19) 0.0175(4) Uani 1 1 d . . . . .
H14 H 0.6314 0.1796 0.3210 0.021 Uiso 1 1 calc R U . . .
 
loop_
 _atom_site_aniso_label
 _atom_site_aniso_U_11
 _atom_site_aniso_U_22
 _atom_site_aniso_U_33
 _atom_site_aniso_U_23
 _atom_site_aniso_U_13
 _atom_site_aniso_U_12
N1 0.0143(7) 0.0237(7) 0.0207(7) -0.0018(6) -0.0017(5) 0.0009(5)
C2 0.0171(8) 0.0202(8) 0.0218(8) -0.0011(6) 0.0020(6) -0.0031(6)
C3 0.0186(8) 0.0184(8) 0.0172(7) -0.0001(6) 0.0017(6) 0.0025(6)
C4 0.0145(8) 0.0195(8) 0.0134(7) -0.0036(6) 0.0023(6) 0.0008(6)
C5 0.0182(8) 0.0189(8) 0.0165(7) -0.0007(6) 0.0038(6) -0.0015(6)
C6 0.0185(8) 0.0201(8) 0.0168(7) 0.0008(6) 0.0013(6) 0.0028(6)
C7 0.0174(8) 0.0190(8) 0.0160(7) -0.0004(6) 0.0031(6) 0.0010(6)
C8 0.0178(8) 0.0204(8) 0.0154(7) 0.0002(6) 0.0038(6) 0.0004(6)
C9 0.0150(8) 0.0201(8) 0.0141(8) -0.0028(6) 0.0028(6) 0.0010(6)
C10 0.0174(8) 0.0180(8) 0.0176(7) 0.0008(6) 0.0029(6) -0.0030(6)
C11 0.0166(8) 0.0163(7) 0.0162(7) 0.0027(6) 0.0004(6) 0.0004(6)
C12 0.0163(8) 0.0148(8) 0.0107(7) -0.0030(6) 0.0044(6) 0.0008(5)
C13 0.0161(8) 0.0169(8) 0.0175(7) 0.0014(6) 0.0027(6) -0.0021(6)
C14 0.0180(8) 0.0179(8) 0.0161(7) 0.0025(6) 0.0012(6) 0.0022(6)
 
_geom_special_details
;
 All esds (except the esd in the dihedral angle between two l.s. planes)
 are estimated using the full covariance matrix.  The cell esds are taken
 into account individually in the estimation of esds in distances, angles
 and torsion angles; correlations between esds in cell parameters are only
 used when they are defined by crystal symmetry.  An approximate (isotropic)
 treatment of cell esds is used for estimating esds involving l.s. planes.
;
 
loop_
 _geom_bond_atom_site_label_1
 _geom_bond_atom_site_label_2
 _geom_bond_distance
 _geom_bond_site_symmetry_2
 _geom_bond_publ_flag
N1 C6 1.336(2) . ?
N1 C2 1.339(2) . ?
N1 H1 0.8800 . ?
C2 C3 1.384(2) . ?
C2 H2 0.9500 . ?
C3 C4 1.396(2) . ?
C3 H3 0.9500 . ?
C4 C5 1.399(2) . ?
C4 C7 1.430(2) . ?
C5 C6 1.381(2) . ?
C5 H5 0.9500 . ?
C6 H6 0.9500 . ?
C7 C8 1.206(2) . ?
C8 C9 1.427(2) . ?
C9 C14 1.400(2) . ?
C9 C10 1.402(2) . ?
C10 C11 1.382(2) . ?
C10 H10 0.9500 . ?
C11 C12 1.407(2) . ?
C11 H11 0.9500 . ?
C12 C13 1.403(2) . ?
C12 C12 1.482(3) 3_665 ?
C13 C14 1.383(2) . ?
C13 H13 0.9500 . ?
C14 H14 0.9500 . ?
 
loop_
 _geom_angle_atom_site_label_1
 _geom_angle_atom_site_label_2
 _geom_angle_atom_site_label_3
 _geom_angle
 _geom_angle_site_symmetry_1
 _geom_angle_site_symmetry_3
 _geom_angle_publ_flag
C6 N1 C2 117.21(13) . . ?
C6 N1 H1 121.4 . . ?
C2 N1 H1 121.4 . . ?
N1 C2 C3 123.64(14) . . ?
N1 C2 H2 118.2 . . ?
C3 C2 H2 118.2 . . ?
C2 C3 C4 118.81(13) . . ?
C2 C3 H3 120.6 . . ?
C4 C3 H3 120.6 . . ?
C3 C4 C5 117.75(14) . . ?
C3 C4 C7 121.21(13) . . ?
C5 C4 C7 121.03(13) . . ?
C6 C5 C4 118.93(14) . . ?
C6 C5 H5 120.5 . . ?
C4 C5 H5 120.5 . . ?
N1 C6 C5 123.65(13) . . ?
N1 C6 H6 118.2 . . ?
C5 C6 H6 118.2 . . ?
C8 C7 C4 178.44(16) . . ?
C7 C8 C9 178.38(15) . . ?
C14 C9 C10 118.09(13) . . ?
C14 C9 C8 121.02(13) . . ?
C10 C9 C8 120.87(13) . . ?
C11 C10 C9 120.72(13) . . ?
C11 C10 H10 119.6 . . ?
C9 C10 H10 119.6 . . ?
C10 C11 C12 121.89(13) . . ?
C10 C11 H11 119.1 . . ?
C12 C11 H11 119.1 . . ?
C13 C12 C11 116.57(14) . . ?
C13 C12 C12 121.68(16) . 3_665 ?
C11 C12 C12 121.75(16) . 3_665 ?
C14 C13 C12 122.06(13) . . ?
C14 C13 H13 119.0 . . ?
C12 C13 H13 119.0 . . ?
C13 C14 C9 120.66(13) . . ?
C13 C14 H14 119.7 . . ?
C9 C14 H14 119.7 . . ?
 
_refine_diff_density_max    0.184
_refine_diff_density_min   -0.734
_refine_diff_density_rms    0.051

_shelxl_version_number 2014-3

_shelx_res_file
;
TITL abc_a.res in P2(1)/c
CELL 1.54178 22.1029 5.6277 7.5548 90.000 99.707 90.000
ZERR 2.0000 0.0005 0.0001 0.0002 0.000 0.001 0.000
LATT 1
SYMM -X, 0.5+Y, 0.5-Z
SFAC C H N
UNIT 52 36 4
MERG 2
FMAP 2
GRID
PLAN 5
TEMP -160
BOND $H
L.S. 10
ACTA
WGHT    0.084900    0.391900
FVAR       1.42593
N1    3    0.953855    0.496856    0.669299    11.00000    0.01429    0.02373 =
         0.02066   -0.00185   -0.00165    0.00085
AFIX  43
H1    2    0.992094    0.495516    0.725676    11.00000   -1.20000
AFIX   0
C2    1    0.931686    0.678307    0.563153    11.00000    0.01705    0.02018 =
         0.02176   -0.00106    0.00201   -0.00312
AFIX  43
H2    2    0.958466    0.806606    0.549631    11.00000   -1.20000
AFIX   0
C3    1    0.871924    0.689302    0.472050    11.00000    0.01858    0.01838 =
         0.01716   -0.00009    0.00169    0.00252
AFIX  43
H3    2    0.858335    0.821576    0.397759    11.00000   -1.20000
AFIX   0
C4    1    0.831984    0.502583    0.491287    11.00000    0.01452    0.01946 =
         0.01338   -0.00362    0.00234    0.00075
C5    1    0.854944    0.312650    0.602018    11.00000    0.01819    0.01888 =
         0.01653   -0.00067    0.00381   -0.00148
AFIX  43
H5    2    0.829308    0.182090    0.619178    11.00000   -1.20000
AFIX   0
C6    1    0.915492    0.317979    0.686017    11.00000    0.01854    0.02014 =
         0.01678    0.00082    0.00133    0.00278
AFIX  43
H6    2    0.930696    0.187142    0.759783    11.00000   -1.20000
AFIX   0
C7    1    0.770077    0.502548    0.397869    11.00000    0.01742    0.01903 =
         0.01598   -0.00042    0.00306    0.00100
C8    1    0.718260    0.498904    0.316041    11.00000    0.01777    0.02036 =
         0.01539    0.00018    0.00377    0.00043
C9    1    0.656387    0.497119    0.223668    11.00000    0.01505    0.02010 =
         0.01408   -0.00279    0.00280    0.00098
C10   1    0.633229    0.685806    0.111038    11.00000    0.01735    0.01801 =
         0.01764    0.00084    0.00294   -0.00296
AFIX  43
H10   2    0.659308    0.814916    0.093791    11.00000   -1.20000
AFIX   0
C11   1    0.572892    0.685987    0.024870    11.00000    0.01658    0.01635 =
         0.01621    0.00269    0.00045    0.00038
AFIX  43
H11   2    0.558356    0.815885   -0.050801    11.00000   -1.20000
AFIX   0
C12   1    0.532379    0.499355    0.045985    11.00000    0.01625    0.01476 =
         0.01067   -0.00297    0.00436    0.00076
C13   1    0.556429    0.311727    0.158602    11.00000    0.01614    0.01686 =
         0.01747    0.00138    0.00265   -0.00209
AFIX  43
H13   2    0.530485    0.182084    0.175612    11.00000   -1.20000
AFIX   0
C14   1    0.616717    0.309618    0.245607    11.00000    0.01800    0.01789 =
         0.01609    0.00247    0.00118    0.00223
AFIX  43
H14   2    0.631351    0.179596    0.321021    11.00000   -1.20000
AFIX   0
HKLF 4

REM  abc_a.res in P2(1)/c
REM R1 =  0.0464 for    1317 Fo > 4sig(Fo)  and  0.0548 for all    1625 data
REM    127 parameters refined using      0 restraints

END

WGHT      0.0840      0.3991

REM Highest difference peak  0.184,  deepest hole -0.734,  1-sigma level  0.051
Q1    1   0.6267  0.4493  0.2612  11.00000  0.05    0.18
Q2    1   0.6400  0.6129  0.2092  11.00000  0.05    0.17
Q3    1   0.6448  0.3851  0.2013  11.00000  0.05    0.17
Q4    1   0.5503  0.5711  0.0274  11.00000  0.05    0.17
Q5    1   0.5409  0.4040  0.0772  11.00000  0.05    0.17
;
_shelx_res_checksum   91070

_shelx_hkl_file
;
   0   0   2  377.16   10.70
   0   0   3   -0.30    0.60
   0   0  -4   88.79    4.80
   0   0  -4   84.99    6.30
   0   0   4   79.29    3.30
   0   0  -4   83.29    4.90
   0   0  -5   -1.10    2.00
   0   0  -5   -1.60    2.10
   0   0  -5    3.10    4.50
   0   0   5    0.40    1.20
   0   0  -5   -3.40    2.70
   0   0  -5    1.20    3.50
   0   0  -6  107.99    6.60
   0   0  -6  101.79    6.00
   0   0   6  107.69    5.20
   0   0  -6  115.69    8.10
   0   0  -6  105.59    8.60
   0   0  -7    2.10    3.70
   0   0  -7    1.90    2.60
   0   0  -7   -2.90    3.30
   0   0  -7    0.20    3.30
   0   0  -7   -1.60    3.50
   0   0   7    3.80    2.40
   0   0  -8    1.60    3.70
   0   0  -8    1.90    4.30
   0   0  -8    1.80    3.80
   0   0  -8    6.20    3.10
   0   1   0   -0.20    0.30
   0   1  -1 2552.04   69.79
   0   1  -1 2592.84   69.89
   0   1   1 2538.35   69.99
   0  -1   1 2454.75   69.89
   0   1  -2  591.94   17.70
   0   1  -2  628.84   17.50
   0   1  -2  637.34   17.50
   0   1   2  630.44   17.80
   0   1   2  635.04   17.90
   0  -1   2  636.64   17.90
   0   1  -3  717.93   21.80
   0   1  -3  705.93   21.00
   0   1   3  729.03   20.50
   0   1   3  729.53   20.40
   0  -1  -3  713.03   21.20
   0  -1  -3  700.03   21.60
   0  -1  -3  718.53   22.70
   0  -1   3  737.63   20.60
   0   1  -4 1004.20   31.60
   0   1   4 1022.60   28.50
   0   1  -4 1006.10   30.40
   0   1  -4 1049.00   29.60
   0  -1   4 1031.50   29.10
   0  -1  -4  981.10   30.20
   0  -1  -4 1027.50   31.60
   0  -1  -4 1009.10   29.70
   0  -1  -4 1026.80   30.30
   0   1  -5   56.89    5.60
   0   1   5   62.39    3.00
   0   1  -5   60.49    5.00
   0   1  -5   58.99    4.20
   0   1  -5   66.99    7.80
   0   1  -5   63.39    6.80
   0  -1  -5   58.19   10.30
   0  -1  -5   67.89    6.50
   0  -1  -5   63.69    4.90
   0  -1  -5   64.09    7.10
   0  -1   5   62.09    3.80
   0  -1  -5   58.39    4.60
   0   1  -6    6.40    4.70
   0   1  -6   -1.80    2.30
   0   1  -6    0.30    3.10
   0   1  -6    3.70    3.80
   0   1   6    0.00    1.80
   0   1  -6    0.20    2.50
   0  -1   6   -0.70    2.40
   0  -1  -6    0.40    2.40
   0  -1  -6    3.60    3.40
   0  -1  -6    0.80    2.80
   0  -1  -6   -3.80    4.60
   0  -1  -6    1.80    3.90
   0   1   7  109.79    5.60
   0   1  -7  109.49    6.70
   0   1  -7  106.79    7.10
   0   1  -7  107.59    7.30
   0   1  -7  113.29    9.50
   0  -1  -7  110.39    8.70
   0  -1  -7  110.59    8.50
   0  -1  -7  102.29    7.40
   0  -1   7  107.79    7.40
   0  -1  -7  111.99    7.30
   0  -1  -7  111.99    8.90
   0   1  -8    6.60    3.00
   0   1  -8   16.60    4.70
   0   1  -8   12.00    5.40
   0   1  -8   12.10    3.50
   0  -1  -8   10.70    3.40
   0  -1  -8   11.90    4.80
   0  -1  -8   10.10    3.30
   0  -1  -8    3.00    4.40
   0   2   0   -4.60    0.90
   0   2   0   -4.50    0.50
   0   2   0   -6.10    1.20
   0   2   1   18.20    2.60
   0   2  -1   15.30    1.80
   0   2  -1   18.40    1.40
   0   2  -1   17.20    2.40
   0   2   1   18.70    1.90
   0   2   2  213.08    7.10
   0   2  -2  203.88    7.30
   0   2  -2  210.08    6.60
   0   2  -2  200.88    6.80
   0   2  -2  209.08    6.70
   0   2   2  203.78    7.60
   0  -2  -2  206.48    8.00
   0  -2   2  196.78    6.70
   0  -2  -2  208.38    7.50
   0   2  -3  548.55   16.50
   0   2   3  535.45   16.40
   0   2  -3  548.15   15.60
   0   2  -3  536.65   17.40
   0  -2  -3  533.45   17.30
   0  -2  -3  557.74   17.30
   0  -2  -3  552.34   16.90
   0  -2   3  536.35   16.10
   0  -2  -3  536.15   18.10
   0   2  -4   99.29    9.00
   0   2  -4   94.19    4.70
   0   2  -4   98.79    5.90
   0   2  -4   89.89    6.30
   0   2  -4   88.09    5.50
   0  -2  -4   88.89    5.60
   0  -2  -4   87.29    6.30
   0  -2  -4   89.09    6.70
   0  -2  -4   94.89    5.30
   0  -2   4   93.19    4.70
   0   2   5    7.40    1.50
   0   2  -5    3.40    2.90
   0   2  -5   16.30    5.20
   0   2  -5    6.40    2.50
   0   2  -5    5.50    3.70
   0   2  -5    9.40    3.10
   0  -2  -5    9.10    2.70
   0  -2  -5    7.90    4.30
   0  -2  -5   10.80    3.10
   0  -2  -5    1.00    4.70
   0  -2   5    9.10    2.90
   0  -2  -5    4.30    2.90
   0   2  -6  175.68   12.00
   0   2  -6  156.18    9.30
   0   2   6  165.48    6.40
   0   2  -6  164.48    8.40
   0   2  -6  185.38    9.80
   0  -2  -6  158.78    8.50
   0  -2  -6  174.78   12.80
   0  -2  -6  178.98    9.60
   0  -2  -6  166.78   10.00
   0   2   7   45.40    4.30
   0   2  -7   48.00    6.10
   0   2  -7   43.50    5.50
   0   2  -7   46.50    4.90
   0  -2  -7   44.10    6.00
   0  -2  -7   44.20    6.80
   0  -2  -7   41.90    7.20
   0  -2  -7   40.50    6.60
   0   2  -8   57.39    5.80
   0   2  -8   63.19    6.30
   0   2  -8   62.09    5.30
   0  -2  -8   70.29    6.20
   0  -2  -8   55.49    6.00
   0   3   0   -8.20    1.70
   0   3   0   -9.80    0.70
   0  -3   0   -8.60    2.10
   0  -3   0   -7.30    2.20
   0   3  -1  200.18    8.50
   0   3  -1  201.28    6.70
   0   3   1  200.08    6.30
   0   3  -1  201.98    7.80
   0   3   1  214.18    8.10
   0  -3  -1  187.18    8.30
   0  -3  -1  206.98    8.20
   0  -3   1  206.38    8.00
   0  -3  -1  202.68    7.70
   0   3   2   18.70    1.20
   0   3  -2   19.50    2.30
   0   3  -2   19.70    2.50
   0   3   2   11.80    2.70
   0  -3  -2   21.30    3.50
   0  -3  -2   22.00    4.50
   0  -3   2   18.40    2.80
   0  -3  -2   15.10    2.60
   0   3  -3  732.33   21.90
   0   3  -3  711.93   21.50
   0   3  -3  735.33   22.90
   0   3   3  683.93   22.70
   0  -3  -3  711.83   24.00
   0  -3  -3  759.62   23.50
   0  -3  -3  700.13   23.30
   0  -3  -3  701.23   22.60
   0  -3  -3  736.73   22.30
   0   3  -4   58.79    4.30
   0   3  -4   53.89    5.00
   0   3  -4   69.49    5.50
   0   3  -4   57.79    5.90
   0  -3  -4   63.39    5.70
   0  -3  -4   76.99    8.30
   0  -3  -4   70.39    6.00
   0  -3  -4   63.39    6.60
   0  -3  -4   63.69    8.20
   0  -3  -4   62.39    5.30
   0   3  -5   20.60    3.30
   0   3  -5   18.60    3.50
   0   3  -5   21.90    3.50
   0  -3  -5   15.50    3.40
   0  -3  -5   19.60    4.00
   0  -3  -5   15.60    3.80
   0  -3  -5   26.70    5.20
   0  -3  -5   15.90    4.40
   0   3  -6   -4.60    3.50
   0   3  -6    0.50    2.60
   0   3  -6    0.10    2.60
   0  -3  -6    6.40    4.40
   0  -3  -6   -1.50    3.50
   0  -3  -6    1.40    3.80
   0  -3  -6    2.40    4.00
   0   3  -7  791.32   24.10
   0   3  -7  801.22   24.40
   0  -3   7  801.22   25.60
   0  -3  -7  796.72   25.10
   0  -3  -7  802.02   26.90
   0  -3  -7  780.92   25.20
   0  -3  -7  761.52   25.10
   0   4   0 3400.76   93.79
   0   4   0 3227.98   95.29
   0  -4   0 3489.65   95.29
   0  -4   0 3266.57   95.59
   0  -4   0 3434.66   95.89
   0  -4   0 3389.26   96.19
   0   4  -1    1.20    1.70
   0   4   1    2.10    1.30
   0  -4  -1    4.40    4.30
   0  -4  -1    1.10    3.80
   0  -4   1   -1.20    4.50
   0  -4   1    7.40    3.60
   0  -4  -1    8.20    2.90
   0  -4  -1    1.70    3.70
   0  -4  -1    1.60    2.80
   0  -4   1    7.10    5.20
   0  -4   1    2.30    2.40
   0   4  -2   14.30    3.90
   0   4   2    5.10    1.50
   0   4  -2    3.80    2.20
   0   4  -2    8.50    2.40
   0  -4   2    7.90    6.20
   0  -4  -2    8.40    4.10
   0  -4  -2    2.30    4.40
   0  -4   2    6.40    4.10
   0  -4  -2   15.40    4.80
   0  -4  -2    5.10    2.90
   0  -4  -2   12.40    3.20
   0   4   3  386.86   11.50
   0   4  -3  369.86   14.30
   0   4  -3  373.46   13.00
   0  -4  -3  377.76   14.10
   0  -4  -3  364.66   14.20
   0  -4  -3  375.36   15.20
   0  -4  -3  421.96   20.90
   0  -4   3  354.76   18.20
   0  -4  -3  386.26   15.70
   0  -4  -3  372.16   13.60
   0   4   4   42.70    3.20
   0   4  -4   35.50    4.60
   0  -4   4   32.40    5.60
   0  -4  -4   51.99    7.30
   0  -4  -4   42.70    7.70
   0   4   5    4.20    2.50
   0   4  -5   -0.90    2.30
   0   4  -5    0.70    4.20
   0   4  -5    2.20    2.60
   0  -4  -5    6.80    4.00
   0  -4   5    0.50    4.00
   0  -4  -5    3.00    4.00
   0  -4  -5    7.50    4.20
   0  -4  -5    0.00    5.50
   0  -4  -5    5.50    4.50
   0   4  -6   64.69    5.20
   0   4  -6   73.09    5.00
   0  -4  -6   83.29    9.60
   0  -4  -6   64.09    7.30
   0  -4  -6   85.19   10.00
   0  -4   6   60.29    7.30
   0   4  -7   18.00    3.10
   0   4  -7   21.80    3.60
   0  -4   7   17.60    3.50
   0   5   0   -0.50    2.30
   0  -5   0    1.00    3.50
   0  -5   0   -6.50    3.50
   0  -5   0   -1.80    3.20
   0   5  -1  245.48   10.00
   0  -5   1  246.18   11.20
   0  -5  -1  241.78   11.40
   0  -5   1  256.87   11.20
   0  -5   1  256.27   10.60
   0  -5  -1  246.98   11.30
   0  -5  -1  241.28   10.70
   0  -5   1  258.97   11.70
   0  -5  -1  257.47   11.50
   0   5  -2   -1.40    4.00
   0   5  -2    0.20    2.70
   0  -5  -2    1.80    3.20
   0  -5   2    5.80    3.60
   0  -5  -2    3.30    3.90
   0  -5  -2    5.70    3.70
   0  -5   2    3.70    5.00
   0  -5  -2    4.40    3.60
   0   5   3   37.10    3.80
   0   5  -3   30.40    4.10
   0  -5  -3   31.30    5.50
   0  -5  -3   31.90    5.30
   0  -5  -3   47.00    6.70
   0  -5   3   46.00    6.10
   0  -5  -3   32.30    5.70
   0   5  -4   65.79    4.90
   0  -5   4   61.19    7.70
   0  -5  -4   76.49    6.60
   0  -5  -4   93.39    7.50
   0  -5  -4   96.19    7.70
   0   5  -5   13.30    4.00
   0   5  -5    8.80    2.40
   0  -5  -5   11.00    3.80
   0  -5  -5    6.20    3.80
   0  -5  -5   15.10    4.40
   0   6   0 5713.03  160.08
   0  -6   0 5882.11  160.88
   0  -6   0 5667.53  160.98
   0   6  -1    0.90    2.70
   0  -6  -1    2.30    2.60
   0  -6  -1    0.90    2.80
   0  -6  -1   -0.60    2.30
   0  -6   1    0.60    3.20
   0  -6   1    2.10    2.80
   0   6  -2   30.30    4.20
   0  -6  -2   25.30    4.10
   0  -6  -2   25.10    3.90
   0  -6  -2   26.50    3.90
   0  -6  -2   39.40    6.00
   0  -6   2   24.70    5.40
   0  -6   2   23.00    3.70
   0   6  -3  165.68    6.90
   0   6  -3  172.08    7.00
   0  -6  -3  171.38    7.90
   0  -6  -3  175.78    7.60
   0  -6   3  180.28    7.90
   0  -6  -3  159.48    7.60
   0  -6  -3  180.48    9.40
   1   0  -8    4.00    5.00
   1   0  -8    9.00    3.20
   1   0  -8    9.90    3.90
   1   0  -8    9.50    4.20
   1   0  -7    4.10    3.60
   1   0  -7    0.70    3.60
   1   0  -7   -5.30    3.20
   1   0  -7    1.00    3.60
   1   0  -7   -0.70    2.50
  -1   0   7    0.00    2.60
   1   0  -6  156.38    9.60
   1   0  -6  159.28    9.80
   1   0  -6  153.18    7.30
   1   0  -6  162.28    8.10
   1   0  -6  154.78    9.10
  -1   0   6  156.48    6.40
   1   0  -5    0.50    2.20
   1   0  -5    1.40    2.90
   1   0  -5   -1.40    4.00
   1   0  -5   -0.30    2.20
   1   0  -5   -1.90    4.30
   1   0  -4  175.88    8.80
   1   0  -4  171.68    6.50
  -1   0   4  173.88    5.70
   1   0  -4  170.48    7.30
  -1   0   3    0.00    0.60
  -1   0   2  210.18    6.10
  -1   0   1   -0.30    0.10
  -1   0   1    0.00    0.10
   1   0  -1    0.00    0.20
  -1   0  -1    0.40    0.20
   1   0   1    0.30    0.30
   1   0   2 2341.37   64.59
   1   0   3   -0.30    0.60
  -1   0  -3    0.20    2.00
  -1   0  -4  376.56   13.10
  -1   0  -4  400.56   12.50
  -1   0  -4  399.16   13.30
   1   0   4  394.56   11.80
  -1   0  -4  392.16   14.40
  -1   0  -5   -7.80    4.60
   1   0   5   -0.10    1.30
  -1   0  -5    2.80    3.40
  -1   0  -5   -1.30    2.70
  -1   0  -5   -0.50    2.20
  -1   0  -5    0.50    2.10
  -1   0  -6   91.19    6.10
  -1   0  -6   81.39    7.50
   1   0   6   86.19    4.70
  -1   0  -6   75.59    6.60
  -1   0  -6   95.89    8.30
  -1   0  -6   81.69    5.40
  -1   0  -7    0.40    3.00
  -1   0  -7    0.40    2.70
  -1   0  -7    0.00    3.80
  -1   0  -7   -0.50    3.40
  -1   0  -7   -2.40    3.60
   1   0   7   -4.30    2.70
  -1   0  -8  462.35   16.40
  -1   0  -8  453.05   17.30
  -1   0  -8  520.25   18.20
  -1   0  -8  431.06   16.30
   1   1  -8    0.00    3.00
   1   1  -8    5.70    5.50
   1   1  -8    3.20    3.60
   1  -1  -8   -2.20    4.50
   1  -1  -8    0.20    3.10
   1  -1  -8    1.40    3.40
   1  -1  -8    7.90    5.30
   1   1  -7   -1.10    3.20
   1   1  -7    3.20    2.90
  -1   1   7   -1.50    2.90
   1   1  -7    0.00    3.20
   1   1  -7    1.50    4.20
   1   1  -7   -1.50    3.40
   1  -1  -7    2.10    2.70
   1  -1  -7    2.30    4.10
   1  -1  -7    2.10    3.10
   1  -1  -7    4.00    4.40
   1  -1  -7    3.60    3.80
  -1  -1   7   -2.60    5.40
   1   1  -6    0.20    3.60
   1   1  -6    1.90    2.50
   1   1  -6    1.60    2.40
  -1   1   6    4.90    1.90
   1   1  -6    1.90    3.30
  -1  -1   6    2.30    2.30
   1  -1  -6    1.50    2.30
   1  -1  -6   -1.50    3.00
   1  -1  -6   -2.40    4.40
   1  -1  -6    4.50    3.00
   1   1  -5 1025.20   30.10
   1   1  -5 1049.20   31.30
   1   1  -5 1009.80   32.10
   1   1  -5 1021.20   32.60
  -1   1   5 1010.60   29.00
   1   1  -5  999.90   31.10
   1  -1  -5 1100.09   34.00
   1  -1  -5 1048.30   32.80
   1  -1  -5 1007.90   30.30
   1  -1  -5 1019.20   31.00
  -1  -1   5 1007.40   29.70
   1  -1  -5  975.00   31.50
   1   1  -4    4.60    1.90
   1   1  -4    4.50    2.30
  -1   1   4    1.80    0.80
  -1   1   4    1.70    1.00
   1   1  -4    4.40    3.10
   1  -1  -4    6.10    2.30
  -1  -1   4    2.70    1.20
   1  -1  -4    4.00    2.10
   1  -1  -4   -3.70    3.60
   1  -1  -4    1.40    2.60
  -1   1   3   44.10    2.10
  -1   1   3   48.40    2.30
   1   1  -3   36.70    2.80
   1   1  -3   43.60    4.00
  -1  -1   3   47.70    2.30
   1  -1  -3   43.80    7.10
   1  -1  -3   39.10    3.70
   1   1  -2 1549.24   42.20
   1   1  -2 1525.55   42.20
  -1   1   2 1590.44   42.60
   1   1  -2 1504.55   42.40
  -1   1   2 1530.95   42.60
  -1  -1   2 1481.45   42.60
  -1   1   0   -3.40    0.50
   1   1   0   -3.60    0.30
   1   1   0   -4.00    0.50
  -1   1   0   -4.00    0.30
   1   1   1 1221.38   34.00
  -1   1  -1 1208.88   33.80
  -1   1  -1 1207.28   33.80
   1  -1   1 1235.68   33.80
   1   1   2 4963.20  135.89
  -1   1  -2 4842.22  135.69
   1  -1   2 5000.20  135.89
   1   1   3   66.09    2.70
   1   1   3   66.89    2.30
  -1   1  -3   65.29    4.50
   1   1   3   65.89    2.10
   1   1   3   65.69    3.10
  -1   1  -3   67.49    3.50
  -1  -1  -3   68.09    4.20
   1  -1   3   64.29    2.90
  -1  -1  -3   67.39    3.70
  -1  -1  -3   61.19    5.00
  -1   1  -4  145.09    5.90
  -1   1  -4  142.09    6.60
  -1   1  -4  146.79    6.70
   1   1   4  142.69    4.70
  -1   1  -4  149.79    8.30
  -1  -1  -4  139.89    6.40
  -1  -1  -4  144.29    7.80
  -1  -1  -4  135.89    7.10
  -1  -1  -4  136.99    6.00
   1  -1   4  143.19    5.30
  -1   1  -5   41.20    4.60
  -1   1  -5   42.20    3.80
  -1   1  -5   42.90    6.40
  -1   1  -5   44.50    5.40
   1   1   5   43.00    2.70
  -1   1  -5   33.30    5.10
  -1  -1  -5   40.40    4.10
   1  -1   5   43.50    3.40
  -1  -1  -5   43.30    7.10
  -1  -1  -5   34.30    5.30
  -1  -1  -5   46.30    5.30
  -1  -1  -5   44.20    4.50
  -1  -1  -5   41.30    6.50
  -1   1  -6   31.80    5.20
  -1   1  -6   29.30    4.10
  -1   1  -6   33.60    5.10
  -1   1  -6   31.20    4.00
  -1   1  -6   36.50    4.90
   1   1   6   30.10    3.20
  -1  -1  -6   30.60    6.10
  -1  -1  -6   27.30    4.50
  -1  -1  -6   28.80    4.60
  -1  -1  -6   30.10    4.80
   1  -1   6   28.30    4.10
   1   1   7    1.60    2.40
  -1   1  -7    2.20    4.30
  -1   1  -7   -4.00    2.90
  -1   1  -7   -0.60    2.70
  -1   1  -7   -1.10    3.00
  -1  -1  -7   -1.80    3.80
  -1  -1  -7    1.10    3.50
  -1  -1  -7   -1.10    2.70
  -1  -1  -7    3.70    4.20
  -1  -1  -7   -1.40    3.20
   1  -1   7   10.20    4.10
  -1   1  -8   -5.70    4.70
  -1   1  -8    3.10    3.10
  -1   1  -8    1.10    3.80
  -1   1  -8   -1.50    4.40
  -1  -1  -8   -0.90    4.00
  -1  -1  -8    1.40    2.60
  -1  -1  -8   -0.50    4.30
  -1  -1  -8    3.60    3.10
   1   2  -8   94.99    6.70
   1   2  -8   97.99    6.90
   1   2  -8  106.49    6.90
   1  -2  -8   93.79    7.30
   1  -2  -8  107.29    7.20
  -1   2   7    4.50    2.50
   1   2  -7    2.10    2.80
   1   2  -7    3.30    3.30
   1   2  -7    4.20    2.90
   1  -2  -7    2.90    3.20
   1  -2  -7    4.90    4.50
   1  -2  -7    0.60    4.70
   1  -2  -7    2.50    3.30
   1  -2  -7    4.90    7.40
   1   2  -6   42.00    6.50
   1   2  -6   38.40    5.40
   1   2  -6   55.79    5.50
  -1   2   6   49.70    3.50
   1   2  -6   38.40    4.50
   1  -2  -6   48.70    8.30
   1  -2  -6   49.99    6.80
   1  -2  -6   50.99    5.90
  -1  -2   6   47.80    6.80
   1  -2  -6   47.70    6.50
   1  -2  -6   45.70    5.80
   1   2  -5  263.97   12.10
  -1   2   5  266.37    8.20
   1   2  -5  287.97   13.40
   1   2  -5  267.47   11.00
   1   2  -5  269.47    9.80
   1   2  -5  250.27   10.60
   1  -2  -5  271.27   10.80
   1  -2  -5  265.97   10.40
   1  -2  -5  263.37   12.10
   1  -2  -5  270.87   11.70
  -1  -2   5  256.37    9.90
   1  -2  -5  272.97   12.50
  -1   2   4   24.70    3.00
   1   2  -4   22.50    5.00
   1   2  -4   25.10    4.40
   1   2  -4   26.40    3.60
   1  -2  -4   22.30    4.80
   1  -2  -4   20.10    3.70
  -1  -2   4   27.10    3.10
   1  -2  -4   34.10    6.10
   1  -2  -4   24.20    4.30
   1   2  -3  903.01   27.10
  -1   2   3  920.21   26.10
   1   2  -3  919.91   25.30
   1   2  -3  824.72   25.70
   1   2  -3  926.91   26.20
  -1  -2   3  900.91   25.80
   1  -2  -3  897.81   26.90
   1  -2  -3  919.01   26.60
   1  -2  -3  871.11   26.90
   1  -2  -3  891.11   27.80
  -1   2   2  906.11   25.80
  -1   2   2  831.12   25.90
   1   2  -2  917.61   25.50
   1   2  -2  917.31   25.30
   1   2  -2  919.51   25.30
   1  -2  -2  841.72   26.30
  -1  -2   2  893.01   25.30
   1   2  -1  673.23   19.30
   1   2  -1  690.33   19.80
   1   2  -1  675.23   19.60
  -1   2   1  671.33   20.00
   1   2   0   51.59    2.60
  -1   2   0   46.20    1.90
  -1   2   0   48.90    2.90
   1   2   0   48.70    2.00
   1   2   1  271.77    8.80
  -1   2  -1  287.57    8.40
  -1   2  -1  281.27    8.90
   1   2   1  275.37    7.80
  -1   2  -2 4132.99  117.29
  -1   2  -2 4184.88  116.99
  -1   2  -2 4267.87  116.89
  -1   2  -2 4215.68  116.99
   1   2   2 4240.38  117.29
   1  -2   2 4275.67  116.89
  -1  -2  -2 4255.17  117.69
  -1  -2  -2 4258.77  117.89
  -1  -2  -2 4278.87  117.99
  -1   2  -3   59.79    2.90
  -1   2  -3   64.19    3.50
  -1   2  -3   65.49    4.10
  -1   2  -3   65.69    5.10
   1   2   3   60.89    3.60
  -1  -2  -3   62.09    4.70
  -1  -2  -3   63.89    4.20
  -1  -2  -3   52.99    4.80
   1  -2   3   64.49    3.40
  -1  -2  -3   62.19    5.60
  -1   2  -4  269.17   10.40
  -1   2  -4  254.77    9.50
  -1   2  -4  249.38   10.30
   1   2   4  267.47    7.70
  -1   2  -4  266.47    9.20
  -1  -2  -4  267.77   12.00
   1  -2   4  261.47    9.00
  -1  -2  -4  271.57   10.20
  -1  -2  -4  266.27   11.30
  -1  -2  -4  261.47    9.70
  -1  -2  -4  250.17   10.70
  -1   2  -5    3.80    2.70
  -1   2  -5    2.50    2.10
  -1   2  -5   -0.20    5.00
   1   2   5    4.30    1.40
  -1  -2  -5    2.40    3.00
   1  -2   5    1.90    2.90
  -1  -2  -5    3.60    4.10
  -1  -2  -5    4.70    2.70
  -1  -2  -5    4.70    2.70
  -1  -2  -5    7.00    3.90
   1   2   6  822.42   24.20
  -1   2  -6  914.61   31.50
  -1   2  -6  798.42   26.10
  -1  -2  -6  786.52   27.00
  -1   2  -7    2.40    2.90
  -1   2  -7    4.60    3.10
   1   2   7   -0.10    2.70
  -1   2  -7    5.10    3.00
  -1  -2  -7   -2.10    4.00
  -1  -2  -7    1.50    3.20
  -1  -2  -7   -0.80    3.10
  -1  -2  -7    4.70    4.10
  -1   2  -8  364.96   12.80
  -1   2  -8  383.56   13.60
  -1   2  -8  386.26   13.10
  -1  -2  -8  360.26   14.50
  -1  -2  -8  373.36   13.60
   1  -2   8  376.86   13.50
  -1  -2  -8  366.36   14.00
  -1  -2  -8  373.86   14.30
   1   3  -7    8.30    3.00
   1   3  -7    4.30    2.90
   1   3  -7    9.50    3.50
   1  -3  -7    8.40    3.70
   1  -3  -7    8.80    4.60
   1  -3  -7   -1.00    3.90
   1  -3  -7    3.70    6.80
  -1   3   6    5.10    2.20
   1   3  -6   -4.00    2.50
   1   3  -6    3.60    3.50
   1   3  -6    1.60    2.80
   1  -3  -6    4.60    4.60
   1  -3  -6    0.00    3.70
   1  -3  -6    0.10    4.20
   1  -3  -6    2.00    3.70
   1   3  -5   35.10    5.90
   1   3  -5   20.30    3.40
  -1   3   5   28.00    2.60
   1   3  -5   24.70    3.80
   1  -3  -5   19.50    4.90
   1  -3  -5   21.20    3.90
   1  -3  -5   22.60    5.40
   1  -3  -5   16.80    3.90
   1  -3  -5   25.30    4.10
   1   3  -4   13.00    5.10
   1   3  -4    6.40    2.30
   1   3  -4    8.90    3.00
   1   3  -4    3.70    2.80
   1  -3  -4    4.40    7.10
   1  -3  -4    3.30    5.00
   1  -3  -4    9.00    3.60
   1  -3  -4    7.10    3.30
   1  -3  -4    6.20    2.90
   1  -3  -4    2.70    2.70
   1   3  -3  138.19    6.00
   1   3  -3  122.89    6.80
   1   3  -3  136.69    7.30
  -1   3   3  121.89    7.70
   1  -3  -3  135.49    9.50
   1  -3  -3  143.49    7.10
   1  -3  -3  135.69    7.10
   1  -3  -3  139.79    6.50
   1  -3  -3  138.39    8.50
   1   3  -2   61.19    4.40
   1   3  -2   49.40    3.10
   1   3  -2   64.29    5.30
  -1   3   2   59.39    5.10
   1  -3  -2   54.69    5.40
   1  -3  -2   56.99    4.80
  -1  -3   2   57.19    4.50
   1  -3  -2   59.49    4.30
   1   3  -1    8.10    1.30
   1   3  -1    6.20    2.70
  -1   3   1    9.00    2.30
  -1   3   1   10.60    1.30
   1   3  -1    7.90    2.00
   1  -3  -1    7.40    2.50
   1  -3  -1   16.00    2.80
  -1  -3   1   10.70    2.40
   1   3   0   -0.10    1.60
   1   3   0    0.90    0.80
  -1   3   0   -0.30    0.70
  -1   3   0   -0.80    1.60
  -1  -3   0   -1.30    2.10
  -1  -3   0    4.10    2.40
   1  -3   0   -0.60    2.20
   1  -3   0   -3.20    2.20
  -1   3  -1 1881.61   56.79
   1   3   1 2018.90   56.69
  -1   3  -1 2023.30   55.69
   1   3   1 1911.41   55.29
  -1   3  -1 2031.70   56.49
   1  -3   1 2014.30   56.69
  -1  -3  -1 1982.70   56.79
  -1  -3  -1 1995.20   56.99
  -1  -3  -1 2065.29   56.69
  -1   3  -2  176.28    7.40
   1   3   2  176.98    5.50
   1   3   2  185.78    7.90
  -1   3  -2  177.58    6.30
  -1   3  -2  194.58    8.50
  -1  -3  -2  187.68    8.00
  -1  -3  -2  152.38    7.70
  -1   3  -3    4.30    3.10
  -1   3  -3    2.70    2.00
   1   3   3    0.80    3.40
   1   3   3    2.80    0.80
  -1   3  -3   -0.20    2.20
  -1  -3  -3    2.70    2.30
  -1  -3  -3    3.40    2.80
  -1  -3  -3    3.60    2.30
  -1   3  -4   55.89    4.10
   1   3   4   51.69    2.50
  -1   3  -4   54.29    4.90
  -1   3  -4   52.79    4.70
  -1   3  -4   48.90    5.70
  -1  -3  -4   52.19    7.30
  -1  -3  -4   61.59    5.80
  -1  -3  -4   52.19    6.10
  -1  -3  -4   48.90    4.90
  -1  -3  -4   50.59    5.40
  -1  -3  -4   69.89   10.50
   1   3   5   31.40    2.80
  -1   3  -5   24.80    4.00
  -1   3  -5   35.80    4.10
  -1   3  -5   35.80    4.60
  -1  -3  -5   28.70    4.80
  -1  -3  -5   30.60    5.40
  -1  -3  -5   40.10    5.20
  -1  -3  -5   34.00    5.20
   1   3   6    4.40    2.20
  -1   3  -6    1.30    3.60
  -1   3  -6    4.80    2.70
  -1   3  -6    3.40    2.50
  -1  -3  -6    7.80    6.30
  -1  -3  -6    4.20    3.30
  -1  -3  -6    4.70    4.00
  -1  -3  -6    6.90    3.90
  -1  -3  -6    2.00    3.40
  -1   3  -7    1.80    2.40
  -1   3  -7   -0.10    2.60
  -1   3  -7    1.20    4.10
  -1  -3  -7    1.60    4.00
  -1  -3  -7    1.80    3.70
  -1  -3  -7    5.20    6.00
   1  -3   7    0.50    2.80
   1   4  -7    0.00    2.40
   1   4  -7   -1.10    2.20
  -1  -4   7    3.90    3.20
   1   4  -6   65.89    4.80
   1   4  -6   63.59    5.20
  -1  -4   6   62.99    7.70
   1  -4  -6   51.39    8.90
   1  -4  -6   48.60    7.70
   1  -4  -6   59.39    7.30
   1   4  -5  314.77   12.80
   1   4  -5  306.47   11.50
   1   4  -5  306.97   11.20
   1  -4  -5  292.47   12.80
  -1  -4   5  317.37   13.70
   1  -4  -5  314.47   13.30
   1  -4  -5  314.37   12.40
   1  -4  -5  286.77   12.90
   1   4  -4   10.20    2.90
   1   4  -4   11.20    5.80
   1   4  -4   10.60    4.80
  -1  -4   4   15.00    5.40
   1  -4  -4   14.60    4.60
   1  -4  -4   19.90    4.70
   1  -4  -4    7.80    5.50
  -1  -4   4    6.40    5.30
  -1   4   3  531.75   15.20
   1   4  -3  541.55   16.90
   1   4  -3  529.35   18.10
   1  -4  -3  525.25   23.00
   1  -4  -3  512.45   17.90
   1  -4  -3  423.26   23.30
   1  -4  -3  533.75   17.80
   1  -4  -3  510.85   20.20
   1  -4  -3  507.65   17.30
   1   4  -2  105.09    5.60
   1   4  -2  101.09    5.30
  -1   4   2   92.39    4.10
   1   4  -2  107.19    7.30
   1  -4  -2   96.69    6.30
   1  -4  -2   97.69    6.20
   1  -4  -2   83.59    8.00
   1  -4  -2   97.99    7.80
  -1  -4   2  115.39    8.10
  -1  -4   2  111.19    7.40
   1  -4  -2   83.89    8.30
  -1  -4   2   94.19   10.10
   1   4  -1  380.66   14.10
   1   4  -1  393.66   12.40
  -1   4   1  398.56   11.90
   1  -4  -1  405.06   13.50
   1  -4  -1  384.86   14.60
   1  -4  -1  381.36   15.10
  -1  -4   1  387.96   13.60
  -1  -4   1  369.96   15.50
  -1  -4   1  367.36   14.20
   1  -4  -1  389.26   13.80
   1  -4  -1  379.36   15.80
  -1  -4   1  388.26   14.90
  -1   4   0    5.50    1.40
   1   4   0    4.10    1.60
  -1  -4   0    1.50    3.60
  -1  -4   0    3.60    2.60
   1  -4   0    7.30    2.80
   1  -4   0   -0.70    3.80
   1  -4   0    7.40    3.80
  -1  -4   0    9.30    4.20
  -1  -4   0    4.80    4.50
   1  -4   0    9.00    4.50
   1   4   1   88.39    4.00
  -1   4  -1   89.39    4.50
  -1  -4  -1   84.29    8.40
  -1  -4  -1   92.39    7.60
   1  -4   1   82.29    8.20
  -1  -4  -1   79.39    7.20
   1  -4   1   91.19    5.70
  -1  -4  -1   87.89    5.80
  -1  -4  -1  100.39    6.30
   1  -4   1   88.29    7.10
   1  -4   1   87.39    7.10
  -1   4  -2  191.98    7.80
   1   4   2  204.48    7.10
  -1   4  -2  206.98    8.30
  -1  -4  -2  215.38   10.80
  -1  -4  -2  206.88   10.60
  -1  -4  -2  205.18   10.40
  -1  -4  -2  205.38    9.30
   1  -4   2  182.08   11.60
   1  -4   2  202.78   10.20
  -1  -4  -2  204.68    8.90
  -1   4  -3   44.30    6.80
   1   4   3   41.50    3.10
  -1   4  -3   41.80    4.10
  -1  -4  -3   52.39   10.80
  -1  -4  -3   42.90    5.60
   1  -4   3   72.19   11.70
  -1  -4  -3   52.89    6.20
  -1  -4  -3   48.80    7.30
  -1  -4  -3   49.99    5.20
  -1   4  -4  107.09    5.90
  -1   4  -4  105.99    6.30
  -1  -4  -4   99.49    8.30
  -1  -4  -4  102.69    9.10
  -1  -4  -4   95.49    8.00
   1  -4   4  109.19   10.10
  -1  -4  -4   81.39   12.00
  -1  -4  -4  108.69    9.00
   1   4   5    4.60    2.40
  -1   4  -5    0.60    2.30
  -1   4  -5    0.00    2.40
  -1  -4  -5    0.30    3.70
  -1  -4  -5   -2.60    4.90
   1  -4   5    1.80    4.10
  -1  -4  -5    1.10    3.80
  -1  -4  -5    1.60    3.50
  -1  -4  -5   -0.60    4.40
  -1   4  -6  220.28    8.80
  -1   4  -6  233.38    9.30
   1  -4   6  228.78   11.00
  -1  -4  -6  230.88   10.80
  -1  -4  -6  224.18   14.00
  -1   4  -7    1.50    2.00
  -1   4  -7   -3.60    3.10
   1  -4   7   -4.70    3.00
   1   5  -5  465.45   14.90
   1  -5  -5  448.46   15.90
   1  -5  -5  447.06   15.70
   1  -5  -5  455.25   15.40
   1   5  -4    0.50    2.70
   1   5  -4    4.20    2.60
   1  -5  -4    5.00    3.80
  -1  -5   4    6.70    4.00
   1  -5  -4   -2.60    3.30
   1   5  -3   17.40    3.00
   1  -5  -3   25.70    4.30
   1  -5  -3   10.40    4.60
   1  -5  -3   14.60    3.50
  -1  -5   3   12.50    3.60
   1   5  -2   14.40    3.00
  -1   5   2   17.60    2.50
   1   5  -2   23.90    4.30
   1  -5  -2   22.80    4.40
   1  -5  -2   19.70    4.60
   1  -5  -2   18.30    3.60
  -1  -5   2   20.00    4.40
   1  -5  -2   34.30    6.30
  -1  -5   2   26.00    5.50
  -1  -5   1 4203.98  121.69
   1  -5  -1 4260.07  121.29
  -1  -5   1 4275.67  121.19
   1  -5  -1 4263.17  121.79
   1  -5  -1 4264.67  121.69
  -1  -5   1 4396.36  121.69
   1  -5  -1 4428.76  121.69
  -1  -5   1 4286.07  121.59
   1   5   0   -1.10    2.50
  -1   5   0    0.60    2.20
  -1  -5   0    4.80    3.40
  -1  -5   0    2.40    3.50
  -1  -5   0   -2.10    3.50
   1  -5   0    5.00    3.40
   1  -5   0   -3.70    3.10
   1  -5   0    5.20    3.70
  -1   5  -1  609.24   19.10
  -1  -5  -1  574.84   20.40
   1  -5   1  561.54   20.00
   1  -5   1  581.64   20.20
  -1  -5  -1  576.14   20.10
  -1  -5  -1  568.24   19.70
  -1  -5  -1  609.74   20.50
   1   5   2   69.79    4.40
  -1   5  -2   45.80    7.10
  -1   5  -2   70.29    5.10
   1  -5   2   62.49    8.50
  -1  -5  -2   71.49    7.10
   1  -5   2   74.59    6.90
  -1  -5  -2   67.19    6.80
  -1  -5  -2   82.29    7.60
  -1  -5  -2   62.79    6.00
  -1   5  -3   10.40    2.90
   1   5   3    4.60    2.40
  -1  -5  -3   12.90    4.10
  -1  -5  -3   11.80    3.90
  -1  -5  -3    5.80    3.30
  -1  -5  -3    7.50    3.60
  -1  -5  -3    8.00    4.90
   1  -5   3    7.30    3.60
  -1   5  -4   -0.20    4.50
  -1   5  -4   -0.80    2.30
  -1  -5  -4    2.80    4.00
  -1  -5  -4    6.30    4.60
  -1  -5  -4    4.90    3.70
  -1   5  -5    3.30    2.20
  -1   5  -5    0.70    2.20
  -1  -5  -5    9.20    3.80
  -1  -5  -5    6.80    3.50
  -1  -5  -5    0.10    3.90
  -1  -5  -5    6.00    4.60
   1   6  -3  105.09    5.40
   1   6  -3  101.49    5.10
   1  -6  -3  101.79    8.00
   1  -6  -3  100.79    6.40
   1  -6  -3   96.69    6.00
   1  -6  -3   99.09    5.70
  -1  -6   3   94.59    6.30
   1   6  -2    2.80    2.10
   1  -6  -2   11.20    3.90
  -1  -6   2    7.00    2.80
   1  -6  -2    6.00    2.80
   1  -6  -2    7.20    3.20
  -1  -6   2   -2.00    6.40
   1  -6  -2    1.70    3.00
   1   6  -1  114.99    6.20
  -1   6   1  121.49    6.50
  -1  -6   1  123.09    7.50
  -1  -6   1  128.49    7.10
   1  -6  -1  103.49    6.90
   1  -6  -1  127.99    7.30
   1  -6  -1  128.89    7.10
  -1   6   0    2.20    2.70
   1   6   0    7.60    2.70
   1  -6   0    8.00    3.00
  -1  -6   0    6.80    3.00
  -1  -6   0    1.90    3.10
   1  -6   0    6.90    3.00
  -1   6  -1   68.99    5.10
   1  -6   1   75.89    5.60
  -1  -6  -1   74.19    6.00
  -1  -6  -1   65.49    5.70
   1  -6   1   69.99    6.40
  -1  -6  -1   57.59    6.20
  -1  -6  -1   69.29    5.40
  -1   6  -2   47.00    5.70
   1  -6   2   43.50    5.00
  -1  -6  -2   36.90    4.30
   1  -6   2   48.30    6.80
  -1  -6  -2   44.40    6.10
  -1  -6  -2   43.20    4.90
  -1  -6  -2   29.30    3.90
  -1   6  -3    0.90    2.10
  -1   6  -3    1.60    1.90
  -1   6  -3    5.30    3.50
  -1  -6  -3   -2.40    2.90
   1  -6   3    2.30    3.30
  -1  -6  -3   11.90    7.90
  -1  -6  -3    2.50    2.80
  -1  -6  -3    4.70    2.40
   2   0  -8   46.10    5.60
   2   0  -8   57.49    6.10
   2   0  -8   61.69    7.70
   2   0  -7    0.60    3.50
   2   0  -7    2.70    3.50
   2   0  -7   -3.40    4.00
   2   0  -7    2.10    2.70
   2   0  -7   -1.00    3.90
  -2   0   7    0.40    2.40
   2   0  -6  666.93   24.10
   2   0  -6  683.93   23.30
   2   0  -6  698.83   22.50
   2   0  -6  670.93   22.60
   2   0  -6  702.03   21.50
  -2   0   6  680.83   20.60
   2   0  -5    2.20    2.30
   2   0  -5    2.00    2.50
   2   0  -5   -0.50    2.80
   2   0  -5    7.10    4.70
  -2   0   5   -0.20    1.20
   2   0  -4 1034.90   32.50
   2   0  -4 1027.20   30.30
   2   0  -4 1074.29   31.20
  -2   0   4 1061.39   29.60
  -2   0   3    1.70    0.60
   2   0  -2  272.27    7.90
  -2   0   2  285.77    8.00
  -2   0   2  281.07    7.90
   2   0  -1   -0.50    0.20
  -2   0   1   -0.60    0.20
  -2   0   1    0.00    0.20
  -2   0   0 2338.87   64.29
  -2   0  -1    0.00    0.30
   2   0   1   -0.20    0.30
   2   0   1   -0.20    0.30
   2   0   2  101.29    3.10
  -2   0  -2   99.59    3.20
   2   0   2  100.59    3.30
   2   0   3   -0.10    0.70
  -2   0  -3    1.40    2.00
  -2   0  -3   -2.20    1.60
  -2   0  -4  196.08    8.20
   2   0   4  206.28    6.70
  -2   0  -4  196.68    8.00
  -2   0  -4  197.28    9.10
  -2   0  -4  209.68    7.50
  -2   0  -5   -1.30    2.00
  -2   0  -5   -1.50    3.20
  -2   0  -5    1.30    4.80
  -2   0  -5    1.10    2.60
   2   0   5    1.50    1.40
  -2   0  -5   -1.80    2.00
  -2   0  -6   15.00    3.00
   2   0   6   19.80    2.60
  -2   0  -6   19.70    3.30
  -2   0  -6   20.90    4.00
  -2   0  -6   31.90    6.20
  -2   0  -7    0.10    3.50
   2   0   7    1.90    2.80
  -2   0  -7   -0.10    3.30
  -2   0  -7    2.40    3.30
  -2   0  -7   -1.20    2.60
  -2   0  -8  542.05   18.90
  -2   0  -8  563.64   19.10
  -2   0  -8  608.84   22.30
   2   1  -8   20.50    5.90
   2   1  -8    7.50    4.50
   2   1  -8    9.80    3.10
   2   1  -8    9.90    3.90
   2  -1  -8   12.90    3.60
   2  -1  -8    7.10    3.60
   2  -1  -8    6.90    3.40
   2   1  -7   17.10    3.90
   2   1  -7   17.10    3.60
   2   1  -7   18.70    4.10
  -2   1   7   12.60    2.70
   2   1  -7   11.60    3.70
   2   1  -7   13.30    4.80
   2  -1  -7    8.00    3.40
  -2  -1   7   15.00    3.70
   2  -1  -7    7.70    4.00
   2  -1  -7   12.60    5.20
   2  -1  -7   11.40    4.00
   2  -1  -7   14.60    4.30
   2   1  -6   25.20    4.90
   2   1  -6   28.70    4.90
  -2   1   6   27.50    3.00
   2   1  -6   26.90    4.10
   2  -1  -6   13.30    4.80
  -2  -1   6   26.90    4.40
   2  -1  -6   18.30    5.30
   2  -1  -6   31.10    6.00
   2  -1  -6   27.50    4.60
   2  -1  -6   22.60    3.60
   2   1  -5    1.30    3.30
   2   1  -5   -0.40    2.10
   2   1  -5    2.80    2.10
   2   1  -5   10.40    4.20
   2   1  -5    1.80    3.50
  -2   1   5    1.60    1.20
   2  -1  -5   -1.40    2.50
  -2  -1   5   -0.40    1.60
   2  -1  -5    0.80    4.90
   2  -1  -5    1.10    5.40
   2  -1  -5    0.40    2.50
   2  -1  -5    0.30    2.10
   2   1  -4 3553.04  100.89
   2   1  -4 3536.55   99.59
  -2   1   4 3459.35   97.69
  -2   1   4 3514.75   97.49
   2   1  -4 3523.65   98.59
   2  -1  -4 3644.74   98.79
  -2  -1   4 3417.26   98.29
   2  -1  -4 3598.14   99.49
   2  -1  -4 3649.73  100.99
  -2   1   3  154.28    5.00
  -2   1   3  154.98    5.00
   2   1  -3  154.28    6.60
   2  -1  -3  148.79    7.70
  -2  -1   3  154.08    5.20
  -2   1   2  270.87    8.00
   2   1  -2  265.97    7.90
   2   1  -2  266.97    7.70
  -2  -1   2  263.17    8.00
   2   1   0   28.60    1.70
  -2   1   0   26.20    1.30
   2   1   0   26.70    1.40
  -2   1   0   26.40    1.70
  -2  -1   0   26.20    1.80
   2  -1   0   24.90    1.70
  -2   1  -1  688.43   19.60
   2   1   1  683.43   19.70
  -2   1  -1  693.93   19.60
   2  -1   1  693.33   19.60
   2  -1   1  704.03   19.60
  -2  -1  -1  721.03   19.80
  -2   1  -2    8.30    1.50
   2   1   2   10.30    1.20
  -2   1  -2   10.70    1.00
   2  -1   2   10.40    1.30
  -2   1  -3  911.91   27.30
   2   1   3  963.00   26.80
   2   1   3  971.70   26.50
  -2   1  -3  950.80   28.10
  -2  -1  -3  956.20   28.10
  -2  -1  -3  919.71   27.80
  -2  -1  -3  952.80   27.60
  -2  -1  -3  984.40   29.10
   2  -1   3  948.31   27.00
  -2   1  -4    0.80    2.10
  -2   1  -4    1.80    2.70
  -2   1  -4   -0.40    3.20
   2   1   4    2.00    0.90
  -2   1  -4    3.50    1.90
  -2  -1  -4    2.20    1.90
  -2  -1  -4    1.30    2.30
  -2  -1  -4    5.70    3.10
  -2  -1  -4    4.40    2.00
   2  -1   4    4.10    1.30
   2   1   5   27.50    2.40
  -2   1  -5   30.70    4.50
  -2   1  -5   19.30    3.50
  -2   1  -5   26.80    4.10
  -2   1  -5   25.30    4.60
  -2   1  -5   31.20    6.00
  -2   1  -5   26.30    3.30
  -2  -1  -5   26.10    5.20
  -2  -1  -5   17.50    4.00
   2  -1   5   24.00    3.10
  -2  -1  -5   27.20    4.10
  -2  -1  -5   27.10    3.90
  -2  -1  -5   16.60    6.80
  -2  -1  -5   24.40    4.30
  -2   1  -6   45.00    5.50
  -2   1  -6   38.80    5.20
  -2   1  -6   50.39    4.60
   2   1   6   46.60    3.50
  -2  -1  -6   47.00    6.40
  -2  -1  -6   45.20    6.50
  -2  -1  -6   46.40    4.90
   2  -1   6   40.40    4.70
  -2  -1  -6   44.40    5.20
  -2   1  -7   -0.50    2.90
  -2   1  -7    2.10    2.90
  -2   1  -7   -0.50    2.90
  -2   1  -7    4.40    4.30
  -2  -1  -7   -0.30    2.60
   2  -1   7    1.00    4.10
  -2  -1  -7    2.60    3.30
  -2  -1  -7   -3.90    3.10
  -2  -1  -7    0.30    3.40
  -2   1  -8    2.30    4.80
  -2   1  -8    2.70    3.30
  -2   1  -8    3.90    3.50
  -2   1  -8    4.10    2.90
  -2  -1  -8    1.40    5.20
  -2  -1  -8    4.40    4.40
  -2  -1  -8    4.70    4.10
  -2  -1  -8    0.30    3.70
   2   2  -8  363.66   13.40
   2   2  -8  354.66   12.70
   2   2  -8  342.87   12.90
   2  -2  -8  365.26   13.50
   2  -2  -8  361.36   14.10
   2   2  -7    0.80    6.10
  -2   2   7    4.90    2.60
   2   2  -7    2.30    3.10
   2   2  -7    5.90    3.50
   2   2  -7    3.10    3.10
   2  -2  -7    4.10    3.80
   2  -2  -7    2.30    4.60
   2  -2  -7    3.80    3.40
   2  -2  -7    8.90    8.00
   2  -2  -7    1.50    4.70
   2   2  -6   25.70    4.70
   2   2  -6   26.40    4.00
   2   2  -6   30.90    5.40
  -2   2   6   21.70    3.10
   2   2  -6   28.20    3.70
   2   2  -6   24.70    6.00
   2  -2  -6   14.20    5.50
  -2  -2   6   42.70    6.50
   2  -2  -6   26.80    5.70
   2  -2  -6   36.00    5.50
   2  -2  -6   29.60    4.50
   2  -2  -6   24.60    4.80
   2   2  -5   11.10    4.40
   2   2  -5    5.50    3.10
  -2   2   5    6.60    1.20
   2   2  -5   -1.90    4.40
   2   2  -5    9.00    2.60
   2   2  -5    1.50    2.90
   2  -2  -5   12.80    5.40
  -2  -2   5    5.40    2.70
   2  -2  -5    4.60    2.60
   2  -2  -5    5.30    3.10
   2  -2  -5   10.90    6.60
   2  -2  -5    7.50    3.30
  -2   2   4   44.60    4.70
   2   2  -4   33.60    5.20
   2   2  -4   33.60    4.30
   2   2  -4   32.60    3.30
   2  -2  -4   37.30    4.30
   2  -2  -4   30.10    5.20
   2  -2  -4   41.10    5.90
  -2  -2   4   36.80    3.30
   2  -2  -4   34.40    5.50
   2   2  -3 1663.53   50.59
   2   2  -3 1745.33   48.20
   2   2  -3 1667.53   47.60
   2   2  -3 1768.72   47.30
  -2   2   3 1700.53   48.10
   2   2  -3 1765.12   49.20
   2  -2  -3 1643.54   48.70
  -2  -2   3 1661.43   47.80
   2  -2  -3 1692.23   48.40
   2  -2  -3 1697.73   48.80
   2  -2  -3 1690.73   49.80
   2   2  -2    8.50    1.60
   2   2  -2    9.10    1.30
   2   2  -2    8.80    1.10
  -2   2   2    6.70    2.10
  -2   2   2    9.50    1.60
  -2  -2   2    7.10    1.50
   2   2  -1  688.13   19.60
  -2   2   1  677.23   20.00
   2   2  -1  669.53   19.30
   2   2   0 2541.25   69.09
   2   2   0 2356.56   68.49
  -2   2   0 2638.14   69.29
  -2   2   0 2394.56   68.49
   2   2   1  220.28    6.40
  -2   2  -1  220.98    7.30
  -2   2  -1  221.28    6.70
   2   2   1  216.78    7.20
   2   2   2   75.49    3.50
  -2   2  -2   69.59    3.70
  -2   2  -2   74.19    3.00
  -2   2  -2   68.89    3.40
  -2  -2  -2   73.59    4.80
   2  -2   2   68.59    3.50
  -2  -2  -2   72.99    4.60
  -2  -2  -2   67.79    4.30
  -2   2  -3  805.92   24.00
  -2   2  -3  813.52   23.30
  -2   2  -3  822.82   24.00
   2   2   3  805.82   23.90
  -2   2  -3  793.42   24.80
   2   2   3  829.32   22.70
  -2  -2  -3  812.82   25.50
  -2  -2  -3  837.22   24.50
  -2  -2  -3  847.22   24.90
   2  -2   3  812.72   23.70
  -2  -2  -3  812.42   24.90
  -2   2  -4  178.98    8.20
  -2   2  -4  179.88    7.00
  -2   2  -4  189.98   10.10
  -2   2  -4  172.18    8.10
  -2  -2  -4  168.88    9.30
  -2  -2  -4  178.58    8.00
  -2  -2  -4  182.88    8.40
  -2  -2  -4  181.28    7.60
   2  -2   4  179.38    7.00
  -2  -2  -4  182.58    8.90
  -2   2  -5   -0.20    3.50
  -2   2  -5   -3.30    2.60
  -2   2  -5    1.50    2.80
  -2   2  -5    2.00    2.20
   2   2   5    0.90    1.40
  -2  -2  -5    2.00    2.80
  -2  -2  -5   -5.30    3.70
  -2  -2  -5    1.00    2.30
  -2  -2  -5    5.00    3.70
   2  -2   5    2.40    3.00
  -2  -2  -5   -1.30    2.90
  -2   2  -6   83.99    6.40
  -2   2  -6   85.99    5.60
  -2   2  -6   89.19    6.90
  -2  -2  -6   84.49    6.60
  -2  -2  -6   85.59    6.60
  -2  -2  -6   81.89    7.40
  -2  -2  -6   74.59    7.40
  -2   2  -7   40.00    6.40
  -2   2  -7   45.20    4.80
  -2   2  -7   37.00    5.20
   2   2   7   43.10    4.60
  -2  -2  -7   51.39    5.90
  -2  -2  -7   43.10    6.40
  -2  -2  -7   47.30    6.50
  -2   2  -8  143.59    8.30
  -2   2  -8  140.09    6.90
  -2   2  -8  157.68    7.20
   2  -2   8  135.79    7.10
  -2  -2  -8  136.09    8.10
  -2  -2  -8  137.59    7.50
  -2  -2  -8  137.89    8.00
  -2  -2  -8  127.89    8.60
   2   3  -8   -3.60    3.40
  -2  -3   8    1.30    2.30
   2   3  -7    9.70    3.40
   2   3  -7    9.20    3.10
   2   3  -7    4.20    2.70
   2  -3  -7    9.40    3.80
   2  -3  -7    3.70    4.20
   2   3  -6   12.10    3.30
   2   3  -6   11.70    3.20
   2   3  -6   16.20    3.80
   2  -3  -6   14.80    4.10
   2  -3  -6    8.70    4.60
   2  -3  -6    8.40    5.00
   2  -3  -6    9.10    3.90
   2   3  -5   27.00    3.70
   2   3  -5   20.40    3.70
   2   3  -5   33.40    4.00
   2  -3  -5   34.20    5.60
   2  -3  -5   23.50    5.20
   2  -3  -5   23.50    3.90
   2  -3  -5   38.70    5.40
   2  -3  -5   23.00    4.30
   2   3  -4  220.48    9.70
   2   3  -4  204.68    9.10
   2   3  -4  208.08    8.10
   2  -3  -4  207.18    9.50
   2  -3  -4  208.58   12.70
   2  -3  -4  195.68   10.40
   2  -3  -4  199.38   11.50
   2  -3  -4  200.18    8.70
   2  -3  -4  202.98    9.30
  -2   3   3  183.68    9.20
   2   3  -3  216.38    9.00
   2   3  -3  184.68    9.50
   2   3  -3  205.38    7.70
   2  -3  -3  205.18    8.70
   2  -3  -3  203.28   10.80
   2  -3  -3  185.38    9.30
   2   3  -2   23.70    2.50
   2   3  -2   35.90    4.40
  -2   3   2   25.80    3.30
   2   3  -2   27.80    3.80
   2  -3  -2   23.50    3.70
   2  -3  -2   26.80    3.90
   2  -3  -2   27.00    3.70
  -2  -3   2   27.10    4.10
  -2   3   1   12.40    1.30
   2   3  -1   13.40    1.80
  -2   3   1   11.00    2.20
   2   3  -1    9.50    2.00
   2  -3  -1   10.80    2.60
  -2  -3   1   15.10    2.90
   2  -3  -1   14.20    2.60
   2   3   0    0.20    1.60
   2   3   0    1.70    0.90
  -2   3   0    1.40    0.80
  -2   3   0   -0.70    1.80
  -2  -3   0    1.10    2.20
   2  -3   0    2.60    2.10
  -2  -3   0    1.40    2.20
  -2   3  -1 1939.01   56.09
  -2   3  -1 2038.80   55.29
   2   3   1 1897.41   54.99
   2   3   1 1980.90   56.19
  -2  -3  -1 2034.10   56.39
  -2  -3  -1 1955.60   56.59
  -2  -3  -1 1961.50   56.49
   2  -3   1 2009.90   56.29
  -2   3  -2    7.30    2.00
  -2   3  -2    1.30    2.30
  -2   3  -2   11.60    3.50
   2   3   2    7.50    2.60
  -2   3  -2    7.50    1.50
  -2  -3  -2    4.80    2.50
  -2  -3  -2    4.40    2.30
  -2  -3  -2    3.60    2.50
   2   3   3 1192.28   36.20
   2   3   3 1240.08   34.00
  -2   3  -3 1212.88   35.70
  -2   3  -3 1205.98   35.40
  -2  -3  -3 1193.48   36.00
  -2  -3  -3 1251.27   36.50
  -2  -3  -3 1203.08   36.80
  -2  -3  -3 1246.18   36.60
  -2  -3  -3 1209.88   38.00
  -2  -3  -3 1217.88   37.40
   2   3   4   13.20    1.90
  -2   3  -4    4.90    2.30
  -2   3  -4    8.30    2.60
  -2   3  -4    7.30    2.80
  -2  -3  -4    9.00    3.10
  -2  -3  -4    9.10    3.40
  -2  -3  -4   10.40    7.50
  -2  -3  -4   11.40    3.00
  -2  -3  -4   12.60    3.90
  -2  -3  -4    9.40    4.30
  -2   3  -5   25.60    3.60
  -2   3  -5   27.90    4.60
   2   3   5   27.70    2.80
  -2   3  -5   27.50    6.10
  -2  -3  -5   38.10    5.30
  -2  -3  -5   21.30    4.30
  -2  -3  -5   23.80    4.40
  -2  -3  -5   24.70    5.60
  -2  -3  -5   32.30    4.50
  -2   3  -6   -0.60    3.60
   2   3   6    3.80    2.30
  -2   3  -6    2.30    2.60
  -2   3  -6    0.00    2.60
  -2  -3  -6   -0.70    3.30
  -2  -3  -6    2.30    3.90
  -2  -3  -6    3.20    3.20
  -2  -3  -6   -1.60    5.20
  -2  -3  -6   -0.40    3.70
  -2   3  -7  628.84   19.60
  -2   3  -7  615.44   20.60
  -2   3  -7  600.54   19.60
  -2  -3  -7  629.54   20.30
  -2  -3  -7  607.34   20.50
   2  -3   7  632.64   20.80
   2   4  -7    5.90    2.80
   2   4  -7   -0.10    2.90
  -2  -4   7    8.90    3.40
   2   4  -6  129.29    9.50
   2   4  -6  133.29    6.40
   2   4  -6  131.39    6.80
  -2  -4   6  121.89    8.90
   2  -4  -6  110.09   10.30
   2   4  -5   11.90    4.20
   2   4  -5    9.80    2.60
   2   4  -5    8.70    2.50
   2  -4  -5   11.10    4.80
   2  -4  -5   13.60    4.70
   2  -4  -5   13.60    4.60
   2  -4  -5    8.60    4.40
  -2  -4   5    3.50    4.60
   2   4  -4   72.49    5.60
  -2   4   4   68.19    3.70
   2   4  -4   65.89   10.30
   2  -4  -4   74.79    7.60
  -2  -4   4   65.09    7.90
   2  -4  -4   58.79    7.50
  -2  -4   4   77.19   10.70
   2  -4  -4   46.00    8.00
   2  -4  -4   90.69   10.70
   2  -4  -4   87.49    9.00
   2   4  -3  975.10   30.60
  -2   4   3  987.00   27.80
   2   4  -3  976.60   29.50
   2  -4  -3 1009.40   30.00
   2  -4  -3  976.60   30.30
   2  -4  -3  943.71   31.30
   2   4  -2   34.60    4.10
  -2   4   2   29.30    2.50
   2   4  -2   40.10    5.60
   2  -4  -2   36.60    5.60
  -2  -4   2   34.30    6.90
  -2  -4   2   36.00    4.80
   2  -4  -2   40.10    6.80
  -2  -4   2   33.90    5.30
   2  -4  -2   42.80    5.00
   2  -4  -2   29.00    4.60
   2   4  -1  398.26   14.50
  -2   4   1  412.36   12.40
   2   4  -1  400.06   12.80
   2  -4  -1  391.36   15.20
  -2  -4   1  388.96   16.40
   2  -4  -1  414.56   14.20
  -2  -4   1  408.26   15.20
  -2  -4   1  399.86   14.00
   2  -4  -1  416.96   15.20
   2  -4  -1  412.86   15.60
  -2  -4   1  392.76   15.00
   2   4   0  108.29    4.70
  -2   4   0  104.09    4.50
  -2  -4   0  114.39    9.30
   2  -4   0  106.59    7.70
   2  -4   0  111.59    7.50
  -2  -4   0  108.79    8.00
   2  -4   0  108.59    6.10
  -2  -4   0  106.59    7.40
  -2  -4   0  107.89    6.30
   2  -4   0   99.79    8.00
  -2   4  -1   68.49    3.90
   2   4   1   71.79    3.60
  -2  -4  -1   60.19    7.10
  -2  -4  -1   71.09    5.40
  -2  -4  -1   64.19    5.60
   2  -4   1   68.99    8.50
  -2  -4  -1   68.69    6.80
   2  -4   1   74.09    7.00
   2  -4   1   73.69    6.60
  -2  -4  -1   72.99    7.90
   2  -4   1   73.39    5.20
  -2   4  -2    3.70    2.10
  -2   4  -2    1.70    2.10
   2   4   2    1.80    1.50
  -2  -4  -2   -3.50    4.70
   2  -4   2   -0.40    7.90
  -2  -4  -2    1.70    4.20
  -2  -4  -2    5.30    2.90
  -2  -4  -2    0.20    3.10
  -2  -4  -2    1.20    4.30
   2  -4   2   -6.30    3.90
   2   4   3  573.54   17.30
  -2   4  -3  599.84   18.70
   2  -4   3  597.64   22.60
  -2  -4  -3  590.54   19.80
  -2  -4  -3  564.84   21.10
  -2  -4  -3  594.64   20.60
  -2  -4  -3  571.04   19.30
  -2  -4  -3  577.74   19.90
  -2   4  -4   63.29    5.30
  -2   4  -4   64.19    5.40
  -2   4  -4   68.09    4.90
  -2  -4  -4   52.09    7.60
   2  -4   4   69.09    9.20
  -2  -4  -4   65.69    6.10
  -2  -4  -4   71.89    7.00
  -2  -4  -4   59.59    6.90
  -2  -4  -4   58.59    7.00
  -2   4  -5    6.00    2.70
  -2   4  -5    7.70    2.40
   2   4   5    8.20    2.50
  -2  -4  -5    4.20    4.40
  -2  -4  -5    7.90    3.70
  -2  -4  -5   10.20    4.90
  -2  -4  -5   -1.60    3.50
  -2  -4  -5    7.70    3.90
  -2   4  -6   33.60    4.20
  -2   4  -6   25.80    4.20
  -2  -4  -6   29.40    6.60
  -2  -4  -6   33.90    6.70
   2  -4   6   25.10    4.20
  -2  -4  -6   35.80    6.80
  -2  -4  -6   27.10    4.60
   2   5  -5    3.40    2.20
   2   5  -5    1.40    2.80
   2  -5  -5    6.60    4.70
   2  -5  -5   -1.50    3.60
   2  -5  -5    2.30    3.70
   2   5  -4  109.29    5.70
   2   5  -4   90.89    7.30
  -2  -5   4   81.59    7.10
   2  -5  -4  100.39    7.60
   2  -5  -4   69.29   10.10
   2  -5  -4   94.29    7.10
   2   5  -3   39.90    6.10
   2   5  -3   47.90    4.60
  -2   5   3   63.19    3.90
   2  -5  -3   64.79    6.00
  -2  -5   3   44.30    6.00
   2  -5  -3   69.69    7.10
   2  -5  -3   58.39    6.00
   2  -5  -3   43.60    7.00
   2   5  -2    4.20    2.80
   2   5  -2    6.40    4.60
   2   5  -2   -6.10    4.20
  -2   5   2    1.10    2.00
   2  -5  -2   -5.80    3.80
  -2  -5   2   -9.50    5.00
  -2  -5   2   -0.80    3.30
   2  -5  -2   -1.10    3.40
   2  -5  -2   -1.30    3.10
   2  -5  -2    8.50    3.80
   2   5  -1 3059.59   98.69
   2  -5  -1 3421.96   95.19
  -2  -5   1 3363.76   95.69
  -2  -5   1 3274.27   95.49
   2  -5  -1 3435.96   95.79
  -2  -5   1 3390.16   95.49
  -2  -5   1 3419.36   94.89
   2  -5  -1 3309.27   95.59
   2  -5  -1 3399.76   95.39
  -2   5   0   16.50    3.10
   2   5   0   10.10    3.40
   2  -5   0    7.80    3.70
   2  -5   0   14.40    4.00
  -2  -5   0    7.10    3.50
   2  -5   0    8.20    3.60
  -2  -5   0   12.60    4.80
  -2  -5   0   18.70    4.60
  -2  -5   0    4.00    3.40
   2  -5   0   10.50    3.90
  -2   5  -1  394.26   13.50
  -2   5  -1  361.76   12.90
   2   5   1  314.87   15.30
   2   5   1  358.56   12.30
   2  -5   1  371.26   14.50
  -2  -5  -1  392.56   14.90
  -2  -5  -1  365.26   14.50
   2  -5   1  350.76   13.90
  -2  -5  -1  372.16   14.00
  -2  -5  -1  361.06   14.60
   2   5   2    0.10    2.20
  -2   5  -2    2.00    2.50
  -2   5  -2    1.60    4.20
  -2  -5  -2    6.90    3.90
  -2  -5  -2    5.90    4.00
  -2  -5  -2    0.30    3.10
   2  -5   2   -1.10    3.30
   2  -5   2   -2.70    4.70
  -2  -5  -2   10.20    3.80
  -2  -5  -2   -0.70    3.70
  -2   5  -3   59.79    5.10
  -2   5  -3   62.89    5.20
   2   5   3   62.99    4.50
  -2   5  -3   61.99    4.80
  -2  -5  -3   51.69    8.40
  -2  -5  -3   74.19    7.40
  -2  -5  -3   71.19    6.80
  -2  -5  -3   68.69    6.40
  -2  -5  -3   71.99    6.50
   2  -5   3   55.99    6.50
  -2   5  -4   -0.20    3.40
  -2   5  -4    2.60    2.40
  -2   5  -4    2.00    2.40
  -2  -5  -4    3.90    3.40
  -2  -5  -4    8.50    4.10
  -2  -5  -4   -1.30    3.30
   2  -5   4    4.10    5.70
  -2   5  -5   -0.30    2.00
  -2   5  -5    2.40    2.00
  -2  -5  -5    2.90    3.70
  -2  -5  -5   12.80    4.90
  -2  -5  -5    6.60    3.30
   2  -5   5   -6.60    4.70
  -2  -5  -5    5.60    3.90
   2   6  -4  113.49    5.20
   2   6  -3  272.57    9.70
  -2  -6   3  277.37   10.40
   2  -6  -3  260.37   10.30
   2  -6  -3  269.27   11.60
  -2   6   2   23.50    3.70
   2   6  -2   21.90    3.60
  -2  -6   2   28.60    4.50
   2  -6  -2   24.00    4.00
   2  -6  -2   16.30    3.30
  -2   6   1   87.69    6.40
   2   6  -1   85.99    5.50
   2  -6  -1   76.59    5.70
   2  -6  -1   84.89    6.50
  -2  -6   1   92.99    6.30
  -2  -6   1   88.29    6.50
  -2   6   0   38.10    4.60
   2   6   0   43.20    4.80
  -2  -6   0   34.40    4.30
  -2  -6   0   43.10    5.40
  -2  -6   0   38.80    5.10
   2  -6   0   36.40    5.30
  -2   6  -1   10.40    2.80
   2  -6   1   18.70    3.90
   2  -6   1   10.40    3.10
  -2  -6  -1   15.40    3.30
  -2  -6  -1    8.50    3.10
  -2  -6  -1   11.20    2.80
  -2   6  -2   14.20    3.10
  -2   6  -2   19.70    3.60
  -2   6  -2   16.20    2.80
  -2  -6  -2   17.80    4.00
  -2  -6  -2   16.90    4.90
  -2  -6  -2   16.00    3.80
  -2  -6  -2   11.90    2.70
   2  -6   2   22.70    4.60
   2  -6   2   16.90    3.60
  -2   6  -3  109.09    5.60
  -2   6  -3  104.79    6.50
  -2   6  -3  128.39    5.80
  -2  -6  -3  121.69    6.80
   2  -6   3  119.89    7.00
  -2  -6  -3  115.39    6.60
  -2  -6  -3  114.49    5.90
   3   0  -8   64.39    7.50
   3   0  -8   50.59    8.70
   3   0  -8   60.79    6.40
   3   0  -7   -2.30    3.40
   3   0  -7    6.70    3.70
   3   0  -7   -1.20    2.70
  -3   0   7    3.50    2.50
   3   0  -7   -3.50    4.50
   3   0  -7    2.80    3.60
   3   0  -6  666.43   22.90
   3   0  -6  666.73   23.90
   3   0  -6  659.23   21.90
  -3   0   6  661.03   20.10
   3   0  -6  692.83   21.00
   3   0  -6  650.53   22.30
   3   0  -5    2.80    3.20
  -3   0   5    0.70    1.30
   3   0  -5   -1.00    2.10
   3   0  -5   -1.10    2.30
   3   0  -5    5.40    4.90
   3   0  -4  111.79    6.90
  -3   0   4  114.69    4.10
   3   0  -4  116.09    5.20
   3   0  -4  104.99    5.50
  -3   0   3   -0.10    0.60
   3   0  -1    0.40    0.30
  -3   0   1    0.20    0.30
  -3   0   1   -0.20    0.30
  -3   0   0  322.37    9.60
   3   0   0  326.57    9.60
  -3   0   0  346.47    9.60
   3   0   0  357.76   10.00
  -3   0  -1   -1.80    0.40
   3   0   1   -1.60    0.40
   3   0   1   -1.40    0.30
  -3   0  -2  661.53   18.60
   3   0   2  672.03   18.70
   3   0   2  656.13   18.50
  -3   0  -3    3.00    2.40
  -3   0  -3    1.30    1.70
   3   0   3   -0.60    0.70
   3   0   3    0.20    0.50
  -3   0  -3   -0.30    2.00
  -3   0  -4  300.47   10.20
  -3   0  -4  306.67   12.10
   3   0   4  310.77    9.60
  -3   0  -4  312.67   10.80
  -3   0  -4  305.77   11.00
   3   0   5   -2.30    1.30
  -3   0  -5    3.20    3.40
  -3   0  -5   -0.10    2.10
  -3   0  -5   -4.10    3.20
  -3   0  -5    7.30    5.00
  -3   0  -5    1.00    2.00
  -3   0  -5   -1.00    2.80
  -3   0  -6    0.50    2.40
  -3   0  -6   -0.60    3.20
  -3   0  -6   -5.20    4.10
   3   0   6    2.50    2.10
  -3   0  -6   -2.00    2.40
  -3   0  -6    1.10    3.10
  -3   0  -7    2.50    3.60
  -3   0  -7    0.80    3.10
  -3   0  -7    3.90    3.10
  -3   0  -7    1.60    2.90
  -3   0  -8    5.10    3.50
  -3   0  -8    5.10    3.70
  -3   0  -8    4.20    3.10
   3   1  -8    7.60    3.20
   3   1  -8    2.20    4.60
   3   1  -8   -1.00    4.20
   3  -1  -8    4.30    3.30
   3  -1  -8    2.20    3.30
   3  -1  -8   -3.50    3.10
   3   1  -7   13.70    3.80
   3   1  -7   12.50    3.70
   3   1  -7    9.20    4.10
  -3   1   7    9.60    2.50
   3   1  -7   15.30    4.70
   3   1  -7   11.60    3.40
  -3  -1   7    4.20    3.50
   3  -1  -7   11.20    4.40
   3  -1  -7    5.70    3.10
   3  -1  -7   11.70    4.40
   3  -1  -7   11.20    4.40
  -3   1   6  145.19    5.70
   3   1  -6  121.99    8.60
   3   1  -6  144.09   12.80
   3   1  -6  151.18    6.90
   3   1  -6  157.38    9.80
   3   1  -6  145.39    7.90
   3  -1  -6  132.99    7.60
  -3  -1   6  140.99    6.60
   3  -1  -6  137.89   10.40
   3  -1  -6  147.09    7.40
   3  -1  -6  137.49    9.10
   3  -1  -6  144.39    9.80
   3   1  -5  639.54   20.50
   3   1  -5  653.93   19.40
   3   1  -5  614.94   22.00
  -3   1   5  625.84   18.20
   3   1  -5  605.64   20.50
   3   1  -5  628.04   21.60
   3  -1  -5  639.24   22.10
   3  -1  -5  618.74   22.40
   3  -1  -5  636.84   19.60
  -3  -1   5  631.74   18.90
   3  -1  -5  620.74   20.20
   3   1  -4  690.73   20.10
   3   1  -4  634.24   22.20
  -3   1   4  656.83   19.10
   3   1  -4  673.13   21.10
   3  -1  -4  681.63   22.50
   3  -1  -4  675.63   20.30
  -3  -1   4  695.03   19.80
   3  -1  -4  681.93   20.90
  -3   1   3  844.72   23.90
   3   1  -3  847.32   25.30
   3  -1  -3  818.52   26.30
  -3  -1   3  875.61   24.20
  -3   1   1 2832.72   77.39
   3   1  -1 2729.33   77.29
   3   1  -1 2839.82   77.29
  -3  -1   1 2829.12   77.39
  -3  -1   1 2844.52   77.39
   3  -1  -1 2751.92   77.49
   3   1   0    1.90    0.70
   3   1   0    1.70    0.70
  -3   1   0    2.30    0.60
  -3  -1   0    1.90    0.80
   3  -1   0    1.50    0.70
  -3   1  -1  698.53   19.90
   3   1   1  729.43   19.70
   3   1   1  722.23   20.10
  -3  -1  -1  692.53   20.20
   3  -1   1  713.53   20.00
   3  -1   1  708.83   20.10
  -3   1  -2  623.64   17.60
   3   1   2  618.24   17.40
   3   1   2  612.44   17.80
  -3   1  -2  623.14   17.80
   3  -1   2  624.84   17.70
   3  -1   2  653.83   17.80
  -3  -1  -2  606.64   18.00
  -3   1  -3  176.18    7.30
  -3   1  -3  169.58    6.30
  -3   1  -3  147.79    5.60
   3   1   3  188.38    5.50
   3   1   3  183.18    5.80
  -3   1  -3  183.88    6.60
  -3  -1  -3  181.88    7.60
  -3  -1  -3  174.28    7.90
  -3  -1  -3  182.68    6.70
   3  -1   3  176.18    5.90
  -3  -1  -3  173.68    7.00
   3   1   4   26.00    1.90
  -3   1  -4   25.60    3.90
  -3   1  -4   26.40    4.10
  -3   1  -4   33.10    5.60
  -3   1  -4   22.40    3.00
  -3  -1  -4   29.30    5.10
  -3  -1  -4   22.10    3.70
  -3  -1  -4   25.80    4.30
   3  -1   4   22.40    2.30
  -3   1  -5  559.64   18.00
  -3   1  -5  553.84   19.60
  -3   1  -5  573.44   17.70
  -3   1  -5  548.45   18.50
   3   1   5  574.04   16.60
  -3   1  -5  571.64   19.90
  -3   1  -5  541.95   18.40
  -3  -1  -5  580.44   18.70
  -3  -1  -5  538.45   20.90
  -3  -1  -5  551.34   17.80
  -3  -1  -5  542.75   18.50
  -3  -1  -5  550.04   19.80
   3  -1   5  545.05   17.00
  -3  -1  -5  546.95   19.70
  -3   1  -6    4.10    2.50
  -3   1  -6    4.80    2.70
  -3   1  -6    4.40    2.90
  -3   1  -6    4.90    3.90
   3   1   6    6.40    2.10
  -3  -1  -6    4.60    2.90
  -3  -1  -6    6.20    2.60
   3  -1   6    7.10    2.90
  -3  -1  -6    9.40    5.40
  -3  -1  -6    3.80    3.60
  -3  -1  -6    7.30    3.30
  -3  -1  -6    9.30    5.20
   3   1   7   -1.40    2.70
  -3   1  -7    3.50    3.00
  -3   1  -7    0.80    2.70
  -3   1  -7    1.40    4.10
  -3   1  -7    2.40    2.90
  -3  -1  -7    1.30    3.30
  -3  -1  -7    0.10    2.80
  -3  -1  -7    0.60    3.30
   3  -1   7    4.20    4.90
  -3  -1  -7    1.70    3.30
  -3   1  -8    1.60    2.90
  -3   1  -8    0.00    5.70
  -3   1  -8    3.10    2.80
  -3   1  -8    6.50    3.30
  -3  -1  -8   10.00    4.00
  -3  -1  -8    3.50    3.30
  -3  -1  -8   -1.30    3.30
  -3  -1  -8    4.50    3.00
   3   2  -8   85.09    6.40
   3   2  -8   83.49    6.70
   3  -2  -8   78.19    6.90
   3  -2  -8   77.79    7.00
   3   2  -7    2.70    3.40
   3   2  -7    2.30    3.50
   3   2  -7    4.70    3.30
  -3   2   7    2.30    2.50
   3   2  -7    8.70    5.80
   3  -2  -7    1.00    3.40
   3  -2  -7   -1.60    4.50
   3  -2  -7    1.20    3.50
   3   2  -6   23.20    4.40
   3   2  -6   29.50    4.20
   3   2  -6   20.00    3.30
   3   2  -6   21.10    3.60
   3   2  -6   26.90    5.80
  -3   2   6   26.40    3.10
   3  -2  -6   30.90    4.70
   3  -2  -6   27.80    5.40
   3  -2  -6   21.90    4.40
   3  -2  -6   30.40    6.70
  -3  -2   6   21.20    4.60
   3  -2  -6   20.40    5.50
   3   2  -5  192.88    9.20
   3   2  -5  201.88   11.60
  -3   2   5  204.68    6.20
   3   2  -5  193.28    9.10
   3   2  -5  212.78    8.10
   3   2  -5  218.38   11.10
   3  -2  -5  206.58    9.00
   3  -2  -5  201.88    8.70
  -3  -2   5  196.48    8.10
   3  -2  -5  163.08   14.10
   3  -2  -5  203.88   10.50
   3  -2  -5  175.38   12.20
   3   2  -4   21.50    4.50
   3   2  -4   22.20    4.10
   3   2  -4   24.00    2.90
   3  -2  -4   26.40    4.30
  -3  -2   4   20.40    3.00
   3  -2  -4   27.00    4.30
   3   2  -3   53.89    3.50
   3   2  -3   57.59    7.10
  -3   2   3   59.29    3.80
   3   2  -3   66.39    4.90
   3   2  -3   55.39    2.70
   3  -2  -3   50.99    6.20
   3  -2  -3   53.59    4.70
  -3  -2   3   55.39    3.30
   3  -2  -3   59.49    5.30
   3  -2  -3   52.69    4.50
   3   2  -2 3119.39   85.99
   3   2  -2 3061.79   85.89
   3   2  -2 3125.99   87.19
  -3  -2   2 3091.49   85.99
   3   2  -1   16.20    1.40
   3   2  -1   16.80    1.70
  -3   2   1   11.80    1.60
   3   2   0  217.58    7.10
  -3   2   0  219.58    6.50
  -3   2   0  203.88    7.10
   3   2   0  223.38    6.60
   3   2   1   65.19    3.10
   3   2   1   65.59    2.30
  -3   2  -1   60.69    3.20
  -3   2  -1   65.09    2.60
   3  -2   1   72.59    5.90
  -3  -2  -1   57.99    4.70
  -3  -2  -1   64.39    3.90
  -3   2  -2 1279.07   36.60
   3   2   2 1356.06   37.00
  -3   2  -2 1310.17   36.50
   3   2   2 1319.27   36.00
  -3   2  -2 1202.08   36.90
   3  -2   2 1292.07   36.80
  -3  -2  -2 1285.07   37.80
  -3  -2  -2 1336.47   37.50
  -3  -2  -2 1320.77   38.30
  -3  -2  -2 1307.47   37.80
  -3   2  -3   36.00    3.30
   3   2   3   45.80    5.20
  -3   2  -3   33.20    2.70
   3   2   3   37.20    1.70
  -3   2  -3   35.50    4.90
  -3   2  -3   38.10    3.00
   3  -2   3   35.30    3.10
  -3  -2  -3   33.30    3.90
  -3  -2  -3   37.00    4.40
  -3  -2  -3   35.00    3.60
  -3  -2  -3   42.90    4.80
  -3   2  -4  249.97   10.20
  -3   2  -4  244.68   10.10
  -3   2  -4  256.57    9.20
   3   2   4  263.87    7.90
  -3   2  -4  266.47    9.90
   3  -2   4  248.58    9.10
  -3  -2  -4  257.97   10.50
  -3  -2  -4  260.57   10.20
  -3  -2  -4  265.87   11.10
  -3  -2  -4  250.77    9.70
  -3  -2  -4  261.97   11.70
   3   2   5  368.76   11.10
  -3   2  -5  370.66   12.50
  -3   2  -5  354.86   12.80
  -3   2  -5  363.96   13.50
  -3  -2  -5  350.86   13.80
  -3  -2  -5  360.96   14.50
  -3  -2  -5  321.77   14.70
  -3  -2  -5  354.96   13.50
  -3  -2  -5  363.16   13.00
  -3   2  -6  144.69    7.80
  -3   2  -6  156.08    8.40
   3   2   6  152.58    6.20
  -3   2  -6  141.09    7.10
  -3  -2  -6  148.29    8.50
  -3  -2  -6  151.38    9.30
  -3  -2  -6  151.48    8.10
  -3  -2  -6  140.69    9.00
  -3  -2  -6  162.68   10.60
  -3   2  -7    2.80    2.50
  -3   2  -7    2.90    3.40
  -3  -2  -7    3.80    3.90
  -3  -2  -7    5.10    3.00
  -3  -2  -7    8.90    5.20
  -3  -2  -7    2.80    3.10
  -3   2  -8   75.29    5.30
  -3   2  -8   77.69    5.60
   3  -2   8   79.29    5.60
  -3  -2  -8   71.89    6.50
  -3  -2  -8   81.29    6.20
  -3  -2  -8   99.89    7.40
  -3  -3   8   -0.10    2.50
   3   3  -7    7.00    3.50
   3   3  -7    7.20    3.20
   3   3  -7    0.10    2.90
   3  -3  -7   -1.90    4.30
   3   3  -6    4.00    3.10
   3   3  -6    7.80    3.00
   3   3  -6    6.00    2.90
   3  -3  -6    9.20    4.10
   3  -3  -6   11.90    4.90
   3  -3  -6    7.70    4.00
   3   3  -5   -1.70    3.10
   3   3  -5    4.00    2.50
   3   3  -5   -0.20    2.50
   3  -3  -5   -7.10    5.20
   3  -3  -5   -1.80    3.10
   3  -3  -5   -7.00    3.60
   3  -3  -5   -4.80    5.20
   3  -3  -5   -1.10    3.70
   3   3  -4   25.50    3.60
   3   3  -4   21.80    3.60
   3  -3  -4   32.70    5.30
   3  -3  -4   29.20    6.90
   3  -3  -4   27.50    4.80
   3  -3  -4   31.40    6.70
   3  -3  -4   30.70    5.60
  -3  -3   4   30.90    6.30
   3  -3  -4   37.00    7.70
   3   3  -3  156.48    7.80
   3   3  -3  150.28    6.50
  -3   3   3  159.58    8.70
   3  -3  -3  154.68    8.10
  -3  -3   3  179.08   10.70
   3  -3  -3  162.08    7.50
   3  -3  -3  146.79    7.00
  -3   3   2  955.10   28.80
   3   3  -2  968.20   29.10
   3   3  -2  956.90   28.00
   3   3  -2  954.30   27.60
   3  -3  -2  930.81   28.30
   3  -3  -2  945.91   28.70
  -3  -3   2  982.20   28.50
  -3   3   1  252.87    7.60
   3   3  -1  257.67    8.10
   3   3  -1  255.77    8.90
   3   3  -1  212.58    9.80
  -3   3   1  258.37    9.50
   3  -3  -1  267.77    9.40
  -3  -3   1  252.27    9.50
   3  -3  -1  250.87    9.10
  -3   3   0   -0.60    0.80
   3   3   0   -0.90    1.60
   3   3   0    0.20    0.90
  -3  -3   0    1.80    2.20
  -3  -3   0    2.10    2.40
   3  -3   0    1.10    2.10
   3   3   1 2371.86   66.59
  -3   3  -1 2365.06   66.49
   3   3   1 2312.77   65.39
  -3   3  -1 2350.66   65.59
   3  -3   1 2437.86   66.59
  -3  -3  -1 2306.57   66.99
  -3  -3  -1 2348.47   66.69
  -3  -3  -1 2334.47   66.89
  -3   3  -2   32.00    2.90
   3   3   2   30.10    4.70
  -3   3  -2   40.20    4.70
  -3   3  -2   37.60    2.70
   3   3   2   33.50    1.90
  -3  -3  -2   26.80    4.00
  -3  -3  -2   32.40    5.60
  -3  -3  -2   39.70    4.00
   3   3   3  136.59    8.40
   3   3   3  142.99    4.70
  -3   3  -3  141.69    6.00
   3  -3   3  137.89   10.00
  -3  -3  -3  136.89    7.80
  -3  -3  -3  146.19   11.30
  -3  -3  -3  131.89    7.30
  -3  -3  -3  135.29    8.70
  -3  -3  -3  134.39    6.60
  -3  -3  -3  137.19    7.20
  -3   3  -4    1.10    2.90
  -3   3  -4   -1.90    3.40
  -3   3  -4    2.60    2.40
   3   3   4   -0.10    1.20
  -3   3  -4    0.80    2.00
  -3  -3  -4    2.10    2.40
  -3  -3  -4    1.20    2.80
  -3  -3  -4    9.40    6.90
  -3  -3  -4   -5.60    3.60
  -3  -3  -4   -5.00    3.20
  -3  -3  -4   -2.80    2.70
  -3   3  -5  341.37   12.60
   3   3   5  347.47   10.40
  -3   3  -5  335.37   13.90
  -3   3  -5  278.07   12.70
  -3  -3  -5  336.77   13.90
  -3   3  -6    7.00    4.10
  -3   3  -6    3.70    2.70
  -3   3  -6    4.30    2.50
   3   3   6    2.80    2.40
  -3  -3  -6    5.30    3.80
  -3  -3  -6    2.80    3.20
  -3  -3  -6    0.70    3.70
   3  -3   6    2.90    3.50
  -3  -3  -6   -1.30    5.10
  -3  -3  -6    6.10    3.90
  -3   3  -7    5.70    2.60
  -3   3  -7    5.00    3.30
  -3  -3  -7    6.00    4.30
   3  -3   7    5.60    2.70
  -3  -3  -7    4.40    3.40
   3   4  -7   -1.60    2.80
  -3  -4   7   13.00    6.80
   3   4  -6    9.30    2.70
   3   4  -6    8.30    3.70
   3   4  -6    9.30    2.90
  -3  -4   6   10.80    4.20
   3   4  -5  160.08    9.30
   3   4  -5  166.78    7.30
   3   4  -5  166.08    7.80
  -3  -4   5  155.88   11.00
   3  -4  -5  156.98   10.40
   3  -4  -5  169.38    9.20
   3  -4  -5  149.99    9.40
  -3   4   4    1.60    1.90
   3  -4  -4   -6.40    4.70
   3  -4  -4    3.80    4.40
   3  -4  -4    4.90    6.20
   3  -4  -4    3.10    6.30
  -3  -4   4    1.90    4.60
   3   4  -3   16.60    2.90
  -3   4   3   19.70    2.00
   3   4  -3   31.40    5.70
  -3  -4   3   12.60    5.50
   3  -4  -3   23.80    3.80
   3  -4  -3   22.90    5.30
   3  -4  -3   18.50    4.00
   3   4  -2 3125.49   86.69
   3   4  -2 3126.79   88.39
  -3   4   2 3026.30   85.79
   3  -4  -2 3086.99   88.59
  -3  -4   2 3092.09   87.39
   3  -4  -2 3052.19   87.79
  -3  -4   2 3099.19   88.89
   3  -4  -2 3173.98   88.59
   3  -4  -2 3034.80   88.29
  -3  -4   2 3236.18   88.49
  -3  -4   2 3090.89   88.49
   3  -4  -2 2973.40   87.29
   3   4  -1   12.20    2.10
   3   4  -1   10.20    3.20
  -3   4   1    9.50    1.60
  -3  -4   1    9.70    3.10
   3  -4  -1    3.50    4.00
   3  -4  -1    6.70    4.00
   3  -4  -1   10.20    2.90
  -3  -4   1    6.40    3.70
  -3  -4   1    5.60    4.20
  -3  -4   1   10.80    5.60
   3  -4  -1    9.10    4.30
  -3   4   0   -1.00    1.20
   3   4   0    1.30    1.50
   3  -4   0    2.00    2.40
  -3  -4   0   -2.70    3.80
  -3  -4   0    9.20    5.10
  -3  -4   0   -0.10    2.70
   3  -4   0   -4.80    4.00
  -3  -4   0   -0.50    2.60
  -3  -4   0    1.30    4.00
   3  -4   0   -1.20    3.90
   3  -4   0    0.90    3.80
  -3   4  -1   21.00    2.80
  -3   4  -1   18.00    2.90
   3   4   1   22.60    2.60
  -3  -4  -1   18.10    4.60
  -3  -4  -1   25.90    4.90
  -3  -4  -1   25.30    3.80
   3  -4   1   21.30    3.30
  -3  -4  -1   27.80    5.40
  -3  -4  -1   25.70    4.40
   3  -4   1   21.50    4.20
   3  -4   1   28.00    5.60
   3  -4   1   30.40    5.00
  -3   4  -2  115.19    5.90
   3   4   2  122.19    5.10
  -3   4  -2  121.99    6.00
   3  -4   2  112.09   10.30
  -3  -4  -2  122.79    6.90
   3  -4   2  132.49   11.50
  -3  -4  -2  114.09    9.10
  -3  -4  -2  129.79    7.50
  -3  -4  -2  116.29    8.40
  -3  -4  -2  127.79    8.90
   3  -4   2  125.29   14.10
   3   4   3    5.50    1.70
  -3   4  -3    8.70    2.50
  -3  -4  -3    8.50    3.10
  -3  -4  -3   10.10    3.60
  -3  -4  -3    3.80    4.60
  -3  -4  -3   10.40    3.90
   3  -4   3   13.80    5.60
  -3   4  -4   90.89    5.70
  -3   4  -4   89.39    5.40
   3   4   4   91.79    4.60
  -3   4  -4   84.79    6.00
  -3  -4  -4   86.69    7.60
  -3  -4  -4   87.89    8.30
   3  -4   4   93.29    9.10
  -3  -4  -4   96.59    7.50
  -3  -4  -4   84.89    6.60
  -3  -4  -4   84.29    7.50
  -3   4  -5  219.68    9.40
   3   4   5  224.48    8.20
  -3   4  -5  224.58    9.00
  -3  -4  -5  222.48   10.80
   3  -4   5  221.98   11.20
  -3  -4  -5  222.08   10.10
  -3  -4  -5  231.18   11.70
  -3  -4  -5  218.88   10.60
  -3  -4  -5  226.28   10.70
  -3   4  -6    9.40    2.40
  -3  -4  -6   13.90    3.70
  -3  -4  -6    8.30    4.20
   3  -4   6   19.20    3.80
  -3  -4  -6   14.40    3.90
  -3  -4  -6    5.40    5.30
   3   5  -5  366.96   12.30
   3  -5  -5  347.47   12.90
   3   5  -4   18.80    5.10
   3   5  -4   18.80    3.30
   3  -5  -4   12.00    3.70
   3  -5  -4   25.20    5.90
   3  -5  -4   18.80    4.40
  -3  -5   4   13.20    3.70
  -3   5   3  111.89    5.30
   3   5  -3  122.99    9.30
   3   5  -3  119.09    6.40
  -3  -5   3  115.69    7.50
   3  -5  -3  115.79    7.40
   3  -5  -3  127.09    8.60
   3  -5  -3  120.99    8.10
   3  -5  -3  112.09    7.20
   3   5  -2  457.05   17.60
   3   5  -2  471.85   16.10
  -3   5   2  479.35   14.80
  -3  -5   2  476.75   17.30
   3  -5  -2  485.55   17.30
  -3  -5   2  478.85   18.00
   3  -5  -2  468.15   16.70
   3  -5  -2  484.85   17.30
   3  -5  -2  496.45   17.60
   3   5  -1  239.48   12.60
   3   5  -1  288.37   12.40
  -3   5   1  251.87   10.00
  -3  -5   1  258.27   11.10
  -3  -5   1  283.57   11.70
  -3  -5   1  278.87   11.90
   3  -5  -1  280.97   11.20
  -3  -5   1  285.57   12.70
   3  -5  -1  289.67   12.10
   3  -5  -1  278.27   11.90
   3  -5  -1  269.47   12.00
   3   5   0   18.80    7.00
  -3  -5   0   13.30    3.70
   3  -5   0    8.70    4.10
   3  -5   0   13.20    3.10
  -3  -5   0    6.00    3.50
   3  -5   0    8.60    3.60
  -3  -5   0   14.70    4.40
  -3  -5   0    8.90    3.90
   3  -5   0    6.40    3.50
  -3   5  -1   17.30    3.30
  -3   5  -1   17.30    3.10
   3   5   1   18.00    2.90
  -3  -5  -1   23.10    4.70
   3  -5   1   16.00    4.20
  -3  -5  -1   13.90    4.20
  -3  -5  -1   15.80    3.80
   3  -5   1    8.10    4.10
  -3  -5  -1   17.80    4.30
   3   5   2   24.30    3.90
  -3   5  -2   27.80    4.00
  -3   5  -2   33.00    4.70
  -3  -5  -2   34.20    5.70
  -3  -5  -2   35.50    5.90
  -3  -5  -2   28.00    4.70
   3  -5   2   29.60    5.40
   3  -5   2   27.80    4.60
  -3  -5  -2   17.70    4.40
  -3  -5  -2   30.30    4.90
   3   5   3   23.80    3.10
  -3   5  -3   21.00    3.20
  -3   5  -3   24.90    3.80
  -3   5  -3   27.70    4.10
  -3  -5  -3   24.10    4.00
   3  -5   3   23.60    4.30
   3  -5   3   19.10    7.70
  -3  -5  -3   16.60    5.80
  -3  -5  -3   28.40    4.70
  -3   5  -4    0.70    2.10
  -3   5  -4   -0.60    3.40
  -3   5  -4    0.10    2.20
  -3  -5  -4   -4.30    3.20
  -3  -5  -4   -4.60    3.50
  -3  -5  -4    9.00    3.90
  -3  -5  -4    4.10    3.80
   3  -5   4   -0.70    5.20
  -3   5  -5  112.99    5.50
  -3   5  -5  108.49    5.60
  -3  -5  -5   97.89    7.40
   3  -5   5  105.99    9.10
  -3  -5  -5  120.29    7.30
  -3  -5  -5  107.89    7.20
   3   6  -3    2.90    1.90
   3   6  -3    3.10    1.80
  -3  -6   3   -0.50    2.80
   3  -6  -3    3.50    2.40
   3  -6  -3    2.00    4.00
  -3   6   2 2843.92   80.89
   3   6  -2 2961.40   81.29
   3  -6  -2 2860.51   82.19
  -3  -6   2 2871.71   81.79
   3  -6  -2 2847.81   81.69
   3   6  -1    1.90    2.80
  -3  -6   1    0.00    2.50
  -3  -6   1    1.50    3.40
   3  -6  -1    0.60    2.30
   3  -6  -1   -2.70    2.70
   3   6   0   12.70    3.20
  -3   6   0    9.50    2.90
  -3  -6   0    6.40    2.90
  -3  -6   0   12.30    3.60
   3  -6   0   10.60    3.40
   3  -6   0    8.70    3.40
  -3  -6   0    5.80    3.00
  -3  -6   0   13.40    3.60
  -3   6  -1   23.90    3.70
   3  -6   1   19.10    3.50
  -3  -6  -1   21.90    3.80
   3  -6   1   19.90    4.10
  -3  -6  -1   19.50    3.80
  -3   6  -2   19.20    3.50
  -3   6  -2   21.80    3.50
  -3   6  -2   18.20    2.80
  -3  -6  -2   22.80    3.80
   3  -6   2   10.20    3.40
   3  -6   2   21.40    4.30
  -3  -6  -2   18.90    3.20
  -3  -6  -2   26.30    5.10
  -3  -6  -2   18.50    4.20
  -3   6  -3    2.50    2.30
  -3   6  -3   -0.20    1.80
  -3   6  -3    2.80    3.00
  -3  -6  -3    3.20    2.00
  -3  -6  -3    1.50    3.00
  -3  -6  -3    1.20    2.60
   3  -6   3   -4.90    6.10
   4   0  -8   64.49    8.00
   4   0  -8   64.99    6.30
   4   0  -7   -1.80    2.80
   4   0  -7   -1.80    3.30
   4   0  -7    5.00    3.90
   4   0  -7    2.20    3.90
  -4   0   7   -2.20    2.40
   4   0  -6  108.69    6.70
   4   0  -6   95.49    8.20
   4   0  -6  107.49    8.50
   4   0  -6   99.29    6.40
  -4   0   6   99.19    5.00
   4   0  -5   -4.80    4.80
   4   0  -5   -0.60    2.90
  -4   0   5    1.60    1.30
   4   0  -5   -0.90    2.10
  -4   0   4  513.55   14.70
   4   0  -4  488.95   17.60
   4   0  -4  481.95   15.30
   4   0  -4  511.25   16.30
   4   0  -3    1.20    2.50
  -4   0   3    0.60    0.60
  -4   0   3   -0.20    0.50
   4   0  -2  408.06   10.80
  -4   0   2  329.37   10.90
  -4   0   2  395.66   10.80
   4   0  -1    0.20    0.40
  -4   0   1    0.00    0.40
  -4   0   1    0.00    0.40
   4   0   1   -1.00    0.40
   4   0   1   -0.60    0.40
  -4   0  -1   -1.00    0.50
   4   0   2  185.68    5.50
   4   0   2  178.18    5.60
  -4   0  -3   -6.30    2.30
  -4   0  -3   -4.80    2.10
  -4   0  -3   -5.20    1.70
   4   0   3   -6.30    0.60
  -4   0  -3   -4.20    1.10
  -4   0  -3   -5.20    2.00
   4   0   3   -5.00    0.70
  -4   0  -4 1038.20   29.90
  -4   0  -4  991.80   30.20
   4   0   4  998.60   28.90
  -4   0  -4 1019.80   31.40
  -4   0  -5    0.40    2.30
  -4   0  -5    3.90    4.90
   4   0   5   -0.50    1.40
  -4   0  -5   -2.50    3.20
  -4   0  -5   -0.20    3.10
  -4   0  -5    1.50    2.10
  -4   0  -6  310.77   11.60
  -4   0  -6  298.57   13.10
   4   0   6  316.37   10.80
  -4   0  -6  310.97   13.70
  -4   0  -6  327.27   12.60
  -4   0  -6  313.57   12.50
  -4   0  -7   -2.30    3.10
  -4   0  -7    2.50    3.10
  -4   0  -7    1.90    2.90
  -4   0  -7   -1.10    3.50
   4   0   7    1.70    3.30
  -4   0  -8 1230.08   37.20
  -4   0  -8 1248.08   37.10
  -4   0  -8 1264.47   36.80
  -4   0  -8 1223.18   37.80
   4   0   8 1269.77   37.10
   4   1  -8    2.80    2.80
   4   1  -8    2.60    4.50
   4  -1  -8    2.70    3.30
   4  -1  -8   -1.60    3.30
   4  -1  -8   -1.20    3.40
   4   1  -7  617.04   20.90
   4   1  -7  610.04   20.60
  -4   1   7  597.94   18.30
   4   1  -7  613.04   19.40
   4   1  -7  584.04   22.30
   4   1  -7  580.24   20.20
   4  -1  -7  590.84   20.40
  -4  -1   7  570.74   19.00
   4  -1  -7  584.64   20.80
   4   1  -6    0.00    4.20
   4   1  -6    1.90    3.90
  -4   1   6    2.70    1.80
   4   1  -6    6.40    6.20
   4   1  -6    6.30    2.90
   4   1  -6    6.00    2.90
   4  -1  -6    8.10    4.90
   4  -1  -6    6.90    3.70
  -4  -1   6    0.50    2.40
   4  -1  -6    3.90    3.40
   4  -1  -6    6.00    2.90
   4   1  -5   24.10    4.30
   4   1  -5   30.90    3.80
  -4   1   5   33.10    2.30
   4   1  -5   25.60    5.10
   4   1  -5   30.30    4.50
   4  -1  -5   33.20    4.90
  -4  -1   5   28.20    3.00
   4  -1  -5   27.70    5.60
   4  -1  -5   27.90    4.30
   4  -1  -5   42.70    6.50
  -4   1   4  565.64   16.90
  -4   1   4  601.04   16.40
   4   1  -4  579.84   18.60
   4   1  -4  583.84   17.70
   4   1  -4  554.24   19.90
   4  -1  -4  579.14   18.50
  -4  -1   4  594.04   17.40
   4  -1  -4  628.14   18.10
   4  -1  -4  570.94   20.00
  -4   1   3 7350.36  208.28
   4   1  -3 7435.76  210.68
   4   1  -3 7669.43  209.68
  -4  -1   3 7552.34  208.48
   4  -1  -3 7869.51  210.78
   4   1  -2   17.40    1.80
   4   1  -2   18.50    1.10
  -4   1   2   16.50    1.50
  -4  -1   2   22.70    1.60
   4  -1  -2   18.70    1.60
  -4  -1   2   15.10    1.60
   4   1  -1  660.23   18.00
  -4   1   1  622.94   18.10
   4   1  -1  612.34   18.00
  -4  -1   1  645.84   18.10
  -4  -1   1  649.43   18.20
   4  -1  -1  636.34   18.20
   4   1   0  582.24   16.70
   4   1   0  594.04   16.50
  -4   1   0  577.44   16.40
  -4   1   0  581.54   16.60
   4  -1   0  575.44   16.70
  -4  -1   0  595.84   16.80
   4   1   1  385.16   11.20
  -4   1  -1  376.36   11.00
  -4   1  -1  379.56   11.00
   4   1   1  382.26   10.80
   4  -1   1  375.66   11.00
   4  -1   1  392.86   11.10
  -4  -1  -1  372.96   11.30
   4   1   2   30.00    1.40
  -4   1  -2   29.00    2.10
  -4   1  -2   28.40    1.70
   4   1   2   29.90    1.80
   4  -1   2   30.00    1.80
  -4  -1  -2   35.50    2.50
   4  -1   2   29.50    1.70
   4   1   3  136.39    4.80
  -4   1  -3  132.19    6.50
  -4   1  -3  127.59    7.60
  -4   1  -3  130.69    5.30
   4   1   3  142.99    4.50
  -4   1  -3  136.79    5.60
  -4   1  -3  136.49    4.50
  -4  -1  -3  129.89    6.00
  -4  -1  -3  138.59    5.70
  -4  -1  -3  135.19    6.20
   4  -1   3  142.99    4.90
  -4  -1  -3  133.09    6.70
  -4   1  -4  746.53   23.10
   4   1   4  724.43   21.60
  -4   1  -4  738.33   22.30
  -4   1  -4  752.42   24.20
  -4   1  -4  762.62   22.60
  -4  -1  -4  762.32   23.20
  -4  -1  -4  761.12   22.70
   4  -1   4  731.83   21.90
  -4  -1  -4  756.02   24.20
  -4  -1  -4  739.93   23.30
  -4   1  -5    2.10    2.10
   4   1   5    1.20    1.40
  -4   1  -5   -2.00    2.40
  -4   1  -5    3.50    3.20
  -4   1  -5    5.50    2.90
  -4  -1  -5    1.90    2.40
  -4  -1  -5    2.40    2.50
   4  -1   5    1.60    2.00
  -4  -1  -5    2.10    2.60
  -4  -1  -5    0.00    3.30
  -4  -1  -5    3.60    3.40
  -4   1  -6  515.45   19.20
  -4   1  -6  512.65   17.80
  -4   1  -6  524.35   17.90
  -4   1  -6  517.35   17.20
   4   1   6  525.05   16.10
  -4   1  -6  510.95   20.70
  -4  -1  -6  528.65   19.40
  -4  -1  -6  519.35   18.60
  -4  -1  -6  521.35   18.20
   4  -1   6  524.85   16.90
  -4  -1  -6  491.95   18.20
  -4  -1  -6  509.25   17.40
  -4   1  -7  113.99    7.10
  -4   1  -7  105.09    7.30
   4   1   7  107.39    6.20
  -4   1  -7   95.49    9.30
  -4   1  -7  100.19    6.30
  -4  -1  -7  107.19    7.20
  -4  -1  -7  120.19    7.80
  -4  -1  -7  107.19    8.30
  -4  -1  -7  100.39    6.90
  -4   1  -8    4.20    3.10
  -4   1  -8   -0.60    2.50
  -4   1  -8   -3.30    2.90
  -4  -1  -8    4.10    3.80
   4  -1   8    2.90    2.80
  -4  -1  -8    0.10    3.00
  -4  -1  -8   -2.30    3.10
  -4  -1  -8   -1.90    2.70
   4   2  -8   17.40    3.30
   4  -2  -8   18.50    4.00
   4  -2  -8   17.80    4.20
   4  -2  -8   20.40    4.00
  -4   2   7    2.70    2.50
   4   2  -7   -1.50    3.40
   4   2  -7    1.00    4.00
   4   2  -7   -1.80    5.40
   4   2  -7   -3.20    3.00
   4  -2  -7    0.90    3.40
   4  -2  -7   -2.20    4.30
   4  -2  -7    1.70    3.60
   4   2  -6    6.70    2.90
   4   2  -6   11.30    5.30
   4   2  -6    0.30    2.70
   4   2  -6    2.60    3.60
   4   2  -6    3.10    3.50
  -4   2   6    7.00    2.00
   4  -2  -6    4.30    5.20
   4  -2  -6    6.10    3.20
   4  -2  -6    3.20    4.30
   4  -2  -6    2.20    3.40
  -4  -2   6   10.60    4.20
   4   2  -5  213.58    9.70
   4   2  -5  215.78    8.30
   4   2  -5  207.58   11.90
   4   2  -5  221.28   11.00
   4  -2  -5  202.38    9.30
  -4  -2   5  214.58    8.60
   4  -2  -5  215.48    9.30
   4  -2  -5  204.28   10.80
   4  -2  -5  203.28   14.00
   4   2  -4    6.90    2.70
   4   2  -4   11.60    4.00
  -4   2   4   11.00    2.70
   4   2  -4   14.60    2.40
  -4  -2   4   10.20    2.20
   4  -2  -4   14.40    3.30
   4  -2  -4    9.90    4.60
   4  -2  -4    7.30    2.80
   4   2  -3 3031.70   82.09
   4   2  -3 3033.90   82.79
   4   2  -3 2795.02   84.59
   4   2  -3 3090.49   83.89
   4  -2  -3 2963.90   82.99
   4  -2  -3 2935.51   83.29
  -4  -2   3 2933.61   82.49
   4  -2  -3 2924.11   84.49
   4  -2  -3 2971.70   83.29
   4   2  -2   60.59    2.90
   4   2  -2   58.89    2.90
   4   2  -2   69.39    4.60
  -4  -2   2   61.79    3.30
  -4   2   1  550.04   15.30
  -4   2   1  549.74   15.20
   4   2  -1  552.94   16.10
   4   2  -1  538.75   15.90
  -4   2   1  550.04   16.70
  -4   2   0 8080.89  222.58
  -4   2  -1   11.00    1.30
  -4   2  -1   11.10    1.70
   4   2   1    8.20    1.30
   4   2   1   10.40    1.10
  -4  -2  -1   11.10    2.20
  -4  -2  -1    9.60    2.10
  -4  -2  -1    8.30    2.50
  -4   2  -2  593.44   17.80
  -4   2  -2  610.04   18.00
   4   2   2  621.74   18.30
   4   2   2  631.04   17.40
  -4   2  -2  581.74   18.20
  -4  -2  -2  642.64   19.70
  -4  -2  -2  633.24   19.10
  -4  -2  -2  611.54   18.70
  -4  -2  -2  604.04   19.00
  -4   2  -3    1.30    1.70
  -4   2  -3    1.90    1.80
  -4   2  -3    4.10    3.10
   4   2   3    1.00    1.80
   4   2   3    2.00    0.80
  -4  -2  -3    1.20    2.30
  -4  -2  -3    2.90    2.30
  -4  -2  -3    0.50    2.40
   4  -2   3    6.80    2.10
  -4  -2  -3   -1.60    2.30
  -4   2  -4  971.10   30.80
   4   2   4 1039.80   29.10
  -4   2  -4 1056.59   30.20
  -4   2  -4  997.60   30.90
  -4   2  -4 1027.80   30.20
  -4  -2  -4  975.50   31.80
  -4  -2  -4 1033.70   31.20
  -4  -2  -4 1051.69   31.30
   4  -2   4 1021.30   29.90
  -4  -2  -4 1063.59   30.80
  -4  -2  -4 1035.20   32.10
  -4   2  -5    2.00    3.00
   4   2   5    2.00    1.60
  -4   2  -5    3.20    2.60
  -4   2  -5    1.30    2.20
  -4   2  -5   -2.90    3.20
  -4  -2  -5    1.80    3.60
  -4  -2  -5    2.40    3.10
  -4  -2  -5    2.40    2.40
  -4  -2  -5    1.70    2.70
  -4  -2  -5    5.40    3.70
  -4   2  -6  215.68   10.10
  -4   2  -6  222.78    9.10
   4   2   6  233.38    8.20
  -4   2  -6  222.18    9.90
  -4  -2  -6  234.48   10.20
  -4  -2  -6  225.88   10.30
  -4  -2  -6  207.88   11.00
  -4  -2  -6  231.88   11.90
  -4  -2  -6  218.98   10.90
  -4   2  -7   83.79    7.80
  -4   2  -7   98.59    6.50
  -4   2  -7  101.39    6.10
  -4  -2  -7   96.89    7.00
  -4  -2  -7   95.79    7.60
   4  -2   7   97.29    7.40
  -4  -2  -7   94.09    7.60
  -4  -2  -7  100.99    7.20
  -4   2  -8    1.50    2.70
   4  -2   8    3.50    2.50
  -4  -2  -8   -0.40    3.30
  -4  -2  -8    1.70    3.70
  -4  -2  -8    2.00    2.70
   4   3  -8    9.70    4.00
  -4  -3   8    7.00    2.70
   4   3  -7   13.80    3.50
   4   3  -7   15.50    3.40
   4   3  -7   19.70    3.60
   4  -3  -7   15.30    7.00
   4   3  -6    0.40    3.00
   4   3  -6   -0.90    3.00
   4   3  -6    2.20    2.90
   4  -3  -6    3.80    4.20
   4  -3  -6    2.00    4.00
   4   3  -5  100.99    7.40
   4   3  -5  104.89    5.80
   4   3  -5  118.49    7.00
   4  -3  -5   96.39    7.40
   4  -3  -5  108.79    8.60
   4  -3  -5  108.19    7.60
   4   3  -4   26.50    5.00
   4   3  -4   24.70    3.50
   4  -3  -4   27.20    4.10
  -4  -3   4   28.60    6.20
   4  -3  -4   23.20    4.20
   4  -3  -4   27.90    8.00
   4  -3  -4   16.80    4.30
   4  -3  -4   19.80    3.90
   4  -3  -4   18.70    6.70
   4   3  -3 1497.85   44.10
  -4   3   3 1502.05   44.00
   4   3  -3 1478.15   42.90
   4  -3  -3 1496.45   43.60
   4  -3  -3 1497.95   44.90
  -4  -3   3 1471.05   44.50
   4   3  -2   -4.50    2.10
  -4   3   2    0.00    0.70
  -4   3   2   -1.40    2.60
   4   3  -2    1.10    1.40
   4  -3  -2    1.30    2.40
  -4  -3   2    1.30    2.80
   4   3  -1 1309.47   37.00
   4   3  -1 1192.28   38.00
  -4   3   1 1270.47   35.70
   4   3  -1 1318.07   36.40
  -4  -3   1 1315.67   37.40
   4  -3  -1 1290.37   37.00
   4  -3  -1 1261.27   37.30
  -4   3   0   55.09    2.50
   4   3   0   53.89    2.70
   4   3   0   45.90    4.00
   4  -3   0   54.19    4.20
  -4  -3   0   44.60    4.10
  -4  -3   0   53.39    4.50
  -4   3  -1   43.80    2.50
   4   3   1   48.50    2.40
   4   3   1   45.60    4.30
  -4   3  -1   41.90    3.50
   4  -3   1   39.60    3.60
  -4  -3  -1   50.69    3.80
  -4  -3  -1   42.40    4.40
  -4  -3  -1   46.50    4.50
  -4   3  -2   19.10    2.50
   4   3   2   19.70    3.40
  -4   3  -2   24.00    3.00
  -4   3  -2   21.00    3.20
   4   3   2   21.20    1.80
  -4  -3  -2   26.40    3.70
  -4  -3  -2   20.20    4.50
  -4  -3  -2   21.50    3.70
  -4  -3  -2   21.00    4.10
   4   3   3   84.69    3.50
  -4   3  -3   88.79    4.90
  -4   3  -3   86.59    6.20
  -4   3  -3   84.49    4.60
  -4  -3  -3   89.49    5.70
  -4  -3  -3   89.79    5.90
  -4  -3  -3   77.59   10.30
  -4  -3  -3   91.99    6.70
   4  -3   3   90.29    9.20
  -4  -3  -3   78.29    7.20
  -4  -3  -3   83.19    6.10
  -4   3  -4   33.60    4.10
  -4   3  -4   32.20    3.60
  -4   3  -4   30.20    5.90
   4   3   4   26.90    2.60
  -4  -3  -4   34.90    7.20
  -4  -3  -4   24.50    7.80
   4  -3   4   35.40    5.40
  -4  -3  -4   22.40    4.10
  -4  -3  -4   27.60    4.60
  -4  -3  -4   32.30    4.90
  -4  -3  -4   30.30    5.50
  -4   3  -5    1.70    2.50
  -4   3  -5   -1.40    3.80
  -4   3  -5   -0.90    2.50
  -4  -3  -5    2.80    3.30
  -4  -3  -5    4.10    3.70
  -4  -3  -5    7.00    4.10
  -4  -3  -5    3.70    3.10
   4  -3   5    0.30    3.60
  -4  -3  -5   -0.70    3.00
   4   3   6   30.10    4.00
  -4   3  -6   22.60    3.50
  -4   3  -6   25.30    4.00
  -4  -3  -6   32.20    6.60
  -4  -3  -6   30.60    4.70
  -4  -3  -6   21.80    5.50
  -4  -3  -6   21.40    4.00
  -4  -3  -6   25.70    4.30
   4  -3   6   19.80    3.80
  -4   3  -7  340.97   11.70
  -4   3  -7  349.47   12.10
  -4  -3  -7  333.47   12.90
   4  -3   7  342.47   13.10
  -4  -3  -7  335.47   12.80
  -4  -3  -7  333.77   12.70
   4   4  -7    0.70    2.80
  -4  -4   7    6.40    4.00
   4   4  -6   29.80    4.50
   4   4  -6   28.40    3.50
   4   4  -6   27.70    5.10
   4   4  -5  175.88    9.80
   4   4  -5  166.38    8.00
   4   4  -5  181.48    7.80
  -4  -4   5  170.88   11.50
  -4   4   4   39.40    3.00
   4   4  -4   39.80    6.20
   4  -4  -4   37.10    6.00
  -4  -4   4   39.60    7.10
   4  -4  -4   49.99    7.00
   4  -4  -4   41.20    6.50
   4   4  -3 2137.19   61.69
  -4   4   3 2126.49   59.89
   4   4  -3 2226.18   63.09
  -4  -4   3 2140.09   62.99
   4  -4  -3 2155.98   63.59
   4  -4  -3 2193.28   62.29
   4  -4  -3 2106.19   61.69
   4   4  -2    8.50    3.00
   4   4  -2    2.60    2.40
   4  -4  -2    5.00    4.20
   4  -4  -2   -1.10    3.90
   4  -4  -2    1.90    2.80
   4  -4  -2    8.80    4.00
  -4  -4   2    2.20    6.40
  -4  -4   2    2.00    2.90
   4   4  -1  394.56   12.60
   4   4  -1  371.36   14.40
  -4   4   1  385.36   12.00
  -4  -4   1  390.66   14.80
  -4  -4   1  396.66   13.80
   4  -4  -1  390.56   14.80
   4  -4  -1  398.16   14.90
  -4  -4   1  382.86   16.10
  -4  -4   1  375.26   14.60
   4  -4  -1  391.96   14.90
   4  -4  -1  397.66   13.80
  -4   4   0  334.07   10.20
   4   4   0  316.47   10.50
  -4  -4   0  316.87   11.70
   4  -4   0  312.97   12.80
  -4  -4   0  304.27   12.90
   4  -4   0  325.67   11.70
   4  -4   0  313.57   13.20
  -4  -4   0  319.47   12.90
   4  -4   0  300.77   12.90
  -4  -4   0  319.37   12.10
  -4  -4   0  312.27   13.90
  -4   4  -1    5.40    2.50
   4   4   1    2.80    1.60
  -4   4  -1    7.90    1.90
  -4  -4  -1    4.20    4.70
  -4  -4  -1   11.20    3.30
  -4  -4  -1   12.20    4.60
  -4  -4  -1    9.40    3.30
   4  -4   1    7.60    4.40
   4  -4   1   -0.20    7.60
   4  -4   1   14.20    5.20
  -4  -4  -1    6.80    4.10
  -4   4  -2   55.49    4.50
  -4   4  -2   56.49    4.40
   4   4   2   60.29    3.60
  -4  -4  -2   62.69    5.40
  -4  -4  -2   59.59    6.00
  -4  -4  -2   54.89    6.60
  -4  -4  -2   73.99    8.40
   4  -4   2   66.09    7.50
   4  -4   2   49.70    9.00
   4  -4   2   56.59    7.80
   4   4   3   -1.10    1.70
  -4   4  -3   -0.10    2.30
  -4   4  -3   -2.00    2.10
  -4   4  -3    0.20    2.70
  -4  -4  -3    4.90    3.10
  -4  -4  -3    0.00    3.10
  -4  -4  -3   -1.70    3.50
   4  -4   3   -7.00    5.00
   4  -4   3   -0.30    5.10
  -4  -4  -3    3.30    4.40
  -4  -4  -3    4.40    3.00
   4   4   4  383.46   12.40
  -4   4  -4  390.36   13.50
  -4   4  -4  377.86   13.30
  -4   4  -4  380.76   13.90
  -4  -4  -4  400.96   15.50
   4  -4   4  389.66   16.20
  -4  -4  -4  395.66   15.60
  -4  -4  -4  386.76   15.10
  -4  -4  -4  396.56   15.00
  -4  -4  -4  399.56   14.60
  -4   4  -5    1.30    2.30
  -4   4  -5    0.00    2.20
   4   4   5   -1.40    2.60
  -4   4  -5   -2.30    3.60
  -4  -4  -5   -4.00    3.30
  -4  -4  -5   -0.70    3.10
   4  -4   5   -5.30    3.60
  -4  -4  -5   -4.30    4.20
  -4  -4  -5    0.60    3.40
  -4   4  -6   10.50    3.50
  -4   4  -6    6.20    2.40
  -4  -4  -6    5.00    3.30
   4  -4   6    5.60    3.60
  -4  -4  -6    4.70    3.30
  -4  -4  -6    6.50    3.80
  -4  -4  -6   10.10    5.10
   4   5  -5   62.29    4.80
   4   5  -5   49.40    4.50
   4   5  -4   36.30    5.30
   4   5  -4   22.60    3.30
   4   5  -4   21.40    4.70
  -4  -5   4   25.50    4.00
   4  -5  -4   29.20    5.70
   4  -5  -4   29.40    4.80
   4  -5  -4   25.90    4.30
   4   5  -3 1466.45   43.70
   4   5  -3 1488.15   42.50
  -4   5   3 1461.05   41.00
  -4  -5   3 1430.96   43.40
   4  -5  -3 1462.75   43.40
   4  -5  -3 1405.96   43.00
   4  -5  -3 1436.66   42.90
   4  -5  -3 1430.86   43.90
   4   5  -2    5.30    4.00
  -4   5   2    0.40    1.90
   4   5  -2    2.70    2.60
   4  -5  -2    0.60    3.10
   4  -5  -2    1.10    3.20
   4  -5  -2    2.80    3.80
  -4  -5   2   -3.90    3.10
  -4  -5   2    5.30    5.20
   4  -5  -2    3.50    3.80
  -4   5   1  396.76   12.70
   4   5  -1  414.76   15.40
   4   5  -1  394.26   13.60
   4  -5  -1  388.66   15.00
  -4  -5   1  386.46   14.90
   4  -5  -1  396.36   14.80
  -4  -5   1  386.26   14.30
  -4  -5   1  384.56   14.80
   4  -5  -1  371.96   14.70
   4  -5  -1  390.66   14.30
  -4  -5   1  410.86   15.70
  -4   5   0   31.20    3.90
   4   5   0   27.40    4.50
  -4   5   0   25.50    4.40
   4   5   0   35.00    4.30
  -4  -5   0   26.30    5.20
  -4  -5   0   19.90    3.70
  -4  -5   0   30.80    4.80
   4  -5   0   26.00    4.40
  -4  -5   0   37.30    6.00
   4  -5   0   26.00    4.30
  -4   5  -1   48.30    5.00
   4   5   1   51.79    4.70
  -4   5  -1   56.59    4.80
  -4  -5  -1   55.89    6.30
  -4  -5  -1   55.89    7.20
   4  -5   1   44.00    6.80
  -4  -5  -1   50.09    6.00
   4  -5   1   57.49    6.40
  -4  -5  -1   60.09    7.20
  -4   5  -2    0.30    2.20
   4   5   2    0.90    2.50
  -4  -5  -2   -0.90    3.80
  -4  -5  -2   -3.30    3.80
  -4  -5  -2    1.90    3.60
   4  -5   2   -3.40    3.40
   4  -5   2    4.90    4.70
  -4  -5  -2    6.20    4.00
  -4  -5  -2    9.30    3.90
   4   5   3   26.30    3.30
  -4   5  -3   25.00    4.00
  -4   5  -3   22.90    4.10
  -4   5  -3   17.80    3.00
  -4  -5  -3   37.30    5.70
   4  -5   3   18.10    6.30
  -4  -5  -3   26.80    4.80
  -4  -5  -3   26.60    4.60
   4  -5   3   16.50    4.90
  -4  -5  -3   41.10    6.80
  -4   5  -4   20.20    3.20
  -4   5  -4   11.10    2.40
  -4  -5  -4   18.20    3.90
  -4  -5  -4   14.50    3.50
  -4  -5  -4    6.50    3.50
   4  -5   4    8.90    5.00
  -4   5  -5    0.90    2.20
  -4   5  -5    1.60    1.90
  -4  -5  -5   11.50    4.00
  -4  -5  -5    4.00    2.90
  -4  -5  -5    2.10    3.60
  -4  -5  -5   -4.70    6.10
   4  -5   5   -6.60    3.90
   4   6  -3  554.54   17.50
   4   6  -3  572.44   17.60
  -4  -6   3  573.34   18.10
   4  -6  -3  561.94   18.00
   4  -6  -3  566.04   18.90
   4  -6  -2   14.40    3.80
  -4  -6   2   11.00    2.80
  -4   6   1   17.00    3.60
   4   6  -1   26.40    4.30
   4  -6  -1   19.90    3.40
  -4  -6   1   24.80    4.00
  -4  -6   1   25.80    4.50
   4  -6  -1   17.00    3.70
  -4   6   0  145.09    9.60
  -4  -6   0  112.29    7.00
   4  -6   0  128.89    7.20
   4  -6   0  115.19    7.20
  -4  -6   0  124.29    7.30
  -4  -6   0  113.89    7.00
  -4  -6   0  120.09    7.00
  -4   6  -1    0.10    2.70
   4  -6   1   -0.30    2.90
  -4  -6  -1   -3.90    2.90
  -4  -6  -1   -4.40    2.80
  -4  -6  -1    1.50    2.30
   4  -6   1   -2.00    3.10
  -4  -6  -1    5.90    3.20
  -4   6  -2   21.60    3.60
  -4   6  -2   25.60    3.70
  -4   6  -2   29.20    3.80
   4  -6   2   14.80    4.60
  -4  -6  -2   21.30    4.50
   4  -6   2   24.90    3.90
  -4  -6  -2   28.50    4.90
  -4  -6  -2   21.60    3.70
  -4   6  -3    7.40    3.20
  -4   6  -3    5.70    2.50
  -4   6  -3    4.20    1.90
  -4  -6  -3    5.90    2.80
  -4  -6  -3    1.80    1.80
  -4  -6  -3    2.50    3.00
   5   0  -8  380.86   19.10
   5   0  -8  437.36   15.50
   5   0  -8  427.56   16.90
   5   0  -7    0.80    3.10
   5   0  -7    1.90    3.50
   5   0  -7    1.70    3.90
  -5   0   7   -5.70    2.60
  -5   0   6 2122.79   60.19
   5   0  -6 2097.59   62.09
   5   0  -6 2168.68   60.79
   5   0  -6 2177.48   64.39
   5   0  -6 2089.59   62.69
   5   0  -5   -1.40    4.70
  -5   0   5    1.00    1.30
   5   0  -5   -1.80    2.90
   5   0  -5   -4.00    3.20
   5   0  -5   -0.70    2.30
   5   0  -4    2.00    2.50
   5   0  -4    2.00    2.70
   5   0  -4    6.70    2.50
  -5   0   4    8.30    1.20
   5   0  -3    0.10    2.60
  -5   0   3    0.70    0.70
   5   0  -2   25.60    1.40
  -5   0   2   17.50    1.90
  -5   0   2   23.60    1.40
  -5   0   1    0.00    0.50
  -5   0   1   -0.10    0.40
   5   0  -1   -0.60    0.40
  -5   0   0   21.40    1.70
  -5   0   0   21.90    1.60
   5   0   0   24.30    1.60
   5   0   0   20.90    1.60
   5   0   1   -2.60    0.40
  -5   0  -1   -1.40    1.00
  -5   0  -1   -2.40    0.60
   5   0   1   -1.70    0.50
   5   0   2  448.96   13.00
  -5   0  -2  449.86   13.20
   5   0   2  454.15   13.00
  -5   0  -3    1.60    2.10
  -5   0  -3    0.90    1.60
   5   0   3   -0.90    0.70
  -5   0  -3    1.50    2.40
  -5   0  -3    0.30    1.30
  -5   0  -3    3.00    2.10
   5   0   3    1.30    0.80
  -5   0  -4   18.90    2.90
  -5   0  -4   16.50    2.70
  -5   0  -4   13.00    3.70
  -5   0  -5   -1.30    2.20
  -5   0  -5   -2.40    3.00
  -5   0  -5    3.70    2.50
   5   0   5   -0.60    1.50
  -5   0  -5    1.30    2.90
  -5   0  -5    1.30    3.00
  -5   0  -6  488.75   17.10
  -5   0  -6  493.95   18.20
  -5   0  -6  460.25   16.90
   5   0   6  487.75   15.50
  -5   0  -6  472.25   16.20
  -5   0  -6  476.05   17.30
  -5   0  -7    1.60    3.00
  -5   0  -7    1.80    3.70
  -5   0  -7   -2.30    3.10
   5   0   7    4.50    3.70
  -5   0  -7   -0.90    3.10
  -5   0  -8 5532.25  150.58
  -5   0  -8 5285.67  150.48
  -5   0  -8 5472.75  150.18
   5   0   8 5445.76  150.18
  -5   0  -8 5232.98  150.88
   5   1  -8   29.80    5.20
   5   1  -8   35.30    5.50
   5   1  -8   37.50    5.40
   5  -1  -8   35.70    6.00
   5  -1  -8   39.10    6.90
   5  -1  -8   31.20    6.20
  -5   1   7   -0.20    2.20
   5   1  -7   -6.10    3.40
   5   1  -7    6.80    4.20
   5   1  -7    3.50    4.20
   5  -1  -7    2.00    3.30
   5  -1  -7   -2.90    3.60
  -5  -1   7   -3.90    3.40
   5  -1  -7   -1.00    3.50
  -5   1   6  213.38    7.80
   5   1  -6  219.48   12.10
   5   1  -6  222.68    9.90
   5   1  -6  216.68    9.10
   5  -1  -6  233.78   10.10
   5  -1  -6  233.08   16.30
  -5  -1   6  219.88    8.60
   5  -1  -6  217.98   11.60
   5   1  -5   92.99    7.80
   5   1  -5   91.49    6.10
  -5   1   5   88.59    3.70
   5   1  -5   82.79    5.30
   5   1  -5   87.89    8.60
  -5  -1   5   91.59    4.60
   5  -1  -5   82.59    5.80
   5  -1  -5   85.19    6.40
   5  -1  -5   90.59   10.50
   5  -1  -5   84.09    7.50
   5   1  -4  149.69    8.40
  -5   1   4  158.08    4.80
   5   1  -4  155.68    7.20
  -5   1   4  150.38    5.60
   5   1  -4  159.88    6.40
   5  -1  -4  168.68   10.10
   5  -1  -4  158.88    7.20
   5  -1  -4  155.58    8.60
  -5  -1   4  157.18    5.80
   5   1  -3 3360.46   92.09
  -5   1   3 3278.87   92.49
   5   1  -3 3322.57   94.89
   5   1  -3 3400.66   93.89
  -5  -1   3 3360.86   92.59
   5  -1  -3 3344.47   94.89
  -5   1   2 1750.72   49.10
   5   1  -2 1752.62   49.00
   5   1  -2 1735.73   49.00
  -5  -1   2 1799.32   49.10
   5  -1  -2 1778.52   49.30
  -5  -1   2 1769.22   49.10
   5   1  -1  320.87    9.60
   5   1  -1  324.77    9.50
  -5   1   1  327.07    9.10
  -5   1   1  313.87    9.60
  -5  -1   1  332.17    9.70
  -5  -1   1  329.77    9.60
   5  -1  -1  320.67    9.70
   5   1   0    0.20    0.60
  -5   1   0    0.20    0.40
  -5   1   0    0.30    0.70
   5  -1   0   -0.50    0.60
  -5  -1   0    0.50    0.80
  -5   1  -1  521.85   15.20
   5   1   1  515.45   14.90
  -5   1  -1  542.75   15.20
   5   1   1  526.55   15.30
   5  -1   1  523.75   15.20
   5  -1   1  517.05   15.00
  -5  -1  -1  534.55   15.50
  -5   1  -2    1.10    1.60
  -5   1  -2    0.30    1.20
   5   1   2   -1.00    0.60
  -5   1  -2   -0.90    0.90
   5   1   2   -1.10    0.80
  -5  -1  -2    0.30    1.40
  -5  -1  -2   -1.80    2.00
   5  -1   2    0.00    0.80
  -5  -1  -2   -2.10    1.90
  -5  -1  -2    0.10    1.80
   5  -1   2    0.80    1.00
  -5  -1  -2    1.90    2.20
   5   1   3  178.38    5.70
   5   1   3  180.38    6.10
  -5   1  -3  168.88    8.50
  -5   1  -3  177.08    5.90
  -5   1  -3  172.08    7.60
  -5   1  -3  173.98    6.80
  -5   1  -3  181.08    6.60
  -5  -1  -3  206.78    7.60
  -5  -1  -3  178.38    8.00
  -5  -1  -3  178.18    7.30
   5  -1   3  174.18    6.10
   5  -1   3  184.38    5.90
  -5  -1  -3  186.68    6.90
  -5   1  -4  234.28    9.90
  -5   1  -4  254.27    9.30
  -5   1  -4  254.27   11.00
   5   1   4  249.88    8.00
  -5   1  -4  246.78    8.90
  -5  -1  -4  258.27    9.80
   5  -1   4  262.97    8.50
  -5  -1  -4  253.27    9.30
  -5  -1  -4  242.18   10.50
  -5  -1  -4  254.37    9.90
  -5  -1  -4  256.57   10.80
  -5   1  -5   85.59    7.50
  -5   1  -5   91.79    6.40
  -5   1  -5   84.19    6.10
  -5   1  -5   89.09    6.10
  -5   1  -5   88.99    5.10
   5   1   5   88.39    4.20
   5  -1   5   86.89    5.10
  -5  -1  -5  103.69    7.10
  -5  -1  -5   89.19    6.10
  -5  -1  -5   89.99    7.80
  -5  -1  -5   94.69    6.70
  -5  -1  -5   88.79    5.50
   5   1   6  597.84   19.50
  -5   1  -6  630.74   20.70
  -5   1  -6  649.34   20.60
  -5  -1  -6  619.54   23.40
  -5  -1  -6  560.34   21.00
  -5  -1  -6  672.53   24.00
   5  -1   6  599.44   19.70
  -5  -1  -6  618.04   21.20
  -5   1  -7   12.60    3.50
  -5   1  -7   23.20    4.90
  -5   1  -7   18.80    3.60
  -5   1  -7   16.40    3.50
   5   1   7    9.80    3.20
  -5  -1  -7   13.70    3.60
  -5  -1  -7   20.00    4.00
  -5  -1  -7   16.30    3.40
  -5  -1  -7   14.80    3.40
  -5   1  -8   12.90    3.00
  -5   1  -8   14.10    3.60
  -5   1  -8   10.80    3.10
  -5  -1  -8   11.20    3.40
  -5  -1  -8   14.10    3.40
  -5  -1  -8   16.60    4.00
   5  -1   8   14.80    3.10
   5   2  -8    6.70    3.00
   5  -2  -8    2.90    3.80
   5  -2  -8    9.20    3.80
   5  -2  -8   12.30    4.50
   5   2  -7    3.20    5.40
   5   2  -7    3.50    3.10
  -5   2   7    0.80    2.60
   5   2  -7    0.30    3.70
   5  -2  -7    0.20    3.80
   5  -2  -7   -1.10    4.20
   5  -2  -7   -1.20    3.60
   5   2  -6  261.97   12.10
   5   2  -6  260.97    9.80
   5   2  -6  236.98   13.50
   5   2  -6  236.48   11.10
   5   2  -6  238.98   11.00
  -5   2   6  253.27    8.20
  -5  -2   6  245.48   10.70
   5  -2  -6  219.58   12.50
   5  -2  -6  248.58   10.90
   5  -2  -6  234.58   12.10
   5   2  -5  731.43   21.70
   5   2  -5  710.73   23.20
   5   2  -5  689.33   23.80
   5   2  -5  688.23   22.60
   5   2  -5  717.43   24.90
   5  -2  -5  713.33   22.60
   5  -2  -5  704.03   25.20
  -5  -2   5  715.33   21.70
   5  -2  -5  685.13   24.20
   5   2  -4  308.67   10.60
  -5   2   4  307.37   11.30
   5   2  -4  320.57   12.00
   5  -2  -4  314.07   13.20
  -5  -2   4  313.67   10.50
   5  -2  -4  328.47   11.80
   5   2  -3 1517.65   42.90
   5   2  -3 1448.66   43.80
   5   2  -3 1522.55   41.10
   5   2  -3 1537.65   41.80
  -5  -2   3 1487.65   41.40
   5  -2  -3 1320.27   42.00
   5  -2  -3 1432.66   42.20
   5  -2  -3 1430.26   43.60
   5   2  -2  622.04   18.20
   5   2  -2  622.54   18.20
   5   2  -2  618.94   19.50
  -5  -2   2  638.64   18.30
  -5   2   1  780.42   21.40
   5   2  -1  757.22   22.00
   5   2  -1  773.62   22.30
  -5   2   0   48.40    2.00
   5   2   0   47.60    2.20
   5   2   0   45.10    2.60
   5  -2   0   48.30    3.60
  -5  -2   0   42.00    3.60
   5  -2   0   45.10    2.80
   5   2   1   21.90    1.40
  -5   2  -1   25.40    3.10
   5   2   1   21.50    2.30
  -5   2  -1   22.70    1.60
  -5  -2  -1   18.40    3.60
  -5  -2  -1   21.40    3.40
  -5  -2  -1   21.00    3.20
   5  -2   1   19.80    2.20
  -5   2  -2  279.57    9.40
   5   2   2  309.87    8.70
  -5   2  -2  285.87    9.00
  -5   2  -2  289.37    9.60
  -5  -2  -2  257.37   12.50
  -5  -2  -2  295.37   10.00
  -5  -2  -2  293.77   10.40
  -5  -2  -2  300.77   10.50
  -5   2  -3   -0.70    2.70
   5   2   3    1.00    0.80
   5   2   3   -0.20    2.00
  -5   2  -3    1.50    3.20
  -5   2  -3    0.50    1.90
  -5  -2  -3   -1.70    2.50
  -5  -2  -3    1.30    1.90
  -5  -2  -3    0.50    2.00
  -5   2  -4   18.40    3.70
  -5   2  -4    6.50    2.80
   5   2   4   13.00    1.60
  -5   2  -4   15.20    2.50
  -5   2  -4   10.60    2.60
  -5  -2  -4   15.20    2.90
  -5  -2  -4   11.30    3.10
  -5  -2  -4   10.80    3.50
  -5  -2  -4   11.50    4.10
  -5  -2  -4    7.00    2.30
   5   2   5  486.05   14.80
  -5   2  -5  494.15   16.20
  -5   2  -5  476.15   15.80
  -5   2  -5  475.25   16.50
  -5   2  -5  471.95   16.70
  -5  -2  -5  490.25   17.30
  -5  -2  -5  472.05   17.80
  -5  -2  -5  485.85   17.00
  -5  -2  -5  477.95   16.40
  -5  -2  -5  484.95   17.60
  -5   2  -6   61.89    4.80
   5   2   6   60.49    4.30
  -5   2  -6   62.79    6.50
  -5   2  -6   56.09    5.50
  -5   2  -6   64.79    9.00
  -5  -2  -6   63.89    8.00
  -5  -2  -6   54.39    6.70
  -5  -2  -6   60.39    6.10
  -5  -2  -6   53.69    6.00
  -5   2  -7   16.10    3.20
  -5   2  -7   22.00    3.50
  -5  -2  -7   16.10    5.40
  -5  -2  -7   16.00    3.90
   5  -2   7   15.80    3.90
  -5  -2  -7   16.30    4.00
  -5  -2  -7    9.60    3.10
  -5   2  -8   24.40    3.70
   5  -2   8   18.40    2.90
   5   3  -8    0.00    3.10
  -5  -3   8    5.50    2.70
   5   3  -7    6.00    3.70
   5   3  -7   10.80    3.70
   5   3  -6   15.10    3.70
   5   3  -6   10.20    3.20
   5   3  -6    8.00    3.30
   5  -3  -6   12.90    4.70
   5  -3  -6    2.10    5.90
   5   3  -5  434.56   15.30
   5   3  -5  452.95   16.40
   5   3  -5  450.45   14.70
   5  -3  -5  445.06   19.30
   5  -3  -5  418.96   16.90
   5  -3  -5  425.46   16.00
   5   3  -4   19.70    3.50
   5   3  -4   29.30    4.90
   5  -3  -4   12.10    8.30
   5  -3  -4   16.60    6.00
   5  -3  -4   21.90    4.50
   5  -3  -4   31.60    6.50
   5  -3  -4   19.50    7.40
   5  -3  -4   27.70    4.50
  -5  -3   4   26.90    5.70
  -5   3   3  850.11   26.80
   5   3  -3  840.82   25.30
   5   3  -3  851.61   26.60
   5  -3  -3  820.82   27.70
  -5  -3   3  820.72   27.20
   5  -3  -3  887.81   27.80
   5  -3  -3  823.82   25.50
   5  -3  -3  862.01   27.10
   5   3  -2   77.99    4.90
   5   3  -2   79.19    3.90
  -5   3   2   76.79    2.70
   5   3  -2   77.39    5.30
   5  -3  -2   67.29    5.70
   5  -3  -2   58.59    5.30
  -5  -3   2   84.19    5.80
  -5   3   1 1863.11   52.19
   5   3  -1 1925.51   52.79
   5   3  -1 1651.53   54.29
   5   3  -1 1949.80   53.49
  -5  -3   1 1914.91   53.59
   5  -3  -1 1886.01   53.59
  -5  -3   1 1952.70   53.89
   5   3   0   -4.10    2.00
  -5   3   0   -1.30    0.80
   5   3   0   -0.30    1.10
  -5  -3   0   -1.40    2.30
   5  -3   0    0.50    1.90
  -5  -3   0    1.00    2.30
  -5   3  -1 3632.64  101.49
  -5   3  -1 3724.23  100.99
   5   3   1 3564.44  101.29
   5   3   1 3755.22  101.99
  -5  -3  -1 3529.05  102.49
   5   3   2    3.90    1.20
  -5   3  -2    2.70    1.80
   5   3   2    5.50    3.00
  -5   3  -2    1.70    1.40
  -5  -3  -2    4.60    2.50
  -5  -3  -2    1.80    2.30
  -5  -3  -2    3.80    4.30
  -5  -3  -2    2.40    6.70
  -5   3  -3   50.49    3.80
  -5   3  -3   59.09    5.50
  -5   3  -3   50.79    4.00
   5   3   3   55.59    2.90
   5  -3   3   42.40    5.90
  -5  -3  -3   58.79    5.40
  -5  -3  -3   71.99   10.10
  -5  -3  -3   56.09    5.20
  -5  -3  -3   46.30    6.80
  -5  -3  -3   49.50    4.90
  -5   3  -4    1.00    2.30
  -5   3  -4   -1.10    2.50
  -5   3  -4    0.70    2.20
   5   3   4    1.20    1.50
  -5  -3  -4   -4.00    3.40
  -5  -3  -4   -3.50    3.40
  -5  -3  -4    5.70    3.20
  -5  -3  -4    1.40    3.10
  -5  -3  -4    6.20    6.40
  -5  -3  -4    0.70    2.50
   5   3   5  146.09    5.90
  -5   3  -5  150.68    7.10
  -5   3  -5  141.99    7.70
  -5   3  -5  136.09    7.60
  -5  -3  -5  151.78    8.50
  -5  -3  -5  150.88    9.40
   5  -3   5  137.89    9.20
  -5  -3  -5  153.08    9.50
  -5  -3  -5  135.29    8.90
  -5  -3  -5  143.79    8.10
   5   3   6   42.50    4.70
  -5   3  -6   57.69    5.20
  -5   3  -6   47.30    4.40
  -5  -3  -6   50.29    6.40
   5  -3   6   44.80    6.20
  -5  -3  -6   51.79    6.50
  -5  -3  -6   44.00    5.90
  -5  -3  -6   45.50    5.80
  -5   3  -7   10.60    2.50
  -5   3  -7    7.00    2.80
  -5  -3  -7    7.40    3.00
  -5  -3  -7   12.50    4.00
   5  -3   7    4.70    2.80
  -5  -3  -7    6.30    3.00
   5   4  -7    3.90    3.10
   5   4  -6   21.30    3.50
   5   4  -6   18.80    4.10
   5   4  -6   28.60    4.50
  -5  -4   6   31.50    4.90
   5   4  -5  490.75   17.60
   5   4  -5  466.65   16.00
   5   4  -5  472.45   15.70
  -5  -4   5  471.15   16.90
   5   4  -4   60.89    7.90
   5   4  -4   67.09    5.20
  -5   4   4   63.69    3.90
   5  -4  -4   45.30    7.50
   5  -4  -4   69.09    9.70
   5  -4  -4   72.09    9.50
  -5  -4   4   74.39    7.30
   5   4  -3 1164.78   35.50
   5   4  -3 1137.59   34.00
  -5   4   3 1142.09   32.30
   5  -4  -3 1179.38   36.00
   5  -4  -3 1097.09   38.40
   5  -4  -3 1165.58   34.60
   5  -4  -3 1115.19   34.10
  -5  -4   3 1164.58   35.60
   5   4  -2   67.89    6.00
   5   4  -2   59.19    5.10
  -5   4   2   57.79    3.10
  -5  -4   2   68.09    7.00
   5  -4  -2   59.69    6.90
   5  -4  -2   57.59    5.30
  -5  -4   2   52.29    7.60
  -5  -4   2   72.99    6.50
   5  -4  -2   70.79    7.10
  -5  -4   2   61.49    5.80
   5  -4  -2   59.59    8.20
   5   4  -1  526.05   16.40
   5   4  -1  522.75   18.30
  -5   4   1  531.45   15.80
   5  -4  -1  523.65   18.50
  -5  -4   1  520.75   17.60
   5  -4  -1  525.15   17.50
  -5  -4   1  513.75   18.50
  -5  -4   1  541.45   19.70
  -5  -4   1  523.75   18.70
   5  -4  -1  546.55   18.70
   5  -4  -1  518.75   18.40
  -5   4   0    0.80    1.30
   5   4   0    1.80    1.70
   5  -4   0    0.10    2.20
   5  -4   0   -3.20    4.00
   5  -4   0   14.20    8.10
  -5  -4   0    0.80    3.80
  -5  -4   0   -2.70    3.60
  -5  -4   0   -0.80    3.00
   5  -4   0   -0.20    3.70
   5  -4   0   -0.50    4.00
  -5  -4   0   -4.30    5.00
  -5  -4   0   -0.20    2.60
  -5   4  -1   20.50    3.40
  -5   4  -1   22.90    2.90
   5   4   1   22.20    2.80
  -5  -4  -1   22.30    3.90
  -5  -4  -1   30.30    4.60
  -5  -4  -1   24.60    4.90
   5  -4   1    6.90    7.30
  -5  -4  -1   19.90    4.90
   5  -4   1   17.80    4.40
  -5  -4  -1   18.70    4.60
   5  -4   1   17.30    4.90
  -5   4  -2   43.60    4.40
   5   4   2   36.60    3.30
  -5   4  -2   42.30    3.90
  -5  -4  -2   35.90    6.30
  -5  -4  -2   43.80    7.00
  -5  -4  -2   45.60    4.90
  -5  -4  -2   41.70    5.50
  -5  -4  -2   52.29    8.40
   5  -4   2   32.00    6.80
   5  -4   2   54.19    8.80
   5  -4   2   44.40    5.90
  -5   4  -3    5.90    2.60
  -5   4  -3    3.00    2.20
  -5   4  -3    4.00    2.80
   5   4   3    7.00    2.00
   5  -4   3   13.80    5.20
  -5  -4  -3    6.40    3.90
  -5  -4  -3    6.80    3.70
  -5  -4  -3   11.40    3.40
  -5  -4  -3    7.80    4.50
  -5  -4  -3    2.70    2.90
  -5   4  -4    0.10    2.40
   5   4   4    0.10    2.20
  -5   4  -4    3.30    2.70
  -5   4  -4    6.10    2.90
  -5  -4  -4    6.70    4.60
   5  -4   4    5.50    4.50
  -5  -4  -4    8.50    3.80
  -5  -4  -4   -0.50    3.40
  -5  -4  -4    5.10    3.40
  -5  -4  -4   -1.50    3.90
  -5   4  -5  437.26   13.90
  -5   4  -5  372.86   14.00
  -5   4  -5  411.66   14.30
  -5  -4  -5  408.16   15.10
   5  -4   5  408.06   16.10
  -5  -4  -5  398.86   15.90
  -5  -4  -5  383.26   15.40
  -5  -4  -5  400.56   15.20
  -5  -4  -5  390.16   14.60
  -5   4  -6    0.30    1.90
  -5   4  -6    2.60    2.20
   5  -4   6    0.20    3.10
  -5  -4  -6   12.60    4.90
  -5  -4  -6    1.50    3.10
  -5  -4  -6    1.80    3.20
  -5  -4  -6    3.70    3.40
   5   5  -5  180.08    7.60
   5   5  -5  204.28   10.00
   5   5  -5  193.88    8.00
   5  -5  -5  176.28    9.50
   5   5  -4    1.00    4.20
   5   5  -4    5.40    2.60
   5   5  -4    0.00    2.50
   5  -5  -4    3.30    5.10
   5  -5  -4   -0.90    3.80
   5  -5  -4    1.50    5.00
  -5  -5   4   -2.60    3.20
   5   5  -3  656.13   21.10
  -5   5   3  665.43   19.70
   5   5  -3  658.53   22.60
   5  -5  -3  663.63   22.10
   5  -5  -3  680.93   22.90
   5  -5  -3  686.73   22.20
   5  -5  -3  670.03   21.70
  -5  -5   3  687.73   22.30
   5   5  -2   88.79    5.80
   5   5  -2  100.89    8.30
  -5   5   2   81.19    4.40
   5  -5  -2   86.49    7.40
   5  -5  -2   89.29    6.40
   5  -5  -2   86.09    6.70
   5  -5  -2   72.49    7.40
  -5  -5   2   74.09    6.70
  -5  -5   2   80.49    9.10
   5   5  -1  253.17   10.30
  -5   5   1  258.47    9.00
   5   5  -1  255.87   11.80
  -5  -5   1  268.17   11.40
   5  -5  -1  244.68   11.30
  -5  -5   1  257.47   10.90
   5  -5  -1  262.27   10.60
   5  -5  -1  258.27   11.30
  -5  -5   1  260.07   12.10
   5  -5  -1  259.27   11.30
  -5  -5   1  240.78   11.30
  -5   5   0    1.80    2.50
  -5   5   0    6.00    2.30
   5   5   0   -0.30    2.70
   5   5   0   -1.90    3.60
  -5  -5   0   -0.10    3.70
   5  -5   0   -0.80    3.20
   5  -5   0   -1.80    3.30
  -5  -5   0   -4.40    3.90
  -5  -5   0    0.70    3.40
  -5  -5   0    0.50    3.30
  -5   5  -1   12.50    3.00
   5   5   1   12.00    2.70
  -5   5  -1   10.30    3.10
  -5  -5  -1    8.80    3.70
  -5  -5  -1    5.70    4.10
   5  -5   1    8.30    3.60
  -5  -5  -1    4.10    3.70
   5  -5   1    4.20    3.80
  -5  -5  -1    9.40    4.00
   5   5   2    2.60    2.50
  -5   5  -2    0.80    2.50
   5  -5   2   -0.90    3.40
   5  -5   2    6.90    4.50
  -5  -5  -2    3.70    4.10
   5  -5   2   -6.20    6.00
  -5  -5  -2    8.50    3.90
  -5  -5  -2   -5.60    3.70
  -5  -5  -2    1.40    3.70
  -5  -5  -2    8.80    3.70
   5   5   3   46.60    5.00
  -5   5  -3   47.60    4.70
  -5   5  -3   56.99    5.00
  -5   5  -3   46.90    4.40
  -5  -5  -3   68.09    6.40
  -5  -5  -3   51.89    6.30
  -5  -5  -3   69.89    7.20
  -5  -5  -3   45.70    6.20
   5  -5   3   54.69    9.90
   5  -5   3   50.69    8.00
  -5   5  -4   21.30    3.70
  -5   5  -4   21.50    4.00
  -5  -5  -4   19.30    3.80
  -5  -5  -4   26.30    4.30
   5  -5   4   23.80    5.00
  -5   5  -5    3.10    2.50
  -5   5  -5    5.40    2.10
  -5  -5  -5   11.70    4.00
  -5  -5  -5   -0.30    5.40
  -5  -5  -5    7.10    3.70
  -5  -5  -5    8.80    3.00
   5  -5   5    0.60    3.70
   5   6  -3  293.27   10.30
   5  -6  -3  320.07   11.90
  -5  -6   3  285.07   10.80
   5  -6  -3  297.17   10.80
   5   6  -2    0.20    3.30
   5  -6  -2    1.10    3.00
   5  -6  -2    0.50    2.50
  -5  -6   2    1.10    2.70
   5   6  -1   63.19    5.10
   5  -6  -1   63.19    5.30
   5  -6  -1   62.99    5.80
  -5  -6   1   56.19    5.30
  -5  -6   1   63.79    6.10
  -5   6   0    7.10    3.10
  -5  -6   0    5.70    2.90
  -5  -6   0   13.50    4.70
   5  -6   0    8.70    3.00
  -5  -6   0   11.30    3.20
  -5  -6   0    1.00    2.40
   5  -6   0   14.20    3.40
  -5   6  -1    8.20    2.30
  -5   6  -1    8.90    2.90
  -5  -6  -1    5.50    3.30
   5  -6   1    8.80    3.20
  -5  -6  -1    4.60    2.90
  -5  -6  -1   13.90    3.20
   5  -6   1    5.30    3.00
  -5   6  -2   42.90    4.00
  -5   6  -2   47.00    4.50
  -5   6  -2   34.60    3.90
  -5  -6  -2   43.00    5.30
   5  -6   2   52.29    8.90
  -5  -6  -2   37.90    5.00
  -5  -6  -2   36.90    5.30
   5  -6   2   38.40    5.60
  -5  -6  -2   46.00    4.40
  -5   6  -3    6.90    2.00
  -5  -6  -3    6.00    2.50
  -5  -6  -3   12.30    3.40
  -5  -6  -3    4.30    2.10
   6   0  -8  344.87   15.70
   6   0  -8  361.16   13.60
   6   0  -8  337.17   14.90
   6   0  -7    0.10    3.20
   6   0  -7    2.70    3.50
   6   0  -7   -1.00    3.10
  -6   0   7    0.30    2.60
  -6   0   6  480.75   15.00
   6   0  -6  464.45   16.70
   6   0  -6  478.25   18.10
   6   0  -6  465.55   18.90
   6   0  -5   14.70    5.30
  -6   0   5    0.10    1.40
   6   0  -5   -1.80    2.10
   6   0  -5    2.40    3.50
   6   0  -4 1208.88   35.70
  -6   0   4 1232.68   34.20
   6   0  -4 1183.78   37.20
  -6   0   3   -0.20    0.90
   6   0  -3    0.00    2.80
  -6   0   3    0.00    0.70
   6   0  -3    1.20    0.90
  -6   0   2    6.70    1.00
   6   0  -2    5.80    1.10
  -6   0   2    8.80    1.20
   6   0  -1   -0.30    0.50
  -6   0   1   -0.10    0.60
  -6   0   1   -0.70    0.60
  -6   0   0  865.21   24.20
   6   0   0  876.31   24.30
  -6   0   0  850.51   24.40
   6   0   0  857.61   24.20
   6   0   1    0.50    0.60
   6   0   1   -0.40    0.60
  -6   0  -1    0.70    1.10
  -6   0  -1    0.50    0.80
  -6   0  -2  944.01   28.50
   6   0   2 1009.90   27.90
  -6   0  -2 1001.20   28.10
   6   0   2 1007.00   27.90
   6   0   3   -0.80    0.80
  -6   0  -3    3.70    2.10
  -6   0  -3    1.40    1.80
  -6   0  -3    0.00    2.20
  -6   0  -3   -0.60    2.00
   6   0   3   -0.90    0.90
  -6   0  -4   94.39    5.60
   6   0   4   94.39    4.10
  -6   0  -4   90.79    4.80
  -6   0  -4   92.69    6.70
  -6   0  -4   93.79    6.40
  -6   0  -4   94.59    5.30
  -6   0  -5   -1.30    2.70
  -6   0  -5   -1.90    3.00
   6   0   5    4.60    1.90
  -6   0  -5   -3.70    2.10
  -6   0  -5    0.30    2.40
  -6   0  -5    0.00    3.10
  -6   0  -6    8.90    4.80
  -6   0  -6    7.30    3.40
   6   0   6    6.90    3.60
  -6   0  -6    5.00    2.80
  -6   0  -6    2.50    4.30
  -6   0  -7    2.90    3.60
  -6   0  -7    2.80    3.10
  -6   0  -7    3.20    2.80
  -6   0  -7   -1.20    2.70
  -6   0  -8  278.17   11.10
  -6   0  -8  294.67   10.90
  -6   0  -8  293.97   10.90
   6   1  -8   31.10    5.30
   6   1  -8   22.90    4.80
   6   1  -8   20.80    3.70
   6  -1  -8   16.10    4.00
   6  -1  -8   16.60    3.50
   6  -1  -8   22.30    4.30
  -6   1   7  326.97   11.30
   6   1  -7  334.47   13.80
   6   1  -7  329.97   13.60
   6   1  -7  333.27   15.50
  -6  -1   7  333.07   12.30
   6  -1  -7  347.27   15.40
   6  -1  -7  325.27   13.30
   6  -1  -7  343.37   14.20
   6   1  -6   51.29    7.60
   6   1  -6   52.29    5.70
   6   1  -6   54.39    8.10
  -6   1   6   49.99    3.50
   6   1  -6   44.70    5.40
   6  -1  -6   52.99    7.10
  -6  -1   6   45.90    4.50
   6  -1  -6   53.29    5.60
   6   1  -5  158.48   10.50
   6   1  -5  145.79    6.80
  -6   1   5  142.79    5.20
   6   1  -5  143.69    7.50
   6   1  -5  132.69    8.90
   6  -1  -5  138.09    7.40
  -6  -1   5  145.39    6.10
   6  -1  -5  146.09   10.90
   6  -1  -5  141.59    9.10
   6   1  -4 6721.13  184.98
   6   1  -4 6799.22  186.28
  -6   1   4 6638.74  184.18
   6   1  -4 6508.35  187.68
   6  -1  -4 6740.33  187.78
   6  -1  -4 6655.23  185.88
  -6  -1   4 6804.72  184.98
   6   1  -3 1114.39   34.50
   6   1  -3 1171.78   31.60
   6   1  -3 1145.79   33.30
  -6   1   3 1102.09   32.00
  -6  -1   3 1140.59   31.80
   6  -1  -3 1171.08   32.20
   6  -1  -3 1030.50   37.80
  -6  -1   3 1156.58   32.10
   6   1  -2    0.90    1.40
  -6   1   2   -0.80    0.90
   6  -1  -2    0.40    0.90
  -6  -1   2   -1.30    0.90
  -6  -1   2    0.50    0.90
  -6   1   1  799.82   22.50
   6   1  -1  803.02   22.90
  -6   1   1  767.82   23.00
   6   1  -1  818.32   22.90
  -6  -1   1  809.92   23.10
  -6  -1   1  841.72   23.00
   6  -1  -1  824.82   23.10
   6   1   0  136.49    4.30
  -6   1   0  131.29    4.50
   6   1   0  140.89    4.50
  -6   1   0  129.39    4.10
  -6  -1   0  124.39    4.40
  -6  -1   0  130.69    4.70
   6  -1   0  132.39    4.50
  -6   1  -1  267.87    8.30
  -6   1  -1  270.17    8.10
   6   1   1  263.87    8.00
   6   1   1  267.27    8.30
   6  -1   1  272.27    8.20
   6  -1   1  274.97    8.30
  -6  -1  -1  270.27    8.70
   6   1   2   15.70    1.80
  -6   1  -2   14.50    2.30
  -6   1  -2   19.40    2.40
  -6   1  -2   18.30    2.40
   6   1   2   14.30    1.50
  -6   1  -2   14.30    2.20
   6  -1   2   15.20    1.70
  -6  -1  -2   12.10    2.30
  -6  -1  -2   19.30    2.60
  -6  -1  -2   15.40    2.90
  -6  -1  -2   12.90    2.20
   6  -1   2   13.70    1.70
  -6  -1  -2   15.30    2.60
   6   1   3 1672.13   46.60
  -6   1  -3 1643.84   48.30
  -6   1  -3 1703.53   47.20
  -6   1  -3 1622.64   47.60
  -6   1  -3 1637.74   47.00
   6   1   3 1675.53   46.40
   6  -1   3 1682.43   46.50
  -6  -1  -3 1653.63   47.60
  -6  -1  -3 1634.54   48.50
  -6  -1  -3 1692.73   47.80
  -6  -1  -3 1613.14   47.20
   6  -1   3 1661.93   46.60
   6   1   4  137.99    5.10
  -6   1  -4  145.69    6.40
  -6   1  -4  140.69    6.00
  -6   1  -4  140.39    7.60
  -6   1  -4  132.99    9.60
  -6   1  -4  148.89    7.00
  -6  -1  -4  129.69    7.80
  -6  -1  -4  136.39    6.80
  -6  -1  -4  141.59    6.90
  -6  -1  -4  134.79    6.10
  -6  -1  -4  133.29    7.40
  -6   1  -5    3.30    3.00
   6   1   5   -0.80    1.60
  -6   1  -5   -0.60    4.60
  -6   1  -5    0.20    2.20
  -6   1  -5    1.50    2.50
  -6   1  -5    1.00    3.40
  -6  -1  -5    2.30    2.60
  -6  -1  -5   -0.20    2.30
  -6  -1  -5    5.10    5.50
  -6  -1  -5    5.00    3.50
   6  -1   5    3.20    2.50
  -6  -1  -5   -0.60    2.60
  -6   1  -6    8.70    3.20
  -6   1  -6    3.20    2.50
   6   1   6    9.20    2.40
  -6   1  -6    5.50    4.20
  -6   1  -6    1.80    4.10
  -6   1  -6    4.20    2.90
   6  -1   6    9.40    4.10
  -6  -1  -6    3.70    2.90
  -6  -1  -6    7.50    3.50
  -6  -1  -6    3.90    4.60
  -6  -1  -6    4.70    3.20
  -6  -1  -6    4.50    3.10
  -6   1  -7 3283.37   94.39
  -6   1  -7 3249.87   93.59
  -6   1  -7 3394.46   93.19
  -6  -1  -7 3305.27   93.39
   6  -1   7 3301.67   94.49
  -6  -1  -7 3297.27   93.99
  -6  -1  -7 3261.87   94.79
  -6   1  -8   19.30    2.90
  -6  -1  -8   13.70    3.20
  -6  -1  -8   17.10    3.40
   6  -1   8   12.00    3.30
  -6  -1  -8   24.00    4.10
   6   2  -8   10.40    2.90
   6  -2  -8   10.90    3.80
   6  -2  -8   17.80    4.90
   6  -2  -8   17.60    3.60
   6   2  -7   -0.40    4.10
  -6   2   7    4.30    2.70
   6   2  -7    5.50    5.30
   6   2  -7    7.50    3.30
   6   2  -7    8.40    3.50
   6  -2  -7   -5.70    4.00
   6  -2  -7    0.90    3.70
   6  -2  -7   -1.80    4.00
   6   2  -6  202.48    8.80
   6   2  -6  218.08   13.10
  -6   2   6  199.38    7.20
   6   2  -6  200.68   10.90
   6  -2  -6  210.48   12.20
   6  -2  -6  205.18   10.10
  -6  -2   6  196.78   10.10
   6  -2  -6  200.18   11.90
   6   2  -5   26.10    4.90
  -6   2   5   32.90    2.30
   6   2  -5   39.60    4.30
   6   2  -5   33.30    5.80
   6   2  -5   37.50    7.60
   6  -2  -5   26.60    6.60
   6  -2  -5   33.30    5.60
   6  -2  -5   32.60    6.40
  -6  -2   5   32.20    3.90
  -6   2   4 8920.81  244.68
   6   2  -4 8783.92  245.78
   6   2  -4 8715.33  246.98
   6   2  -4 8774.02  244.28
   6  -2  -4 8957.60  246.78
  -6  -2   4 9036.70  244.28
   6  -2  -4 8755.02  244.88
   6   2  -3   63.99    4.90
   6   2  -3   64.49    4.20
   6   2  -3   78.99    6.90
   6   2  -3   63.69    3.40
   6  -2  -3   65.19    5.80
   6  -2  -3   50.29    7.50
  -6  -2   3   62.59    3.70
   6   2  -2   13.20    2.10
   6   2  -2   13.00    3.60
   6   2  -2   18.50    3.70
   6   2  -2   13.90    2.10
  -6  -2   2   13.10    2.90
   6  -2  -2   10.30    2.80
   6   2  -1  189.28    5.90
   6   2  -1  180.58    6.10
  -6   2   1  185.68    5.30
  -6  -2   1  166.88    6.80
   6  -2  -1  178.28    6.50
   6  -2  -1  146.39    7.40
   6   2   0 1964.70   54.39
   6   2   0 1909.81   53.89
  -6   2   0 1867.61   53.89
   6  -2   0 1914.11   54.49
  -6  -2   0 1916.41   54.69
  -6  -2   0 2050.19   55.39
  -6   2  -1    1.00    0.80
   6   2   1    0.90    0.70
   6   2   1    0.80    1.10
  -6   2  -1    1.30    1.70
   6  -2   1   -0.60    1.10
  -6  -2  -1    2.70    2.50
  -6  -2  -1    2.00    2.10
  -6  -2  -1    2.70    2.20
  -6   2  -2  214.48    7.70
  -6   2  -2  210.98    7.20
   6   2   2  224.88    6.80
   6   2   2  213.68    7.70
  -6   2  -2  205.58    7.50
  -6  -2  -2  226.48    9.30
  -6  -2  -2  208.48    8.50
  -6  -2  -2  222.08    8.20
  -6  -2  -2  221.38    8.60
  -6   2  -3  143.89    7.60
  -6   2  -3  141.89    5.90
  -6   2  -3  141.59    6.10
   6   2   3  141.69    5.00
   6   2   3  158.48    7.50
  -6  -2  -3  146.39    6.60
  -6  -2  -3  147.59    7.10
  -6  -2  -3  150.18    8.80
  -6  -2  -3  140.09    7.30
  -6  -2  -3  152.18    7.00
  -6   2  -4   95.89    5.10
  -6   2  -4  102.29    5.50
  -6   2  -4   94.49    6.30
   6   2   4   97.19    4.10
  -6   2  -4   86.89    6.90
  -6  -2  -4  105.19    7.40
  -6  -2  -4   99.39    5.80
  -6  -2  -4  103.19    6.70
  -6  -2  -4   97.69    6.70
  -6  -2  -4  100.39    6.20
   6   2   5   -1.90    1.70
  -6   2  -5    6.30    3.40
  -6   2  -5    1.80    3.00
  -6   2  -5    2.60    2.70
  -6   2  -5   -1.20    2.30
  -6  -2  -5   -0.70    3.80
  -6  -2  -5    3.40    3.70
  -6  -2  -5   -3.00    2.40
  -6  -2  -5    5.10    2.80
  -6  -2  -5    0.40    2.70
  -6   2  -6   79.59    7.20
  -6   2  -6   91.89    5.50
   6   2   6   82.69    5.50
  -6   2  -6   80.29    7.90
  -6   2  -6   92.49    6.30
   6  -2   6   88.99    8.00
  -6  -2  -6  103.79    7.80
  -6  -2  -6   86.69    6.50
  -6  -2  -6   98.59    7.70
  -6  -2  -6   90.19    6.80
  -6  -2  -6  108.99    8.90
  -6   2  -7  296.77   11.60
  -6   2  -7  310.67   11.30
  -6  -2  -7  316.47   12.50
   6  -2   7  309.47   12.60
  -6  -2  -7  314.37   12.00
  -6  -2  -7  320.67   12.60
  -6  -3   8   -3.70    3.00
   6   3  -7   57.89    6.00
   6   3  -7   54.79    5.90
   6  -3  -7   50.39   10.30
   6   3  -6   -0.90    3.50
   6   3  -6   -1.90    3.60
   6   3  -6   -2.40    3.30
   6  -3  -6    2.10    5.40
   6  -3  -6   -2.40    4.10
   6   3  -5  101.69    7.10
   6   3  -5  111.09    6.10
   6   3  -5  116.99    7.80
   6  -3  -5  101.49    9.20
  -6  -3   5  108.29    9.20
   6  -3  -5  109.69   12.10
   6   3  -4  480.25   16.70
   6   3  -4  465.45   15.10
   6  -3  -4  451.45   21.30
   6  -3  -4  457.05   17.70
   6  -3  -4  437.86   15.80
  -6  -3   4  477.15   17.50
   6  -3  -4  460.75   18.80
   6   3  -3  317.37   11.10
   6   3  -3  339.17   12.60
  -6   3   3  311.77   14.50
   6  -3  -3  317.77   11.70
   6  -3  -3  329.57   14.40
  -6  -3   3  293.07   13.30
   6  -3  -3  334.97   13.90
  -6   3   2    1.70    0.80
   6   3  -2   -0.90    1.60
   6   3  -2    3.40    2.40
   6   3  -2    1.90    2.30
  -6  -3   2   -4.00    4.00
   6  -3  -2   -8.90    4.60
   6  -3  -2   -1.10    3.50
  -6  -3   2   -3.40    3.30
   6   3  -1 1330.37   43.10
   6   3  -1 1428.16   39.80
  -6   3   1 1422.16   39.20
   6   3  -1 1438.26   40.50
   6  -3  -1 1440.76   41.00
  -6  -3   1 1316.07   41.20
  -6  -3   1 1435.16   40.90
   6   3   0    3.70    1.30
   6   3   0    1.70    2.30
  -6   3   0    3.20    0.90
  -6  -3   0    4.80    2.60
  -6  -3   0    5.90    4.10
   6   3   1  472.55   15.60
   6   3   1  473.95   14.20
  -6   3  -1  453.25   14.60
  -6  -3  -1  466.65   15.40
  -6  -3  -1  453.95   15.80
  -6  -3  -1  505.25   16.00
   6   3   2    0.10    1.10
   6   3   2   -5.70    2.90
  -6   3  -2    1.00    1.70
  -6  -3  -2   -1.00    2.30
  -6  -3  -2   -3.80    5.20
  -6  -3  -2    1.60    2.20
  -6  -3  -2    1.50    4.10
  -6  -3  -2   -0.60    2.70
   6  -3   2    2.60    5.00
   6   3   3   19.00    2.20
  -6   3  -3   18.50    2.70
  -6   3  -3   23.10    3.70
  -6   3  -3   19.30    3.40
  -6  -3  -3   16.00    3.80
  -6  -3  -3   27.50    6.20
   6  -3   3   16.60    4.80
  -6  -3  -3   24.30    4.20
  -6  -3  -3   21.80    4.40
  -6  -3  -3   18.50    4.30
  -6   3  -4   29.50    3.70
   6   3   4   23.30    2.90
  -6   3  -4   26.50    4.80
  -6   3  -4   29.00    4.00
  -6  -3  -4   24.60    4.80
  -6  -3  -4   19.60    4.40
  -6  -3  -4   30.10    4.70
   6  -3   4   18.60    4.40
  -6  -3  -4   20.40    4.10
  -6   3  -5    4.10    2.60
  -6   3  -5    0.10    2.40
   6   3   5    2.50    2.20
  -6   3  -5   -0.40    3.50
   6  -3   5    1.80    3.70
  -6  -3  -5    2.00    2.90
  -6  -3  -5   -3.60    3.40
  -6  -3  -5    6.80    4.30
  -6  -3  -5    2.10    3.50
  -6   3  -6    3.60    2.50
  -6  -3  -6    7.20    3.80
  -6  -3  -6    4.80    3.30
  -6  -3  -6    0.00    4.70
   6  -3   6    6.20    3.40
  -6   3  -7    2.40    2.40
  -6   3  -7    2.70    2.20
   6  -3   7    2.00    2.40
  -6  -3  -7    2.30    3.00
  -6  -3  -7    6.30    3.90
  -6  -3  -7   -1.20    2.70
   6   4  -7   14.70    3.70
   6   4  -6    1.60    3.20
   6   4  -6    0.00    3.00
   6   4  -6   -4.60    3.80
   6   4  -5   15.20    3.30
   6   4  -5   11.30    3.80
   6   4  -5   17.00    3.20
  -6  -4   5   19.40    4.60
   6   4  -4 2333.87   68.89
   6   4  -4 2356.96   67.29
   6  -4  -4 2346.87   68.29
   6  -4  -4 2337.17   67.99
  -6  -4   4 2409.96   68.69
   6  -4  -4 2388.56   69.39
   6   4  -3   36.30    4.30
  -6   4   3   33.50    2.60
   6   4  -3   41.50    5.70
  -6  -4   3   27.60    4.60
   6  -4  -3   36.40    5.40
   6  -4  -3   33.90    5.50
   6  -4  -3   25.20    3.80
   6   4  -2    4.60    2.90
  -6   4   2    1.20    1.40
   6   4  -2    4.00    3.00
   6  -4  -2    4.40    2.90
  -6  -4   2   -0.70    4.00
   6  -4  -2    1.40    4.30
  -6  -4   2    3.90    3.50
   6  -4  -2    0.60    3.80
   6  -4  -2    2.50    4.80
  -6  -4   2    1.10    3.50
  -6  -4   2    5.30    6.60
   6   4  -1  169.38    9.00
  -6   4   1  172.68    6.20
   6   4  -1  174.38    7.20
   6  -4  -1  150.38   15.30
   6  -4  -1  164.88   10.20
  -6  -4   1  176.68    8.50
  -6  -4   1  181.88    9.50
   6  -4  -1  180.48    9.50
   6  -4  -1  172.88    9.20
  -6  -4   1  162.88    9.20
  -6  -4   1  173.78   11.20
   6  -4  -1  177.38    8.00
   6   4   0  148.49    6.00
  -6   4   0  117.99    6.30
  -6   4   0  133.79    5.40
   6  -4   0  137.49   13.90
  -6  -4   0  151.78    9.70
   6  -4   0  135.49    8.30
   6  -4   0  147.09    9.10
  -6  -4   0  130.09    8.80
   6  -4   0  136.09    8.60
  -6  -4   0  144.19    7.70
  -6  -4   0  147.49    8.70
  -6  -4   0  135.99    7.10
  -6   4  -1   -2.40    2.00
   6   4   1    1.10    1.80
  -6   4  -1   -1.40    1.70
   6  -4   1   -1.40    6.30
   6  -4   1    6.40    4.00
  -6  -4  -1   -1.00    4.00
  -6  -4  -1    2.40    3.00
  -6  -4  -1    0.70    4.50
  -6  -4  -1    1.50    3.00
   6  -4   1   -2.10    4.20
  -6  -4  -1    3.30    4.90
  -6   4  -2   89.99    5.10
   6   4   2   89.49    4.70
  -6   4  -2   94.49    5.80
   6  -4   2   84.29   10.80
   6  -4   2  102.09    9.40
  -6  -4  -2   95.79    7.90
  -6  -4  -2   85.79    8.50
  -6  -4  -2   92.99    6.10
  -6  -4  -2   92.69    7.00
  -6   4  -3  101.79    6.40
   6   4   3  102.29    5.10
   6  -4   3  103.19   10.00
  -6  -4  -3  101.89    7.90
  -6  -4  -3   89.09    8.40
  -6   4  -4   44.00    4.90
  -6   4  -4   42.60    4.50
   6   4   4   44.90    4.10
  -6   4  -4   45.00    4.90
  -6  -4  -4   51.29    7.40
  -6  -4  -4   46.50    6.40
  -6  -4  -4   54.29    6.70
  -6  -4  -4   47.20    5.60
   6  -4   4   64.49    8.30
  -6  -4  -4   49.20    6.50
  -6   4  -5    1.90    3.30
  -6   4  -5    0.80    2.40
  -6   4  -5   -1.00    3.50
   6  -4   5   13.40    4.60
  -6  -4  -5    2.90    3.60
  -6  -4  -5    3.30    3.30
  -6  -4  -5    6.60    3.30
  -6  -4  -5    6.80    4.80
  -6  -4  -5    4.20    3.70
  -6   4  -6   40.80    4.00
  -6   4  -6   40.00    4.00
   6  -4   6   42.20    5.70
  -6  -4  -6   46.80    5.50
  -6  -4  -6   35.90    5.50
  -6  -4  -6   45.40    7.40
   6   5  -5   28.70    4.20
   6   5  -5   27.30    4.20
   6   5  -5   27.30    5.20
  -6  -5   5   27.50    4.50
   6   5  -4  293.77   10.90
   6   5  -4  312.37   11.30
   6   5  -4  307.77   14.00
  -6  -5   4  292.57   11.90
   6  -5  -4  320.07   12.00
   6  -5  -4  288.87   13.40
  -6   5   3  158.28    6.30
   6   5  -3  164.18    7.60
   6   5  -3  168.18   10.50
   6  -5  -3  159.68    9.60
  -6  -5   3  173.28    9.00
   6  -5  -3  161.48    8.40
   6  -5  -3  163.28    8.40
   6   5  -2   -0.30    3.60
  -6   5   2   -0.60    2.00
   6   5  -2    5.90    2.70
  -6  -5   2    0.30    5.10
   6  -5  -2   -3.60    2.80
   6  -5  -2    2.60    4.00
   6  -5  -2   -3.60    3.40
  -6  -5   2    8.70    4.00
  -6   5   1    2.00    2.10
   6   5  -1    3.10    3.60
  -6   5   1    2.70    3.30
   6   5  -1    1.80    3.60
  -6  -5   1    3.90    4.60
  -6  -5   1    2.80    3.70
  -6  -5   1    4.30    3.30
   6  -5  -1    2.30    3.10
   6  -5  -1    1.20    3.50
  -6  -5   1    9.90    3.70
  -6   5   0   12.60    2.90
   6   5   0   15.10    3.40
   6   5   0   20.40    4.60
  -6   5   0   15.80    2.70
   6  -5   0   20.50    4.30
   6  -5   0   16.70    3.90
  -6  -5   0    8.90    4.00
  -6  -5   0   25.80    4.60
  -6  -5   0   17.30    4.50
  -6  -5   0   23.80    4.60
  -6   5  -1   15.40    3.50
  -6   5  -1   20.00    3.30
   6   5   1   21.30    3.30
  -6  -5  -1   12.50    4.10
   6  -5   1   19.60    6.60
  -6  -5  -1   22.60    4.40
  -6  -5  -1   20.30    6.70
   6  -5   1   25.30    4.60
  -6  -5  -1   17.40    4.60
   6  -5   1   11.60    3.70
   6   5   2    1.50    2.70
  -6   5  -2   -1.10    2.50
  -6   5  -2    3.00    2.50
  -6   5  -2    2.80    2.50
  -6  -5  -2   -1.40    3.50
   6  -5   2    4.30    4.00
   6  -5   2   -0.40    5.50
  -6  -5  -2   -2.20    3.60
  -6  -5  -2   -4.70    4.20
  -6  -5  -2    4.30    3.70
  -6  -5  -2   10.40    3.90
   6  -5   2   -0.90    4.30
   6   5   3  484.15   16.30
  -6   5  -3  472.55   15.80
  -6   5  -3  467.15   16.60
   6  -5   3  469.15   22.40
  -6  -5  -3  513.95   17.20
  -6  -5  -3  498.45   17.40
  -6  -5  -3  502.25   17.60
  -6  -5  -3  493.85   17.50
  -6   5  -4    0.20    2.30
  -6   5  -4   -1.30    2.60
  -6  -5  -4   -0.10    3.30
   6  -5   4    0.90    4.10
  -6  -5  -4    1.70    3.20
  -6   5  -5    1.60    2.60
  -6   5  -5    1.00    1.90
  -6  -5  -5    4.50    2.70
   6  -5   5   -0.40    3.30
  -6  -5  -5    4.20    3.80
  -6  -5  -5    5.10    3.60
   6   6  -3    2.10    2.30
   6   6  -3    3.90    1.80
   6  -6  -3    3.00    2.30
   6  -6  -3    6.20    3.40
  -6  -6   3    0.10    2.60
   6   6  -2    5.60    2.50
   6  -6  -2    3.90    3.30
   6  -6  -2   -0.30    2.30
  -6  -6   2    0.50    2.30
   6   6  -1   55.59    5.20
  -6  -6   1   40.00    4.90
   6  -6  -1   43.90    5.70
   6  -6  -1   43.40    4.90
  -6  -6   1   37.50    5.70
   6  -6   0   19.80    3.50
  -6  -6   0   15.20    3.20
  -6  -6   0   26.60    4.50
   6  -6   0   19.80    3.30
  -6  -6   0   30.20    4.90
  -6   6  -1    6.70    4.00
  -6   6  -1    4.60    2.60
  -6   6  -1    1.60    2.20
  -6  -6  -1    5.60    3.30
  -6  -6  -1   -2.10    2.70
  -6  -6  -1   -0.60    3.10
  -6  -6  -1    2.90    2.60
   6  -6   1    3.30    2.90
   6  -6   1    2.10    3.20
  -6   6  -2   37.90    4.00
  -6   6  -2   42.20    4.10
  -6   6  -2   40.70    4.80
  -6  -6  -2   41.70    4.50
  -6  -6  -2   37.20    6.30
  -6  -6  -2   37.50    5.10
   6  -6   2   38.70    5.90
  -6  -6  -2   37.60    5.10
  -6   6  -3   29.50    3.30
  -6  -6  -3   28.70    3.50
  -6  -6  -3   35.00    4.20
  -6  -6  -3   20.50    3.40
   7   0  -8   23.40    3.50
   7   0  -8   22.70    3.90
   7   0  -8   21.80    4.30
   7   0  -7    3.10    3.30
   7   0  -7   -0.90    3.40
  -7   0   7    6.80    2.60
   7   0  -7    0.70    3.50
  -7   0   6  500.85   15.60
   7   0  -6  497.65   19.70
   7   0  -6  484.65   17.40
   7   0  -5    0.70    3.10
  -7   0   5   -0.30    1.40
   7   0  -5    1.40    4.90
   7   0  -5    0.60    2.30
   7   0  -4  109.89    6.30
   7   0  -4  120.29    7.70
  -7   0   4  117.69    4.40
   7   0  -3   -0.10    1.00
  -7   0   3   -0.60    1.10
  -7   0   3    1.00    0.90
   7   0  -3    0.70    2.60
   7   0  -3    3.50    2.40
  -7   0   2   30.60    2.00
   7   0  -2   34.00    1.80
  -7   0   2   30.70    1.70
  -7   0   1    0.20    0.80
   7   0  -1    0.80    0.60
  -7   0   1    0.80    0.60
   7   0   0  128.49    4.40
   7   0   0  130.59    4.40
  -7   0   0  127.79    4.60
  -7   0   0  130.39    4.40
  -7   0  -1    0.30    1.10
   7   0   1   -0.20    0.70
  -7   0  -1    0.90    1.30
   7   0   1   -0.50    0.60
  -7   0  -2 8731.53  248.58
  -7   0  -2 9235.08  249.88
  -7   0  -2 9334.37  248.68
  -7   0  -2 8898.11  248.88
   7   0   2 8955.70  248.38
  -7   0  -3   -0.40    1.60
   7   0   3   -0.30    1.10
  -7   0  -3    1.90    2.40
  -7   0  -3    1.80    2.00
  -7   0  -3    3.90    2.20
   7   0   3   -0.10    1.00
  -7   0  -4  147.29    6.90
  -7   0  -4  150.58    7.20
  -7   0  -4  150.88    6.30
  -7   0  -4  146.29    7.90
   7   0   4  149.88    5.70
  -7   0  -4  145.79    8.10
   7   0   5   -2.40    1.80
  -7   0  -5   -3.20    3.00
  -7   0  -5    0.10    2.20
  -7   0  -5    0.10    2.80
   7   0   6 1470.15   42.80
  -7   0  -6 1443.26   43.60
  -7   0  -6 1487.85   44.20
  -7   0  -6 1482.25   45.30
  -7   0  -6 1539.05   44.60
  -7   0  -6 1461.15   44.30
  -7   0  -7    5.20    5.30
  -7   0  -7    0.60    2.70
  -7   0  -7    0.70    3.40
  -7   0  -7   -2.70    3.00
   7   0   7    1.40    4.30
  -7   0  -8  147.69    8.80
  -7   0  -8  157.68    7.50
  -7   0  -8  178.58    7.50
   7   1  -8    9.50    4.50
   7   1  -8   13.50    3.00
   7   1  -8   19.50    3.80
   7  -1  -8   20.80    5.70
   7  -1  -8   12.60    3.90
   7  -1  -8   14.60    3.40
   7   1  -7   27.50    5.60
  -7   1   7   28.40    4.10
   7   1  -7   18.90    5.20
   7   1  -7   23.90    4.30
  -7  -1   7   33.20    4.40
   7  -1  -7   31.30    7.10
   7  -1  -7   21.10    4.60
   7  -1  -7   21.90    4.20
  -7   1   6   12.80    2.20
   7   1  -6   16.60    4.50
   7   1  -6    7.20    2.90
   7   1  -6   13.30    4.50
   7  -1  -6   12.90    3.30
  -7  -1   6   13.20    2.90
   7  -1  -6    6.80    3.40
   7  -1  -6    7.60    4.40
   7   1  -5 1272.77   40.30
   7   1  -5 1309.27   37.70
   7   1  -5 1318.37   39.20
  -7   1   5 1317.67   36.80
   7   1  -5 1261.87   41.00
   7  -1  -5 1307.37   41.00
   7  -1  -5 1319.57   38.80
   7  -1  -5 1266.77   40.70
  -7  -1   5 1340.67   37.60
   7   1  -4   81.19    5.20
  -7   1   4   82.49    3.10
  -7  -1   4   79.19    3.90
   7  -1  -4   91.49    6.00
   7  -1  -4   79.49    6.90
  -7   1   3    0.40    0.50
   7   1  -3    3.90    2.70
   7   1  -3    5.40    2.40
  -7   1   3   -0.50    1.40
   7   1  -3    1.50    0.90
  -7  -1   3   -1.00    1.00
   7  -1  -3    1.00    3.40
   7  -1  -3   -0.80    1.40
  -7  -1   3    0.10    1.40
  -7   1   2 5207.78  144.69
   7   1  -2 5235.58  144.69
   7   1  -2 5231.18  144.49
   7   1  -2 5224.58  146.59
  -7  -1   2 5322.37  144.59
  -7  -1   2 5281.77  144.69
   7  -1  -2 5184.68  144.69
  -7   1   1  213.68    7.10
   7   1  -1  217.18    6.90
   7   1  -1  222.18    7.00
  -7   1   1  220.78    6.50
  -7  -1   1  225.48    7.00
   7  -1  -1  224.88    7.10
  -7  -1   1  219.38    7.30
   7   1   0    7.90    1.30
   7   1   0    7.40    1.30
  -7   1   0    6.40    1.20
  -7   1   0    6.70    1.00
  -7  -1   0    5.10    1.30
   7  -1   0    7.40    1.50
  -7  -1   0    6.90    1.60
   7   1   1  256.77    7.90
  -7   1  -1  245.18    7.90
   7   1   1  262.77    8.20
  -7   1  -1  253.97    8.30
   7  -1   1  253.97    8.20
  -7  -1  -1  255.57    8.70
   7  -1   1  252.27    8.10
   7   1   2  646.94   18.50
  -7   1  -2  601.14   18.50
  -7   1  -2  614.14   18.80
  -7   1  -2  653.33   18.50
  -7   1  -2  630.44   18.70
   7   1   2  654.43   18.20
  -7  -1  -2  618.84   19.00
   7  -1   2  630.44   18.70
  -7  -1  -2  634.94   20.00
   7  -1   2  636.04   18.30
  -7  -1  -2  625.94   19.30
  -7  -1  -2  633.54   19.40
   7   1   3    3.10    1.60
  -7   1  -3    5.70    1.80
  -7   1  -3    7.40    3.00
   7   1   3    4.00    1.00
  -7   1  -3    3.70    2.80
  -7   1  -3    5.60    2.00
   7  -1   3    1.50    1.40
  -7  -1  -3    5.50    2.50
  -7  -1  -3    5.00    2.20
   7  -1   3    2.60    1.60
  -7  -1  -3    9.20    2.30
  -7  -1  -3    4.50    2.40
  -7   1  -4 1221.98   37.60
  -7   1  -4 1231.68   37.40
  -7   1  -4 1284.17   38.40
   7   1   4 1289.67   36.20
  -7   1  -4 1284.77   36.90
  -7   1  -4 1270.97   37.10
   7  -1   4 1248.08   36.40
  -7  -1  -4 1305.57   38.80
  -7  -1  -4 1272.07   37.20
  -7  -1  -4 1275.67   37.70
  -7  -1  -4 1305.27   37.90
  -7  -1  -4 1221.98   38.10
   7   1   5   11.10    2.10
  -7   1  -5   10.50    3.30
  -7   1  -5   13.60    4.00
  -7   1  -5    9.10    3.30
  -7   1  -5    9.00    2.50
  -7   1  -5   11.50    3.10
  -7  -1  -5    7.40    3.60
  -7  -1  -5    8.90    2.90
   7  -1   5   15.30    3.20
  -7  -1  -5   16.20    3.70
  -7  -1  -5    9.50    2.90
  -7  -1  -5   11.30    3.10
  -7   1  -6  455.85   16.70
   7   1   6  482.85   15.40
  -7   1  -6  482.95   18.00
  -7   1  -6  464.95   16.10
  -7   1  -6  477.75   16.90
  -7   1  -6  481.55   16.90
  -7  -1  -6  476.15   17.30
  -7  -1  -6  487.45   16.50
  -7  -1  -6  474.75   17.60
  -7  -1  -6  489.65   18.10
  -7   1  -7  158.68    8.00
  -7   1  -7  143.69    8.60
  -7   1  -7  156.28    7.60
   7  -1   7  164.28    9.00
  -7  -1  -7  151.58    8.40
  -7  -1  -7  146.19    9.00
  -7  -1  -7  163.68    8.70
  -7  -1  -7  152.58    8.30
  -7   1  -8   36.60    4.70
  -7   1  -8   28.20    4.00
   7  -1   8   42.70    7.40
  -7  -1  -8   29.10    4.40
  -7  -1  -8   25.30    3.70
  -7  -1  -8   33.60    4.90
   7   2  -8    3.40    2.70
   7   2  -8    3.20    6.10
   7  -2  -8   10.80    3.80
   7  -2  -8    7.40    3.30
   7   2  -7    2.30    5.10
   7   2  -7   -0.10    2.80
   7   2  -7    0.60    3.50
   7  -2  -7   -5.20    4.30
   7  -2  -7   -0.80    3.80
   7  -2  -7    1.30    3.70
   7   2  -6   12.00    5.50
   7   2  -6    6.20    4.20
  -7   2   6    7.40    2.20
   7  -2  -6    4.80    4.70
   7  -2  -6   10.80    4.70
  -7  -2   6   10.30    4.50
   7   2  -5  938.71   31.90
   7   2  -5  983.00   31.10
  -7   2   5  964.70   27.10
   7   2  -5  957.60   30.30
   7   2  -5  974.80   28.70
   7  -2  -5  951.60   32.10
   7  -2  -5  981.70   29.70
   7  -2  -5  963.30   31.60
  -7  -2   5  944.01   28.80
   7   2  -4  134.59    8.80
   7   2  -4  151.28    6.30
   7   2  -4  140.29    7.40
  -7  -2   4  135.39    6.10
  -7  -2   4  112.39   10.00
   7  -2  -4  139.39   12.10
   7   2  -3  813.82   26.80
   7   2  -3  802.42   23.80
   7   2  -3  836.42   24.30
   7   2  -3  853.41   26.10
  -7  -2   3  818.22   24.10
   7  -2  -3  814.02   26.80
   7   2  -2 2062.79   57.29
   7   2  -2 2067.19   57.09
   7   2  -2 1998.70   58.49
   7   2  -2 1996.70   59.49
  -7   2   2 2069.09   56.29
   7  -2  -2 2066.49   57.79
   7  -2  -2 2042.40   57.79
  -7   2   1  110.69    3.60
   7   2  -1  119.99    7.10
   7   2  -1  107.09    4.20
   7   2  -1  111.79    4.50
   7  -2  -1  108.29    4.90
  -7  -2   1   99.69    5.40
   7  -2  -1  107.49    5.30
   7   2   0  346.77   15.60
  -7   2   0  417.36   12.10
   7   2   0  425.66   12.80
   7   2   0  426.76   12.40
   7  -2   0  434.26   13.10
  -7  -2   0  418.56   13.30
  -7  -2   0  415.36   13.60
  -7   2  -1   -2.50    1.80
   7   2   1   -2.00    1.30
  -7   2  -1   -1.40    0.80
   7   2   1    0.40    0.90
  -7  -2  -1    1.00    2.00
   7  -2   1   -1.10    1.30
  -7  -2  -1   -1.10    2.40
  -7  -2  -1   -3.30    2.30
  -7   2  -2  263.17    8.90
  -7   2  -2  253.57    8.70
   7   2   2  259.47    9.10
  -7   2  -2  255.87    8.50
   7   2   2  257.07    8.10
   7  -2   2  249.48    9.10
  -7  -2  -2  260.27    9.30
  -7  -2  -2  258.87    9.90
  -7  -2  -2  272.97    9.90
   7   2   3    1.30    1.10
  -7   2  -3    1.60    3.20
   7   2   3    2.10    2.70
  -7   2  -3    3.20    1.90
  -7   2  -3    4.50    2.00
  -7  -2  -3    1.20    2.30
  -7  -2  -3    0.00    2.20
   7  -2   3    3.70    4.30
  -7  -2  -3    4.90    3.90
  -7  -2  -3    2.90    2.30
  -7  -2  -3    3.50    2.70
  -7   2  -4   26.70    3.50
  -7   2  -4   27.40    4.90
   7   2   4   27.20    2.60
  -7   2  -4   34.00    4.00
  -7  -2  -4   31.10    4.80
  -7  -2  -4   32.80    5.20
  -7  -2  -4   31.00    8.60
  -7  -2  -4   29.40    4.20
  -7  -2  -4   31.50    4.40
   7  -2   4   30.90    5.30
  -7  -2  -4   25.40    4.90
  -7   2  -5  599.94   22.00
  -7   2  -5  625.84   19.50
   7   2   5  601.54   18.20
  -7   2  -5  590.84   19.80
  -7   2  -5  576.24   19.00
  -7  -2  -5  589.84   21.10
  -7  -2  -5  593.84   20.20
   7  -2   5  595.04   21.40
  -7  -2  -5  595.14   21.00
  -7  -2  -5  603.44   20.60
  -7  -2  -5  588.64   19.70
   7   2   6  121.99    6.10
  -7   2  -6  115.89    6.40
  -7   2  -6  107.79    7.60
  -7   2  -6  114.09    6.90
  -7  -2  -6  118.89    7.60
  -7  -2  -6  121.49    8.80
  -7  -2  -6  118.79    8.50
  -7  -2  -6  118.59    7.30
   7  -2   6  105.79    8.00
  -7  -2  -6  107.09    8.00
  -7   2  -7    3.50    2.40
  -7   2  -7    2.20    2.40
  -7  -2  -7    1.30    3.00
  -7  -2  -7    0.10    4.50
   7  -2   7    4.30    3.00
  -7  -2  -7    0.00    3.20
   7   3  -7  111.09    7.20
   7  -3  -7  107.59    9.90
   7  -3  -7   94.39    8.70
   7   3  -6    0.10    3.50
   7   3  -6   -3.00    3.20
   7  -3  -6    1.00    5.00
   7  -3  -6    4.60    4.70
   7   3  -5 5384.06  151.78
   7   3  -5 5302.37  152.18
   7   3  -5 5470.45  154.08
   7   3  -5 5551.94  160.08
  -7  -3   5 5376.36  153.08
   7  -3  -5 5304.07  153.88
   7  -3  -5 5466.45  154.08
   7  -3  -5 5805.82  155.28
   7   3  -4   -1.20    5.10
   7   3  -4   -3.60    2.50
   7   3  -4   -0.10    2.50
   7  -3  -4   -3.00    5.30
   7  -3  -4    4.50    7.10
  -7  -3   4    8.10    9.30
   7  -3  -4    4.30    5.70
   7   3  -3   10.10    3.00
   7   3  -3   13.30    5.00
   7   3  -3    7.40    2.50
  -7   3   3   10.60    1.40
   7  -3  -3    8.70    3.50
  -7  -3   3    7.40    4.70
   7  -3  -3   15.30    6.60
   7  -3  -3    6.40    4.90
   7  -3  -3    4.80    6.70
  -7   3   2  402.46   11.70
   7   3  -2  391.46   14.20
   7   3  -2  400.16   13.60
   7   3  -2  381.06   12.60
   7   3  -2  411.96   16.20
  -7  -3   2  392.06   14.90
   7  -3  -2  394.26   13.40
  -7  -3   2  396.66   13.80
   7  -3  -2  404.06   15.30
  -7   3   1   17.50    1.70
   7   3  -1   10.80    2.50
   7   3  -1   17.80    2.40
   7  -3  -1   17.80    3.00
  -7  -3   1   17.80    3.30
  -7  -3   1   16.20    3.40
   7   3   0    1.70    2.30
  -7   3   0    1.20    0.90
   7   3   0    0.60    2.10
  -7   3   0   -3.40    2.30
  -7  -3   0    1.50    2.50
   7   3   1  152.88    7.30
  -7   3  -1  133.49    7.20
   7   3   1  158.08    5.60
  -7   3  -1  151.28    5.50
  -7  -3  -1  139.99    9.40
  -7  -3  -1  129.39   11.60
  -7  -3  -1  159.78    7.50
  -7  -3  -1  149.19    7.50
  -7  -3  -1  159.28    6.90
  -7   3  -2   20.30    3.90
  -7   3  -2   15.00    2.30
  -7   3  -2   21.00    3.10
   7   3   2   16.90    2.10
   7  -3   2    6.90    7.00
  -7  -3  -2   16.90    4.50
  -7  -3  -2   18.30    3.40
  -7  -3  -2   17.50    3.60
  -7  -3  -2   15.90    3.30
   7  -3   2   12.30    5.80
  -7   3  -3   -1.40    2.70
  -7   3  -3    2.10    2.10
   7   3   3    2.70    1.50
  -7   3  -3    2.20    1.90
  -7  -3  -3    5.20    2.80
  -7  -3  -3    7.00    5.60
  -7  -3  -3   -2.00    3.10
   7  -3   3    0.10    4.50
  -7  -3  -3    1.70    3.70
  -7  -3  -3    3.90    2.60
  -7   3  -4   61.59    5.70
   7   3   4   61.19    3.70
  -7   3  -4   53.39    4.50
  -7   3  -4   51.59    4.80
  -7  -3  -4   55.09    6.20
   7  -3   4   67.89    7.80
  -7  -3  -4   63.69    7.10
  -7  -3  -4   58.99    5.90
  -7  -3  -4   55.99    7.40
  -7  -3  -4   56.89    5.70
  -7   3  -5    3.70    2.80
  -7   3  -5    1.90    3.20
  -7   3  -5    1.10    2.30
   7   3   5    4.50    2.30
   7  -3   5   10.20    4.20
  -7  -3  -5    0.40    4.10
  -7  -3  -5   -1.70    2.70
  -7  -3  -5    0.60    3.60
  -7  -3  -5   -0.60    3.30
  -7   3  -6   82.89    5.30
  -7   3  -6   85.59    5.60
  -7  -3  -6   76.49    6.50
  -7  -3  -6   73.39    7.80
  -7  -3  -6   72.49    6.90
  -7  -3  -6   75.49    6.50
  -7   3  -7    1.10    2.00
  -7   3  -7   -2.90    2.70
  -7  -3  -7    0.40    2.60
  -7  -3  -7   -5.60    3.50
  -7  -3  -7   -4.70    2.60
   7  -3   7   -0.80    2.60
   7   4  -6   11.80    3.60
   7   4  -6    9.80    3.50
   7   4  -6   12.80    3.40
   7   4  -5  805.02   24.30
   7   4  -5  796.62   26.10
   7   4  -5  795.62   24.60
   7  -4  -5  787.02   26.90
  -7  -4   5  786.92   25.40
   7   4  -4   17.20    4.10
   7   4  -4   21.40    3.60
  -7   4   4   27.60    2.70
   7  -4  -4   26.80    4.80
   7  -4  -4   32.60    6.10
  -7  -4   4   28.30    5.10
   7  -4  -4   19.70    4.60
   7   4  -3  776.02   25.60
  -7   4   3  778.52   22.40
   7   4  -3  807.62   24.20
   7  -4  -3  783.72   26.20
   7  -4  -3  780.42   24.40
   7  -4  -3  790.82   25.50
  -7  -4   3  744.63   25.60
   7   4  -2  242.18    9.80
  -7   4   2  253.27    8.00
   7   4  -2  254.87   11.10
   7  -4  -2  239.68   11.50
   7  -4  -2  235.78   11.60
   7  -4  -2  258.57   10.00
  -7  -4   2  227.68   10.30
  -7  -4   2  251.07   13.80
  -7  -4   2  244.08   11.90
   7  -4  -2  216.28   15.50
  -7   4   1   47.10    3.00
   7   4  -1   42.90    4.50
  -7  -4   1   35.80    6.70
   7  -4  -1   49.10    6.40
   7  -4  -1   49.80    4.80
   7  -4  -1   42.10    7.80
   7  -4  -1   37.40    6.30
  -7  -4   1   41.50    6.30
  -7  -4   1   49.70    5.60
   7  -4  -1   45.70    5.90
  -7  -4   1   43.70    7.10
  -7   4   0   18.20    3.00
   7   4   0   20.90    3.40
  -7   4   0   17.10    2.60
  -7  -4   0   11.90    4.30
  -7  -4   0   20.00    5.30
  -7  -4   0   19.70    4.20
   7  -4   0   20.90    6.70
  -7  -4   0   22.40    5.10
  -7  -4   0   20.70    3.70
   7  -4   0   17.30    4.30
   7  -4   0   21.50    4.50
  -7   4  -1    2.70    1.90
  -7   4  -1    1.20    2.30
   7   4   1   -0.10    2.00
  -7  -4  -1   -1.00    4.50
  -7  -4  -1   -0.10    4.40
   7  -4   1   -5.70    4.40
   7  -4   1   -7.20    4.00
  -7  -4  -1    0.60    3.10
   7  -4   1   -1.70    5.50
  -7  -4  -1    2.30    3.00
  -7   4  -2  470.75   16.50
  -7   4  -2  471.35   16.00
  -7   4  -2  487.15   15.80
   7   4   2  497.35   15.50
  -7  -4  -2  493.95   18.10
   7  -4   2  470.85   17.90
   7  -4   2  536.65   21.00
  -7  -4  -2  467.45   16.80
   7  -4   2  503.65   19.60
  -7  -4  -2  480.25   18.40
  -7  -4  -2  498.85   17.50
  -7  -4  -2  496.25   18.60
  -7   4  -3    3.30    2.50
   7   4   3   -1.00    3.30
  -7   4  -3    0.30    2.30
  -7   4  -3   -1.10    2.70
  -7  -4  -3   -1.60    3.40
  -7  -4  -3   -0.30    3.60
   7  -4   3   -2.60    4.30
  -7  -4  -3   -1.30    3.00
  -7  -4  -3    1.30    4.60
  -7   4  -4    0.80    2.50
  -7   4  -4    1.90    2.50
  -7   4  -4    2.80    2.90
   7   4   4    2.60    2.50
  -7  -4  -4   -2.90    4.00
  -7  -4  -4   -1.70    3.00
   7  -4   4    2.40    4.10
  -7  -4  -4   -2.80    3.70
  -7  -4  -4    1.70    3.40
  -7   4  -5  569.94   17.90
  -7   4  -5  522.95   17.70
  -7   4  -5  573.74   17.40
  -7  -4  -5  520.35   18.60
  -7  -4  -5  517.05   18.10
  -7  -4  -5  563.94   18.70
   7  -4   5  526.25   20.50
  -7  -4  -5  516.55   18.50
  -7  -4  -5  552.14   18.80
  -7   4  -6  248.08    9.30
  -7   4  -6  273.87    9.60
  -7  -4  -6  265.97   10.50
   7  -4   6  270.37   10.70
  -7  -4  -6  260.37   10.30
  -7  -4  -6  259.17   11.00
   7   5  -5   12.60    2.90
   7   5  -5   18.20    3.20
   7   5  -5   15.00    4.40
   7   5  -4   17.00    3.00
   7   5  -4   21.80    4.90
   7   5  -4   23.40    3.40
  -7  -5   4   32.50    5.20
   7  -5  -4   22.20    5.00
   7  -5  -4   12.40    3.60
   7   5  -3    2.30    2.60
  -7   5   3    3.10    2.20
   7   5  -3    2.60    4.00
   7  -5  -3    0.50    2.90
  -7  -5   3    8.60    3.40
   7  -5  -3    2.00    3.90
   7   5  -2  191.18   10.60
   7   5  -2  197.08    8.70
  -7   5   2  195.28    7.30
   7  -5  -2  194.08    9.50
  -7  -5   2  193.18    9.80
  -7  -5   2  203.18   11.30
   7  -5  -2  196.68   10.20
   7   5  -1   25.40    4.90
  -7   5   1   33.40    3.80
   7   5  -1   39.90    7.00
  -7  -5   1   30.80    5.50
  -7  -5   1   47.30    6.10
   7  -5  -1   35.90    6.40
  -7  -5   1   37.60    6.40
  -7  -5   1   40.80    6.00
   7  -5  -1   31.30    4.40
  -7   5   0    2.80    2.40
   7   5   0    0.40    3.30
  -7   5   0    2.10    3.00
   7   5   0    1.80    4.00
  -7  -5   0   -4.20    3.70
  -7  -5   0    0.70    3.70
   7  -5   0   -5.80    3.40
   7  -5   0   -1.70    9.40
   7  -5   0    1.60    3.70
  -7  -5   0   -4.90    3.20
  -7  -5   0    4.20    4.40
   7   5   1   40.50    5.10
  -7   5  -1   48.90    4.70
  -7   5  -1   48.80    5.90
  -7  -5  -1   48.30    7.10
   7  -5   1   42.00    6.10
   7  -5   1   25.70    6.60
  -7  -5  -1   29.70    4.70
   7  -5   1   45.90    6.50
  -7  -5  -1   33.90    4.80
  -7  -5  -1   45.30    6.60
  -7   5  -2   10.00    2.50
   7   5   2    8.50    3.10
  -7   5  -2   19.00    3.20
   7  -5   2   14.50    5.40
  -7  -5  -2   17.40    4.30
  -7  -5  -2   19.10    4.30
  -7  -5  -2   15.20    4.40
   7  -5   2   19.90    4.50
  -7  -5  -2   15.00    4.70
   7  -5   2    7.10    4.10
  -7  -5  -2   18.00    4.20
  -7   5  -3   -0.40    2.30
  -7   5  -3    2.20    2.30
  -7   5  -3    5.20    2.70
  -7  -5  -3    4.10    3.60
   7  -5   3    1.70    4.30
  -7  -5  -3    8.30    3.90
  -7  -5  -3    1.80    3.70
  -7   5  -4   55.39    5.00
  -7   5  -4   64.89    4.80
  -7   5  -4   57.49    4.70
  -7  -5  -4   66.59    7.30
   7  -5   4   62.29    7.40
  -7  -5  -4   59.89    5.80
  -7   5  -5    6.00    1.90
  -7  -5  -5    0.40    6.40
   7   6  -3   94.59    5.10
   7   6  -3  102.59    5.10
   7  -6  -3   98.59    5.50
   7  -6  -3  108.09    6.90
  -7  -6   3   86.69    5.40
   7   6  -2   29.80    9.00
  -7  -6   2   11.30    2.60
   7  -6  -2    9.00    3.30
   7  -6  -2   11.10    2.60
   7   6  -1    3.40    2.50
   7  -6  -1   -0.30    2.20
   7  -6  -1    4.00    3.30
  -7  -6   1    3.80    2.60
  -7  -6   1    0.70    3.30
  -7   6   0   18.60    2.80
   7  -6   0   25.50    4.30
  -7  -6   0   20.20    3.40
  -7  -6   0   17.50    3.30
  -7  -6   0   23.20    4.00
   7  -6   0   24.80    4.20
  -7   6  -1   -0.60    2.10
  -7   6  -1   -0.10    2.30
  -7  -6  -1   -2.90    2.60
   7  -6   1   -0.70    2.90
  -7  -6  -1   -1.20    2.30
  -7  -6  -1    4.30    3.30
  -7  -6  -1    0.30    3.50
   7  -6   1    4.40    3.30
  -7   6  -2  485.05   15.30
  -7   6  -2  482.25   15.40
   7  -6   2  455.45   18.80
  -7  -6  -2  496.45   16.20
  -7  -6  -2  499.25   16.20
  -7  -6  -2  510.05   16.20
   8   0  -8  735.33   23.90
   8   0  -8  736.63   25.50
   8   0  -8  737.83   23.80
   8   0  -7    1.40    3.50
  -8   0   7    1.10    2.80
   8   0  -7   -1.80    3.60
   8   0  -7    0.20    3.10
   8   0  -6    2.40    3.10
   8   0  -6   -2.80    4.40
   8   0  -6    4.80    3.80
  -8   0   6    1.90    2.10
   8   0  -5   -2.20    4.80
   8   0  -5   -2.30    2.40
  -8   0   5    0.20    1.40
  -8   0   4  704.83   20.20
   8   0  -4  682.03   21.70
   8   0  -3    0.00    1.10
  -8   0   3    2.20    1.40
  -8   0   3   -0.30    0.90
   8   0  -3    1.70    2.60
   8   0  -3   -0.80    2.70
  -8   0   2   17.40    2.10
   8   0  -2   11.40    3.40
  -8   0   2   16.80    1.40
   8   0  -2   17.00    1.70
  -8   0   1    1.10    0.70
   8   0  -1    1.00    0.70
  -8   0   1    0.30    1.00
  -8   0   0  443.76   13.10
   8   0   0  442.26   13.10
   8   0   0  457.85   13.20
  -8   0   0  447.46   13.40
   8   0   1   -1.90    0.80
   8   0   1   -0.90    0.80
  -8   0  -1   -1.60    1.40
  -8   0  -1   -1.60    1.30
  -8   0  -2  560.84   17.70
   8   0   2  554.54   16.00
  -8   0  -2  525.85   16.40
   8   0   2  563.74   16.10
  -8   0  -2  540.35   16.70
  -8   0  -2  547.25   16.70
  -8   0  -3   -1.00    2.40
   8   0   3    0.00    1.40
  -8   0  -3    0.20    2.00
  -8   0  -3    4.10    1.80
   8   0   3    2.90    1.20
  -8   0  -3    2.50    2.10
  -8   0  -4  129.19    6.00
  -8   0  -4  129.59    6.40
  -8   0  -4  131.89    7.50
   8   0   4  123.39    5.30
  -8   0  -4  118.19    6.80
  -8   0  -4  119.49    7.70
   8   0   5    2.20    2.20
  -8   0  -5    6.20    3.20
  -8   0  -5    0.80    2.50
  -8   0  -5    1.40    2.80
  -8   0  -5   -2.40    2.90
  -8   0  -5   -4.40    2.90
  -8   0  -6 3594.04  101.49
  -8   0  -6 3498.45   99.89
   8   0   6 3388.86   99.09
  -8   0  -6 3511.45  100.39
  -8   0  -6 3532.65  100.49
   8   0   6 3616.14  100.99
  -8   0  -6 3615.24  100.79
  -8   0  -7    0.70    2.80
  -8   0  -7   -0.30    3.40
  -8   0  -7    2.30    2.90
   8   1  -8  141.59   10.20
   8   1  -8  137.39    8.10
   8   1  -8  140.39    7.90
   8  -1  -8  151.68    8.30
   8  -1  -8  118.49   12.60
   8  -1  -8  150.88    9.50
   8   1  -7  154.48    9.20
   8   1  -7  133.49    8.30
   8   1  -7  133.19   10.40
  -8   1   7  142.79    6.70
   8  -1  -7  141.09    9.90
  -8  -1   7  158.58    8.20
   8  -1  -7  141.69    9.10
   8  -1  -7  155.88    9.40
  -8   1   6    0.00    1.90
   8   1  -6   -2.40    3.70
   8   1  -6   -3.10    2.90
   8   1  -6   -2.60    4.20
  -8  -1   6    4.30    2.60
   8  -1  -6    2.90    3.00
   8  -1  -6    0.70    4.40
   8  -1  -6   -3.00    3.50
   8   1  -5  297.67   14.40
   8   1  -5  311.67   12.20
  -8   1   5  314.77   10.00
   8   1  -5  314.67   14.20
   8  -1  -5  317.57   15.00
  -8  -1   5  320.57   10.80
   8  -1  -5  311.87   14.10
   8  -1  -5  316.47   12.00
   8   1  -4  528.75   17.40
   8   1  -4  506.95   18.90
  -8   1   4  537.35   15.20
  -8  -1   4  540.15   17.50
   8  -1  -4  515.65   17.10
   8  -1  -4  509.45   19.20
   8   1  -3  113.19    6.10
   8   1  -3  113.69    4.30
   8   1  -3  112.89    7.40
  -8   1   3  109.29    3.60
   8  -1  -3  110.19    7.50
  -8  -1   3   98.19    5.00
  -8  -1   3  109.39    4.40
   8  -1  -3  109.69    4.90
  -8   1   2    0.20    0.60
   8   1  -2    1.60    2.20
   8   1  -2   -0.50    0.90
   8  -1  -2    1.00    1.30
  -8  -1   2   -1.40    1.10
  -8  -1   2    2.10    1.50
  -8   1   1  904.01   27.50
   8   1  -1  965.50   27.30
  -8   1   1  953.70   27.00
   8   1  -1  983.10   27.40
  -8  -1   1  969.80   27.40
  -8  -1   1  975.00   27.80
   8  -1  -1  998.10   27.60
  -8   1   0   -2.80    1.20
   8   1   0   -2.80    0.90
   8   1   0   -2.80    0.80
  -8   1   0   -2.40    0.70
  -8  -1   0   -3.10    1.50
  -8  -1   0   -0.30    1.70
   8   1   1  465.25   13.70
  -8   1  -1  433.46   13.80
  -8   1  -1  448.36   13.40
   8   1   1  469.45   13.40
   8  -1   1  484.45   14.40
   8  -1   1  463.55   13.70
  -8  -1  -1  454.65   14.60
  -8  -1  -1  436.96   14.30
  -8   1  -2   94.19    6.00
  -8   1  -2   86.39    4.30
  -8   1  -2   95.99    4.40
   8   1   2   94.09    4.20
   8   1   2   98.79    3.60
  -8  -1  -2   94.69    5.60
  -8  -1  -2   93.49    5.10
   8  -1   2   88.99    4.00
   8  -1   2   91.99    4.00
  -8  -1  -2   91.09    5.10
  -8  -1  -2   92.89    4.70
  -8   1  -3  482.85   18.80
   8   1   3  577.84   17.00
  -8   1  -3  579.44   18.70
  -8   1  -3  555.74   17.90
  -8   1  -3  568.04   17.30
  -8  -1  -3  568.04   18.70
  -8  -1  -3  549.54   17.60
   8  -1   3  562.24   16.90
  -8  -1  -3  569.24   17.90
   8  -1   3  570.24   16.80
  -8   1  -4 1614.04   48.20
  -8   1  -4 1620.24   48.40
  -8   1  -4 1658.43   47.70
   8   1   4 1657.93   47.00
  -8   1  -4 1711.73   48.10
  -8   1  -4 1619.34   49.00
  -8  -1  -4 1663.83   48.60
  -8  -1  -4 1645.64   48.90
   8  -1   4 1643.64   47.20
  -8  -1  -4 1676.83   48.60
  -8  -1  -4 1699.93   48.10
  -8  -1  -4 1698.93   49.70
  -8   1  -5    0.70    2.30
  -8   1  -5    2.40    3.80
  -8   1  -5   -1.40    3.00
  -8   1  -5    1.40    2.90
  -8   1  -5    1.40    2.90
   8   1   5    2.30    2.10
   8  -1   5   -2.60    3.40
  -8  -1  -5   -0.50    2.70
  -8  -1  -5    5.00    3.40
  -8  -1  -5   -1.60    2.60
  -8  -1  -5    3.10    3.30
  -8  -1  -5    3.00    2.70
  -8   1  -6 1420.56   44.00
  -8   1  -6 1502.75   44.40
  -8   1  -6 1538.85   43.80
  -8   1  -6 1470.75   44.00
  -8   1  -6 1450.65   44.90
   8   1   6 1478.45   42.90
  -8  -1  -6 1479.35   45.60
  -8  -1  -6 1478.55   44.00
   8  -1   6 1494.85   45.10
  -8  -1  -6 1485.45   44.50
  -8  -1  -6 1457.05   44.60
  -8  -1  -6 1573.14   45.10
  -8   1  -7  123.19    8.60
  -8   1  -7  127.69    6.80
  -8   1  -7  116.09    7.00
   8  -1   7  115.79    8.40
  -8  -1  -7  127.69    7.20
  -8  -1  -7  130.39    7.60
  -8  -1  -7  137.29   13.50
  -8  -1  -7  131.49    7.80
   8   2  -8  110.39    6.70
   8   2  -8  114.69   10.80
   8  -2  -8  110.19    9.00
   8  -2  -8  107.99    7.10
   8   2  -7    3.00    2.90
   8   2  -7   -5.20    3.20
   8   2  -7    2.00    5.30
  -8   2   7    5.30    2.90
   8  -2  -7   -0.60    5.20
   8  -2  -7    9.50    3.90
   8  -2  -7    1.90    3.90
   8   2  -6  525.75   19.40
   8   2  -6  548.75   19.50
   8   2  -6  565.14   22.20
   8  -2  -6  540.75   20.20
   8  -2  -6  522.35   20.80
   8   2  -5  206.88   11.90
  -8   2   5  239.38    7.10
   8   2  -5  223.18   12.10
   8   2  -5  211.68    8.90
   8   2  -5  197.98    9.70
  -8  -2   5  218.48    9.20
   8  -2  -5  202.38   13.10
  -8  -2   5  208.98   12.10
   8  -2  -5  207.88   11.50
   8  -2  -5  213.88   11.70
   8  -2  -5  221.68   14.80
  -8   2   4    1.10    0.90
   8   2  -4    5.60    3.70
   8   2  -4    4.20    2.90
   8   2  -4   -3.60    2.40
  -8  -2   4    1.70    2.30
   8  -2  -4   -5.10    7.00
   8  -2  -4   -0.70    6.80
   8  -2  -4    2.80    3.90
  -8  -2   4    8.20    5.10
   8   2  -3 1427.36   44.00
   8   2  -3 1463.55   42.80
   8   2  -3 1493.25   41.90
   8   2  -3 1473.05   41.10
  -8   2   3 1459.05   40.00
  -8  -2   3 1405.16   41.20
   8  -2  -3 1404.96   43.70
   8   2  -2    1.30    1.70
   8   2  -2    1.20    2.20
  -8   2   2    0.50    0.60
   8   2  -2    1.20    1.50
   8   2  -2    3.40    2.90
   8  -2  -2    4.00    2.90
   8  -2  -2   -1.60    1.80
  -8  -2   2    4.40    2.10
   8   2  -1  541.95   16.20
   8   2  -1  484.35   17.30
   8   2  -1  560.14   18.80
  -8   2   1  576.94   15.80
  -8  -2   1  555.64   17.10
   8  -2  -1  579.64   17.10
  -8   2   0  253.47    7.80
   8   2   0  256.97    8.60
   8   2   0  245.08    8.00
  -8  -2   0  241.98    9.60
   8  -2   0  253.27    8.80
  -8  -2   0  258.87    9.20
  -8   2  -1    0.70    1.00
  -8   2  -1    1.00    2.00
   8   2   1    0.20    0.90
   8   2   1    2.20    1.50
   8  -2   1    3.80    1.80
  -8  -2  -1   -0.80    2.10
  -8  -2  -1    0.00    2.30
  -8  -2  -1   -3.80    2.50
  -8   2  -2   59.29    3.50
  -8   2  -2   53.89    3.60
   8   2   2   59.69    4.30
   8   2   2   54.79    3.20
  -8   2  -2   54.39    4.50
  -8  -2  -2   54.79    5.20
   8  -2   2   53.49    4.50
  -8  -2  -2   49.70    4.90
   8   2   3  308.67    9.80
  -8   2  -3  303.67   10.50
   8   2   3  303.27   11.70
  -8   2  -3  306.87   11.70
  -8   2  -3  318.37   10.80
  -8  -2  -3  309.87   11.60
   8  -2   3  304.97   14.00
  -8  -2  -3  312.97   11.20
  -8  -2  -3  303.27   11.70
  -8  -2  -3  330.77   12.50
  -8  -2  -3  310.47   14.60
  -8  -2  -3  295.17   12.90
  -8   2  -4  245.68    9.40
  -8   2  -4  238.38   10.10
  -8   2  -4  255.17    9.20
   8   2   4  242.18    8.30
  -8  -2  -4  231.58   10.10
  -8  -2  -4  218.28   11.40
  -8  -2  -4  231.68    9.60
  -8  -2  -4  252.07   11.20
   8  -2   4  250.97   11.90
  -8  -2  -4  239.78   10.50
  -8  -2  -4  231.08   14.30
  -8   2  -5    6.00    3.90
   8   2   5    1.40    2.30
  -8   2  -5    3.10    3.00
   8  -2   5    0.00    3.70
  -8  -2  -5    1.10    3.70
  -8  -2  -5    6.30    4.50
  -8  -2  -5   -5.00    3.50
  -8  -2  -5    1.10    3.70
  -8   2  -6  456.15   15.50
  -8   2  -6  445.06   16.10
  -8   2  -6  467.95   16.10
   8   2   6  465.05   15.10
  -8  -2  -6  465.85   16.30
  -8  -2  -6  464.75   16.70
  -8  -2  -6  446.76   17.10
   8  -2   6  468.35   17.40
  -8  -2  -6  474.85   17.10
  -8   2  -7    0.60    2.50
  -8   2  -7   -1.40    2.30
  -8  -2  -7    1.00    2.90
  -8  -2  -7    2.70    2.80
   8  -2   7    1.40    2.80
  -8  -2  -7   -2.90    3.30
   8   3  -7  731.13   23.20
   8  -3  -7  696.13   23.00
   8   3  -6    3.40    3.80
   8   3  -6    1.90    3.10
   8  -3  -6   -2.60    4.60
   8  -3  -6    8.60    4.90
  -8   3   5 1835.82   50.39
   8   3  -5 1773.52   56.79
   8  -3  -5 1816.32   54.79
   8  -3  -5 1800.82   54.59
  -8  -3   5 1823.92   53.59
  -8   3   4   45.60    2.30
   8   3  -4   40.20    4.50
   8   3  -4   61.49    9.80
   8   3  -4   36.90    5.20
   8  -3  -4   49.50    7.50
  -8  -3   4   45.80    7.40
   8  -3  -4   43.30    6.70
   8  -3  -4   41.80    6.40
   8   3  -3   47.00    4.30
  -8   3   3   50.09    2.30
   8   3  -3   63.29    8.70
   8   3  -3   44.30    5.40
   8  -3  -3   45.90    7.60
   8  -3  -3   55.19    5.50
   8  -3  -3   47.60    6.90
  -8  -3   3   43.20    7.00
   8  -3  -3   45.10    5.90
   8   3  -2    4.50    3.10
   8   3  -2    3.10    2.70
   8   3  -2    3.40    2.20
  -8   3   2    2.90    0.90
   8  -3  -2    2.40    2.60
  -8  -3   2    1.20    5.40
  -8  -3   2   -0.10    4.00
   8  -3  -2   -4.00    4.30
   8  -3  -2    2.70    4.20
  -8   3   1 1691.43   48.10
   8   3  -1 1641.44   50.29
   8   3  -1 1676.03   51.19
   8   3  -1 1702.03   48.80
   8  -3  -1 1707.63   50.79
  -8  -3   1 1707.23   49.50
  -8  -3   1 1701.33   49.80
  -8  -3   1 1691.93   50.79
   8  -3  -1 1972.70   52.09
   8   3   0    0.40    1.50
  -8   3   0   -0.10    2.30
  -8   3   0   -1.70    1.00
   8   3   0   -2.60    2.60
  -8  -3   0   -4.80    6.00
  -8  -3   0   -2.50    2.60
  -8  -3   0   -0.40    2.80
   8  -3   0   -8.20    4.70
  -8   3  -1  136.89    5.20
  -8   3  -1  124.29    6.00
   8   3   1  129.39    5.30
  -8  -3  -1  135.29    9.40
  -8  -3  -1  133.39    6.60
   8  -3   1  138.09   10.50
  -8  -3  -1  136.09    9.60
   8  -3   1  136.79    9.50
   8  -3   1  119.69   11.10
  -8  -3  -1  130.29    7.00
  -8   3  -2    0.90    1.90
   8   3   2    0.40    1.30
  -8   3  -2    0.80    1.90
  -8   3  -2    4.40    2.20
  -8   3  -2   -2.30    3.60
  -8  -3  -2    4.30    4.90
   8  -3   2    2.90    5.70
  -8  -3  -2    2.70    2.60
  -8  -3  -2   -1.80    2.90
  -8  -3  -2    6.60    4.40
  -8  -3  -2    0.80    2.50
   8  -3   2    4.60    5.10
  -8   3  -3  135.09    6.50
   8   3   3  141.59    5.70
  -8   3  -3  122.79    6.10
  -8   3  -3  156.38    8.10
  -8  -3  -3  126.19   10.40
  -8  -3  -3  145.09    7.80
  -8  -3  -3  135.79    8.10
  -8  -3  -3  148.29    7.40
   8  -3   3  141.99   10.20
  -8   3  -4   85.09    6.10
  -8   3  -4   71.69    6.50
  -8   3  -4   86.39    5.60
   8   3   4   87.59    4.60
  -8  -3  -4   82.49    7.50
  -8  -3  -4   68.59    8.10
   8  -3   4   88.79    8.30
  -8  -3  -4   70.59    8.70
  -8  -3  -4   76.89    9.40
  -8   3  -5   31.80    4.80
   8   3   5   34.90    4.20
  -8   3  -5   19.40    3.20
  -8   3  -5   32.10    5.20
  -8  -3  -5   29.30    5.00
   8  -3   5   24.10    4.60
  -8  -3  -5   20.90    4.50
  -8  -3  -5   36.20    5.50
  -8  -3  -5   30.20    4.50
  -8   3  -6  228.48    8.70
  -8   3  -6  221.88    9.00
  -8   3  -6  187.08    9.60
  -8  -3  -6  200.78   10.70
  -8  -3  -6  219.48    9.60
   8  -3   6  218.18   10.50
  -8  -3  -6  212.88    9.70
  -8  -3  -6  217.38   10.00
   8   4  -7   14.80    3.50
   8   4  -6   88.29    6.20
   8   4  -6   76.79    6.60
   8   4  -5  218.48   10.50
   8   4  -5  215.88    8.80
   8  -4  -5  208.68   13.00
  -8  -4   5  202.08   10.00
   8   4  -4   22.70    3.70
  -8   4   4   23.60    2.70
   8   4  -4   13.10    3.60
   8  -4  -4   16.20    6.80
  -8  -4   4   20.10    4.60
   8  -4  -4   30.60    6.00
   8  -4  -4   22.20    4.70
  -8   4   3 1277.67   35.80
   8   4  -3 1322.17   39.40
   8   4  -3 1290.37   37.50
   8  -4  -3 1202.08   40.40
   8  -4  -3 1259.17   37.70
  -8  -4   3 1272.37   39.10
   8  -4  -3 1275.87   38.60
   8  -4  -3 1247.98   39.40
   8   4  -2   -6.60    4.10
  -8   4   2    1.20    1.40
   8   4  -2   -0.80    2.90
  -8  -4   2   -9.20    6.60
  -8  -4   2    3.50    3.90
   8  -4  -2    0.50    3.90
   8  -4  -2  -10.20    6.10
  -8  -4   2    5.60    3.80
   8  -4  -2    1.40    5.10
  -8  -4   2    0.80    3.70
  -8   4   1  326.37   10.40
   8   4  -1  314.57   11.50
   8   4  -1  339.07   13.70
  -8  -4   1  319.07   14.60
   8  -4  -1  333.97   13.20
   8  -4  -1  319.17   16.60
  -8  -4   1  306.17   12.50
  -8   4   0   18.30    3.10
  -8   4   0   24.40    2.90
   8   4   0   26.00    3.10
   8  -4   0   21.90    6.50
  -8  -4   0   30.00    4.20
   8  -4   0   24.40    4.40
  -8  -4   0   20.80    5.30
  -8  -4   0   25.20    6.50
  -8  -4   0   28.50    4.50
  -8   4  -1    2.00    2.10
  -8   4  -1   -2.70    2.40
   8   4   1   -1.20    2.10
  -8  -4  -1    3.30    7.00
   8  -4   1   10.00    5.40
  -8  -4  -1    0.40    3.00
  -8  -4  -1    3.10    3.20
  -8  -4  -1   -3.00    4.60
   8  -4   1   -1.50    4.90
  -8  -4  -1   -4.90    3.80
  -8   4  -2    4.10    3.00
   8   4   2    2.70    2.20
  -8   4  -2    7.50    3.60
  -8   4  -2    0.00    2.40
  -8   4  -2    0.80    2.30
   8  -4   2    5.20    5.30
  -8  -4  -2    1.80    5.80
   8  -4   2    2.30    4.80
   8  -4   2    0.50    4.70
  -8  -4  -2   -2.00    3.20
  -8  -4  -2   -2.30    4.30
  -8  -4  -2    5.90    3.60
  -8  -4  -2    4.60    4.00
  -8   4  -3  227.58    9.70
  -8   4  -3  247.28    9.60
  -8   4  -3  241.08    9.10
   8   4   3  230.18    8.80
  -8  -4  -3  243.98   11.20
   8  -4   3  226.08   12.40
  -8  -4  -3  232.28   10.20
  -8  -4  -3  223.08   11.10
  -8  -4  -3  245.28   12.00
  -8   4  -4   10.70    3.00
   8   4   4   12.50    3.00
  -8   4  -4   12.90    2.90
  -8   4  -4   10.50    3.00
  -8  -4  -4   14.10    3.90
  -8  -4  -4   15.10    4.30
  -8  -4  -4   13.90    4.20
  -8  -4  -4    6.40    3.70
   8  -4   4    8.00    4.50
  -8   4  -5   -0.70    2.30
  -8   4  -5    2.00    2.50
  -8  -4  -5   -1.70    3.50
  -8  -4  -5    2.90    3.30
   8  -4   5    5.30    3.70
  -8  -4  -5    1.90    2.90
  -8  -4  -5    2.00    4.10
  -8   4  -6  809.52   23.40
  -8   4  -6  789.52   23.30
  -8  -4  -6  740.83   23.70
   8  -4   6  783.32   24.40
  -8  -4  -6  788.42   24.00
   8   5  -5   -2.30    3.30
   8   5  -5    3.10    3.20
   8   5  -5    0.00    3.90
  -8  -5   5    9.60    3.30
   8   5  -4   43.60    5.20
   8   5  -4   48.70    8.60
   8   5  -4   44.40    4.70
  -8  -5   4   48.30    5.60
   8  -5  -4   41.10    5.70
   8  -5  -4   43.20    5.20
   8   5  -3   43.50    4.90
  -8   5   3   41.80    3.80
   8   5  -3   41.00    7.90
  -8  -5   3   53.59    6.00
   8  -5  -3   41.30    5.40
   8  -5  -3   52.89    7.40
   8   5  -2    4.40    4.00
  -8   5   2    4.00    2.10
   8   5  -2    5.50    2.90
  -8  -5   2   10.90    5.40
   8  -5  -2    4.80    3.10
   8  -5  -2   -1.50    4.10
  -8  -5   2    9.20    3.70
   8   5  -1    3.80    3.80
  -8   5   1   13.10    2.40
   8   5  -1   11.80    5.10
   8  -5  -1    7.90    4.00
  -8  -5   1    4.10    4.20
  -8  -5   1   10.40    4.00
  -8  -5   1    8.80    3.40
  -8  -5   1    5.00    3.80
   8  -5  -1   10.50    3.40
   8   5   0    2.40    4.20
   8   5   0    5.80    3.70
  -8   5   0   -2.00    2.50
  -8  -5   0    0.40    3.80
  -8  -5   0   -5.00    3.70
  -8  -5   0    2.80    3.70
   8  -5   0    5.10    3.40
   8  -5   0   -1.30    3.60
   8  -5   0   -3.20    6.10
  -8   5  -1  134.09    6.80
   8   5   1  156.38   10.80
  -8   5  -1  135.09    7.10
   8   5   1  138.19    7.50
  -8   5  -1  142.89    8.00
  -8  -5  -1  141.09    8.60
   8  -5   1  140.99   11.70
  -8  -5  -1  139.79    8.90
  -8  -5  -1  142.79    8.50
   8  -5   1  138.19    8.30
   8  -5   1  132.69    8.10
  -8  -5  -1  141.99    8.80
  -8   5  -2    4.80    2.60
   8   5   2   13.10    3.40
  -8   5  -2    3.30    2.20
  -8   5  -2    3.20    2.80
  -8  -5  -2    9.20    3.60
  -8  -5  -2   15.20    5.30
   8  -5   2    4.80    3.90
  -8  -5  -2   11.30    3.80
   8  -5   2    2.80    4.80
  -8  -5  -2    1.90    3.30
  -8   5  -3  362.46   12.70
  -8   5  -3  389.86   13.00
  -8   5  -3  367.06   13.00
  -8  -5  -3  397.56   14.10
  -8  -5  -3  380.36   14.40
   8  -5   3  384.76   15.30
  -8  -5  -3  370.06   14.20
  -8  -5  -3  385.66   14.60
  -8   5  -4   98.29    5.60
  -8   5  -4   90.69    5.50
  -8   5  -4  101.79    5.60
   8  -5   4  111.09    7.90
  -8  -5  -4   95.59    6.60
  -8  -5  -4   84.79    6.50
  -8  -5  -4  112.99    6.70
   8   6  -3  183.28    7.20
   8   6  -3  175.88    8.90
   8  -6  -3  185.38    7.50
  -8  -6   3  181.28    7.50
   8  -6  -3  186.88    8.60
   8   6  -2    1.60    2.50
   8   6  -2   -9.50    6.50
   8  -6  -2    0.80    1.90
   8  -6  -2    4.40    3.00
  -8  -6   2    1.70    2.10
   8   6  -1   44.90    4.30
   8  -6  -1   50.59    5.60
   8  -6  -1   49.90    4.60
  -8  -6   1   50.99    4.90
  -8  -6   1   39.30    5.80
  -8   6   0   47.90    4.30
   8  -6   0   44.50    4.80
   8  -6   0   48.60    5.70
  -8  -6   0   41.80    4.90
  -8  -6   0   48.60    5.20
  -8  -6   0   53.49    6.50
  -8  -6   0   55.69    5.10
  -8   6  -1    5.80    2.30
  -8   6  -1    4.70    2.40
   8   6   1   14.40    6.80
   8  -6   1    0.80    3.40
  -8  -6  -1    1.40    2.60
  -8  -6  -1    4.60    3.40
  -8  -6  -1   -0.20    3.40
   8  -6   1    5.60    2.70
  -8   6  -2   53.99    5.50
  -8   6  -2   51.99    4.10
  -8  -6  -2   56.59    4.30
  -8  -6  -2   45.50    4.70
  -8  -6  -2   47.50    5.20
   9   0  -8  200.08   10.50
   9   0  -8  204.18    9.60
   9   0  -8  198.28   11.10
   9   0  -7   -1.10    3.40
  -9   0   7   -4.30    2.80
   9   0  -7   -1.60    3.20
   9   0  -7    2.10    3.50
   9   0  -6   89.89    8.80
   9   0  -6   87.89    8.60
   9   0  -6   99.39    7.10
  -9   0   6   84.09    5.00
   9   0  -5   -0.90    5.10
   9   0  -5   -2.60    2.60
  -9   0   5   -1.80    1.60
   9   0  -5   -3.00    3.00
  -9   0   4   20.00    2.30
   9   0  -4   24.80    5.50
   9   0  -4   21.80    3.40
  -9   0   3    1.50    1.90
   9   0  -3    2.00    2.80
  -9   0   3   -1.20    0.90
   9   0  -3    0.50    2.70
   9   0  -3    0.40    1.40
  -9   0   2    7.20    1.10
   9   0  -2    5.40    1.10
   9   0  -2   10.60    3.00
  -9   0   1    0.40    0.80
   9   0  -1    0.70    0.90
  -9   0   1    0.50    1.40
   9   0   0  662.23   18.80
  -9   0   0  644.64   18.60
   9   0   0  647.14   18.60
  -9   0   0  624.04   19.40
   9   0   1   -2.60    0.80
  -9   0  -1   -3.70    1.60
  -9   0  -1   -0.70    1.90
   9   0   1   -3.40    0.90
   9   0   2  985.60   28.30
   9   0   2 1019.30   28.20
  -9   0  -2  976.80   29.20
  -9   0  -2  979.40   28.80
  -9   0  -2  969.30   28.60
  -9   0  -3   -1.70    2.10
  -9   0  -3    1.80    2.60
   9   0   3    1.50    1.30
   9   0   4   66.19    4.10
  -9   0  -4   65.29    5.00
  -9   0  -4   67.19    5.60
  -9   0  -4   65.19    4.50
   9   0   4   51.09    8.00
  -9   0  -4   64.19    6.10
  -9   0  -4   55.79    5.80
  -9   0  -5   -0.40    2.70
  -9   0  -5    1.40    2.50
   9   0   5    1.30    2.50
  -9   0  -5    1.20    3.20
  -9   0  -5   -0.20    3.10
  -9   0  -5   -0.90    2.90
  -9   0  -6  251.47   10.40
  -9   0  -6  254.57   11.10
   9   0   6  249.68   13.00
  -9   0  -6  264.97   11.50
   9   0   6  257.27   10.60
  -9   0  -6  271.37   11.40
  -9   0  -7    0.30    2.70
  -9   0  -7   -1.00    3.00
  -9   0  -7   -2.20    3.90
   9   1  -8   91.69    6.80
   9   1  -8  119.79    8.50
   9   1  -8   96.39   12.80
   9  -1  -8  101.69    8.70
   9  -1  -8   90.39    7.00
   9  -1  -8   93.19    8.20
   9   1  -7    6.50    4.40
   9   1  -7   16.30    4.20
  -9   1   7   10.50    2.90
   9   1  -7   12.20    3.90
  -9  -1   7    8.40    4.20
   9  -1  -7   11.40    3.90
   9  -1  -7   12.90    4.30
   9  -1  -7   15.90    4.50
  -9   1   6   84.09    4.70
   9   1  -6   88.99    6.90
   9   1  -6   77.39    9.00
   9   1  -6   91.49    8.50
   9  -1  -6   86.19    8.90
  -9  -1   6   99.79    5.90
   9  -1  -6   86.39    7.20
   9  -1  -6  101.49    9.10
   9   1  -5  348.97   13.30
  -9   1   5  337.57   10.80
   9   1  -5  347.77   15.10
   9   1  -5  346.87   16.20
   9  -1  -5  329.47   16.20
   9  -1  -5  353.46   15.70
  -9  -1   5  340.27   11.60
   9  -1  -5  339.67   12.90
   9  -1  -5  348.07   15.20
  -9   1   4   30.40    2.20
   9   1  -4   24.40    4.50
   9   1  -4   37.10    6.10
   9  -1  -4   27.40    6.20
   9  -1  -4   29.70    4.30
  -9  -1   4   27.70    3.00
  -9   1   3  689.33   19.40
   9   1  -3  681.13   22.80
   9   1  -3  689.03   19.80
   9   1  -3  677.33   21.30
  -9  -1   3  680.43   20.00
   9  -1  -3  657.93   22.60
   9  -1  -3  678.93   20.30
   9   1  -2 1010.60   31.40
   9   1  -2 1013.80   30.20
  -9   1   2 1007.00   28.50
   9   1  -2 1036.70   29.00
  -9  -1   2 1043.80   29.00
   9  -1  -2 1047.50   29.30
   9  -1  -2  946.21   31.10
  -9   1   1  426.86   12.80
   9   1  -1  438.26   13.30
   9   1  -1  444.36   13.20
   9   1  -1  454.95   15.70
  -9  -1   1  438.26   13.20
   9  -1  -1  447.96   13.50
  -9   1   0    9.20    3.70
   9   1   0    6.30    1.20
   9   1   0    8.70    1.40
  -9   1   0    7.20    1.30
  -9  -1   0    8.50    2.00
   9  -1   0    7.90    1.40
  -9   1  -1 1964.00   54.89
  -9   1  -1 1932.51   55.29
   9   1   1 1965.60   55.19
   9   1   1 1969.60   54.89
  -9  -1  -1 1966.30   55.49
   9  -1   1 1989.70   55.19
  -9  -1  -1 2007.90   55.99
  -9  -1  -1 1928.91   55.69
   9   1   2   67.29    3.10
   9   1   2   68.79    3.90
  -9   1  -2   63.29    4.10
  -9   1  -2   68.09    3.90
  -9  -1  -2   70.19    4.90
  -9  -1  -2   70.49    4.30
   9  -1   2   68.09    3.90
  -9  -1  -2   72.49    4.50
   9  -1   2   66.59    3.80
  -9   1  -3   15.60    2.50
  -9   1  -3   22.80    4.40
   9   1   3   18.00    2.70
  -9   1  -3   21.40    3.10
   9   1   3   16.00    2.20
  -9  -1  -3   12.80    2.50
  -9  -1  -3   15.40    3.00
  -9  -1  -3   21.80    4.30
  -9  -1  -3   16.30    4.30
   9  -1   3   15.10    2.40
  -9  -1  -3   13.50    2.60
  -9   1  -4   27.00    3.50
   9   1   4   26.80    3.00
  -9   1  -4   24.80    4.00
  -9   1  -4   24.60    4.10
  -9   1  -4   31.40    4.10
  -9   1  -4   29.30    6.20
  -9  -1  -4   30.60    5.00
   9  -1   4   36.10    5.90
  -9  -1  -4   31.50    5.90
  -9  -1  -4   33.00    4.30
   9  -1   4   27.00    4.30
  -9  -1  -4   32.50    4.60
  -9  -1  -4   26.40    3.90
  -9   1  -5 2614.44   75.89
  -9   1  -5 2624.04   76.09
  -9   1  -5 2656.13   75.79
  -9   1  -5 2725.03   75.49
   9   1   5 2601.74   74.69
  -9  -1  -5 2607.44   76.39
  -9  -1  -5 2703.23   75.89
  -9  -1  -5 2613.84   76.59
   9  -1   5 2660.93   77.19
  -9  -1  -5 2660.23   76.39
  -9  -1  -5 2711.43   77.59
   9   1   6  115.09    6.90
  -9   1  -6  132.69    7.50
  -9   1  -6  127.09    8.00
  -9   1  -6  127.79    6.80
  -9   1  -6  120.29    8.90
   9  -1   6  138.69    9.10
  -9  -1  -6  133.79    8.10
  -9  -1  -6  129.49    8.80
  -9  -1  -6  118.49    7.00
  -9  -1  -6  126.79    7.80
  -9   1  -7    4.00    2.60
  -9   1  -7    2.50    3.40
  -9  -1  -7    4.90    4.10
  -9  -1  -7    6.40    3.00
  -9  -1  -7    2.40    5.70
  -9  -1  -7    3.90    3.60
   9  -1   7    3.20    3.40
   9   2  -8  125.99    7.20
   9   2  -8  121.39   10.70
   9  -2  -8  125.49    7.50
   9  -2  -8  141.39    9.20
   9   2  -7   10.30    3.50
   9   2  -7    2.50    3.30
  -9   2   7   10.20    3.30
   9   2  -7    4.10    5.30
   9  -2  -7   11.60    4.10
   9  -2  -7    8.20    4.40
  -9   2   6 6660.93  190.38
   9   2  -6 6951.30  193.08
   9   2  -6 6954.30  195.38
   9   2  -6 6811.72  193.28
   9  -2  -6 7081.89  193.98
   9  -2  -6 6945.11  194.78
   9   2  -5   23.00    5.40
   9   2  -5   24.50    4.90
  -9   2   5   26.70    2.60
   9  -2  -5   23.70    5.00
  -9  -2   5   31.00    6.00
   9  -2  -5   21.00    5.70
  -9  -2   5   29.50    4.30
   9  -2  -5   41.60    7.90
   9   2  -4    3.70    7.70
   9   2  -4    8.60    3.50
   9   2  -4    5.90    3.20
  -9   2   4    7.00    1.20
  -9  -2   4    8.90    4.90
   9  -2  -4   13.70    6.80
   9  -2  -4    9.40    4.50
   9  -2  -4   11.40    5.90
  -9  -2   4    4.40    2.60
   9   2  -3  149.29    7.50
   9   2  -3  144.29    8.90
   9   2  -3  147.09    6.70
  -9   2   3  146.39    4.60
   9   2  -3  143.89    6.30
   9  -2  -3  137.99   10.60
  -9  -2   3  139.49    6.20
   9   2  -2  685.23   20.30
  -9   2   2  687.83   19.50
   9   2  -2  687.33   20.50
   9   2  -2  683.23   22.90
   9   2  -2  696.83   21.80
   9  -2  -2  697.53   21.30
   9   2  -1   61.19    5.90
   9   2  -1   54.19    3.10
  -9   2   1   48.60    2.20
   9   2  -1   53.69    3.40
  -9  -2   1   44.90    4.70
  -9  -2   1   45.80    5.90
   9  -2  -1   48.90    4.10
   9   2   0  156.48   10.10
   9   2   0  184.58    6.20
  -9   2   0  186.78    5.90
   9   2   0  178.38    6.70
  -9  -2   0  175.48    7.40
  -9  -2   0  178.28    8.00
   9  -2   0  182.48    7.10
  -9   2  -1   -2.50    2.10
  -9   2  -1    0.50    1.20
   9   2   1   -2.20    1.60
  -9   2  -1   -0.60    1.70
   9   2   1    0.50    1.10
  -9  -2  -1   -2.00    2.50
   9  -2   1   -1.00    1.80
  -9  -2  -1   -1.70    1.90
  -9  -2  -1    3.60    2.50
  -9   2  -2    0.40    2.10
   9   2   2    0.80    2.30
  -9   2  -2    2.50    1.80
  -9   2  -2   -1.40    1.90
   9   2   2    0.70    1.10
  -9  -2  -2    0.40    2.20
  -9  -2  -2    3.00    2.60
  -9  -2  -2    2.20    2.20
   9  -2   2   -0.10    2.60
  -9   2  -3   23.20    3.30
   9   2   3   24.90    2.50
   9   2   3   34.30    5.30
  -9   2  -3   24.50    3.30
  -9   2  -3   32.20    5.40
  -9  -2  -3   31.80    6.90
   9  -2   3   24.80    5.40
  -9  -2  -3   25.00    4.00
  -9  -2  -3   23.00    3.70
  -9  -2  -3   21.20    4.80
  -9  -2  -3   23.00    4.10
   9   2   4   59.59    3.80
  -9   2  -4   56.59    4.40
  -9   2  -4   62.39    5.80
  -9   2  -4   55.19    4.70
  -9  -2  -4   54.99    5.20
  -9  -2  -4   59.89   10.40
  -9  -2  -4   39.70    6.60
  -9  -2  -4   58.09    5.40
  -9  -2  -4   50.89    5.80
   9   2   5 1890.01   53.79
  -9   2  -5 1941.31   54.79
  -9   2  -5 1879.01   54.99
  -9  -2  -5 1890.81   55.69
  -9  -2  -5 1849.81   55.79
  -9  -2  -5 1849.71   54.99
   9  -2   5 1892.61   56.49
  -9  -2  -5 1898.51   56.09
  -9   2  -6  158.18    7.80
   9   2   6  141.69    7.50
  -9   2  -6  140.29    7.20
  -9   2  -6  148.29    8.60
  -9  -2  -6  179.98    9.10
  -9  -2  -6  156.98    8.10
  -9  -2  -6  154.28    8.60
   9  -2   6  174.48    9.50
  -9  -2  -6  157.28    9.50
  -9   2  -7   26.60    4.20
  -9   2  -7   11.40    2.80
   9  -2   7   20.90    3.60
  -9  -2  -7   17.40    3.60
  -9  -2  -7   14.60    3.20
  -9  -2  -7   21.60    3.40
   9   3  -7   63.49    6.10
   9  -3  -7   82.19    7.70
  -9   3   6   15.80    3.10
   9   3  -6   19.00    4.10
   9  -3  -6   15.30    4.70
   9   3  -5  352.56   13.80
   9   3  -5  383.66   20.30
   9   3  -5  357.96   14.40
  -9  -3   5  365.06   14.60
   9  -3  -5  346.07   16.30
   9  -3  -5  340.47   15.90
  -9   3   4   -0.40    1.30
   9   3  -4   -1.60    2.90
   9   3  -4   -0.10    4.50
   9  -3  -4   -4.30    5.80
   9  -3  -4   -9.20    9.40
   9  -3  -4   12.90    5.40
  -9  -3   4    2.20    4.70
   9   3  -3  164.08    7.20
   9   3  -3  159.98   10.80
   9   3  -3  167.58   11.70
  -9   3   3  158.68    5.30
   9  -3  -3  152.18    9.70
  -9  -3   3  163.78    9.50
   9  -3  -3  146.09   12.20
   9  -3  -3  167.88   10.40
   9   3  -2   65.69    4.90
   9   3  -2   58.69    5.80
   9   3  -2   63.89    7.50
  -9   3   2   61.19    2.80
  -9  -3   2   68.39    7.50
   9  -3  -2   60.59    7.70
   9  -3  -2   50.89    7.40
  -9  -3   2   58.59    8.90
   9  -3  -2   57.59    7.90
   9   3  -1  323.77   12.90
   9   3  -1  248.08   10.80
  -9   3   1  303.87    9.00
   9   3  -1  259.57   12.00
   9   3  -1  293.47    9.80
   9  -3  -1  306.57   12.30
  -9  -3   1  290.07   10.70
  -9  -3   1  269.87   13.00
  -9  -3   1  301.77   12.40
   9  -3  -1  287.97   12.60
   9  -3  -1  263.67   14.60
   9   3   0   -1.20    1.60
  -9   3   0    2.10    1.20
   9  -3   0    8.90    5.70
  -9  -3   0    4.60    5.00
  -9  -3   0   -4.30    2.80
   9  -3   0    6.50    5.00
  -9  -3   0    7.90    5.00
   9  -3   0   -5.80    3.90
  -9  -3   0   -5.40    4.60
  -9  -3   0    2.60    2.70
   9   3   1    1.20    1.50
  -9   3  -1   -0.50    1.60
  -9   3  -1    1.60    2.40
  -9   3  -1   -0.90    4.40
   9  -3   1   -0.40    5.60
  -9  -3  -1    2.50    6.00
  -9  -3  -1    3.10    2.80
   9  -3   1    7.20    4.60
   9  -3   1   -3.20    5.40
  -9  -3  -1   -0.90    4.40
  -9  -3  -1    5.30    4.80
  -9  -3  -1    5.80    2.70
   9   3   2    8.10    1.80
  -9   3  -2   10.70    5.90
  -9   3  -2    4.50    2.10
  -9   3  -2    1.30    2.70
  -9   3  -2    5.70    2.30
   9  -3   2   11.80    5.10
  -9  -3  -2   15.50    5.10
  -9  -3  -2    6.90    3.00
   9  -3   2   17.60    6.00
  -9  -3  -2    7.50    3.10
  -9  -3  -2    6.90    3.30
  -9  -3  -2   17.20    4.20
  -9   3  -3   11.90    2.50
  -9   3  -3   15.60    3.50
  -9   3  -3   10.70    2.40
   9   3   3   12.90    2.20
  -9  -3  -3   19.00    4.40
  -9  -3  -3   12.90    3.40
  -9  -3  -3   21.20    3.90
  -9  -3  -3   13.30    3.60
  -9   3  -4    1.20    2.70
  -9   3  -4    5.60    2.60
   9   3   4    4.50    2.60
  -9   3  -4    3.60    3.10
  -9  -3  -4    0.20    3.40
  -9  -3  -4    4.20    3.30
  -9  -3  -4   -0.20    3.50
  -9  -3  -4    1.40    5.50
   9  -3   4   -0.20    3.70
  -9  -3  -4    3.60    3.50
  -9   3  -5 1628.64   47.60
  -9   3  -5 1630.64   47.40
   9   3   5 1637.74   46.70
  -9   3  -5 1626.44   47.10
  -9  -3  -5 1617.54   48.70
  -9  -3  -5 1652.93   48.00
  -9  -3  -5 1673.23   49.00
   9  -3   5 1598.94   49.20
  -9  -3  -5 1559.04   48.30
  -9   3  -6   12.10    2.60
  -9   3  -6   12.00    4.10
  -9  -3  -6   11.90    3.50
   9  -3   6   14.90    3.80
  -9  -3  -6    2.60    4.20
  -9  -3  -6   12.40    3.30
  -9  -3  -6   18.10    4.20
   9   4  -6 1275.37   41.50
   9   4  -5   18.20    3.80
   9   4  -5    9.60    3.60
  -9  -4   5    8.40    4.60
  -9   4   4    3.70    1.80
   9   4  -4    4.60    3.20
   9   4  -4   -1.90    3.40
  -9  -4   4   -3.00    3.50
   9  -4  -4    0.10    4.80
   9  -4  -4    1.00    6.10
   9  -4  -4    4.80    4.10
  -9   4   3  192.98    6.70
   9   4  -3  204.78    9.90
   9  -4  -3  195.18    9.80
   9  -4  -3  193.58   13.10
   9  -4  -3  198.78   10.80
  -9  -4   3  191.68   10.00
  -9   4   2   79.39    3.70
   9   4  -2   59.89    6.70
  -9  -4   2   76.19    7.30
   9  -4  -2   67.59    7.50
  -9  -4   2   85.29    7.00
   9  -4  -2   61.79   12.10
   9  -4  -2   60.39    7.50
  -9   4   1   35.10    2.90
   9   4  -1   30.30    3.80
  -9  -4   1   30.70    5.20
   9  -4  -1   37.80    6.00
  -9  -4   1   34.00    4.70
   9  -4  -1   21.40    6.20
  -9  -4   1   31.20    9.70
   9  -4  -1   26.60    4.90
  -9   4   0   50.49    3.60
   9   4   0   45.70    4.70
  -9  -4   0   55.69    6.20
  -9  -4   0   39.90    7.10
   9  -4   0   28.60    6.60
  -9  -4   0   33.90    4.90
  -9  -4   0   35.50    9.30
   9  -4   0   38.90    6.60
   9  -4   0   50.39    7.50
  -9  -4   0   40.40    5.40
  -9   4  -1    0.40    3.50
  -9   4  -1    2.70    2.50
   9   4   1   -7.40    4.90
  -9   4  -1    9.30    2.80
   9   4   1   -0.70    2.30
   9  -4   1    6.80    4.90
  -9  -4  -1    2.20    4.20
  -9  -4  -1    3.20    5.00
  -9  -4  -1    6.00    3.20
   9  -4   1   -5.10    3.70
  -9  -4  -1    1.10    3.30
   9  -4   1   -2.00    4.50
  -9  -4  -1    1.80    4.70
   9   4   2   91.89    5.50
  -9   4  -2   91.59    6.50
  -9   4  -2   72.39    7.40
  -9   4  -2   83.39    6.60
   9  -4   2   91.99    9.60
  -9  -4  -2  109.39    8.20
  -9  -4  -2   86.19    8.60
   9  -4   2   92.79    9.40
   9  -4   2   92.19    8.40
  -9   4  -3   11.80    2.90
  -9   4  -3   14.30    3.10
   9   4   3   14.50    2.90
  -9   4  -3    9.90    2.90
  -9  -4  -3   17.30    3.90
  -9  -4  -3    6.20    3.60
  -9  -4  -3   11.00    4.20
   9  -4   3   17.50    5.00
  -9  -4  -3   11.00    4.00
  -9   4  -4   42.50    4.60
   9   4   4   38.00    5.00
  -9   4  -4   41.50    4.70
  -9   4  -4   32.00    4.50
  -9  -4  -4   37.90    6.00
   9  -4   4   40.90    7.10
  -9  -4  -4   51.59    6.70
  -9  -4  -4   43.70    5.50
  -9  -4  -4   51.69    6.50
   9   4   5 2066.49   69.79
  -9   4  -5 2355.46   66.09
  -9   4  -5 2326.27   66.29
  -9   4  -5 2406.56   66.49
   9  -4   5 2415.26   67.99
  -9  -4  -5 2340.97   67.39
  -9  -4  -5 2476.05   68.89
  -9  -4  -5 2319.77   66.59
   9   5  -5   85.79    7.30
  -9  -5   5   64.59    5.50
   9  -5  -5   62.19    9.70
   9   5  -4    3.10    2.90
   9   5  -4    5.60    4.80
   9   5  -4    4.40    4.10
   9  -5  -4    6.80    3.10
  -9  -5   4    0.60    3.10
   9  -5  -4    3.40    4.30
   9   5  -3  158.08    7.40
   9   5  -3  159.28   10.50
   9  -5  -3  150.68    8.20
  -9  -5   3  163.58    8.60
   9  -5  -3  154.68   10.00
   9   5  -2   69.49    8.20
   9   5  -2   80.29    5.90
  -9   5   2   81.29    4.80
  -9  -5   2   87.89    6.90
   9  -5  -2   88.19    7.50
   9  -5  -2   81.39    6.40
  -9  -5   2   77.59    9.20
   9   5  -1   29.30    5.10
  -9   5   1   46.60    4.20
  -9  -5   1   42.90    5.80
   9  -5  -1   41.00    6.50
   9  -5  -1   38.10    5.90
  -9  -5   1   45.70    5.80
   9  -5  -1   29.70    6.80
  -9  -5   1   37.20    5.10
   9   5   0    4.00    4.10
   9   5   0   -2.70    4.30
  -9   5   0   -2.90    2.90
   9  -5   0   -2.70    3.50
  -9  -5   0    1.80    3.70
  -9  -5   0    4.00    4.00
  -9  -5   0   -0.90    3.30
   9  -5   0   -3.60    3.10
   9  -5   0    1.70    5.60
  -9   5  -1  591.34   19.80
   9   5   1  672.43   22.80
  -9   5  -1  588.54   19.40
  -9   5  -1  617.94   19.40
   9   5   1  577.74   19.60
  -9  -5  -1  590.54   20.60
   9  -5   1  584.24   20.80
  -9  -5  -1  619.44   21.30
  -9  -5  -1  623.44   20.90
  -9  -5  -1  644.34   20.80
   9  -5   1  597.14   22.20
   9  -5   1  614.24   20.50
  -9   5  -2    2.00    2.60
  -9   5  -2    0.00    2.30
  -9   5  -2   -0.90    3.10
  -9  -5  -2   13.80    6.10
  -9  -5  -2    9.70    4.70
   9  -5   2   -2.20    5.00
  -9  -5  -2    5.00    3.80
  -9  -5  -2    2.70    3.40
   9  -5   2    6.50    4.60
   9  -5   2   -1.90    6.30
  -9  -5  -2   12.00    4.10
  -9   5  -3   12.90    3.20
  -9   5  -3   14.10    2.90
  -9   5  -3   15.30    2.90
  -9  -5  -3   23.30    4.00
   9  -5   3   20.50    4.80
  -9  -5  -3    9.60    3.60
  -9   5  -4   -0.40    3.20
  -9   5  -4    3.90    2.60
  -9   5  -4    1.10    2.20
   9  -5   4   -1.20    3.40
  -9  -5  -4   10.00    3.60
  -9  -5  -4    0.90    2.90
  -9  -5  -4   -5.80    3.00
   9   6  -3   67.69    4.50
   9  -6  -3   75.79    5.90
   9  -6  -3   68.29    4.70
  -9  -6   3   73.19    4.60
   9   6  -2   29.20    4.00
   9   6  -2   25.00    6.50
  -9   6   2   20.10    3.30
  -9  -6   2   20.60    3.10
   9  -6  -2   23.10    3.80
   9  -6  -2   22.40    3.70
   9   6  -1    2.50    2.60
   9   6  -1    9.10    6.20
  -9   6   1    2.70    2.60
   9  -6  -1   -1.70    2.80
  -9  -6   1   -2.00    2.20
   9  -6  -1   -2.40    2.00
  -9  -6   1   -2.50    3.10
   9   6   0   36.20    4.40
  -9   6   0   27.30    4.00
   9  -6   0   28.40    4.00
  -9  -6   0   36.00    4.70
  -9  -6   0   32.80    4.50
  -9  -6   0   25.70    4.60
  -9  -6   0   26.20    4.40
   9  -6   0   25.20    4.30
   9   6   1   21.00    6.40
  -9   6  -1    8.20    2.40
  -9  -6  -1    9.00    5.80
   9  -6   1    5.30    3.30
   9  -6   1    2.90    2.50
  -9  -6  -1    2.40    3.70
  -9   6  -2   47.30    4.00
  -9  -6  -2   46.00    5.50
  10   0  -8  133.69    7.70
  10   0  -8  135.29    9.60
  10   0  -8  125.19    8.40
 -10   0   7    0.60    3.30
  10   0  -7   -1.10    3.40
  10   0  -7    2.80    4.20
  10   0  -7   -3.30    3.30
  10   0  -6    0.40    4.20
  10   0  -6   -2.20    4.20
 -10   0   6    6.00    2.30
  10   0  -5   -3.30    2.80
  10   0  -5    3.50    5.20
 -10   0   5    0.30    1.70
  10   0  -5    1.40    3.50
  10   0  -4 3044.90   88.29
  10   0  -4 3064.99   86.09
 -10   0   4 3007.40   84.69
 -10   0   3    0.90    1.10
  10   0  -3   -3.10    1.60
  10   0  -3    1.50    3.10
  10   0  -2   98.59    6.50
 -10   0   2   97.39    3.90
  10   0  -2  104.49    4.30
  10   0  -1   -0.30    1.00
  10   0  -1    4.40    2.90
  10   0   0 9244.47  252.47
  10   0   0 9138.89  255.17
 -10   0   0 9150.58  252.47
  10   0   1   -1.40    1.20
 -10   0  -1    1.30    2.00
 -10   0  -1    1.80    2.00
  10   0   1    0.30    1.10
  10   0   2 1853.11   51.19
 -10   0  -2 1779.72   51.99
  10   0   2 1832.22   51.29
 -10   0  -2 1839.92   51.79
 -10   0  -2 1794.92   51.49
  10   0   3    4.20    2.40
 -10   0  -3    2.20    2.10
 -10   0  -3    1.40    3.00
 -10   0  -3    5.10    4.10
 -10   0  -3   -0.70    2.00
 -10   0  -4  193.18    8.50
 -10   0  -4  190.98    8.00
  10   0   4  198.58    7.70
 -10   0  -4  193.38    9.50
 -10   0  -4  200.88    9.70
 -10   0  -4  190.48    8.90
  10   0   5   -1.90    3.10
 -10   0  -5    2.80    3.30
 -10   0  -5   -2.40    3.10
  10   0   5   -3.70    5.90
 -10   0  -5   -2.70    3.00
 -10   0  -5   -2.80    2.60
 -10   0  -6    6.10    3.00
 -10   0  -6    3.10    4.20
 -10   0  -6    4.10    3.00
  10   0   6    9.20    5.00
 -10   0  -6    4.00    3.60
 -10   0  -7    8.00    4.10
 -10   0  -7    0.10    5.40
 -10   0  -7    0.90    4.40
 -10   0  -7   -0.20    2.60
  10   1  -8   38.40    5.70
  10   1  -8   40.60    8.40
  10   1  -8   25.10    3.70
  10  -1  -8   38.90    7.60
  10  -1  -8   34.10    5.70
  10   1  -7  434.76   16.50
 -10   1   7  414.06   14.40
  10   1  -7  453.55   18.90
  10   1  -7  456.35   16.50
  10  -1  -7  435.16   18.10
  10  -1  -7  447.26   17.00
  10  -1  -7  440.06   16.50
 -10  -1   7  416.36   15.40
  10   1  -6   12.60    4.40
  10   1  -6   14.20    3.60
 -10   1   6   13.60    2.40
  10   1  -6   17.30    5.30
 -10  -1   6   16.80    3.40
  10  -1  -6   14.00    4.80
  10  -1  -6    7.80    4.60
  10  -1  -6   12.30    4.10
 -10   1   5   84.99    4.20
  10   1  -5   75.29    6.20
  10   1  -5   91.09    8.20
  10   1  -5   75.29    9.40
  10  -1  -5   94.39    8.80
  10  -1  -5   84.89    7.00
 -10  -1   5   81.99    5.10
  10  -1  -5   78.59    9.50
  10  -1  -5   87.09   10.60
  10   1  -4 1352.06   39.10
 -10   1   4 1329.67   36.90
  10   1  -4 1273.37   40.80
  10  -1  -4 1271.07   40.70
  10  -1  -4 1300.17   40.70
 -10  -1   4 1329.87   37.50
  10  -1  -4 1269.27   40.30
  10   1  -3    6.30    2.60
  10   1  -3    4.90    1.80
 -10   1   3    6.00    1.10
  10   1  -3    5.60    2.90
  10  -1  -3    8.70    2.30
  10  -1  -3    8.40    3.70
 -10  -1   3    6.80    1.60
 -10   1   2   18.10    1.50
  10   1  -2   20.90    4.30
  10   1  -2   23.60    4.90
  10   1  -2   19.10    2.40
  10  -1  -2   12.70    2.00
 -10  -1   2   15.90    2.30
  10  -1  -2   20.20    4.10
  10   1  -1  257.57    8.30
 -10   1   1  246.78    7.70
  10   1  -1  247.28   10.60
  10   1  -1  252.27    8.20
 -10  -1   1  237.68    8.10
  10   1   0  940.41   25.90
  10   1   0  864.41   28.90
  10   1   0  864.01   26.90
 -10   1   0  937.51   25.80
 -10   1   0  906.81   26.10
 -10  -1   0  901.01   26.60
  10   1   1    7.80    1.40
 -10   1  -1    7.10    2.00
 -10   1  -1    5.20    1.50
  10   1   1    4.20    1.40
 -10  -1  -1   10.00    2.60
 -10  -1  -1    9.80    2.50
 -10  -1  -1    6.00    2.50
  10  -1   1    5.10    1.50
  10   1   2  150.58    6.20
 -10   1  -2  145.49    6.10
  10   1   2  145.79    5.40
  10  -1   2  151.78    6.60
 -10  -1  -2  134.29    6.10
 -10  -1  -2  144.79    6.80
  10  -1   2  149.79    6.20
  10   1   3   80.99    3.90
  10   1   3   72.99    6.10
 -10   1  -3   74.59    4.60
 -10   1  -3   81.59    7.00
 -10   1  -3   80.29    4.90
 -10  -1  -3   73.99    4.80
 -10  -1  -3   70.69    5.30
 -10  -1  -3   73.39    7.70
  10  -1   3   71.49    7.60
  10  -1   3   82.69    5.00
 -10  -1  -3   76.19    5.30
 -10   1  -4 1062.29   31.60
 -10   1  -4 1069.79   31.30
  10   1   4 1041.50   30.60
 -10   1  -4 1036.10   32.00
  10  -1   4 1060.89   33.70
 -10  -1  -4 1057.09   32.70
 -10  -1  -4 1045.40   32.20
 -10  -1  -4 1039.20   32.60
 -10  -1  -4 1037.20   32.10
  10   1   5   30.70    4.50
 -10   1  -5   52.49    8.00
 -10   1  -5   35.90    5.70
 -10   1  -5   37.50    6.00
 -10  -1  -5   28.90    4.40
 -10  -1  -5   45.30    7.80
  10  -1   5   24.40    5.10
 -10  -1  -5   43.80    7.50
 -10  -1  -5   38.90    5.90
  10   1   6  305.57   12.00
 -10   1  -6  310.67   11.80
 -10   1  -6  323.57   12.70
 -10   1  -6  321.67   12.60
 -10  -1  -6  335.27   13.50
  10  -1   6  333.07   13.90
 -10  -1  -6  337.77   12.40
 -10  -1  -6  330.57   13.00
 -10   1  -7   -1.70    2.90
 -10   1  -7   -0.20    2.10
  10  -1   7   -3.60    3.70
 -10  -1  -7   -3.80    3.10
 -10  -1  -7   -0.40    3.20
 -10  -1  -7    0.40    2.60
 -10  -1  -7    5.60    5.50
  10   2  -8    3.80    3.00
  10   2  -8   -2.10    5.50
  10  -2  -8   10.10    4.50
  10  -2  -8   -1.10    2.80
  10   2  -7   51.39    7.20
  10   2  -7   62.29    6.20
  10   2  -7   69.69    9.70
  10  -2  -7   65.89    7.40
  10  -2  -7   70.79    8.60
  10   2  -6  171.98   12.20
  10   2  -6  179.18   10.20
  10   2  -6  190.48    9.90
 -10   2   6  175.18    7.20
  10  -2  -6  179.58   11.30
  10  -2  -6  193.68   11.70
 -10   2   5  111.29    4.70
  10   2  -5  116.39    7.50
  10   2  -5  108.29   10.30
  10   2  -5  110.29    9.30
 -10  -2   5   91.29    7.30
  10  -2  -5  110.59    9.50
 -10  -2   5  107.49    9.80
 -10   2   4    7.80    1.40
  10   2  -4    2.90    3.40
  10   2  -4    2.70    2.90
 -10  -2   4   15.80    4.80
  10  -2  -4    6.00    4.70
 -10  -2   4   14.10    3.10
  10  -2  -4    5.70    5.50
  10  -2  -4   14.50    6.50
  10   2  -3   96.99    7.80
  10   2  -3  100.09    5.90
 -10   2   3   95.39    3.60
  10   2  -3   92.39    6.30
  10  -2  -3   93.79   10.60
 -10  -2   3  102.19    5.70
 -10  -2   3   98.19    7.70
  10  -2  -3  106.19    9.80
  10  -2  -3   85.79    9.00
 -10   2   2   71.19    2.90
  10   2  -2   69.39    4.50
  10   2  -2   90.49    6.80
  10  -2  -2   66.59    5.60
  10   2  -1    7.80    3.00
  10   2  -1    4.00    1.70
  10   2  -1    5.30    1.70
 -10   2   1    5.20    1.00
  10  -2  -1    2.80    2.10
 -10  -2   1   -1.60    4.60
 -10  -2   1   -0.10    3.80
  10   2   0  294.67    9.20
 -10   2   0  289.87    8.90
  10   2   0  287.87    9.80
  10   2   0  235.58   12.90
  10  -2   0  270.67   10.80
 -10  -2   0  298.67   10.30
 -10  -2   0  287.77   10.70
  10   2   1    0.30    1.20
 -10   2  -1   -1.60    1.80
 -10   2  -1    1.30    1.40
  10   2   1    3.40    2.20
 -10  -2  -1    2.00    2.60
  10  -2   1   -2.80    2.20
 -10  -2  -1   -0.10    2.30
 -10   2  -2  609.24   18.20
  10   2   2  572.84   18.90
 -10   2  -2  605.44   18.50
  10   2   2  600.94   17.80
  10  -2   2  585.04   21.50
 -10  -2  -2  585.24   19.30
 -10  -2  -2  577.04   19.20
 -10  -2  -2  580.54   18.70
  10  -2   2  606.14   19.50
 -10  -2  -2  612.54   21.10
 -10  -2  -2  594.94   20.70
 -10   2  -3  342.87   11.80
 -10   2  -3  328.17   12.60
  10   2   3  332.57   10.90
 -10   2  -3  328.27   11.40
 -10  -2  -3  345.67   15.30
 -10  -2  -3  334.17   12.70
  10  -2   3  350.46   15.40
 -10  -2  -3  333.17   13.70
 -10  -2  -3  332.97   12.10
 -10  -2  -3  310.77   16.00
 -10   2  -4 1491.45   44.60
  10   2   4 1559.04   43.50
 -10   2  -4 1562.14   44.40
 -10   2  -4 1471.95   43.80
 -10  -2  -4 1512.45   45.80
 -10  -2  -4 1530.85   45.30
 -10  -2  -4 1499.25   44.60
  10  -2   4 1546.05   46.60
 -10  -2  -4 1435.86   45.20
 -10   2  -5   10.00    3.50
 -10   2  -5   16.20    3.30
  10   2   5   10.70    2.70
 -10   2  -5   10.40    5.00
 -10  -2  -5    3.00    2.90
 -10  -2  -5    9.60    3.20
  10  -2   5   15.30    4.50
 -10  -2  -5    9.80    4.10
 -10   2  -6   49.70    6.00
 -10   2  -6   47.80    4.90
 -10   2  -6   52.79    5.40
 -10  -2  -6   61.59    7.20
 -10  -2  -6   38.20    5.90
 -10  -2  -6   54.89    6.00
 -10  -2  -6   51.49    5.80
 -10   2  -7  207.08    8.20
 -10   2  -7  208.28    8.30
  10  -2   7  192.18    8.80
 -10  -2  -7  184.88    8.70
 -10  -2  -7  207.98    8.70
 -10  -2  -7  197.28    8.50
  10  -3  -7 4430.56  124.19
  10   3  -6    3.20    3.10
  10   3  -6   -5.80    7.00
 -10   3   6    6.40    3.20
  10  -3  -6    0.20    4.30
 -10  -3   6    8.20    8.00
  10   3  -5  266.77   14.70
 -10   3   5  235.78    8.10
  10   3  -5  239.68   11.40
  10  -3  -5  223.48   13.20
  10  -3  -5  241.38   13.10
 -10  -3   5  228.88   11.40
 -10   3   4  191.18    6.30
  10   3  -4  187.28   11.90
  10   3  -4  169.98    9.20
  10   3  -4  198.28    8.30
  10  -3  -4  191.98   11.50
 -10  -3   4  191.58   10.10
  10  -3  -4  176.28   15.30
  10  -3  -4  191.88   16.30
 -10   3   3   21.40    2.10
  10   3  -3   17.00    4.60
  10   3  -3   26.90    3.70
  10  -3  -3   25.70    5.10
 -10  -3   3   21.90    4.70
  10  -3  -3   18.50    5.80
  10  -3  -3   27.20    5.70
  10   3  -2   14.10    4.40
  10   3  -2    4.40    2.90
 -10   3   2    8.30    1.40
  10  -3  -2    7.50    6.10
 -10  -3   2   19.60    7.30
  10  -3  -2    5.70    4.00
 -10  -3   2   11.80    4.30
 -10  -3   2    0.80    7.50
  10  -3  -2    8.40    4.40
  10   3  -1  122.99    8.20
  10   3  -1  121.39    5.70
 -10   3   1  117.99    4.60
  10   3  -1  145.89    8.70
 -10  -3   1  110.09   10.00
 -10  -3   1  134.69   11.00
  10  -3  -1  123.49    8.70
  10  -3  -1  111.19    7.70
 -10  -3   1  118.69    6.50
  10  -3  -1  122.39   11.40
 -10  -3   1  126.49    7.70
 -10  -3   1  111.39    8.10
 -10   3   0   56.89    3.30
  10   3   0   46.10    7.80
  10   3   0   61.39    4.10
  10  -3   0   52.29    9.30
 -10  -3   0   56.59    8.10
  10  -3   0   53.49    7.20
  10  -3   0   47.10    7.80
 -10  -3   0   48.60    6.70
 -10  -3   0   60.59    7.00
 -10  -3   0   53.59    5.70
 -10  -3   0   57.19    5.10
 -10   3  -1    9.70    2.70
  10   3   1    3.50    1.80
 -10   3  -1    2.30    5.80
 -10   3  -1    9.00    2.30
 -10   3  -1    7.70    2.00
 -10  -3  -1    9.90    3.40
 -10  -3  -1    9.00    6.20
 -10  -3  -1    6.70    2.80
 -10  -3  -1   10.60    4.70
 -10  -3  -1   13.40    4.80
  10  -3   1   22.50    6.40
  10  -3   1   10.30    4.70
  10  -3   1    3.60    5.00
  10   3   2    4.90    1.90
 -10   3  -2    3.10    2.20
 -10   3  -2    1.00    3.00
 -10   3  -2    1.40    3.70
 -10   3  -2    3.70    2.40
 -10  -3  -2   16.30    4.90
 -10  -3  -2    6.50    2.80
  10  -3   2    0.60    4.80
 -10  -3  -2    0.10    3.20
 -10  -3  -2    2.70    2.90
 -10  -3  -2    6.70    3.90
  10  -3   2   -9.80    5.10
 -10   3  -3  686.43   21.00
 -10   3  -3  640.64   21.40
 -10   3  -3  656.33   20.50
  10   3   3  668.33   20.30
  10  -3   3  689.23   24.00
 -10  -3  -3  651.23   22.30
 -10  -3  -3  678.63   22.30
 -10  -3  -3  654.13   22.80
 -10  -3  -3  658.03   23.20
 -10  -3  -3  654.03   21.60
  10   3   4  132.49    6.40
 -10   3  -4  146.29    7.60
 -10   3  -4  137.39    6.70
 -10   3  -4  131.69    7.00
 -10  -3  -4  140.09    8.50
 -10  -3  -4  128.79    8.40
 -10  -3  -4  131.09    7.70
  10  -3   4  134.49   10.00
 -10  -3  -4  133.89   10.10
 -10  -3  -4  138.59    9.00
 -10   3  -5   10.90    3.10
 -10   3  -5    6.20    2.80
 -10   3  -5    5.00    2.70
  10   3   5    6.90    3.30
 -10  -3  -5    9.10    4.30
  10  -3   5   16.50    4.40
 -10  -3  -5    5.80    3.40
 -10  -3  -5    9.20    3.40
 -10  -3  -5   11.10    3.30
 -10   3  -6   39.40    4.60
 -10   3  -6   40.00    4.50
 -10   3  -6   56.59    6.50
 -10  -3  -6   40.40    5.00
 -10  -3  -6   47.20    5.40
 -10  -3  -6   40.10    5.20
 -10  -3  -6   44.50    5.30
  10  -3   6   48.40    5.80
  10   4  -6   52.29    7.40
  10   4  -5  161.98    9.30
  10   4  -5  166.68   10.00
  10  -4  -5  151.48   12.30
  10  -4  -5  165.18   10.10
 -10  -4   5  161.48    9.60
  10   4  -4  158.98    9.20
 -10   4   4  172.58    6.30
  10   4  -4  168.38    8.60
  10   4  -4  178.08    8.10
  10  -4  -4  170.18    9.00
 -10  -4   4  162.48    9.30
  10  -4  -4  160.08   10.50
  10  -4  -4  171.98   12.50
  10   4  -3   51.99    6.40
  10   4  -3   74.79    5.70
  10  -4  -3   72.19    8.00
  10  -4  -3   67.89   10.20
 -10  -4   3   65.29    7.10
  10  -4  -3   66.69    7.00
 -10   4   2    8.90    1.80
  10   4  -2    0.80    3.20
  10  -4  -2    9.60    5.70
 -10  -4   2   -0.30    6.40
 -10  -4   2   11.00    4.00
  10  -4  -2    4.50    4.20
 -10  -4   2    5.10    4.10
  10  -4  -2    2.30    3.60
  10   4  -1   -1.90    3.30
 -10   4   1    0.70    1.60
  10  -4  -1   -3.30    3.90
  10  -4  -1    0.70    3.70
  10  -4  -1   -4.70    5.40
 -10  -4   1    3.00    3.90
 -10  -4   1   -1.50    3.80
 -10  -4   1    0.20    5.00
  10   4   0  419.86   17.30
  10   4   0  430.26   14.20
 -10   4   0  413.16   13.50
  10  -4   0  427.36   16.40
 -10  -4   0  400.56   15.90
 -10  -4   0  426.16   15.00
 -10  -4   0  437.06   17.10
 -10  -4   0  420.06   16.20
 -10  -4   0  408.76   15.50
  10  -4   0  423.96   18.00
  10  -4   0  424.66   15.70
  10   4   1    1.10    2.70
 -10   4  -1   -1.30    3.20
  10   4   1   -0.60    4.70
 -10   4  -1    1.20    2.40
 -10   4  -1    2.90    3.70
 -10   4  -1    2.80    2.80
  10  -4   1   -3.70    3.80
 -10  -4  -1   -1.00    4.40
  10  -4   1    0.80    4.90
  10  -4   1    2.60    4.80
 -10  -4  -1    0.60    3.30
 -10  -4  -1   -5.60    4.60
 -10  -4  -1    1.70    3.40
 -10  -4  -1    3.00    3.90
 -10   4  -2   15.00    3.20
  10   4   2    9.60    2.90
 -10   4  -2    8.00    3.30
 -10  -4  -2   10.10    4.40
  10  -4   2    8.10    4.70
  10  -4   2   16.30    5.20
  10  -4   2    4.30    5.90
 -10  -4  -2    5.20    3.30
 -10  -4  -2   12.90    4.90
 -10  -4  -2   15.60    4.50
  10   4   3  285.07   10.30
 -10   4  -3  252.27   10.00
 -10   4  -3  260.07   10.20
 -10   4  -3  269.57   10.60
 -10  -4  -3  265.37   11.80
 -10  -4  -3  261.87   11.00
  10  -4   3  264.47   13.10
 -10  -4  -3  280.67   12.10
 -10  -4  -3  255.77   12.10
 -10   4  -4  411.26   14.00
 -10   4  -4  427.66   14.30
 -10   4  -4  444.26   14.60
  10   4   4  347.77   19.40
  10  -4   4  429.16   16.50
 -10  -4  -4  451.85   15.90
 -10  -4  -4  421.86   15.00
 -10   4  -5   37.50    6.20
 -10   4  -5   39.70    4.50
 -10   4  -5   35.60    4.20
 -10  -4  -5   31.90    5.30
 -10  -4  -5   37.70    5.40
 -10  -4  -5   23.10    4.00
  10  -4   5   34.60    5.80
  10   5  -5  119.89    7.90
  10  -5  -5  134.29   13.20
 -10  -5   5  122.69    6.50
  10   5  -4   75.29    5.90
  10   5  -4   63.29    5.60
 -10  -5   4   57.79    5.80
  10  -5  -4   65.69    6.00
  10  -5  -4   66.09    7.20
  10   5  -3   -0.80    2.90
  10   5  -3   -4.00    3.70
 -10  -5   3    2.90    3.90
  10  -5  -3    6.60    4.50
 -10   5   2    4.50    2.60
  10   5  -2   10.10    3.30
  10   5  -2   -1.00    3.50
 -10  -5   2    8.80    3.30
  10  -5  -2    3.80    4.00
  10  -5  -2    2.40    2.90
  10   5  -1   18.80    4.30
 -10   5   1   26.80    4.30
 -10  -5   1   32.10    5.30
  10  -5  -1   29.10    5.10
 -10  -5   1   19.90    3.90
  10  -5  -1   35.40    5.00
  10  -5  -1   21.20    6.10
 -10   5   0   11.10    3.40
  10   5   0    5.10    4.50
  10   5   0   10.50    5.00
 -10  -5   0    7.40    3.80
 -10  -5   0    5.60    3.90
  10  -5   0    7.30    5.10
  10  -5   0    9.50    3.50
 -10  -5   0    8.30    4.00
 -10   5  -1    1.00    2.50
  10   5   1   -2.50    4.30
 -10   5  -1   -0.50    3.40
 -10  -5  -1    3.70    3.40
  10  -5   1    1.00    4.60
  10  -5   1   -4.60    4.00
  10  -5   1    7.60    3.60
 -10  -5  -1    4.10    3.60
 -10  -5  -1   -0.40    3.30
 -10   5  -2    0.30    2.20
 -10   5  -2   -2.30    2.70
  10  -5   2    4.70    3.70
  10  -5   2    1.80    5.20
 -10  -5  -2    1.40    3.70
 -10  -5  -2    7.90    3.90
  10  -5   2    0.30    4.20
 -10   5  -3  193.18    8.20
 -10  -5  -3  216.58    9.70
 -10  -5  -3  187.88    9.00
 -10  -5  -3  215.58   12.90
  10  -5   3  191.48   10.20
 -10   5  -4   61.59    5.10
 -10   5  -4   76.39    4.70
 -10  -5  -4   80.69    5.90
  10  -5   4   68.99    6.50
 -10  -5  -4   84.09    5.70
 -10  -5  -4   65.49    5.90
  10   6  -2   17.70    3.00
  10   6  -2    2.40    9.60
 -10  -6   2   20.10    2.90
  10  -6  -2   18.80    2.70
  10  -6  -2   14.50    3.10
  10   6  -1    2.50    2.80
 -10   6   1    6.40    2.80
  10  -6  -1    3.90    2.30
 -10  -6   1    2.70    2.80
  10  -6  -1    2.70    3.00
 -10  -6   1    3.70    2.60
 -10   6   0  589.84   18.10
  10   6   0  629.44   21.00
  10   6   0  570.24   18.20
  10  -6   0  581.04   18.50
  10  -6   0  582.54   19.10
 -10  -6   0  611.44   18.50
 -10  -6   0  545.25   18.50
 -10  -6   0  587.44   18.50
 -10   6  -1   -0.30    2.10
 -10  -6  -1    6.70    3.70
 -10  -6  -1   -3.50    2.10
  10  -6   1   -0.70    4.20
  10  -6   1    3.40    2.90
 -10  -6  -1   -1.00    2.20
  11   0  -8   37.80    7.30
  11   0  -8   40.00    5.50
 -11   0   7    6.50    3.30
  11   0  -7    0.10    3.80
  11   0  -7   -6.50    3.30
  11   0  -7    0.40    4.10
  11   0  -6  673.73   22.00
  11   0  -6  633.14   25.10
  11   0  -6  643.74   23.10
 -11   0   6  651.73   20.20
 -11   0   5    1.80    1.90
  11   0  -5   -1.10    4.90
  11   0  -5    0.40    3.10
  11   0  -5    1.60    3.50
 -11   0   4    2.20    1.50
  11   0  -4    4.50    5.60
  11   0  -4  -10.30    5.40
  11   0  -4    8.90    5.60
  11   0  -4    2.30    3.30
  11   0  -3    4.50    2.20
 -11   0   3    1.60    1.20
  11   0  -3    1.80    3.30
  11   0  -3    1.10    2.90
 -11   0   2  122.99    5.00
  11   0  -2  138.09    5.60
  11   0  -2  137.39    8.10
 -11   0   1    0.00    1.10
  11   0  -1    0.00    3.00
  11   0  -1    0.00    1.10
 -11   0   0  249.48    8.20
  11   0   0  262.57    8.50
  11   0   0  214.98   11.90
  11   0   0  292.27   10.00
 -11   0   0  252.37    8.90
  11   0   1   -1.30    1.50
 -11   0  -1   -1.40    1.80
  11   0   1    0.50    1.30
  11   0   2 2722.93   75.99
  11   0   2 2710.83   75.69
 -11   0  -2 2725.43   76.39
 -11   0  -2 2702.53   75.99
 -11   0  -2 2687.03   76.49
 -11   0  -3    0.30    2.90
 -11   0  -3    2.20    2.20
 -11   0  -3   -2.00    4.20
  11   0   3   -0.60    1.90
 -11   0  -3   -0.20    2.30
 -11   0  -4  241.98   10.30
 -11   0  -4  208.18   13.70
 -11   0  -4  241.68   10.00
 -11   0  -4  244.28    9.30
  11   0   4  237.08    9.10
 -11   0  -5   -1.10    3.30
 -11   0  -5   -0.10    3.50
  11   0   5    2.80    5.40
 -11   0  -5    1.70    3.30
 -11   0  -5    2.90    3.20
 -11   0  -6    8.10    4.10
 -11   0  -6   16.00    3.60
 -11   0  -6   10.40    4.40
 -11   0  -6    4.50    3.30
 -11   0  -7    4.50    3.30
 -11   0  -7   -1.50    5.30
 -11   0  -7    1.40    2.60
  11   1  -8  103.19    6.80
  11   1  -8  109.19    7.30
  11   1  -8  111.39    8.90
  11  -1  -8  110.79    8.50
  11  -1  -8  111.19    6.90
  11   1  -7   77.79    7.30
  11   1  -7   97.99    7.60
  11   1  -7   82.09    9.40
 -11   1   7   87.89    5.90
 -11  -1   7   96.29    7.90
  11  -1  -7   75.49    9.00
  11  -1  -7   87.99    9.20
  11  -1  -7   96.69    8.00
  11   1  -6    5.30    5.20
  11   1  -6    2.80    4.20
  11   1  -6    6.20    3.90
 -11   1   6    6.90    3.00
 -11  -1   6    7.20    3.40
  11  -1  -6    3.00    4.60
 -11  -1   6   -2.30    5.30
  11  -1  -6    3.50    6.60
  11   1  -5  568.34   21.00
  11   1  -5  551.24   21.50
  11   1  -5  564.34   19.30
 -11   1   5  571.64   17.10
  11  -1  -5  555.04   21.00
  11  -1  -5  579.34   21.20
 -11  -1   5  569.64   17.80
  11  -1  -5  553.84   21.40
  11  -1  -5  546.35   20.60
  11   1  -4   -7.10    6.50
  11   1  -4    3.90    3.70
  11   1  -4   -0.60    2.70
 -11   1   4    0.70    1.30
  11  -1  -4   -1.50    3.50
  11  -1  -4   -0.90    5.20
 -11  -1   4    2.30    2.00
  11  -1  -4   -1.80    5.20
  11   1  -3  977.90   29.90
  11   1  -3 1000.10   28.60
  11   1  -3  965.20   31.60
 -11  -1   3 1004.20   28.60
  11  -1  -3  989.10   29.20
  11  -1  -3  956.30   31.40
  11   1  -2    2.60    2.70
  11  -1  -2    5.40    3.70
  11   1  -1  666.83   21.30
  11   1  -1  628.54   18.80
 -11   1   1  595.24   18.80
  11   1  -1  640.24   19.10
 -11   1   1  611.94   18.30
  11  -1  -1  622.94   21.10
  11  -1  -1  648.94   19.10
 -11  -1   1  628.94   18.70
 -11   1   0   74.49    4.20
 -11   1   0   79.19    3.50
  11   1   0   75.39    3.70
  11   1   0   82.19    4.10
  11  -1   0   89.79    8.00
 -11  -1   0   75.59    5.40
  11  -1   0   78.79    4.10
  11   1   1  734.83   20.80
 -11   1  -1  692.33   20.70
  11   1   1  714.63   21.10
 -11   1  -1  716.03   21.10
 -11  -1  -1  725.33   21.60
  11  -1   1  618.44   24.70
 -11  -1  -1  728.63   21.90
  11  -1   1  737.33   21.30
 -11  -1  -1  688.93   21.40
 -11   1  -2  175.08    7.10
  11   1   2  177.38    7.50
  11   1   2  168.78    6.30
 -11   1  -2  180.68    7.10
 -11  -1  -2  186.08    7.70
  11  -1   2  169.88    7.50
 -11  -1  -2  172.98    7.50
 -11   1  -3   -0.30    2.20
 -11   1  -3    0.50    2.20
 -11   1  -3    2.80    3.90
  11   1   3    0.30    1.70
 -11  -1  -3    2.80    2.50
 -11  -1  -3   -0.30    2.20
  11  -1   3   -2.70    5.50
 -11  -1  -3   -5.40    6.60
 -11  -1  -3    0.80    2.40
 -11   1  -4 1574.64   46.60
 -11   1  -4 1562.74   45.80
  11   1   4 1557.44   45.30
 -11   1  -4 1564.74   46.20
 -11  -1  -4 1572.84   46.80
 -11  -1  -4 1599.14   46.20
 -11  -1  -4 1568.24   46.80
 -11  -1  -4 1579.74   47.10
  11  -1   4 1588.94   48.30
 -11  -1  -4 1629.84   48.70
 -11   1  -5  177.18    8.20
 -11   1  -5  190.78    9.00
 -11   1  -5  189.08    9.10
  11   1   5  190.28    8.10
 -11  -1  -5  179.78    9.40
 -11  -1  -5  182.48    9.30
  11  -1   5  170.88   11.10
 -11  -1  -5  188.48    9.70
 -11  -1  -5  177.48    8.50
 -11   1  -6  343.57   13.90
 -11   1  -6  390.36   13.60
 -11  -1  -6  371.06   14.50
 -11  -1  -6  386.76   13.90
 -11  -1  -6  443.46   19.20
 -11  -1  -6  379.16   14.70
 -11   1  -7   17.10    3.20
 -11   1  -7   11.60    2.60
 -11  -1  -7   20.70    8.00
 -11  -1  -7   10.20    3.00
  11  -1   7   22.00    5.60
 -11  -1  -7   16.70    4.00
 -11  -1  -7   15.70    3.50
  11   2  -8  349.67   12.60
  11   2  -8  343.67   17.90
  11  -2  -8  350.56   14.30
  11  -2  -8  319.37   12.80
  11   2  -7   38.60    8.70
  11   2  -7   36.90    5.60
  11   2  -7   31.20    4.70
  11  -2  -7   27.00    5.30
  11   2  -6   19.20    5.90
 -11   2   6   21.00    2.80
  11   2  -6   14.80    4.10
  11   2  -6   15.10    4.40
  11  -2  -6   19.00    5.30
 -11  -2   6   12.70    4.90
  11  -2  -6   20.60    4.70
  11  -2  -6   16.40    6.30
  11   2  -5  200.68   10.10
  11   2  -5  217.98   15.20
 -11   2   5  198.68    7.30
  11   2  -5  214.88   12.10
  11  -2  -5  194.18   11.90
 -11  -2   5  197.08   10.80
 -11  -2   5  217.48   13.50
  11  -2  -5  220.38   13.00
  11  -2  -5  197.68   12.00
  11   2  -4    3.60    3.70
 -11   2   4    0.90    1.30
  11   2  -4   -4.80    2.80
 -11  -2   4    6.60    3.40
  11  -2  -4   -1.20    4.80
  11  -2  -4    1.60    5.40
  11  -2  -4   -5.20    5.40
 -11  -2   4    0.90    4.30
  11   2  -3  175.38    8.60
  11   2  -3  187.48    8.90
 -11   2   3  184.58    6.10
  11   2  -3  189.98   10.50
  11  -2  -3  196.28   11.70
 -11  -2   3  170.78   10.10
  11  -2  -3  193.18   11.30
  11  -2  -3  179.88   12.50
  11  -2  -3  184.78   10.40
  11   2  -2  130.09    6.40
  11   2  -2  136.69    7.30
 -11   2   2  135.19    4.80
  11   2  -2  138.79    8.30
  11  -2  -2  122.79    8.80
  11  -2  -2  133.09    7.80
  11   2  -1    3.20    3.00
  11   2  -1    3.50    2.10
  11   2  -1    6.00    2.00
  11  -2  -1   -1.50    2.40
 -11  -2   1   -6.30    3.30
  11   2   0   46.90    4.30
 -11   2   0   45.10    3.80
  11   2   0   41.80    3.20
 -11   2   0   48.00    2.80
 -11  -2   0   46.80    5.30
 -11  -2   0   44.70    4.80
  11  -2   0   45.10    4.90
 -11   2  -1    7.10    1.90
  11   2   1    7.30    2.50
  11   2   1    5.70    1.60
 -11   2  -1    9.50    2.30
 -11  -2  -1    6.70    2.50
 -11  -2  -1    8.70    3.10
 -11  -2  -1   13.50    5.30
  11  -2   1    9.10    3.00
 -11   2  -2 1585.94   48.30
 -11   2  -2 1622.44   49.40
  11   2   2 1726.63   48.30
 -11   2  -2 1726.23   48.80
 -11  -2  -2 1714.33   50.59
  11  -2   2 1712.43   51.49
 -11  -2  -2 1770.42   49.90
  11  -2   2 1568.24   49.60
 -11  -2  -2 1735.13   50.99
 -11  -2  -2 1735.93   49.20
 -11  -2  -2 1759.72   49.80
  11  -2   2 1729.23   50.49
 -11   2  -3    4.40    2.50
 -11   2  -3    4.90    2.60
  11   2   3    3.50    1.90
 -11   2  -3    2.40    3.50
 -11  -2  -3    3.30    3.10
 -11  -2  -3    5.20    2.70
 -11  -2  -3    2.10    5.40
 -11  -2  -3   -1.40    4.10
 -11  -2  -3    2.80    2.60
  11  -2   3   -2.90    4.40
 -11   2  -4 2817.92   80.99
  11   2   4 2937.81   80.19
 -11   2  -4 2797.72   80.49
 -11   2  -4 2830.12   81.19
 -11  -2  -4 2796.92   82.59
 -11  -2  -4 2789.32   81.99
 -11  -2  -4 2882.11   82.39
  11  -2   4 2904.91   83.09
 -11  -2  -4 2815.52   81.29
 -11  -2  -4 2927.11   82.09
 -11   2  -5    6.40    3.40
 -11   2  -5    5.30    2.90
  11   2   5   12.40    3.20
 -11   2  -5    5.30    3.00
 -11  -2  -5    7.80    4.00
 -11  -2  -5    3.60    3.30
 -11  -2  -5    7.00    3.80
  11  -2   5   -0.70    3.80
 -11  -2  -5    6.90    3.50
 -11   2  -6   33.00    4.60
 -11   2  -6   29.40    5.30
 -11   2  -6   32.40    4.90
 -11  -2  -6   28.30    5.80
 -11  -2  -6   30.10    5.20
  11  -2   6   32.50    4.80
 -11  -2  -6   35.90    5.40
 -11  -2  -6   36.00    6.30
  11   3  -7  817.62   25.00
  11  -3  -7  763.32   24.80
  11   3  -6    0.00    7.00
  11   3  -6    7.00    3.40
 -11  -3   6    9.20    4.50
  11  -3  -6   -0.90    8.30
  11  -3  -6   -2.30    4.00
  11   3  -5  361.26   17.60
 -11   3   5  351.76   11.40
  11   3  -5  359.46   14.60
  11  -3  -5  355.86   15.90
  11  -3  -5  372.06   15.80
 -11  -3   5  361.96   14.50
  11   3  -4   -3.20    2.70
  11   3  -4    9.30    4.90
 -11   3   4    0.60    1.60
 -11  -3   4    1.30    3.70
  11  -3  -4    1.80    4.90
  11  -3  -4   -0.80    4.90
  11  -3  -4   -3.60    5.10
 -11   3   3  133.59    4.80
  11   3  -3  124.09    6.90
  11   3  -3  111.19    7.60
  11   3  -3  128.49   10.00
  11  -3  -3  125.59    8.50
  11  -3  -3   94.99   11.10
  11  -3  -3  127.89   10.80
 -11   3   2    7.40    1.50
  11   3  -2    6.20    3.60
  11   3  -2    9.40    3.90
  11  -3  -2   13.50    4.90
  11  -3  -2    4.30    5.30
 -11  -3   2   14.50    7.10
  11  -3  -2   15.80    4.70
 -11  -3   2   15.10    4.10
 -11   3   1  115.89    4.60
  11   3  -1  117.39    8.80
  11   3  -1  115.79    5.90
 -11  -3   1  113.99    8.60
 -11  -3   1   89.99   10.00
  11  -3  -1  118.19   11.20
 -11  -3   1  120.09    7.80
  11  -3  -1  102.59    8.20
 -11  -3   1  103.29   10.50
  11  -3  -1  111.49    7.90
 -11   3   0    2.20    1.50
  11   3   0    2.90    2.40
  11   3   0   -2.90    3.80
 -11  -3   0   -3.50    5.30
 -11  -3   0    3.80    4.80
  11  -3   0   -6.30    4.70
 -11  -3   0   -5.50    3.40
 -11  -3   0   -3.60    3.30
 -11  -3   0    0.40    4.80
  11  -3   0   -9.40    4.80
  11  -3   0    0.00    3.70
 -11   3  -1  438.96   14.00
 -11   3  -1  450.05   14.50
  11   3   1  440.96   14.20
  11   3   1  365.46   18.30
 -11  -3  -1  428.66   16.70
 -11  -3  -1  440.66   15.10
 -11  -3  -1  441.16   16.80
  11  -3   1  443.16   17.80
 -11  -3  -1  449.56   15.80
  11  -3   1  451.15   16.30
  11  -3   1  457.75   18.20
 -11   3  -2    2.90    3.90
 -11   3  -2    0.80    2.10
 -11   3  -2    1.10    2.90
  11   3   2   -1.10    1.90
 -11  -3  -2    1.10    3.00
 -11  -3  -2   -0.10    6.60
 -11  -3  -2   -3.80    4.20
  11  -3   2   -2.00    5.10
  11  -3   2   -6.10    4.50
 -11  -3  -2    3.00    2.90
 -11  -3  -2    5.10    3.30
 -11   3  -3    0.30    2.50
 -11   3  -3    3.00    2.60
  11   3   3    9.80    2.50
 -11  -3  -3    4.30    3.80
 -11  -3  -3   -0.50    3.40
 -11  -3  -3   -0.20    4.70
 -11  -3  -3    2.90    3.40
  11  -3   3    0.80    4.30
 -11  -3  -3    7.40    3.90
 -11   3  -4  247.48   10.00
  11   3   4  233.08    9.20
 -11   3  -4  217.38    9.10
 -11   3  -4  239.08    9.70
 -11  -3  -4  226.48   10.90
 -11  -3  -4  210.48   11.90
 -11  -3  -4  239.08   11.00
 -11  -3  -4  241.58   10.30
 -11  -3  -4  216.88   10.90
  11  -3   4  237.08   12.40
 -11   3  -5  120.09    6.50
 -11   3  -5  134.59    7.00
 -11   3  -5  121.99    6.90
 -11  -3  -5  119.49    8.00
  11  -3   5  130.49    9.00
 -11  -3  -5  137.89    8.60
 -11  -3  -5  128.89    7.60
 -11  -3  -5  138.79    8.10
 -11   3  -6   38.70    6.00
 -11   3  -6   41.50    4.70
 -11   3  -6   49.00    4.40
 -11  -3  -6   48.30    5.10
 -11  -3  -6   49.99    5.70
 -11  -3  -6   44.90    6.40
 -11  -3  -6   44.80    5.00
  11  -3   6   42.60    5.40
  11   4  -6    6.10    3.50
 -11  -4   6   -4.00    4.80
  11   4  -5  267.27   11.70
  11  -4  -5  267.77   12.70
  11  -4  -5  263.37   12.90
 -11  -4   5  261.87   11.20
  11   4  -4   -1.10    3.60
 -11   4   4    2.30    2.10
  11   4  -4   -4.30    2.80
  11  -4  -4   -3.40    5.00
  11  -4  -4   -0.10    4.60
  11  -4  -4   -0.20    3.60
 -11  -4   4    1.80    3.70
 -11   4   3  224.98    7.70
  11   4  -3  226.18    9.10
  11   4  -3  198.78   10.60
  11  -4  -3  209.18   10.10
  11  -4  -3  221.38   11.60
 -11  -4   3  224.08   10.70
  11  -4  -3  215.28   12.70
 -11   4   2   23.20    3.00
 -11  -4   2   16.80    4.30
  11  -4  -2   26.80    6.30
  11  -4  -2   20.90    4.90
  11  -4  -2   32.70    5.80
 -11  -4   2   22.50    6.60
 -11  -4   2   22.30    4.40
  11   4  -1   14.10    6.00
 -11   4   1    9.00    2.20
  11   4  -1    3.70    4.10
 -11  -4   1    3.20    3.90
  11  -4  -1    5.00    5.40
 -11  -4   1    7.80    4.30
  11  -4  -1    6.40    4.40
 -11  -4   1   -0.20    4.20
  11  -4  -1    3.30    3.70
 -11  -4   1   12.40    5.60
  11   4   0    1.00    3.10
 -11   4   0    3.70    2.30
 -11  -4   0    0.40    4.10
  11  -4   0   -0.30    4.40
  11  -4   0   -3.70    4.50
 -11  -4   0   -1.20    3.30
 -11  -4   0    6.00    3.80
  11  -4   0    3.60    3.50
 -11  -4   0   -1.00    4.30
 -11   4  -1   23.00    4.10
 -11   4  -1   35.70    4.50
  11   4   1   39.90    5.60
 -11   4  -1   32.30    4.70
 -11  -4  -1   31.00    5.10
 -11  -4  -1   35.10    6.30
  11  -4   1   43.30    6.60
 -11  -4  -1   31.20    5.00
  11  -4   1   31.10    5.90
 -11  -4  -1   24.60    5.40
 -11  -4  -1   38.70    5.90
  11  -4   1   36.40    6.10
 -11   4  -2   64.19    5.10
 -11   4  -2   58.59    6.20
  11   4   2   49.80    5.20
 -11   4  -2   71.69    5.90
 -11  -4  -2   61.19    6.30
  11  -4   2   55.39    7.30
  11  -4   2   63.59    8.30
 -11  -4  -2   60.19    7.80
 -11  -4  -2   54.09    6.60
 -11  -4  -2   65.89    7.40
  11   4   3   11.30    7.10
 -11   4  -3    5.90    3.20
  11   4   3    8.50    3.50
 -11   4  -3    9.30    2.80
 -11   4  -3   10.10    3.10
 -11  -4  -3    4.10    3.60
 -11  -4  -3    7.80    3.50
  11  -4   3   18.30    4.60
 -11  -4  -3   10.80    4.40
 -11  -4  -3   11.90    3.80
 -11   4  -4  883.21   26.20
  11   4   4  760.62   30.40
 -11   4  -4  896.31   26.10
 -11  -4  -4  879.71   27.30
 -11  -4  -4  900.91   26.70
  11  -4   4  828.62   28.30
 -11  -4  -4  838.12   27.10
 -11  -4  -4  846.22   27.10
  11   4   5  -10.40    7.30
 -11   4  -5    3.10    3.30
 -11   4  -5    6.50    3.00
 -11   4  -5    4.30    2.40
 -11  -4  -5    0.90    3.50
 -11  -4  -5    9.10    3.10
  11  -4   5    3.90    2.90
 -11  -4  -5    7.70    3.50
  11   5  -5  698.03   22.30
  11  -5  -5  612.84   21.10
 -11  -5   5  710.63   22.70
  11   5  -4    4.60    3.90
  11  -5  -4   -1.00    3.80
 -11  -5   4   -3.10    2.60
  11  -5  -4    4.00    3.10
  11   5  -3  228.38    9.50
  11   5  -3  217.18   11.70
  11  -5  -3  242.88   11.20
 -11  -5   3  223.98   10.00
  11  -5  -3  223.18    9.70
  11  -5  -3  221.38   13.00
  11   5  -2    5.40    4.00
 -11   5   2    4.40    4.30
  11   5  -2    3.40    3.20
  11  -5  -2    4.40    3.50
  11  -5  -2    5.20    3.00
  11  -5  -2   10.90    5.30
 -11  -5   2    4.60    3.50
 -11  -5   2    8.00    5.50
  11   5  -1  131.39   10.00
 -11   5   1  143.89    7.00
 -11  -5   1  164.58    9.30
  11  -5  -1  135.19    7.60
  11  -5  -1  155.08    9.00
  11  -5  -1  113.09   11.50
 -11  -5   1  145.49    8.30
 -11   5   0    0.30    4.30
 -11   5   0    3.20    2.70
  11   5   0    5.00    4.60
  11  -5   0    4.60    4.80
  11  -5   0    6.20    3.80
 -11  -5   0    8.60    3.70
 -11  -5   0    4.20    3.60
 -11  -5   0    7.70    4.40
  11  -5   0    7.70    3.10
 -11  -5   0    2.10    4.40
 -11   5  -1  593.34   18.90
 -11  -5  -1  618.34   20.60
  11  -5   1  570.54   20.30
 -11  -5  -1  573.34   19.90
 -11  -5  -1  602.94   20.50
 -11  -5  -1  595.14   19.80
 -11   5  -2   12.30    3.10
 -11   5  -2    6.70    2.70
  11  -5   2    6.40    4.20
  11  -5   2    5.40    3.50
 -11  -5  -2   13.30    3.50
 -11  -5  -2    7.40    3.40
 -11  -5  -2    5.40    3.70
 -11   5  -3    0.90    2.40
 -11   5  -3   -4.10    2.60
 -11  -5  -3    6.90    3.10
 -11  -5  -3    5.80    3.60
 -11  -5  -3    2.70    3.40
 -11  -5  -3    1.70    2.40
  11  -5   3   -1.80    3.30
 -11   6   1   25.70    4.30
  11   6  -1   42.40    5.60
 -11  -6   1   29.90    4.20
 -11  -6   1   22.60    4.00
  11  -6  -1   31.60    3.90
  11  -6  -1   26.80    4.80
 -11   6   0   32.00    4.10
  11   6   0   25.20    3.40
  11   6   0   35.00    7.10
  11  -6   0   30.70    4.00
 -11  -6   0   31.50    4.00
  11  -6   0   36.10    5.20
  12   0  -8   33.80    6.80
  12   0  -8   34.00    5.40
  12   0  -8   27.50    3.70
  12   0  -7    2.50    4.10
  12   0  -7   -5.50    3.40
 -12   0   7    1.50    3.60
  12   0  -7    5.20    4.20
 -12   0   6  124.09    8.40
  12   0  -6  125.89    9.50
  12   0  -6  122.79   10.70
  12   0  -5   -1.60    4.70
  12   0  -5    5.70    3.40
  12   0  -5   -2.10    3.70
 -12   0   5    2.50    2.20
  12   0  -4  790.32   26.80
  12   0  -4  732.83   25.40
 -12   0   4  791.82   22.90
  12   0  -4  755.72   26.70
  12   0  -4  772.72   24.30
  12   0  -3   -0.70    3.10
  12   0  -3    3.40    3.60
  12   0  -3    0.80    2.70
 -12   0   2  134.69    5.30
  12   0  -2  140.59    5.90
  12   0  -2  137.39    8.20
 -12   0   1    0.00    1.20
  12   0  -1    4.60    3.10
  12   0  -1    0.10    1.40
 -12   0   0  830.22   23.80
 -12   0   0  804.62   24.20
  12   0   0  825.82   24.10
  12   0   0  811.82   26.90
 -12   0  -1    0.50    2.00
  12   0   1    2.10    2.10
  12   0   1   -0.80    1.50
 -12   0  -2  169.88    7.30
  12   0   2  175.28    7.50
  12   0   2  171.78    6.70
 -12   0  -2  171.48    7.10
  12   0   3   -2.90    2.40
 -12   0  -3   -2.00    2.40
 -12   0  -3   -4.30    3.30
 -12   0  -3   -5.90    4.10
 -12   0  -3    3.50    6.30
 -12   0  -4   70.39    5.80
 -12   0  -4   76.19    5.40
  12   0   4   65.69    6.30
 -12   0  -4   86.19    7.20
 -12   0  -4   80.49    7.30
 -12   0  -5    1.30    3.10
 -12   0  -5    0.10    4.00
 -12   0  -5    2.70    3.20
 -12   0  -5   -2.70    3.30
 -12   0  -6   41.20    5.10
 -12   0  -6   39.20    5.50
 -12   0  -6   41.00    7.10
 -12   0  -6   53.79    6.40
 -12   0  -7    0.00    2.40
 -12   0  -7    1.70    3.30
  12   1  -8  614.04   19.90
  12   1  -8  633.74   20.40
  12   1  -8  614.74   21.70
  12  -1  -8  599.24   20.00
  12  -1  -8  635.54   21.80
  12   1  -7  151.08    8.80
  12   1  -7  144.09   10.80
  12   1  -7  146.29    9.00
 -12   1   7  144.09    7.20
  12  -1  -7  131.99   10.40
  12  -1  -7  150.08    9.20
 -12   1   6    1.80    2.40
  12   1  -6   -2.40    3.40
  12   1  -6    0.80    3.90
  12   1  -6   -3.60    4.10
  12  -1  -6    0.40    4.60
 -12  -1   6   -0.70    5.00
  12  -1  -6    6.70    4.50
 -12  -1   6    5.00    3.60
  12   1  -5  312.87   12.60
  12   1  -5  316.67   14.90
 -12   1   5  327.17   10.60
  12   1  -5  325.67   14.70
  12  -1  -5  252.17   16.80
 -12  -1   5  318.67   11.40
  12  -1  -5  323.07   15.00
 -12   1   4  415.76   12.60
  12   1  -4  413.36   16.90
  12   1  -4  409.16   14.70
  12   1  -4  375.96   18.10
 -12  -1   4  394.96   13.10
  12  -1  -4  398.26   16.60
  12  -1  -4  390.96   17.50
  12  -1  -4  389.36   16.30
 -12   1   3  376.96   11.50
  12   1  -3  357.16   15.00
  12   1  -3  361.96   13.90
  12   1  -3  373.26   12.60
 -12  -1   3  374.76   12.00
  12  -1  -3  361.76   13.30
  12  -1  -3  360.56   15.20
  12  -1  -3  369.46   15.20
 -12   1   2    3.30    1.10
  12   1  -2    1.60    2.80
  12   1  -2    4.80    1.90
 -12  -1   2    3.30    1.80
  12  -1  -2    9.10    3.90
  12  -1  -2   -0.20    2.30
  12   1  -1 1091.99   35.10
 -12   1   1 1218.48   33.50
 -12   1   1 1145.39   33.80
  12   1  -1 1247.58   36.60
  12   1  -1 1207.98   34.00
 -12  -1   1 1165.88   33.70
  12  -1  -1 1162.28   34.20
  12  -1  -1 1169.78   36.20
  12   1   0  134.09    5.90
 -12   1   0  146.29    5.40
  12   1   0  136.09    5.70
 -12   1   0  146.29    6.00
 -12  -1   0  144.59    7.00
  12  -1   0  144.79    6.30
  12  -1   0  149.49    9.90
  12   1   1   60.19    3.60
 -12   1  -1   63.29    4.30
  12   1   1   60.49    4.50
 -12  -1  -1   46.80    5.10
 -12  -1  -1   60.99    5.10
  12  -1   1   57.89    4.60
 -12  -1  -1   65.29    5.00
 -12   1  -2    5.90    2.20
 -12   1  -2    5.20    2.60
  12   1   2    6.20    3.10
  12   1   2    7.50    2.00
 -12  -1  -2    6.60    5.70
 -12  -1  -2    3.50    2.70
 -12  -1  -2    4.20    5.00
  12  -1   2    5.30    3.10
 -12  -1  -2    4.50    2.60
 -12  -1  -2    5.00    2.50
  12   1   3 1056.79   31.20
 -12   1  -3 1064.09   31.50
 -12   1  -3 1051.49   32.50
 -12   1  -3 1075.59   32.00
 -12  -1  -3 1085.99   34.00
 -12  -1  -3 1093.29   32.60
 -12  -1  -3 1061.59   33.10
  12  -1   3 1065.79   34.50
 -12  -1  -3 1054.99   31.90
 -12  -1  -3 1072.69   32.50
 -12   1  -4  108.19    6.50
 -12   1  -4  105.99    7.60
 -12   1  -4  107.29    6.20
  12   1   4  102.59    5.90
  12  -1   4  103.49    9.60
 -12  -1  -4  109.79    7.20
 -12  -1  -4  105.89    7.20
 -12  -1  -4  103.09    7.90
 -12  -1  -4  104.09    6.40
 -12  -1  -4   92.89   12.70
 -12   1  -5    5.30    3.20
 -12   1  -5    6.40    3.20
 -12   1  -5    1.00    3.10
  12   1   5    4.00    3.40
 -12  -1  -5    9.00    3.80
 -12  -1  -5    4.50    3.20
  12  -1   5    5.20    4.50
 -12  -1  -5    0.70    3.80
 -12  -1  -5    3.40    3.90
 -12   1  -6  414.56   14.40
 -12   1  -6  398.16   13.80
 -12   1  -6  394.86   14.40
 -12  -1  -6  389.46   14.80
  12  -1   6  390.26   15.50
 -12  -1  -6  398.26   14.80
 -12  -1  -6  393.96   14.20
 -12  -1  -6  395.36   14.90
 -12   1  -7   10.00    2.60
 -12   1  -7    7.80    3.00
 -12  -1  -7    9.60    2.60
 -12  -1  -7    7.10    3.50
  12   2  -8 2516.25   72.39
  12  -2  -8 2585.34   72.19
  12   2  -7   -1.90    2.90
  12   2  -7    4.00    4.80
  12   2  -7   -1.70    3.10
  12  -2  -7    0.90    3.20
  12  -2  -7   -5.70    4.70
  12   2  -6    6.00    3.90
  12   2  -6    6.70    4.70
  12   2  -6    7.40    4.30
  12  -2  -6    8.50    5.40
  12  -2  -6    5.40    4.10
  12  -2  -6    9.50    5.40
 -12  -2   6   17.00    4.80
  12   2  -5   -2.90    5.40
 -12   2   5   -0.30    1.90
  12   2  -5   -1.30    3.20
  12   2  -5    5.70    4.40
  12  -2  -5   -1.10    5.20
 -12  -2   5    1.30    4.40
  12  -2  -5    2.30    4.50
  12  -2  -5    5.40    5.40
 -12   2   4   25.70    2.70
  12   2  -4   23.60    5.00
  12   2  -4   17.50    3.70
 -12  -2   4   29.60    5.30
  12  -2  -4   18.10    5.50
  12  -2  -4   22.70    5.30
  12  -2  -4   21.80    5.70
  12   2  -3    9.10    4.00
 -12   2   3    5.50    1.40
  12   2  -3    5.70    2.90
  12  -2  -3    4.30    5.50
  12  -2  -3   -0.40    5.50
 -12  -2   3    5.10    4.20
  12  -2  -3    5.10    5.30
  12  -2  -3    2.80    4.90
  12   2  -2   96.29    7.40
  12   2  -2   79.49    6.20
 -12   2   2   88.29    3.70
  12   2  -2   78.19    6.00
  12  -2  -2   87.49    8.80
  12  -2  -2   78.59    9.30
  12  -2  -2   89.39    7.70
  12  -2  -2   94.49    8.90
 -12   2   1  181.28    6.30
  12   2  -1  194.28    9.80
  12   2  -1  164.28    7.30
  12   2  -1  168.08    7.60
 -12   2   1  186.08    7.20
  12  -2  -1  219.38   13.10
  12  -2  -1  180.78    8.70
  12  -2  -1  161.88   10.70
 -12  -2   1  175.98    9.90
 -12   2   0    1.70    1.50
 -12   2   0   -3.30    1.90
  12   2   0   -1.60    1.90
  12   2   0    2.60    2.30
  12  -2   0   -7.20    5.40
  12  -2   0    0.90    4.10
  12  -2   0    0.80    3.00
 -12  -2   0    5.20    3.50
 -12  -2   0   -5.30    5.00
  12   2   1    0.30    1.80
  12   2   1   -6.00    4.00
 -12   2  -1   -0.20    2.00
 -12   2  -1    2.70    2.00
  12  -2   1   -4.60    3.30
  12  -2   1    9.00    5.40
  12  -2   1   -5.00    4.70
 -12  -2  -1   -0.10    2.90
 -12  -2  -1    0.90    3.00
 -12  -2  -1    1.00    6.00
 -12  -2  -1    3.20    4.50
 -12   2  -2   30.20    4.40
 -12   2  -2   24.80    3.60
 -12   2  -2   24.50    6.00
  12   2   2   21.90    3.10
 -12  -2  -2   26.30    5.20
  12  -2   2   18.90    5.30
 -12  -2  -2   29.70    5.60
 -12  -2  -2   24.50    3.90
 -12  -2  -2   23.80    3.60
  12  -2   2   26.80    5.70
 -12  -2  -2   19.10    3.50
  12   2   3  882.91   25.40
 -12   2  -3  889.21   26.10
 -12   2  -3  827.42   25.50
 -12  -2  -3  874.31   27.80
 -12  -2  -3  851.21   27.00
 -12  -2  -3  813.32   29.40
 -12  -2  -3  858.81   26.30
 -12  -2  -3  871.71   27.00
  12  -2   3  724.13   34.10
 -12   2  -4  582.74   19.40
 -12   2  -4  557.14   18.50
  12   2   4  554.84   20.90
 -12   2  -4  597.24   19.20
 -12  -2  -4  595.34   19.50
 -12  -2  -4  594.84   21.30
 -12  -2  -4  576.44   19.90
  12  -2   4  575.64   21.50
 -12  -2  -4  563.14   20.00
 -12  -2  -4  613.14   20.80
 -12   2  -5   28.50    5.00
 -12   2  -5   19.10    3.80
 -12   2  -5   23.70    3.70
  12   2   5   18.60    4.90
 -12  -2  -5   22.80    4.30
  12  -2   5   17.40    4.40
 -12  -2  -5   17.10    3.70
 -12  -2  -5   22.90    4.30
 -12  -2  -5   20.20    4.70
 -12   2  -6  346.07   12.20
 -12   2  -6  323.77   11.70
 -12   2  -6  324.87   12.30
  12  -2   6  334.17   13.00
 -12  -2  -6  338.17   13.30
 -12  -2  -6  340.47   12.80
 -12  -2  -6  346.77   12.90
  12   3  -7  256.47   10.30
  12  -3  -7  233.88   10.60
  12   3  -6   -0.30    3.10
  12   3  -6    2.00    6.60
 -12  -3   6   -1.80    3.90
  12  -3  -6    4.70    5.10
 -12   3   5    5.20    2.30
  12   3  -5   -1.40    5.50
  12   3  -5    4.00    3.40
  12  -3  -5   -0.70    4.40
  12  -3  -5    6.90    5.20
 -12  -3   5    1.90    4.00
 -12   3   4   48.60    3.50
  12   3  -4   64.79    9.50
  12  -3  -4   49.60    8.10
  12  -3  -4   37.80    6.10
 -12  -3   4   49.50    6.80
  12  -3  -4   50.49    8.40
 -12   3   3   78.49    3.80
  12   3  -3   86.29    9.00
  12   3  -3   67.19    6.60
  12  -3  -3   71.19    9.10
  12  -3  -3   71.39    8.30
 -12  -3   3   64.69    7.20
  12   3  -2   -1.20    3.00
  12   3  -2    4.80    3.90
 -12   3   2   -0.10    1.40
 -12  -3   2    3.60    6.70
  12  -3  -2   -2.70    3.60
 -12  -3   2   -1.40    3.90
  12  -3  -2   -5.20    4.10
  12  -3  -2    6.10    5.30
  12   3  -1    0.50    3.00
  12   3  -1    9.30    3.80
 -12   3   1    0.00    1.50
  12  -3  -1    2.40    5.40
 -12  -3   1    2.80    4.20
 -12  -3   1    1.90    4.20
  12  -3  -1    5.00    3.80
 -12  -3   1    0.70    5.30
  12  -3  -1   -2.50    4.40
 -12   3   0   26.30    3.70
  12   3   0   30.20    6.60
  12   3   0   35.90    4.60
 -12   3   0   27.70    3.20
  12  -3   0   19.50    5.30
  12  -3   0   24.90    4.40
 -12  -3   0   27.80    4.30
 -12  -3   0   25.40    5.30
 -12  -3   0   43.30    7.40
 -12  -3   0   16.50    5.70
 -12  -3   0   21.90    4.40
  12  -3   0   29.90    6.30
 -12   3  -1  155.38    6.80
  12   3   1  140.19    6.80
 -12   3  -1  152.88    6.80
 -12  -3  -1  133.29    9.60
 -12  -3  -1  139.59    8.30
 -12  -3  -1  151.08    7.80
  12  -3   1  155.48   10.60
  12  -3   1  161.18    9.00
  12  -3   1  134.69   11.70
 -12  -3  -1  164.58   11.00
 -12  -3  -1  138.89    9.80
  12   3   2    2.60    2.30
 -12   3  -2    4.70    2.50
 -12   3  -2   -4.10    4.00
 -12  -3  -2    0.70    2.90
  12  -3   2    1.00    4.50
  12  -3   2    4.90    5.00
 -12  -3  -2   -3.40    3.80
 -12  -3  -2   -0.60    4.60
 -12  -3  -2   -4.90    3.40
 -12   3  -3 8513.15  236.68
  12   3   3 8741.53  236.28
 -12   3  -3 8385.76  236.58
 -12   3  -3 8461.85  235.98
 -12  -3  -3 8271.97  237.58
  12  -3   3 8904.61  239.28
 -12  -3  -3 8535.05  238.48
 -12  -3  -3 8557.14  237.98
 -12  -3  -3 8512.35  237.08
 -12  -3  -3 8468.75  237.98
 -12   3  -4   10.80    3.20
 -12   3  -4    7.10    2.90
  12   3   4    7.60    3.30
 -12   3  -4    7.00    3.20
 -12  -3  -4    8.90    3.70
 -12  -3  -4   -0.60    4.60
  12  -3   4    2.20    3.80
 -12  -3  -4   10.60    3.90
 -12  -3  -4    7.20    3.90
 -12  -3  -4    8.80    3.50
 -12   3  -5    6.00    3.00
 -12   3  -5    3.50    2.80
 -12  -3  -5   11.90    4.20
 -12  -3  -5    3.00    3.20
 -12  -3  -5    2.10    3.50
  12  -3   5    3.40    3.50
 -12  -3  -5    5.70    3.10
 -12   3  -6  111.59    5.60
  12   3   6   86.99   13.40
  12  -3   6  113.39    6.60
 -12  -3  -6   81.29    7.20
 -12  -3  -6  102.19    6.40
 -12  -3  -6  115.59    6.30
  12   4  -6    0.10    3.20
  12  -4  -6    6.00    4.00
  12   4  -5    4.70    3.30
 -12  -4   5    5.90    3.50
  12  -4  -5    8.30    4.90
  12  -4  -5    5.60    4.50
  12   4  -4   39.40    6.10
 -12   4   4   37.90    4.00
  12  -4  -4   43.40    6.20
 -12  -4   4   32.50    5.80
  12  -4  -4   53.79    6.40
  12  -4  -4   45.70    7.30
  12   4  -3   17.10    4.10
 -12   4   3   18.30    2.40
  12   4  -3   15.40    4.20
  12  -4  -3    6.70    4.60
  12  -4  -3   21.40    4.20
  12  -4  -3   21.40    5.40
 -12  -4   3   14.60    4.40
 -12   4   2   19.50    2.60
  12   4  -2   11.10    4.10
  12  -4  -2   15.80    3.90
  12  -4  -2   11.10    5.10
 -12  -4   2   16.50    6.30
 -12  -4   2   23.90    4.80
  12  -4  -2   13.90    4.80
  12   4  -1  195.18   11.10
 -12   4   1  150.38    9.30
 -12  -4   1  179.68   10.80
  12  -4  -1  165.08    9.10
  12  -4  -1  174.38   10.30
  12  -4  -1  160.18   11.70
 -12  -4   1  178.48    9.70
  12   4   0  102.99   14.30
 -12   4   0   81.19    5.50
 -12  -4   0   85.09    8.20
  12  -4   0   86.69    8.30
 -12  -4   0   65.69    7.70
  12  -4   0   79.39    6.90
  12  -4   0   86.29    9.60
 -12  -4   0   66.49    8.00
 -12  -4   0   83.79    7.70
  12   4   1   18.30    3.70
 -12   4  -1   15.30    3.70
 -12   4  -1   12.20    2.70
  12  -4   1    8.30    5.10
  12  -4   1   15.40    4.30
 -12  -4  -1   12.80    4.10
 -12  -4  -1   15.40    4.20
  12  -4   1   10.40    5.40
 -12  -4  -1   20.20    5.40
 -12  -4  -1   13.70    4.40
 -12  -4  -1    3.80    4.00
 -12   4  -2   41.70    4.40
 -12   4  -2   39.50    6.10
  12   4   2   52.09    5.70
  12  -4   2   52.49    6.70
 -12  -4  -2   36.00    6.40
  12  -4   2   35.90    5.60
 -12  -4  -2   40.80    6.60
 -12  -4  -2   43.90    7.20
 -12  -4  -2   38.40    6.00
 -12   4  -3  939.41   30.30
  12   4   3  940.11   29.90
 -12   4  -3 1082.69   30.20
  12   4   3  893.21   33.60
  12  -4   3 1035.80   32.30
 -12  -4  -3 1037.20   31.40
 -12  -4  -3  978.70   31.20
 -12  -4  -3 1045.80   31.80
 -12  -4  -3  989.50   30.60
 -12   4  -4  188.58    8.10
 -12   4  -4  193.08    8.10
 -12  -4  -4  193.68    9.40
 -12  -4  -4  180.88    9.20
  12  -4   4  190.08   10.00
 -12  -4  -4  184.68    9.30
 -12  -4  -4  191.78    9.00
 -12   4  -5   41.50    5.50
 -12   4  -5   58.49    5.40
 -12  -4  -5   49.20    5.50
 -12  -4  -5   45.60    5.60
  12  -4   5   52.19    5.10
 -12  -4  -5   61.09    5.30
  12   5  -4   18.10    4.00
  12  -5  -4   24.30    4.20
 -12  -5   4   19.70    3.50
  12  -5  -4   19.20    3.50
  12   5  -3   58.79    7.70
  12   5  -3   62.39    6.00
 -12  -5   3   71.09    6.00
  12  -5  -3   67.29    7.10
  12  -5  -3   69.99    9.50
  12  -5  -3   66.89    5.80
  12   5  -2    7.40    3.40
 -12   5   2    0.70    3.40
  12  -5  -2    9.50    4.90
 -12  -5   2    0.60    5.10
  12  -5  -2   -1.60    3.90
 -12  -5   2    3.90    3.30
  12   5  -1  314.37   14.30
 -12   5   1  328.57   11.70
  12  -5  -1  351.66   15.50
  12  -5  -1  307.67   12.40
 -12  -5   1  320.17   12.40
 -12  -5   1  326.17   17.60
  12   5   0   -2.60    4.50
 -12   5   0    0.70    2.70
  12  -5   0    1.90    4.10
 -12  -5   0    1.70    3.60
 -12  -5   0    0.40    3.20
 -12  -5   0    2.00    4.60
  12  -5   0    2.50    3.10
 -12  -5   0    3.50    5.20
  12  -5   0   -1.70    6.00
 -12   5  -1   69.59    5.00
 -12  -5  -1   61.39    6.40
  12  -5   1   65.49    6.10
  12  -5   1   70.99    8.50
 -12  -5  -1   65.29    6.90
 -12  -5  -1   77.99    7.20
 -12  -5  -1   63.79    6.40
  12  -5   1   62.59    7.70
 -12   5  -2   -0.10    2.30
 -12  -5  -2    5.40    3.40
 -12  -5  -2    1.40    7.00
  12  -5   2   -3.60    3.70
  12  -5   2   -0.20    3.10
 -12  -5  -2    1.10    2.70
 -12   5  -3   -2.40    2.80
 -12   5  -3   -0.70    2.10
 -12  -5  -3    5.80    3.00
  12  -5   3    1.50    3.10
 -12  -5  -3    2.30    2.50
 -12  -5  -3    6.60    3.40
  13   0  -8   -4.20    2.40
  13   0  -8    4.30    3.60
  13   0  -7   -0.30    3.40
  13   0  -7    5.20    7.00
 -13   0   7    3.90    3.80
  13   0  -7   -1.90    4.40
 -13   0   6 2254.37   64.49
  13   0  -6 2270.77   65.89
  13   0  -6 2280.87   69.19
  13   0  -6 2264.27   67.09
  13   0  -5    0.20    3.60
 -13   0   5    0.40    2.40
  13   0  -5    3.80    3.90
 -13   0   4   33.00    3.50
  13   0  -4   28.90    6.20
  13   0  -4   26.70    4.40
  13   0  -4   38.10    5.90
  13   0  -4   31.30    6.90
  13   0  -3   -0.50    3.40
  13   0  -3   -5.10    3.20
  13   0  -3   -1.40    4.80
 -13   0   2  978.20   28.40
  13   0  -2  979.60   29.00
 -13   0   1   -2.60    1.50
  13   0  -1    2.70    3.00
  13   0  -1   -1.90    1.80
 -13   0   0  586.24   18.40
 -13   0   0  605.64   18.80
  13   0   0  623.04   21.60
  13   0   0  633.84   18.80
  13   0   1    0.90    2.20
 -13   0  -1    0.00    2.10
  13   0   1    3.20    4.90
 -13   0  -2   83.59    5.20
  13   0   2   85.89    6.20
 -13   0  -2   81.89    7.30
 -13   0  -2   78.99    7.30
  13   0   2   85.29    5.40
 -13   0  -3    3.50    4.60
 -13   0  -3    1.20    2.70
 -13   0  -3   14.00    6.10
 -13   0  -3    7.00    2.90
  13   0   3   -1.90    3.00
 -13   0  -4  305.47   12.70
 -13   0  -4  298.47   11.50
 -13   0  -4  332.67   12.30
 -13   0  -4  292.97   12.70
 -13   0  -5    1.40    3.40
 -13   0  -5   -4.00    3.00
 -13   0  -5    0.60    3.20
 -13   0  -6   22.50    3.60
 -13   0  -6   25.30    4.40
 -13   0  -6   27.20    4.20
  13   1  -8   12.10    4.20
  13   1  -8    6.00    2.70
  13   1  -8    9.70    3.80
  13  -1  -8    9.80    2.70
  13  -1  -8   16.10    4.60
  13   1  -7   35.60    8.00
  13   1  -7   35.40    6.80
  13   1  -7   37.50    6.50
  13  -1  -7   34.00    6.10
  13  -1  -7   31.50    5.60
  13   1  -6    5.00    4.10
 -13   1   6    5.20    2.60
  13   1  -6    3.90    3.50
  13   1  -6    3.00    3.90
 -13  -1   6    6.70    4.00
  13  -1  -6    4.30    4.80
  13  -1  -6   -2.50    4.00
 -13  -1   6    0.30    4.60
 -13   1   5    9.20    2.30
  13   1  -5    5.60    3.30
  13   1  -5   18.70    7.50
  13   1  -5    5.00    3.50
  13  -1  -5    5.70    4.70
  13  -1  -5   12.20    4.90
 -13  -1   5    7.30    3.10
  13  -1  -5    6.80    4.10
 -13   1   4   -1.10    1.60
  13   1  -4   -1.70    3.40
  13   1  -4   -3.20    3.00
  13   1  -4   -8.20    7.10
  13  -1  -4    6.30    5.50
  13  -1  -4    5.20    5.10
 -13  -1   4    1.30    2.50
  13  -1  -4    2.80    4.30
  13   1  -3  122.99    7.50
 -13   1   3  130.69    5.20
  13   1  -3  129.89    8.80
  13   1  -3  142.89    8.00
  13  -1  -3  123.49    9.50
  13  -1  -3  116.69   11.50
 -13  -1   3  130.69    6.00
  13  -1  -3  132.99    8.60
  13  -1  -3  117.59    9.80
  13   1  -2 1155.38   33.90
  13   1  -2 1194.78   34.90
 -13   1   2 1162.78   33.30
  13   1  -2 1161.48   36.60
  13  -1  -2 1182.68   34.50
  13  -1  -2 1153.68   36.50
  13  -1  -2 1137.19   36.20
 -13  -1   2 1144.89   33.60
  13   1  -1    7.00    3.10
  13   1  -1    2.60    2.30
 -13   1   1    0.80    2.70
  13   1  -1   -4.70    3.60
 -13   1   1    3.60    1.50
  13  -1  -1   12.20    4.00
 -13  -1   1    0.10    2.40
  13  -1  -1    4.70    2.50
 -13   1   0  397.66   12.50
  13   1   0  396.86   13.20
  13   1   0  373.46   16.10
 -13   1   0  407.56   12.90
  13   1   0  388.06   12.70
  13  -1   0  414.16   16.00
  13  -1   0  390.86   13.40
 -13  -1   0  392.36   13.50
 -13   1  -1  134.69    5.90
  13   1   1  133.29    6.70
 -13   1  -1  122.39    6.20
  13   1   1  121.59    5.60
  13   1   1  113.09    9.70
 -13  -1  -1  135.09    6.60
 -13  -1  -1  125.29    8.80
 -13  -1  -1  117.29    6.80
  13  -1   1  131.59    6.90
  13  -1   1  107.69   10.80
 -13   1  -2   50.59    5.30
 -13   1  -2   46.00    4.20
  13   1   2   40.60    4.00
 -13  -1  -2   42.30    4.80
 -13  -1  -2   70.29    9.60
 -13  -1  -2   47.30    4.80
  13  -1   2   44.40    7.10
 -13  -1  -2   41.10    7.10
 -13  -1  -2   45.00    5.60
  13  -1   2   66.49   11.50
 -13   1  -3   -8.80    4.80
 -13   1  -3    0.80    2.40
 -13   1  -3    3.40    4.30
  13   1   3    0.20    2.60
 -13   1  -3    0.90    3.00
 -13  -1  -3    4.20    3.10
 -13  -1  -3    1.10    5.00
 -13  -1  -3    0.90    2.80
 -13  -1  -3    3.70    4.50
 -13  -1  -3    3.70    2.80
  13  -1   3   13.50    5.50
  13   1   4  195.38    8.80
 -13   1  -4  230.88   11.50
 -13   1  -4  189.58   14.30
 -13  -1  -4  189.78   11.50
 -13  -1  -4  192.98   10.20
  13  -1   4  201.98   12.40
 -13  -1  -4  183.98   12.50
 -13   1  -5  190.28    8.90
 -13   1  -5  185.48    8.40
  13   1   5  148.49    9.80
 -13   1  -5  190.18    8.90
 -13  -1  -5  180.98    8.80
 -13  -1  -5  185.38    9.50
 -13  -1  -5  180.38    9.60
  13  -1   5  173.58   11.00
 -13  -1  -5  188.08    9.50
 -13   1  -6    8.20    2.90
 -13  -1  -6    7.40    4.60
  13  -1   6    6.50    4.50
 -13  -1  -6    4.30    4.50
 -13  -1  -6    6.20    3.00
 -13  -1  -6    3.20    4.40
  13   2  -7    8.60    3.10
  13   2  -7   18.20    3.70
  13   2  -7    9.40    5.60
  13  -2  -7   17.10    3.90
  13  -2  -7   13.70    5.80
  13   2  -6   25.40    4.80
  13   2  -6   26.10    5.60
 -13   2   6   40.20    4.60
  13  -2  -6   25.80    6.20
  13  -2  -6   25.90    4.90
  13  -2  -6   38.40    5.60
 -13  -2   6   41.10    6.80
  13   2  -5    4.20    5.40
 -13   2   5    9.00    2.60
  13   2  -5    1.80    5.60
  13   2  -5    9.20    5.70
  13  -2  -5    7.50    4.70
 -13  -2   5    5.30    4.00
  13  -2  -5    5.30    5.00
 -13   2   4    1.70    1.80
  13   2  -4   -1.90    2.90
  13   2  -4    2.50    3.70
  13  -2  -4    2.40    5.70
 -13  -2   4   -1.20    4.00
  13  -2  -4  -10.00    6.80
  13  -2  -4    5.40    5.50
 -13   2   3    0.10    1.30
  13   2  -3   -2.70    2.60
  13   2  -3    4.70    3.70
  13  -2  -3    1.40    4.90
  13  -2  -3    0.10    4.80
 -13  -2   3   -3.10    3.90
  13  -2  -3   -3.10    5.30
  13   2  -2 1327.17   38.80
  13   2  -2 1302.57   40.50
 -13   2   2 1309.17   36.60
  13  -2  -2 1282.87   38.90
 -13  -2   2 1232.18   39.90
  13  -2  -2 1256.97   39.50
  13  -2  -2 1256.27   40.50
 -13   2   1    6.00    1.60
 -13   2   1    5.00    2.60
  13   2  -1   10.90    3.50
 -13  -2   1    7.90    5.40
 -13  -2   1    8.60    5.30
  13  -2  -1    0.40    4.10
  13  -2  -1   12.40    5.90
  13  -2  -1   -2.90    5.30
  13   2   0  274.07   10.90
 -13   2   0  299.57   10.30
  13   2   0  289.47   14.00
 -13   2   0  288.77    9.90
 -13  -2   0  302.97   11.80
  13  -2   0  286.17   12.30
 -13  -2   0  313.27   14.00
  13  -2   0  295.57   14.90
  13  -2   0  304.27   14.70
 -13  -2   0  297.17   13.20
 -13   2  -1   35.80    3.80
  13   2   1   22.80    3.70
  13   2   1   22.00    5.80
 -13   2  -1   36.10    4.30
 -13  -2  -1   56.29   10.00
 -13  -2  -1   30.20    5.10
  13  -2   1   27.00    5.60
 -13  -2  -1   28.50    5.20
 -13  -2  -1   34.50    5.20
  13  -2   1   30.60    5.30
 -13   2  -2 3894.31  113.49
  13   2   2 3978.00  112.99
 -13  -2  -2 4047.09  114.89
  13  -2   2 3978.70  115.89
 -13  -2  -2 4018.90  115.39
 -13  -2  -2 4058.39  113.79
 -13  -2  -2 4007.90  114.39
 -13  -2  -2 4437.36  119.49
 -13   2  -3    1.50    3.10
 -13   2  -3    3.20    2.60
  13   2   3    0.60    2.50
 -13   2  -3   -0.10    3.90
 -13  -2  -3    1.00    3.10
  13  -2   3   -1.20    4.50
 -13  -2  -3    6.40    4.70
 -13  -2  -3   -0.70    3.30
 -13  -2  -3    7.30    4.10
 -13  -2  -3   -0.80    3.10
  13   2   4   27.00    3.70
 -13   2  -4   34.30    4.70
 -13   2  -4   27.10    4.10
 -13   2  -4   31.80    4.10
 -13  -2  -4   33.60    6.20
  13  -2   4   27.40    5.40
 -13  -2  -4   25.10    5.50
 -13  -2  -4   29.90    4.40
 -13  -2  -4   33.80    5.70
 -13  -2  -4   27.40    4.70
 -13   2  -5  696.83   22.40
 -13   2  -5  808.32   25.60
 -13  -2  -5  695.63   23.50
 -13  -2  -5  738.63   23.20
 -13  -2  -5  723.43   23.80
 -13  -2  -5  660.33   26.90
  13  -2   5  726.43   24.40
 -13   2  -6    4.30    3.30
 -13   2  -6    4.60    3.30
 -13   2  -6    3.40    2.70
 -13  -2  -6    5.80    3.40
 -13  -2  -6    9.80    2.90
 -13  -2  -6    6.60    3.60
  13  -2   6    9.90    3.30
 -13  -2  -6    9.40    3.80
  13   3  -7  145.89    7.50
  13  -3  -7  133.69    7.60
  13   3  -6    4.70    7.30
  13   3  -6    5.40    3.30
  13  -3  -6    5.50    3.80
 -13  -3   6    2.40    3.70
  13  -3  -6    7.60    4.80
  13   3  -5   48.50    6.40
  13   3  -5   70.29   10.70
 -13   3   5   55.49    4.30
  13  -3  -5   40.50    5.90
  13  -3  -5   56.69    8.30
 -13  -3   5   59.29    6.60
  13   3  -4   -0.60    4.70
  13   3  -4   -2.30    2.80
 -13   3   4   -0.90    2.00
  13  -3  -4   -2.90    4.90
  13  -3  -4    0.90    5.70
  13  -3  -4    1.10    4.70
 -13  -3   4    3.30    3.90
  13   3  -3   48.50    8.30
 -13   3   3   62.09    3.80
  13   3  -3   54.79    6.50
 -13  -3   3   65.19    7.00
  13  -3  -3   66.89    9.20
  13  -3  -3   73.09    7.20
  13  -3  -3   57.29    8.20
  13   3  -2   35.20    6.30
  13   3  -2   47.80    7.90
 -13   3   2   52.99    5.30
 -13   3   2   44.60    3.20
  13  -3  -2   33.00    5.20
 -13  -3   2   57.49    7.70
  13  -3  -2   44.20    7.20
 -13  -3   2   41.60    6.60
  13  -3  -2   45.90    6.80
 -13   3   1    7.10    1.90
  13   3  -1   12.40    4.00
 -13   3   1    5.30    2.70
  13  -3  -1    3.00    4.90
 -13  -3   1    5.90    4.90
 -13  -3   1    3.40    4.20
  13  -3  -1    4.20    4.90
  13  -3  -1    7.90    3.70
 -13   3   0   22.20    3.40
  13   3   0   30.60    6.50
 -13   3   0   17.00    2.70
  13   3   0   24.70    3.80
  13  -3   0   16.90    5.10
 -13  -3   0   17.70    4.30
 -13  -3   0   15.90    4.20
  13  -3   0   25.00    4.50
  13  -3   0   20.90    5.60
 -13  -3   0   18.70    5.10
 -13  -3   0   24.60    5.20
 -13   3  -1 1030.40   30.90
  13   3   1 1007.30   35.10
 -13   3  -1 1084.09   31.20
 -13  -3  -1 1045.50   32.30
  13  -3   1 1045.60   34.40
 -13  -3  -1 1092.99   36.30
 -13  -3  -1 1027.70   31.60
 -13  -3  -1 1025.10   33.20
  13  -3   1  990.90   37.70
 -13  -3  -1 1035.30   33.00
  13   3   2   -1.60    5.30
  13   3   2    3.10    2.80
 -13   3  -2    7.00    2.50
 -13  -3  -2    7.60    4.60
  13  -3   2    8.70    4.40
 -13  -3  -2    4.30    4.10
 -13  -3  -2    6.70    3.60
 -13  -3  -2    2.10    3.20
  13  -3   2    5.90    4.60
  13   3   3    5.80    3.00
 -13   3  -3    1.10    3.60
 -13   3  -3    0.60    3.80
 -13   3  -3    1.20    2.40
 -13  -3  -3    2.30    3.80
 -13  -3  -3    3.10    3.40
  13  -3   3    5.90    4.40
 -13  -3  -3    1.00    3.50
 -13  -3  -3   -3.20    3.60
 -13   3  -4   37.70    4.70
  13   3   4   39.20    6.10
 -13   3  -4   34.90    5.70
 -13  -3  -4   42.20    5.90
 -13  -3  -4   34.20    5.20
 -13  -3  -4   34.90    5.80
  13  -3   4   37.20    5.20
 -13  -3  -4   42.60    6.30
 -13   3  -5   34.00    5.50
  13   3   5   20.80    8.50
 -13   3  -5   38.50    5.50
 -13   3  -5   32.20    5.10
  13  -3   5   45.90    6.20
 -13  -3  -5   53.19    8.80
 -13  -3  -5   46.00    5.70
 -13  -3  -5   40.00    6.30
  13   4  -6  151.38    7.90
 -13  -4   6  121.49    7.20
  13  -4  -6  151.48   11.50
  13   4  -5    3.00    3.30
  13  -4  -5    2.80    4.20
  13  -4  -5    7.80    4.30
 -13  -4   5    8.80    3.10
 -13   4   4    8.40    2.70
  13   4  -4    4.40    3.30
  13  -4  -4   11.00    4.10
 -13  -4   4    9.90    3.80
  13  -4  -4   12.60    4.50
  13  -4  -4    8.80    4.80
  13   4  -3    1.60    3.10
  13  -4  -3   -1.80    4.00
  13  -4  -3   -2.50    3.40
 -13  -4   3   -2.20    3.40
  13  -4  -3   -1.10    4.60
  13   4  -2  318.07   17.10
 -13   4   2  316.97   11.60
  13   4  -2  313.27   12.10
 -13   4   2  307.77   10.60
  13   4  -2  315.67   13.60
  13  -4  -2  303.07   14.80
  13  -4  -2  316.77   14.00
 -13  -4   2  328.47   15.10
 -13  -4   2  322.57   13.30
  13  -4  -2  309.67   12.80
 -13   4   1    0.40    2.20
 -13   4   1    0.20    2.80
  13   4  -1    8.80    4.10
  13   4  -1   12.80    5.70
 -13  -4   1    6.30    3.80
  13  -4  -1    9.30    4.70
  13  -4  -1   -6.00    4.50
 -13  -4   1   10.60    4.90
 -13  -4   1   -4.80    3.90
  13  -4  -1    3.60    3.50
 -13   4   0   12.90    3.20
  13   4   0   13.60    5.00
 -13   4   0   17.30    3.10
  13  -4   0   10.80    3.90
  13  -4   0   11.40    5.10
 -13  -4   0   10.80    4.30
  13  -4   0   13.20    5.10
 -13  -4   0    1.80    4.20
 -13  -4   0   10.60    4.70
 -13  -4   0   17.00    4.60
 -13   4  -1   54.99    7.70
 -13   4  -1   60.19    5.00
  13   4   1   71.39    7.10
  13   4   1   75.89    8.80
  13  -4   1   57.79    8.30
  13  -4   1   52.49    6.70
 -13  -4  -1   58.59    7.40
 -13  -4  -1   50.39    6.90
 -13  -4  -1   46.00    5.90
  13  -4   1   53.69    8.60
 -13  -4  -1   58.79    8.40
 -13  -4  -1   59.59    7.00
 -13   4  -2  655.03   20.50
  13   4   2  626.04   20.90
  13   4   2  623.94   23.60
 -13  -4  -2  647.24   21.90
 -13  -4  -2  676.23   22.00
  13  -4   2  628.94   23.00
  13  -4   2  633.74   21.30
 -13  -4  -2  663.13   22.60
 -13  -4  -2  660.33   21.30
  13   4   3   -5.70    5.50
 -13   4  -3    3.80    3.30
 -13   4  -3    3.90    2.60
 -13  -4  -3    6.40    3.80
 -13  -4  -3   10.10    4.00
  13  -4   3    0.70    3.90
 -13  -4  -3   -0.80    3.50
 -13   4  -4    4.50    2.80
 -13   4  -4   -1.00    2.30
 -13  -4  -4    1.90    3.60
 -13  -4  -4    4.60    3.30
  13  -4   4    5.20    3.20
 -13  -4  -4    4.40    3.20
 -13  -4  -4    3.90    3.80
  13   5  -4    7.80    3.30
 -13  -5   4    6.80    2.80
  13  -5  -4    8.50    3.70
  13  -5  -4    9.40    3.10
  13  -5  -3   13.50    3.00
 -13  -5   3   13.70    3.30
  13  -5  -3    8.40    4.90
  13  -5  -3    5.60    3.50
 -13   5   2   46.70    6.20
  13   5  -2   41.40    5.60
  13  -5  -2   48.90    6.50
 -13  -5   2   39.30    5.60
 -13  -5   2   51.29    7.90
  13  -5  -2   42.50    5.20
 -13   5   1   -2.70    2.90
 -13  -5   1    0.00    3.10
  13  -5  -1    2.00    3.40
 -13  -5   1    2.40    3.90
 -13  -5   1    1.80    3.30
  13  -5  -1    8.20    4.40
  13  -5  -1    4.10    4.00
  13   5   0   41.10    6.00
 -13   5   0   46.60    4.70
  13  -5   0   47.00    7.70
  13  -5   0   43.20    6.60
 -13  -5   0   38.40    6.20
  13  -5   0   38.50    5.40
 -13  -5   0   46.50    6.40
 -13  -5   0   47.10    6.40
 -13  -5   0   36.20    5.50
  13   5   1  315.67   14.80
 -13   5  -1  303.57   10.70
  13  -5   1  284.97   11.30
 -13  -5  -1  291.27   12.00
 -13  -5  -1  293.37   12.30
  13  -5   1  266.47   12.40
 -13  -5  -1  294.67   11.50
  13  -5   1  296.87   13.20
 -13  -5  -1  294.47   12.00
 -13   5  -2    9.60    2.70
  13  -5   2    6.50    3.50
 -13  -5  -2    3.20    3.60
 -13  -5  -2    7.50    3.10
 -13  -5  -2    5.70    2.90
 -13   5  -3   -4.00    2.40
 -13  -5  -3    0.60    2.10
 -13  -5  -3    1.40    2.60
  13  -5   3   -1.90    2.90
 -13  -5  -3    0.50    3.40
  14   0  -8  208.28    8.80
  14   0  -8  206.68   10.70
  14   0  -7    0.50    4.20
  14   0  -7   -2.20    3.20
  14   0  -6   -4.20    4.40
 -14   0   6   -0.70    3.00
  14   0  -6   -5.40    4.50
  14   0  -6   -3.60    4.10
  14   0  -5   -6.90    4.70
  14   0  -5    0.10    3.70
  14   0  -5   -3.50    4.00
 -14   0   5    2.40    2.60
  14   0  -4   68.89    8.30
  14   0  -4   77.29   10.30
 -14   0   4   65.79    4.60
  14   0  -4   64.99    7.60
  14   0  -3   -4.40    3.50
  14   0  -3    3.10    4.40
  14   0  -3    3.10    7.00
  14   0  -3   -3.70    4.10
  14   0  -2   -0.30    3.10
  14   0  -2    3.60    3.00
 -14   0   2    0.40    1.80
  14   0  -2   -5.80    4.80
  14   0  -1    0.20    3.20
 -14   0   1    0.60    1.90
  14   0  -1   -3.90    2.20
 -14   0   0 1259.67   37.10
  14   0   0 1227.38   37.50
 -14   0   0 1288.17   37.40
  14   0   0 1374.26   40.50
  14   0   1    1.00    2.70
  14   0   1    5.30    4.90
 -14   0  -1    0.10    2.40
 -14   0  -2   72.49    7.20
 -14   0  -2   62.39    5.70
 -14   0  -2   73.79    5.10
 -14   0  -3    4.30    5.10
 -14   0  -3    4.50    6.40
 -14   0  -3   -4.20    3.10
 -14   0  -3    1.40    2.90
 -14   0  -4  444.66   15.90
 -14   0  -4  444.36   17.50
 -14   0  -4  431.86   15.20
 -14   0  -4  443.06   16.30
 -14   0  -5    0.80    3.30
 -14   0  -5   -1.80    3.30
 -14   0  -5   -1.90    3.30
 -14   0  -6   37.30    5.70
 -14   0  -6   40.20    5.50
 -14   0  -6   44.00    5.50
  14   1  -8   56.29    5.20
  14   1  -8   49.80    7.30
  14  -1  -8   61.29    5.00
  14  -1  -8   58.89    8.20
  14   1  -7  375.36   14.80
  14   1  -7  381.06   14.50
  14   1  -7  366.16   16.30
  14  -1  -7  382.86   16.70
  14   1  -6    2.20    4.30
 -14   1   6    5.10    2.90
  14   1  -6    0.50    4.00
  14   1  -6    5.80    3.90
  14  -1  -6   -1.20    3.70
 -14  -1   6   10.80    4.70
 -14  -1   6   10.10    4.50
  14  -1  -6    4.00    4.60
  14   1  -5  442.16   16.10
  14   1  -5  420.86   18.30
 -14   1   5  423.86   14.00
  14   1  -5  439.36   17.50
  14  -1  -5  436.06   18.40
 -14  -1   5  420.16   14.80
  14  -1  -5  424.16   17.70
  14  -1  -5  408.56   16.60
  14   1  -4   -3.10    3.80
  14   1  -4    4.50    7.00
 -14   1   4   -0.30    1.90
  14   1  -4   -3.70    3.20
  14  -1  -4    1.10    4.20
  14  -1  -4   -3.70    4.50
 -14  -1   4    0.20    2.70
  14  -1  -4   -2.80    4.90
  14   1  -3  325.57   14.70
  14   1  -3  344.37   13.00
 -14   1   3  351.26   11.00
  14   1  -3  313.87   17.80
 -14  -1   3  327.17   11.50
  14  -1  -3  331.37   15.10
  14  -1  -3  332.67   16.00
  14  -1  -3  332.77   14.10
 -14   1   2   62.59    3.70
  14   1  -2   66.49    9.70
  14   1  -2   69.09    5.90
  14   1  -2   68.19    7.00
  14  -1  -2   71.09    8.10
  14  -1  -2   65.29    6.80
 -14  -1   2   62.89    4.80
  14  -1  -2   66.79    8.10
  14  -1  -2   62.69   11.20
  14  -1  -2   69.19    9.00
 -14   1   1  199.68    8.30
  14   1  -1  199.78    8.60
 -14   1   1  205.68    7.50
  14   1  -1  193.08   10.20
  14   1  -1  212.48   10.90
  14  -1  -1  236.48   12.60
  14  -1  -1  202.58    9.10
  14  -1  -1  203.38   10.40
  14  -1  -1  220.68   11.30
 -14   1   0 1324.57   37.70
  14   1   0 1262.77   38.40
  14   1   0 1377.76   41.70
 -14   1   0 1309.57   37.90
 -14  -1   0 1282.07   39.40
  14  -1   0 1285.77   38.60
  14  -1   0 1321.77   40.50
  14   1   1    2.80    2.40
  14   1   1    2.50    4.60
 -14   1  -1    0.60    2.20
 -14  -1  -1   -5.30    4.30
  14  -1   1    6.00    6.20
  14  -1   1   -3.60    5.30
 -14  -1  -1    1.70    2.90
 -14   1  -2   18.20    3.10
  14   1   2   11.90    2.90
 -14  -1  -2   12.70    4.60
 -14  -1  -2   16.10    3.70
 -14  -1  -2   18.10    3.60
  14  -1   2   14.20    6.90
 -14  -1  -2    9.80    3.40
 -14  -1  -2   22.80    6.10
 -14   1  -3  251.57   10.10
 -14   1  -3  241.68   11.50
 -14   1  -3  245.18    9.90
  14   1   3  253.57   10.20
 -14  -1  -3  259.37   11.00
 -14  -1  -3  245.78   10.20
 -14  -1  -3  245.38   10.50
 -14  -1  -3  265.07   12.10
  14  -1   3  265.77   16.70
 -14   1  -4  329.07   13.30
 -14   1  -4  347.57   13.00
 -14   1  -4  346.37   12.40
  14   1   4  318.37   13.10
 -14  -1  -4  353.56   13.70
 -14  -1  -4  330.17   13.40
 -14  -1  -4  337.77   12.80
  14  -1   4  350.66   15.40
 -14  -1  -4  336.67   13.90
 -14  -1  -4  342.07   14.70
 -14   1  -5   14.00    4.20
 -14   1  -5   23.70    4.10
 -14   1  -5   18.80    4.00
 -14  -1  -5    9.90    4.40
 -14  -1  -5   15.20    4.00
 -14  -1  -5   15.60    4.00
  14  -1   5   18.00    7.50
 -14  -1  -5   15.40    4.00
 -14   1  -6  199.98    8.50
 -14   1  -6  194.18    8.50
 -14   1  -6  178.88    8.70
 -14  -1  -6  183.98    8.70
 -14  -1  -6  187.38    8.90
 -14  -1  -6  193.88    9.00
  14   2  -7   90.59    9.60
  14   2  -7  103.49    6.90
  14   2  -7   92.89    7.00
  14  -2  -7   73.59   10.10
  14  -2  -7  106.59    7.10
 -14   2   6    3.30    3.00
  14   2  -6   -1.70    4.40
  14   2  -6   -2.60    4.30
  14  -2  -6    0.20    4.80
  14  -2  -6   -2.70    5.70
  14  -2  -6    4.10    3.90
  14   2  -5    0.00    3.40
 -14   2   5    1.70    2.30
  14   2  -5    1.20    3.90
  14  -2  -5   -0.90    4.50
  14  -2  -5   -3.30    5.70
  14  -2  -5    0.10    4.50
  14   2  -4   20.90    5.20
 -14   2   4   17.40    2.50
  14   2  -4   17.30    3.50
  14  -2  -4   27.80    5.50
 -14  -2   4   18.60    4.80
  14  -2  -4   16.50    5.10
  14  -2  -4   19.60    6.40
 -14   2   3   47.70    3.30
  14   2  -3   31.50    5.70
  14   2  -3   44.20    7.40
  14  -2  -3   53.69    8.20
 -14  -2   3   39.50    6.70
  14  -2  -3   34.70    5.70
  14  -2  -3   40.80    6.40
  14   2  -2    2.20    3.20
 -14   2   2    2.40    1.60
  14  -2  -2    4.60    4.40
 -14  -2   2    4.60    6.80
  14  -2  -2    3.60    4.90
  14  -2  -2   -3.10    5.50
 -14  -2   2   -3.50    4.10
 -14   2   1  418.36   13.10
  14   2  -1  449.16   15.80
  14   2  -1  425.96   16.90
 -14   2   1  392.26   13.60
 -14  -2   1  381.86   16.30
  14  -2  -1  419.36   17.90
  14  -2  -1  407.76   15.60
 -14  -2   1  410.36   15.90
  14   2   0 1264.67   38.50
 -14   2   0 1142.89   33.90
  14   2   0 1170.88   34.40
 -14   2   0 1196.28   34.20
  14  -2   0 1131.99   37.30
 -14  -2   0 1175.28   36.50
 -14  -2   0 1154.88   35.20
 -14  -2   0 1146.09   36.40
  14  -2   0 1186.78   35.90
  14  -2   0 1111.69   37.00
 -14   2  -1    0.90    3.20
 -14   2  -1   -2.20    2.20
  14   2   1    1.50    2.60
 -14  -2  -1    0.40    3.40
 -14  -2  -1   -0.40    4.40
 -14  -2  -1    6.10    3.80
  14  -2   1   -4.10    4.60
  14  -2   1    4.90    4.50
  14   2   2 4032.70  120.99
 -14   2  -2 4419.26  116.69
  14   2   2 4117.39  115.99
 -14  -2  -2 4338.07  116.79
 -14  -2  -2 4368.76  117.59
  14  -2   2 3630.14  124.19
  14   2   3    3.40    3.00
 -14   2  -3   -2.10    4.10
 -14   2  -3   -1.00    4.30
 -14  -2  -3   10.10    4.90
  14  -2   3   -3.50    4.60
 -14  -2  -3    0.00    3.90
  14   2   4   58.89    7.20
 -14   2  -4   84.39    6.60
 -14   2  -4   73.49    5.70
 -14   2  -4   79.29    6.40
  14  -2   4   71.49    8.10
 -14  -2  -4   80.29    6.60
 -14  -2  -4   78.09    7.20
 -14  -2  -4   74.89    6.70
 -14  -2  -4   69.39    7.90
 -14  -2  -4   63.79    7.10
 -14   2  -5    4.90    3.20
 -14   2  -5    7.10    3.20
 -14   2  -5    6.90    4.80
 -14  -2  -5    6.40    3.60
 -14  -2  -5    3.80    3.60
 -14  -2  -5   -3.00    3.10
 -14  -2  -5    4.10    3.80
  14  -2   5    2.70    3.80
 -14   2  -6   85.39    6.40
 -14   2  -6  100.49    5.60
 -14  -2  -6   95.49    6.50
 -14  -2  -6   95.79    6.20
  14  -2   6   84.29    6.40
 -14  -2  -6   98.49    7.10
  14   3  -7  185.48    8.50
  14  -3  -7  178.38    8.30
  14   3  -6   -1.70    3.20
  14   3  -6    5.40    6.30
 -14  -3   6   -2.10    3.50
  14  -3  -6   -1.70    4.30
  14  -3  -6    4.10    4.00
  14   3  -5    3.40    5.30
 -14   3   5    6.30    2.70
  14   3  -5    3.70    3.40
 -14  -3   5    7.80    3.80
  14  -3  -5    5.50    4.20
  14  -3  -5    4.90    3.90
  14   3  -4   -4.10    4.80
 -14   3   4   -0.20    2.20
  14   3  -4    6.20    3.50
  14  -3  -4    9.10    4.90
 -14  -3   4    6.40    4.10
  14  -3  -4   -3.10    4.40
  14  -3  -4    5.10    4.60
 -14   3   3  230.88    8.10
  14   3  -3  224.58   11.90
  14   3  -3  222.18   13.00
  14  -3  -3  223.18   12.70
  14  -3  -3  209.08   10.60
  14  -3  -3  220.98   11.70
 -14  -3   3  220.68   10.90
  14   3  -2    5.60    4.30
 -14   3   2    4.80    3.50
 -14   3   2    0.40    1.90
  14  -3  -2    4.40    3.70
  14  -3  -2   -1.20    4.60
  14  -3  -2    6.10    4.70
 -14  -3   2   -2.90    3.80
 -14  -3   2   -1.40    7.40
 -14   3   1   68.89    5.20
  14   3  -1   72.29    8.00
 -14   3   1   67.59    4.50
  14  -3  -1   63.89    8.30
  14  -3  -1   63.59    6.50
 -14  -3   1   70.39    7.40
  14  -3  -1   48.30    8.60
  14   3   0  164.38    8.60
 -14   3   0  172.48    7.30
  14   3   0  182.18   10.60
 -14   3   0  154.38    7.20
 -14  -3   0  155.78    9.90
 -14  -3   0  149.69    8.50
 -14  -3   0  159.08    9.90
  14  -3   0  130.89   10.50
  14  -3   0  158.38    9.20
 -14  -3   0  162.28    9.30
  14  -3   0  162.28   11.20
 -14   3  -1   44.20    6.50
  14   3   1   54.39    6.00
 -14   3  -1   53.89    4.60
  14  -3   1   39.10    6.00
 -14  -3  -1   46.70    7.00
 -14  -3  -1   49.20    6.40
  14  -3   1   49.60    7.00
 -14  -3  -1   45.80    6.60
 -14  -3  -1   45.50    5.90
  14  -3   1   53.99    7.70
  14   3   2   14.80    6.70
 -14   3  -2   12.30    3.00
  14   3   2    4.40    3.50
  14  -3   2   16.40    5.10
 -14  -3  -2    2.80    4.00
 -14  -3  -2   10.80    4.70
 -14  -3  -2    3.70    3.70
 -14   3  -3   78.29    5.60
 -14   3  -3   76.09    6.60
  14   3   3   84.29    6.70
 -14  -3  -3   53.89    6.90
 -14  -3  -3   72.29    6.40
 -14  -3  -3   71.89    7.10
 -14  -3  -3   70.99    7.00
  14  -3   3   73.79    8.30
  14   3   4   33.80    7.80
 -14   3  -4   39.90    4.70
 -14   3  -4   35.20    5.50
  14  -3   4   41.70    7.30
 -14  -3  -4   37.60    5.20
 -14  -3  -4   38.90    5.40
 -14  -3  -4   38.40    5.80
 -14  -3  -4   47.50    6.30
 -14   3  -5   45.60    4.90
 -14   3  -5   47.50    5.20
  14  -3   5   47.90    5.80
 -14  -3  -5   55.59    6.10
 -14  -3  -5   44.30    5.60
 -14  -3  -5   45.80    5.70
  14   4  -6    3.50    2.90
 -14  -4   6   -4.30    2.90
  14   4  -5    6.70    5.80
  14  -4  -5    9.80    4.20
 -14  -4   5    8.70    3.10
  14  -4  -5    1.30    3.80
  14   4  -4   32.50    6.30
  14  -4  -4   40.40    6.30
 -14  -4   4   31.00    6.20
 -14   4   3   26.80    4.20
  14   4  -3   22.60    4.10
  14  -4  -3   31.40    5.50
 -14  -4   3   35.10    5.80
  14  -4  -3   24.70    4.90
  14  -4  -3   34.10    5.10
  14   4  -2    4.80    6.10
 -14   4   2    3.80    3.80
 -14   4   2   -4.00    2.40
  14  -4  -2    3.40    4.60
  14  -4  -2    2.00    4.10
 -14  -4   2   -2.70    3.70
 -14  -4   2    0.80    5.70
  14  -4  -2    7.70    3.50
 -14   4   1  539.75   17.40
  14   4  -1  583.04   20.40
 -14   4   1  539.55   17.70
  14   4  -1  549.65   22.10
  14  -4  -1  527.15   19.00
 -14  -4   1  537.85   19.20
  14  -4  -1  534.65   20.80
 -14  -4   1  553.94   18.90
 -14  -4   1  548.05   19.90
  14  -4  -1  546.65   20.00
 -14   4   0  108.09    6.20
 -14   4   0   96.39    6.80
 -14  -4   0  115.99   10.00
  14  -4   0   83.69    7.20
 -14  -4   0   84.49    8.10
 -14  -4   0   90.49    7.80
  14  -4   0  105.79    8.80
  14  -4   0  104.49    9.50
 -14  -4   0  106.49    8.00
 -14   4  -1   -2.20    2.50
  14   4   1   -0.20    5.20
 -14  -4  -1   -1.20    4.00
 -14  -4  -1   -4.30    3.40
  14  -4   1    2.00    5.40
  14  -4   1    8.40    3.70
 -14  -4  -1    3.40    5.10
 -14  -4  -1   -4.30    3.80
 -14  -4  -1    1.10    3.80
  14  -4   1    4.10    3.90
 -14   4  -2  722.53   22.90
  14   4   2  728.13   26.10
 -14  -4  -2  740.23   24.70
 -14  -4  -2  760.02   23.70
 -14  -4  -2  706.23   24.00
  14  -4   2  760.72   25.40
  14   4   3    0.30    8.90
 -14   4  -3    2.70    2.40
 -14  -4  -3   -0.80    3.60
  14  -4   3    5.40    3.80
 -14  -4  -3    1.60    3.20
 -14  -4  -3   11.50    3.50
 -14  -4  -3    6.00    4.10
  14   4   4   13.90    5.60
 -14   4  -4    9.30    4.20
 -14  -4  -4    4.00    4.50
 -14  -4  -4   19.00    3.50
 -14  -4  -4   16.90    3.50
  14   5  -4    0.00    3.20
  14  -5  -4    2.20    3.20
  14  -5  -4   11.10    7.10
 -14  -5   4    1.80    2.30
  14   5  -3   36.20    6.40
  14  -5  -3   38.60    4.90
  14  -5  -3   36.50    5.70
 -14  -5   3   34.20    4.60
  14  -5  -3   28.20    5.00
  14   5  -2   -0.80    3.90
  14  -5  -2    3.80    2.60
 -14  -5   2    2.70    2.60
  14  -5  -2   -0.40    4.30
  14  -5  -2    1.90    3.50
 -14   5   1   98.59    6.70
  14   5  -1   92.59    8.90
  14   5  -1  116.19    7.10
  14  -5  -1  122.19    7.00
  14  -5  -1  114.29    8.90
  14  -5  -1  120.19    8.00
 -14  -5   1  109.79    9.50
 -14  -5   1  120.99    7.30
 -14  -5   0  111.39    7.40
  14  -5   0  115.29    6.80
 -14  -5   0  111.89    6.80
  14  -5   0  103.59    7.80
  14  -5   0  111.19    8.80
 -14  -5   0  104.69    7.40
 -14   5  -1    3.10    2.40
  14   5   1    1.40    5.50
 -14  -5  -1    6.90    4.50
 -14  -5  -1    7.60    3.10
  14  -5   1    6.10    3.60
 -14  -5  -1    3.50    3.00
  14  -5   1   10.70    5.00
  14  -5   1    3.50    2.70
 -14   5  -2    0.60    2.50
  14   5   2    5.40    6.30
 -14  -5  -2   -0.30    2.70
 -14  -5  -2    1.70    2.30
 -14  -5  -2    0.80    3.80
  14  -5   2   -2.70    3.00
  15   0  -8   76.49    7.30
  15   0  -8   66.99    5.40
  15   0  -7    0.40    4.00
  15   0  -7    3.70    3.30
 -15   0   6  778.72   23.40
  15   0  -6  718.53   27.20
  15   0  -6  735.53   25.40
  15   0  -5    4.20    4.10
 -15   0   5   -0.80    2.80
  15   0  -5   -6.80    4.60
 -15   0   4   24.70    3.20
  15   0  -4   27.30    6.40
  15   0  -4   29.00    5.70
  15   0  -3   -8.30    6.90
  15   0  -3   -5.50    3.40
  15   0  -3   -2.50    4.00
 -15   0   3    2.50    2.20
  15   0  -2   16.80    4.10
 -15   0   1    3.50    2.40
  15   0  -1    1.20    5.50
  15   0  -1   -3.80    3.30
  15   0   0   83.39   12.80
 -15   0   0   96.69    6.20
  15   0   0  107.79    8.80
 -15   0  -1   -0.30    3.60
  15   0   1   14.30    5.50
 -15   0  -1    7.20    2.90
 -15   0  -2   16.10    4.30
 -15   0  -2   25.70    3.70
 -15   0  -3    4.30    5.00
 -15   0  -3    2.80    4.90
 -15   0  -3   -2.80    2.90
 -15   0  -3    1.80    3.80
 -15   0  -4  891.21   27.60
 -15   0  -4  840.12   28.20
 -15   0  -4  864.11   27.50
 -15   0  -4  873.51   26.80
 -15   0  -5    3.80    3.80
 -15   0  -5   -1.30    3.40
 -15   0  -5    3.00    3.50
 -15   0  -6   34.00    5.10
 -15   0  -6   39.70    5.50
  15   1  -8   48.20    4.30
  15   1  -8   38.70    6.90
  15  -1  -8   39.30    4.20
  15   1  -7   81.69    8.40
  15   1  -7   94.99    8.90
  15   1  -7   85.79    7.30
  15  -1  -7   77.59    9.30
  15  -1  -7   85.99    6.90
  15   1  -6    0.00    3.90
 -15   1   6    6.10    3.10
  15   1  -6   -0.90    3.70
  15   1  -6   -3.40    3.70
 -15  -1   6    1.10    3.90
  15  -1  -6   -0.90    3.80
  15  -1  -6   -2.50    4.80
 -15  -1   6   10.60    5.60
  15   1  -5  138.69   10.90
 -15   1   5  158.68    9.00
  15   1  -5  152.88   11.20
 -15  -1   5  145.29   11.70
  15  -1  -5  168.58   11.10
  15  -1  -5  174.28   16.50
  15  -1  -5  160.88    9.80
  15   1  -4   -1.20    4.00
  15   1  -4    1.20    3.70
 -15   1   4    1.40    2.10
  15   1  -4    0.80    6.60
 -15  -1   4   -0.90    3.20
  15  -1  -4    4.90    4.40
  15  -1  -4    0.20    4.50
 -15   1   3  207.28    7.50
  15   1  -3  195.88    9.70
  15   1  -3  200.08   11.50
  15  -1  -3  195.48   11.90
  15  -1  -3  191.08   12.70
  15  -1  -3  190.98   10.90
 -15  -1   3  184.78    8.30
 -15   1   2  209.58    7.80
  15   1  -2  211.08   11.20
  15   1  -2  192.88    9.80
  15  -1  -2  201.98   13.70
 -15  -1   2  236.58   12.30
  15  -1  -2  213.18   11.90
 -15  -1   2  194.98    8.60
  15  -1  -2  205.48   11.90
 -15   1   1   10.10    2.30
  15   1  -1    9.00    4.30
  15   1  -1    5.60    3.60
  15  -1  -1   12.00    6.60
  15  -1  -1   10.10    4.60
  15  -1  -1   11.50    5.90
 -15  -1   1   13.60    4.70
 -15   1   0    6.40    2.60
  15   1   0   11.70    4.20
 -15   1   0    1.60    2.70
  15  -1   0    4.60    7.40
 -15  -1   0    4.40    3.60
  15  -1   0    9.20    4.70
  15  -1   0   -5.90    6.50
 -15  -1   0    4.20    4.30
  15   1   1  839.42   30.70
 -15   1  -1  884.61   26.20
  15  -1   1  824.22   29.40
  15  -1   1  888.31   29.30
 -15  -1  -1  863.31   26.60
 -15  -1  -1  866.81   27.80
  15   1   2   11.80    5.40
  15   1   2   -0.90    3.30
 -15   1  -2   -2.10    2.50
  15  -1   2   -4.50    6.50
 -15  -1  -2   -1.00    4.00
 -15  -1  -2    0.30    3.00
  15  -1   2    4.40    5.60
 -15  -1  -2    1.90    4.00
 -15   1  -3    1.40    4.20
  15   1   3    1.90    4.00
 -15   1  -3   -6.60    4.60
 -15   1  -3   -0.80    2.60
  15  -1   3   -0.20    5.90
 -15  -1  -3   -2.20    3.00
 -15  -1  -3   -5.30    3.60
 -15  -1  -3    4.70    4.70
 -15  -1  -3    5.00    3.70
 -15  -1  -3    6.40    4.50
 -15   1  -4  243.68   10.10
 -15   1  -4  238.38   10.00
 -15   1  -4  253.07   11.00
 -15  -1  -4  228.98   11.10
  15  -1   4  234.78   13.20
 -15  -1  -4  227.78   10.70
 -15  -1  -4  225.48   10.20
 -15  -1  -4  233.98   11.10
 -15  -1  -4  226.18   11.90
 -15   1  -5    3.20    3.20
 -15   1  -5    5.10    4.00
 -15   1  -5   -0.30    2.90
 -15  -1  -5    6.10    6.40
  15  -1   5   -8.50    5.10
 -15  -1  -5    5.20    3.80
 -15  -1  -5    1.50    3.30
 -15  -1  -5    2.00    3.40
 -15   1  -6    1.80    2.80
 -15   1  -6    5.90    3.60
 -15  -1  -6    9.10    3.70
 -15  -1  -6    9.60    4.00
 -15  -1  -6    5.50    2.80
  15   2  -7   17.90    4.10
  15   2  -7   13.40    4.90
  15  -2  -7   17.10    3.40
  15  -2  -7   11.80    7.90
 -15   2   6    3.20    3.40
  15   2  -6   11.90    4.80
  15   2  -6   -3.80    4.40
  15   2  -6   -1.40    3.60
 -15  -2   6    0.80    3.90
  15  -2  -6   -0.70    3.70
  15  -2  -6    9.90    4.40
  15  -2  -6   -5.20    6.10
  15   2  -5   -3.10    3.50
  15   2  -5    6.10    4.70
 -15  -2   5    0.30    3.40
  15  -2  -5    2.30    4.50
  15  -2  -5   -1.80    6.00
  15  -2  -5   -4.30    4.00
  15   2  -4   12.90    4.80
 -15   2   4   13.90    2.60
 -15  -2   4   17.20    4.30
  15  -2  -4   16.60    5.30
  15  -2  -4   13.10    6.60
  15   2  -3  329.27   13.40
  15   2  -3  328.57   15.50
 -15   2   3  330.57   11.10
  15  -2  -3  328.07   14.60
  15  -2  -3  330.37   13.80
 -15  -2   3  336.27   13.60
  15   2  -2   90.19    8.00
 -15   2   2   99.89    4.90
  15   2  -2   83.79    7.40
  15  -2  -2   99.49    8.80
  15  -2  -2  107.29   10.20
 -15  -2   2   98.49    7.70
 -15  -2   2   73.29   10.20
  15  -2  -2   93.29    7.90
 -15   2   1  154.98    6.60
  15   2  -1  181.28    9.60
 -15   2   1  148.69    7.40
  15   2  -1  165.68   10.10
  15  -2  -1  147.49    9.10
 -15  -2   1  155.08   10.40
  15  -2  -1  148.29   11.30
 -15  -2   1  165.18    9.70
  15  -2  -1  157.38   10.50
 -15   2   0   17.50    3.00
 -15   2   0   16.00    2.90
  15  -2   0   22.40    5.50
 -15  -2   0   19.10    5.80
 -15  -2   0   14.90    4.50
  15  -2   0   19.20    7.00
  15  -2   0   18.50    4.40
 -15  -2   0   16.70    4.70
 -15   2  -1  400.46   13.40
  15   2   1  365.36   13.50
  15   2   1  371.76   18.60
 -15  -2  -1  379.66   14.00
 -15  -2  -1  380.46   14.40
 -15  -2  -1  395.66   15.30
  15  -2   1  392.96   16.80
  15   2   2  938.51   33.80
 -15   2  -2  963.90   28.80
  15   2   2  927.61   28.50
 -15  -2  -2  938.91   30.30
  15  -2   2  960.80   31.40
 -15  -2  -2  943.41   29.70
 -15  -2  -2  943.31   28.90
 -15  -2  -2  922.91   31.00
 -15   2  -3   -0.50    2.90
  15   2   3    1.10    4.00
 -15   2  -3    7.30    4.50
  15   2   3    1.30    6.20
 -15  -2  -3   -1.60    4.20
 -15  -2  -3    0.00    3.80
 -15  -2  -3    5.00    3.40
  15  -2   3    2.80    4.70
 -15  -2  -3   -0.70    3.80
 -15   2  -4   23.10    5.70
 -15   2  -4   25.90    4.00
  15   2   4   27.00    6.00
 -15  -2  -4   19.80    4.20
 -15  -2  -4   14.70    4.60
  15  -2   4   19.80    4.40
 -15  -2  -4   18.50    4.30
 -15  -2  -4   29.30    4.80
 -15  -2  -4   31.90    4.90
 -15   2  -5  106.39    6.60
 -15   2  -5  103.79    7.00
 -15  -2  -5  104.69    7.10
  15  -2   5   97.49    8.20
 -15  -2  -5  106.79    7.40
 -15  -2  -5   99.59    7.50
  15   3  -6    9.30    5.90
  15   3  -6   -4.90    4.20
  15  -3  -6   -3.30    3.90
  15  -3  -6    1.90    3.20
 -15  -3   6    0.20    3.30
  15   3  -5   51.59   10.50
 -15   3   5   50.79    5.30
  15   3  -5   50.89    6.70
  15  -3  -5   51.49    7.40
 -15  -3   5   37.60    5.80
  15  -3  -5   47.90    7.90
  15   3  -4   -3.40    2.90
  15   3  -4   -2.40    5.00
 -15   3   4   -0.30    2.50
 -15  -3   4   -3.30    3.20
  15  -3  -4    1.00    4.40
  15  -3  -4    0.40    4.30
  15   3  -3  228.78   11.20
 -15   3   3  235.38    8.70
  15   3  -3  232.68   13.70
  15  -3  -3  225.68   10.90
 -15  -3   3  235.68   11.20
  15  -3  -3  249.97   13.30
  15  -3  -3  242.48   12.20
  15   3  -2   53.99    8.20
 -15   3   2   41.40    4.00
  15   3  -2   42.00    5.40
  15  -3  -2   40.20    6.20
 -15  -3   2   60.39    9.40
  15  -3  -2   45.90    7.40
 -15  -3   2   48.60    6.20
  15  -3  -2   34.60    6.20
 -15   3   1   56.59    4.60
  15   3  -1   57.79    7.90
 -15   3   1   57.29    5.30
  15  -3  -1   61.79    8.70
 -15  -3   1   49.30    6.50
  15  -3  -1   61.59    8.10
 -15  -3   1   55.09    8.00
  15  -3  -1   60.49    6.50
 -15   3   0   -0.70    3.00
 -15   3   0    2.10    2.60
  15  -3   0    3.00    3.80
 -15  -3   0    0.40    4.40
 -15  -3   0    7.00    4.40
 -15  -3   0    4.10    4.90
  15  -3   0    5.20    5.50
  15  -3   0   -0.10    4.40
  15   3   1 9927.71  270.87
  15   3   1 9039.70  269.17
 -15   3  -1 9487.35  266.77
  15  -3   1 9722.33  267.97
 -15  -3  -1 9901.21  267.87
 -15  -3  -1 9142.58  268.87
 -15  -3  -1 9658.03  268.77
  15  -3   1 9897.61  268.47
  15  -3   1 9999.00  269.77
  15   3   2   -1.00    4.20
  15   3   2    8.00    6.00
 -15   3  -2    0.50    2.60
  15  -3   2   -0.80    4.20
 -15  -3  -2   -6.40    3.60
 -15  -3  -2   -2.30    3.80
 -15  -3  -2   -1.30    3.50
 -15  -3  -2   -0.90    3.80
 -15   3  -3   11.40    3.10
  15   3   3    2.70    4.70
 -15  -3  -3    7.80    4.10
 -15  -3  -3    9.90    4.00
 -15  -3  -3   13.50    3.90
 -15   3  -4   74.89    6.50
 -15   3  -4   75.29    5.50
 -15  -3  -4   73.09    7.20
 -15  -3  -4   67.19    9.30
 -15  -3  -4   75.79    6.80
 -15  -3  -4   71.29    6.90
  15  -3   4   77.69    7.30
 -15   3  -5   12.50    3.00
 -15   3  -5    6.20    3.00
 -15  -3  -5   10.50    3.70
 -15  -3  -5   17.40    4.10
  15  -3   5    5.80    2.90
 -15  -3  -5   11.70    3.00
  15   4  -5   -0.80    2.90
  15  -4  -5    1.60    3.40
 -15  -4   5    5.30    2.60
  15  -4  -5    2.10    3.50
  15   4  -4   10.60    3.80
  15  -4  -4    7.20    4.20
  15  -4  -4    6.80    4.20
 -15  -4   4   11.30    3.70
  15  -4  -4   -0.20    3.50
 -15   4   3  227.58    9.00
  15   4  -3  231.18   11.20
  15   4  -3  243.08   15.90
  15  -4  -3  250.77   12.60
  15  -4  -3  261.87   12.10
  15  -4  -3  223.38   10.40
 -15  -4   3  231.38   10.80
  15   4  -2   17.10    4.00
 -15   4   2   25.50    3.50
  15  -4  -2   22.50    3.90
  15  -4  -2   23.10    4.50
 -15  -4   2   25.70    4.40
 -15  -4   2   34.30    6.30
 -15   4   1  245.88    9.90
 -15   4   1  238.78    9.80
  15   4  -1  244.78   12.10
  15   4  -1  255.47   14.40
 -15  -4   1  239.08   11.10
  15  -4  -1  245.38   12.80
  15  -4  -1  243.98   11.80
  15  -4  -1  237.68   11.00
 -15  -4   1  244.28   11.90
 -15   4   0   34.20    4.00
 -15   4   0   22.10    4.70
 -15  -4   0   35.20    5.30
  15  -4   0   27.60    5.40
  15  -4   0   31.50    5.50
 -15  -4   0   41.10    6.60
  15  -4   0   19.50    5.00
 -15  -4   0   22.30    5.30
  15   4   1  407.56   17.30
 -15   4  -1  408.86   13.90
  15  -4   1  383.46   19.90
 -15  -4  -1  398.76   15.20
 -15  -4  -1  392.36   15.50
  15  -4   1  389.46   16.30
 -15  -4  -1  395.16   14.50
  15  -4   1  417.86   14.80
 -15   4  -2  281.37   10.80
  15   4   2  303.17   14.60
 -15  -4  -2  291.67   12.30
 -15  -4  -2  293.57   11.60
 -15  -4  -2  285.47   11.90
 -15   4  -3    5.10    3.70
  15   4   3    9.40    4.90
 -15  -4  -3    5.10    4.30
 -15  -4  -3    4.10    3.00
  15  -4   3    2.80    3.00
 -15  -4  -3    6.30    4.20
 -15  -4  -3    4.10    3.20
 -15  -4  -4  225.48    8.80
 -15  -4  -4  194.88    9.00
  15  -4   4  213.88    9.00
 -15  -4  -4  199.08    9.30
  15   5  -3   23.80    3.90
  15  -5  -3   16.50    4.30
  15  -5  -3   19.60    3.10
  15  -5  -3   17.50    3.30
 -15  -5   3   26.00    4.10
  15   5  -2    1.80    3.50
 -15  -5   2    2.70    2.50
  15  -5  -2    2.10    2.60
  15  -5  -2    3.60    3.80
  15  -5  -2    1.70    3.40
  15   5  -1   -2.50    3.80
 -15   5   1    3.20    3.70
  15  -5  -1    6.10    3.60
 -15  -5   1    3.60    3.50
 -15  -5   1    0.90    3.20
  15  -5  -1    5.90    3.70
  15  -5  -1    3.70    2.50
 -15   5   0   -0.40    2.90
  15  -5   0    0.30    2.60
 -15  -5   0    2.30    3.10
  15  -5   0   -3.70    3.40
 -15  -5   0    0.20    3.40
 -15  -5   0   -2.00    3.80
  15  -5   0   -2.30    3.80
 -15   5  -1   29.90    3.50
 -15  -5  -1   30.40    8.90
 -15  -5  -1   26.70    4.40
 -15  -5  -1   22.30    3.50
  15  -5   1   16.90    3.60
  15   5   2   -4.20    4.50
 -15   5  -2    0.10    2.40
 -15  -5  -2    4.40    2.30
  15  -5   2    2.30    2.70
 -15  -5  -2   -1.10    2.50
  16   0  -7    0.00    4.00
  16   0  -7    1.30    3.10
 -16   0   6    2.00    4.10
  16   0  -6    1.30    3.90
  16   0  -6   -0.80    4.10
 -16   0   5    1.00    3.20
  16   0  -5    0.80    4.10
 -16   0   4   21.40    3.30
  16   0  -4   13.80    4.30
  16   0  -4   16.50    5.10
 -16   0   3   -7.90    9.70
  16   0  -3    0.00    4.00
  16   0  -3   -7.90    7.20
 -16   0   3    4.30    2.50
  16   0  -3   -2.90    4.10
  16   0  -2   19.60    8.30
  16   0  -2   11.00    4.20
  16   0  -1   -4.20    3.40
  16   0  -1    0.40    5.40
  16   0   0   20.90    5.00
 -16   0   0   29.00    4.10
  16   0   0   17.80    7.00
  16   0   1   12.40    5.30
 -16   0  -1   -0.50    3.00
 -16   0  -1   -2.10    3.50
 -16   0  -2  528.85   17.80
  16   0   2  536.65   23.30
 -16   0  -3   -5.50    4.90
  16   0   3   21.90   10.90
 -16   0  -3    3.40    3.50
 -16   0  -3    2.00    4.30
 -16   0  -4    8.50    3.20
 -16   0  -4   15.80    4.90
 -16   0  -4   14.50    4.70
 -16   0  -4   14.80    4.40
 -16   0  -5    1.80    3.40
  16   0   5   25.90   16.10
 -16   0  -5    5.40    5.20
 -16   0  -6   16.20    4.80
 -16   0  -6   18.40    4.00
  16   1  -7    6.60    5.10
  16   1  -7    5.90    3.20
  16  -1  -7    8.90    3.20
  16  -1  -7   10.10    4.80
  16   1  -6    2.30    4.10
  16   1  -6   -0.30    3.80
  16   1  -6   10.60    4.50
 -16   1   6    1.10    3.40
  16  -1  -6    0.00    4.70
  16  -1  -6   -2.40    3.70
 -16  -1   6    5.30    3.60
  16   1  -5   35.90    5.40
  16   1  -5   44.50    8.20
 -16   1   5   48.90    5.00
  16   1  -5   41.40    6.00
 -16  -1   5   66.69    7.70
  16  -1  -5   50.79    7.20
  16  -1  -5   58.19    8.40
  16  -1  -5   43.20    6.90
  16   1  -4   96.99    8.00
  16   1  -4   99.69   15.60
  16   1  -4   89.19    9.70
  16  -1  -4  106.39    8.50
  16  -1  -4  109.99   10.30
 -16  -1   4   88.09    7.50
  16  -1  -4   77.09    9.50
  16   1  -3   -0.50    3.70
 -16   1   3    0.20    2.10
  16   1  -3   -0.80    3.70
  16  -1  -3   -4.20    4.60
  16  -1  -3   -8.10    5.30
 -16  -1   3    4.70    3.40
  16   1  -2  332.27   15.00
 -16   1   2  332.97   11.60
  16   1  -2  348.07   13.60
  16  -1  -2  351.96   14.70
  16  -1  -2  343.57   16.40
 -16  -1   2  347.47   14.80
  16  -1  -2  345.87   15.70
 -16   1   1    6.80    2.70
  16   1  -1    7.10    4.20
  16  -1  -1   10.50    5.50
 -16  -1   1    0.50    4.80
  16  -1  -1    2.60    4.70
  16  -1  -1   -1.50    6.10
 -16   1   0  976.20   30.10
 -16   1   0 1027.00   30.30
  16   1   0 1127.79   34.40
  16   1   0  880.61   31.70
  16  -1   0 1019.70   33.20
  16  -1   0 1009.10   33.10
 -16  -1   0 1014.20   30.90
  16  -1   0 1045.70   34.00
 -16  -1   0 1040.20   31.90
 -16   1  -1    2.30    2.50
 -16  -1  -1    3.90    4.00
 -16  -1  -1    8.10    3.60
  16  -1   1    2.70    5.80
 -16   1  -2    2.00    2.80
  16  -1   2   -2.30    7.10
 -16  -1  -2    1.40    3.30
 -16  -1  -2    5.10    4.20
 -16   1  -3  839.82   28.10
 -16   1  -3  882.11   27.70
  16   1   3  964.70   33.50
 -16  -1  -3  870.21   28.60
 -16  -1  -3  892.61   28.20
 -16  -1  -3  894.31   27.70
 -16  -1  -3  881.01   28.80
  16  -1   3  880.81   29.90
 -16   1  -4    2.40    3.10
 -16   1  -4   12.10    4.20
 -16  -1  -4    6.40    4.20
 -16  -1  -4    4.10    3.80
  16  -1   4   13.00    5.50
 -16  -1  -4   -0.50    4.00
 -16  -1  -4    6.60    4.70
 -16   1  -5   45.50    5.40
 -16   1  -5   38.30    5.70
 -16  -1  -5   39.60    5.60
 -16  -1  -5   45.20    6.70
 -16  -1  -5   36.20    6.20
  16   2  -7   -2.60    4.10
  16   2  -7    4.90    4.60
  16  -2  -7    0.60    2.60
  16   2  -6   -3.30    4.30
  16   2  -6    3.30    3.50
  16  -2  -6   -3.70    5.90
 -16  -2   6    3.00    3.50
  16  -2  -6    5.90    4.00
  16   2  -5   -0.20    3.80
  16   2  -5    0.00    4.40
  16  -2  -5    0.00    4.40
  16  -2  -5   -5.50    6.60
 -16  -2   5   -1.20    3.50
  16  -2  -5   -1.30    4.20
 -16   2   4 1260.57   36.90
  16   2  -4 1237.58   38.50
  16   2  -4 1227.68   41.30
  16  -2  -4 1290.57   40.40
  16  -2  -4 1220.48   39.20
 -16  -2   4 1288.57   38.90
  16   2  -3    5.70    4.50
 -16   2   3   11.00    2.60
  16   2  -3   11.90    3.90
  16  -2  -3   21.10    5.00
  16  -2  -3   14.70    4.90
 -16  -2   3   14.80    4.00
  16  -2  -3    7.60    4.90
  16   2  -2    2.20    3.60
 -16   2   2    2.20    2.40
  16   2  -2   -3.50    3.10
 -16  -2   2    4.80    4.10
  16  -2  -2    9.40    4.80
 -16  -2   2    2.10    5.80
  16   2  -1  453.85   16.50
  16   2  -1  435.76   17.90
 -16   2   1  423.46   14.50
 -16   2   1  425.26   14.20
 -16  -2   1  434.16   16.90
  16  -2  -1  443.86   18.20
  16  -2  -1  392.16   16.50
 -16   2   0 3274.87   89.59
  16   2   0 3362.66   93.69
 -16  -2   0 3166.28   91.69
  16  -2   0 3409.06   97.49
 -16  -2   0 3174.58   90.49
  16  -2   0 2688.93   95.09
 -16   2  -1    5.50    2.90
 -16  -2  -1    5.80    4.10
 -16  -2  -1    7.00    3.90
  16  -2   1   -0.10    4.50
 -16   2  -2   98.89    6.70
 -16  -2  -2  103.89    8.50
 -16  -2  -2   97.09    8.30
  16  -2   2   88.09    9.20
 -16  -2  -2  111.79    9.60
 -16   2  -3  120.79    7.80
 -16   2  -3  136.79    7.30
 -16  -2  -3  131.89    8.10
  16  -2   3  143.99    9.90
 -16  -2  -3  132.79    8.20
 -16  -2  -3  134.19    9.00
 -16  -2  -3  136.29    9.10
 -16   2  -4   46.10    5.40
 -16   2  -4   34.40    4.80
 -16  -2  -4   38.90    5.30
 -16  -2  -4   38.90    6.50
 -16  -2  -4   40.50    6.70
 -16  -2  -4   49.10    6.40
 -16   2  -5    8.60    3.20
 -16   2  -5    8.40    3.40
 -16  -2  -5    6.80    3.20
  16  -2   5   10.00    3.50
 -16  -2  -5   19.00    4.50
 -16  -2  -5    9.80    3.90
 -16  -3   6    6.10    3.20
  16  -3  -6    4.20    3.70
  16  -3  -6    0.20    3.00
  16   3  -5   34.50    4.90
  16   3  -5   25.20    5.90
  16  -3  -5   22.30    4.50
 -16  -3   5   33.60    5.70
  16  -3  -5   38.40    8.30
 -16   3   4   -0.10    2.80
  16   3  -4   -0.90    4.90
  16   3  -4    0.30    3.60
  16  -3  -4   -3.50    3.90
  16  -3  -4   -2.10    4.00
 -16  -3   4    3.00    3.50
  16  -3  -4    4.70    4.40
 -16   3   3   -2.30    2.40
  16   3  -3   -4.60    3.30
  16   3  -3   -1.20    4.40
 -16  -3   3    2.40    3.70
  16  -3  -3   -0.40    4.50
  16  -3  -3    6.80    4.50
  16  -3  -3    1.00    3.80
 -16   3   2   18.80    2.90
  16   3  -2   14.60    5.10
  16   3  -2   15.50    4.30
 -16  -3   2   17.40    4.10
  16  -3  -2   15.40    4.80
  16  -3  -2   18.10    4.50
  16  -3  -2   15.10    5.20
 -16  -3   2   23.80    6.20
 -16   3   1  123.79   10.20
  16   3  -1  161.38   11.20
  16   3  -1  165.68   10.40
  16  -3  -1  157.18   10.20
 -16  -3   1  146.29    8.90
  16  -3  -1  170.98    9.10
 -16  -3   1  161.98   10.00
  16  -3  -1  155.08   10.80
 -16   3   0  139.39    7.00
  16   3   0  123.89   10.20
 -16   3   0  124.09    9.00
 -16  -3   0  133.99    9.40
 -16  -3   0  122.29    9.60
  16  -3   0  138.49    8.40
  16  -3   0  122.59   10.10
 -16  -3   0  124.09    9.10
  16  -3   0  116.89   10.40
 -16   3  -1   60.29    5.30
 -16  -3  -1   45.80    7.40
 -16  -3  -1   56.29    7.00
  16  -3   1   53.69    8.30
 -16  -3  -1   45.80    6.30
 -16  -3  -1   68.29    7.50
 -16   3  -2    4.50    2.60
 -16  -3  -2    5.80    3.90
 -16  -3  -2    7.00    4.50
  16  -3   2    5.20    3.90
 -16  -3  -2    5.30    4.60
 -16  -3  -2    8.80    4.50
  16   3   3  478.15   21.00
 -16   3  -3  418.16   14.70
 -16  -3  -3  401.56   16.00
 -16  -3  -3  475.65   18.70
 -16  -3  -3  418.06   15.60
 -16  -3  -3  403.36   15.30
  16  -3   3  416.66   16.50
 -16   3  -4   -3.30    2.80
  16   3   4    7.60    7.00
 -16  -3  -4   10.50    4.30
 -16  -3  -4    0.60    3.20
 -16  -3  -4   -0.20    3.40
  16  -3   4   -2.90    3.10
 -16  -3  -4    2.00    4.40
  16   4  -5    3.70    3.00
  16  -4  -5   -1.60    3.10
 -16  -4   5    0.50    2.70
  16  -4  -5    3.00    3.20
  16   4  -4  277.57   11.80
  16  -4  -4  277.07   12.60
  16  -4  -4  278.47   10.90
 -16  -4   4  265.67   11.20
  16  -4  -4  282.37   12.10
  16   4  -3    5.40    7.60
  16   4  -3   -1.50    3.30
  16  -4  -3    3.10    3.70
  16  -4  -3    3.90    3.70
 -16  -4   3    8.50    3.50
  16   4  -2   -5.80    3.30
  16   4  -2    3.70    5.90
 -16   4   2    5.60    3.30
 -16  -4   2    0.50    3.50
  16  -4  -2    5.50    4.50
  16  -4  -2    1.70    3.00
  16  -4  -2    1.70    4.20
 -16   4   1  546.45   17.80
  16   4  -1  561.14   19.90
  16   4  -1  544.75   21.90
 -16   4   1  506.35   17.90
  16  -4  -1  567.44   19.80
 -16  -4   1  554.94   19.50
  16  -4  -1  546.45   18.80
  16  -4  -1  534.55   20.30
 -16  -4   1  557.44   19.00
 -16   4   0  749.23   23.30
  16   4   0  786.62   25.60
  16   4   0  743.93   27.00
 -16  -4   0  731.93   24.80
  16  -4   0  732.53   24.10
  16  -4   0  755.12   25.80
 -16   4  -1    2.70    3.00
  16   4   1   12.60    5.20
  16  -4   1    5.90    4.00
 -16  -4  -1    4.10    3.50
 -16  -4  -1   -4.20    3.70
 -16  -4  -1   -3.80    4.40
 -16   4  -2    2.60    2.60
 -16  -4  -2    6.90    3.30
 -16  -4  -2    2.20    3.40
  16  -4   2    3.00    3.10
 -16  -4  -2    7.10    4.60
 -16   4  -3  236.38    9.20
 -16  -4  -3  252.97    9.90
 -16  -4  -3  239.48    9.90
 -16  -4  -3  244.48   10.50
  16  -4   3  249.48   10.50
 -16  -4  -3  242.68   10.40
  16   5  -3    2.50    3.10
 -16  -5   3   -0.30    2.10
  16  -5  -3   -5.80    5.60
  16  -5  -3    0.40    2.20
  16  -5  -3   -3.80    2.70
  16   5  -2   36.20    6.80
  16  -5  -2   38.70    6.20
  16  -5  -2   42.80    4.40
  16  -5  -2   48.80    5.30
 -16  -5   2   45.10    4.60
  16   5  -1    5.90    4.00
  16  -5  -1   16.00    3.70
  16  -5  -1   11.70    3.60
  16  -5  -1   16.40    3.00
 -16  -5   1    9.80    3.40
 -16  -5   1   11.60    3.20
  16   5   0   66.59    7.50
 -16   5   0   60.59    5.60
  16  -5   0   72.69    6.70
 -16  -5   0   65.59    5.40
  16  -5   0   67.49    4.90
  16  -5   0   68.09    6.50
 -16   5  -1    4.10    3.00
  16   5   1   -3.50    4.00
  16  -5   1    0.80    2.90
 -16  -5  -1    2.00    2.30
  17   0  -7    2.50    4.30
 -17   0   7   -0.50    4.00
  17   0  -7    0.40    2.90
 -17   0   6   21.20    5.30
  17   0  -6   19.30    5.10
  17   0  -6   17.50    4.30
 -17   0   5    6.10    3.70
  17   0  -5   -1.70    4.60
  17   0  -5   -5.30    4.10
 -17   0   4   13.00    3.40
  17   0  -4   11.10    5.80
  17   0  -4    8.20    4.80
  17   0  -4   15.20    4.30
  17   0  -3   -1.20    4.00
 -17   0   3    0.30    3.20
 -17   0   3   -6.50    5.20
  17   0  -3   -3.20    4.30
  17   0  -3  -12.20    6.10
  17   0  -2  284.27   12.40
  17   0  -2  270.67   16.60
  17   0  -2  277.17   14.00
 -17   0   2  278.57   12.20
 -17   0   2  272.27   10.60
  17   0  -1   -3.50    3.80
  17   0  -1    2.60    5.10
 -17   0   1   -1.60    3.60
  17   0   0   21.50    5.10
 -17   0   0   39.30    5.90
 -17   0   0   34.40    5.60
 -17   0  -1    2.40    3.30
  17   0   1    3.80    5.20
 -17   0  -2 1190.68   37.50
  17   0   2 1266.77   41.50
 -17   0  -2 1214.08   36.80
 -17   0  -3    1.50    3.20
 -17   0  -3    0.50    3.90
 -17   0  -4  399.56   15.30
 -17   0  -4  408.46   14.90
 -17   0  -5   -6.50    4.70
 -17   0  -5   -1.70    3.50
  17   1  -7  124.89    7.20
  17   1  -7  133.19    9.40
 -17  -1   7  132.39    8.50
  17  -1  -7  126.29    7.40
  17  -1  -7  123.19   10.40
  17   1  -6   -1.70    3.80
  17   1  -6   13.30    5.70
 -17  -1   6    5.40    3.60
  17  -1  -6    5.80    3.90
  17  -1  -6    3.80    5.10
  17   1  -5  106.49    9.60
 -17   1   5  113.89    6.80
  17   1  -5   88.29    9.10
  17   1  -5  104.39   10.30
  17  -1  -5  118.59    8.30
  17  -1  -5  118.49    9.80
  17  -1  -5  103.19   10.80
  17   1  -4    1.60   10.10
  17  -1  -4    0.30    4.70
 -17  -1   4    2.70    5.70
 -17   1   3    5.10    2.70
  17   1  -3   -0.30    3.80
  17  -1  -3   -3.90    5.10
  17  -1  -3   12.40    4.40
  17  -1  -3   -0.50    4.70
  17   1  -2 2004.90   59.89
 -17   1   2 1871.91   55.69
  17  -1  -2 2000.70   59.49
  17  -1  -2 1917.21   58.79
 -17  -1   2 1973.20   57.59
 -17   1   1   38.60    5.00
  17   1  -1   29.10    5.70
  17  -1  -1   48.30    6.70
  17  -1  -1   27.20    6.00
 -17  -1   1   44.70    6.90
  17  -1  -1   38.40    7.10
 -17   1   0  754.52   23.10
  17   1   0  777.52   26.90
  17  -1   0  743.53   25.90
 -17  -1   0  736.93   23.80
  17  -1   0  743.03   26.50
  17  -1   0  724.43   26.20
 -17  -1   0  727.13   24.60
 -17   1  -1  253.97    9.80
 -17  -1  -1  232.58   11.20
 -17  -1  -1  235.78   10.50
  17  -1   1  235.68   14.30
 -17   1  -2   -0.10    3.20
  17  -1   2    0.60    5.70
 -17  -1  -2   -3.40    4.00
 -17   1  -3    7.00    3.20
 -17   1  -3   13.30    4.10
 -17  -1  -3    9.40    3.80
 -17  -1  -3    6.50    3.80
  17  -1   3    3.30    5.50
 -17  -1  -3   17.30    4.80
 -17   1  -4   80.99    6.10
 -17  -1  -4   74.39    7.40
  17  -1   4   59.59   10.30
 -17  -1  -4   64.19    8.20
 -17  -1  -4   61.09    7.70
 -17  -1  -4   86.29    7.10
 -17   1  -5   38.90    6.50
 -17   1  -5   47.10    5.30
 -17  -1  -5   43.70    5.90
 -17  -1  -5   54.19    6.30
  17   2  -7    9.10    4.70
  17  -2  -7    8.40    2.80
  17   2  -6   19.10    7.00
  17   2  -6    4.80    4.50
  17  -2  -6    3.30    3.20
  17  -2  -6    6.00    3.90
 -17  -2   6    5.00    3.20
  17   2  -5    4.30    4.00
 -17   2   5    3.70    3.30
  17   2  -5    1.10    4.10
 -17  -2   5    3.30    3.30
  17  -2  -5   11.20    4.20
  17   2  -4    2.30    5.00
  17   2  -4    0.80    3.80
 -17   2   4   -2.50    2.70
  17  -2  -4    2.60    4.80
 -17  -2   4    0.10    3.70
  17  -2  -4    0.90    4.10
 -17   2   3  286.87   10.80
  17  -2  -3  302.67   14.50
  17  -2  -3  286.37   13.50
 -17  -2   3  294.67   12.70
  17   2  -2    7.50    4.20
 -17   2   2   10.30    2.90
  17   2  -2    6.60    4.00
  17  -2  -2   15.80    5.60
  17  -2  -2   12.60    5.30
 -17  -2   2   10.10    5.60
 -17  -2   2   21.90    4.80
 -17   2   1   21.50    3.50
  17   2  -1   13.80    4.40
 -17   2   1   24.60    4.60
 -17  -2   1   24.80    5.20
  17  -2  -1   22.60    5.70
 -17  -2   1   17.50    5.00
  17  -2  -1   24.80    5.70
  17   2   0 2314.87   67.19
 -17   2   0 2151.08   62.89
 -17   2   0 2300.07   63.99
  17   2   0 2197.58   64.69
  17  -2   0 2233.08   65.19
  17  -2   0 2257.07   66.09
 -17  -2   0 2112.29   64.29
 -17  -2   0 2130.79   63.79
 -17  -2   0 2152.48   64.79
 -17  -2  -1    5.70    3.90
  17  -2   1   14.00    5.00
 -17   2  -2  226.38    9.80
 -17  -2  -2  226.58   10.90
 -17  -2  -2  246.08   11.70
  17  -2   2  233.48   12.40
 -17   2  -3   -0.60    2.70
 -17   2  -3    2.30    3.30
 -17  -2  -3   -1.50    5.60
 -17  -2  -3    4.40    3.80
 -17  -2  -3    0.30    3.90
  17  -2   3   -4.60    3.80
 -17  -2  -3    8.30    5.00
  17   3  -6    3.60    3.50
  17   3  -6   13.50    7.20
 -17  -3   6    4.00    3.10
  17  -3  -6    2.20    2.60
  17  -3  -6    8.10    3.40
  17   3  -5  392.96   14.90
  17   3  -5  411.86   18.30
  17  -3  -5  376.36   15.00
 -17  -3   5  410.96   14.70
  17  -3  -5  414.26   15.70
 -17   3   4    6.10    3.10
  17   3  -4    1.10    3.50
  17   3  -4    0.60    5.20
 -17  -3   4   -2.40    2.90
  17  -3  -4    0.70    4.00
  17  -3  -4   -1.20    3.80
  17   3  -3  175.68   12.40
 -17   3   3  183.88    8.00
  17   3  -3  167.78    9.70
  17  -3  -3  187.08   10.60
  17  -3  -3  184.58    9.30
 -17  -3   3  180.58    9.50
  17  -3  -3  164.78   10.70
  17   3  -2  207.18   12.90
  17   3  -2  191.18   10.60
 -17   3   2  186.18    8.30
 -17  -3   2  195.28   11.40
  17  -3  -2  205.58   10.00
 -17  -3   2  191.28    9.90
  17  -3  -2  181.78   10.80
  17  -3  -2  193.78   11.80
 -17   3   1   41.60    6.30
 -17   3   1   40.90    5.60
  17   3  -1   42.90    7.50
  17   3  -1   40.20    8.60
  17  -3  -1   50.59    6.20
  17  -3  -1   35.20    5.60
 -17  -3   1   37.30    5.50
 -17  -3   1   41.90    6.40
  17  -3  -1   51.89    8.30
 -17   3   0   57.29    8.00
 -17   3   0   74.89    6.10
  17   3   0   80.69    9.10
  17  -3   0   78.59    8.60
  17  -3   0   91.89    9.10
  17  -3   0   81.39    6.80
 -17  -3   0   92.09    8.20
 -17  -3   0   87.39    8.00
  17   3   1   82.49    9.40
 -17   3  -1   61.69    5.50
 -17  -3  -1   63.49    8.20
  17  -3   1   60.49    8.20
  17   3   2    8.90    5.20
 -17   3  -2    1.50    2.70
 -17  -3  -2   -6.10    4.20
  17  -3   2   -6.50    3.50
 -17  -3  -2    0.40    4.60
 -17  -3  -2   -0.90    3.40
 -17   3  -3   12.30    3.40
 -17   3  -3    9.90    2.80
 -17  -3  -3   13.40    4.40
  17  -3   3    7.00    3.60
 -17  -3  -3   -2.40    5.00
 -17  -3  -3    5.20    4.00
 -17  -3  -3    4.80    3.20
 -17   3  -4   30.10    4.80
  17   3   4   16.90    7.00
 -17  -3  -4   17.90    3.80
 -17  -3  -4   23.70    4.40
  17  -3   4   15.80    3.40
 -17  -3  -4   17.20    3.70
  17   4  -5   -3.80    3.00
 -17  -4   5   -0.60    2.50
  17  -4  -5    0.10    2.80
  17  -4  -5   -0.10    2.90
  17   4  -4    0.30    3.20
  17  -4  -4    3.20    3.50
 -17  -4   4    4.20    2.70
  17  -4  -4    0.20    3.50
  17   4  -3  370.06   18.30
  17   4  -3  366.66   14.30
  17  -4  -3  366.16   13.50
  17  -4  -3  374.86   14.70
  17  -4  -3  393.06   15.30
 -17  -4   3  360.46   13.90
  17   4  -2   65.39   11.20
 -17  -4   2   65.69    6.40
 -17  -4   2   71.19    8.40
  17  -4  -2   60.49    7.20
  17   4  -1   51.29   10.30
 -17   4   1   42.90    5.00
  17  -4  -1   38.80    5.20
 -17  -4   1   25.40    6.30
  17  -4  -1   47.60    6.90
  17  -4  -1   41.10    7.00
 -17  -4   1   51.19    6.50
 -17   4   0  443.26   15.50
  17   4   0  452.95   18.90
  17   4   0  455.15   17.70
 -17  -4   0  441.96   16.10
  17  -4   0  533.05   23.40
  17  -4   0  441.86   16.80
  17   4   1   21.50    9.70
  17   4   1    8.90    5.20
 -17   4  -1    5.70    3.10
 -17  -4  -1    9.10    5.10
  17  -4   1    2.60    3.60
 -17  -4  -1    5.90    3.60
 -17   4  -2   15.80    3.20
  17   4   2   20.50    5.10
  17  -4   2    9.90    3.60
 -17  -4  -2   13.60    3.10
 -17  -4  -2   10.20    4.30
 -17  -4  -2    5.40    3.70
  17   4   3    3.70    5.60
 -17   4  -3   -2.20    2.50
 -17  -4  -3   -3.30    3.10
 -17  -4  -3   -0.20    3.90
 -17  -4  -3    4.80    2.50
  17  -4   3   -0.10    2.50
  17   5  -2  235.58   10.20
  17  -5  -2  229.78    9.70
 -17  -5   2  225.38    8.70
  17  -5  -2  228.78    9.40
  17   5  -1   12.40    3.60
 -17  -5   1   15.30    3.50
  17  -5  -1    7.10    3.00
 -17  -5   1   14.60    4.60
  17  -5  -1    7.60    3.20
  17   5   0   47.60    6.60
  17  -5   0   61.99    6.30
 -17  -5   0   55.59    4.90
  17  -5   0   57.39    5.50
 -18   0   7    3.60    4.50
  18   0  -7    0.70    2.60
  18   0  -7    2.70    3.90
  18   0  -6   -1.80    4.20
  18   0  -6    5.40    5.30
  18   0  -5    1.30    4.60
 -18   0   5    2.40    4.40
  18   0  -5   -3.50    4.30
  18   0  -4   38.10    6.20
  18   0  -4   27.00    5.70
  18   0  -3    7.40    6.50
 -18   0   3   -5.20    3.50
  18   0  -3    5.10    4.00
  18   0  -3   -4.60    4.60
 -18   0   3    1.80    5.10
  18   0  -2   20.70    7.60
  18   0  -2    7.00    4.50
 -18   0   2    6.40    4.10
  18   0  -2    7.30    4.50
 -18   0   1   -5.60    5.40
 -18   0   0  138.39    8.10
 -18   0   0  126.89    8.10
 -18   0  -1   -3.10    3.40
  18   0   1   -5.30    4.90
 -18   0  -1   -0.20    3.40
 -18   0  -2 1222.28   37.60
 -18   0  -2 1221.18   38.40
  18   0   2 1311.87   42.70
 -18   0  -3   -2.50    3.80
 -18   0  -3   -0.10    3.30
  18   0   3   10.00    9.30
  18   0   4   83.19   14.70
 -18   0  -4   69.89    7.40
 -18   0  -4   78.99    6.70
 -18   0  -5   -4.10    3.40
 -18   0  -5    9.80    5.70
  18   1  -7   90.39    8.80
 -18   1   7   62.39    6.60
  18   1  -7   77.99    5.80
  18  -1  -7   66.99    5.80
 -18  -1   7   71.99    6.90
  18  -1  -7   57.39    9.10
  18   1  -6   -0.80    4.40
  18   1  -6   -0.90    3.80
  18  -1  -6    0.40    5.00
  18  -1  -6    3.50    3.70
 -18  -1   6    0.40    3.00
 -18   1   5   13.90    3.90
  18   1  -5   -0.50    3.90
  18   1  -5   13.10    5.30
  18  -1  -5    6.20    4.40
  18  -1  -5    1.70    3.20
  18  -1  -5    3.90    5.40
  18   1  -4    6.60    4.80
 -18   1   4   22.70    3.70
  18  -1  -4   14.20    5.90
  18  -1  -4    7.80    4.30
  18  -1  -4   14.00    5.30
  18   1  -3   36.40    7.90
 -18   1   3   49.50    5.60
  18  -1  -3   60.39    7.50
  18  -1  -3   49.80    9.50
  18  -1  -3   73.09    9.70
 -18   1   2    6.50    3.50
  18  -1  -2    5.40    5.40
  18  -1  -2    7.40    5.60
  18  -1  -2   -2.30    4.60
 -18  -1   2    2.30    4.60
 -18   1   1 2049.99   60.59
  18   1  -1 2188.48   64.49
 -18  -1   1 2051.39   61.99
  18  -1  -1 2099.79   63.69
  18  -1  -1 2182.58   62.49
 -18   1   0  171.88    8.30
  18   1   0  152.28   11.60
  18  -1   0  134.19   12.60
 -18  -1   0  153.08    9.40
  18  -1   0  157.68   11.50
  18  -1   0  149.39   11.70
 -18  -1   0  163.48    9.40
 -18   1  -1    5.10    3.30
  18   1   1   12.20    5.50
 -18  -1  -1   12.80    4.30
  18  -1   1    6.30    5.80
 -18  -1  -1   -3.00    3.70
 -18   1  -2    1.60    3.40
 -18   1  -2    4.50    3.00
  18  -1   2   -4.20    5.60
 -18  -1  -2    2.40    4.00
 -18  -1  -2    8.30    4.10
 -18   1  -3   48.70    5.80
 -18   1  -3   50.09    6.60
  18  -1   3   42.50    6.50
 -18  -1  -3   36.20    6.40
 -18  -1  -3   50.19    6.60
 -18   1  -4    3.10    3.10
 -18  -1  -4    8.00    3.70
 -18  -1  -4   -1.00    3.90
 -18  -1  -4    0.90    4.10
  18   1   5   44.20   12.80
 -18   1  -5   47.80    5.30
 -18  -1  -5   61.69    5.90
 -18  -1  -5   49.20    6.50
  18   2  -6   -4.20    4.30
 -18  -2   6    0.20    2.90
  18  -2  -6    2.50    2.90
  18   2  -5   15.30    4.60
  18   2  -5   16.00    5.50
 -18  -2   5   10.80    5.30
  18  -2  -5   19.30    4.70
  18   2  -4  167.78   12.10
 -18   2   4  179.38    8.10
  18   2  -4  163.08    9.80
  18  -2  -4  166.68    9.80
 -18  -2   4  170.68    9.20
  18  -2  -4  165.98   10.80
 -18   2   3  152.08    7.50
  18   2  -3  141.09    9.10
  18   2  -3  149.19   11.30
 -18  -2   3  161.78    9.30
  18  -2  -3  163.18   11.00
  18  -2  -3  172.98   10.20
  18   2  -2   13.60    5.70
  18   2  -2   12.90    5.00
  18  -2  -2   23.70    5.70
 -18  -2   2   20.80    4.40
 -18  -2   2   28.30    6.00
  18  -2  -2   20.00    5.00
 -18   2   1 1956.50   56.09
  18  -2  -1 1972.60   57.79
  18  -2  -1 1896.21   58.39
 -18  -2   1 1944.01   57.39
 -18  -2   1 1888.41   56.79
 -18   2   0  631.64   24.00
  18   2   0  738.63   26.60
  18   2   0  759.92   26.70
  18  -2   0  720.43   25.40
 -18  -2   0  730.23   24.50
  18  -2   0  716.43   24.80
 -18  -2   0  737.53   24.30
 -18   2  -1    3.90    3.20
  18   2   1    6.80    4.50
  18  -2   1    4.30    4.30
 -18  -2  -1   -1.60    4.40
 -18   2  -2    3.00    3.00
 -18  -2  -2    0.40    3.50
 -18  -2  -2    0.30    4.00
  18  -2   2    3.50    4.50
 -18   2  -3    9.00    3.20
 -18   2  -3    8.10    3.80
 -18  -2  -3   13.80    4.30
 -18  -2  -3    5.40    4.30
 -18  -2  -3   11.90    5.30
 -18   2  -4   26.40    4.30
  18  -2   4   22.80    4.20
 -18  -2  -4   15.40    4.20
 -18  -2  -4   13.40    4.20
 -18  -2  -4   26.30    4.10
 -18  -3   6   -4.10    2.90
  18  -3  -6    3.20    2.50
  18   3  -5  518.95   17.60
  18   3  -5  505.15   19.70
  18  -3  -5  498.75   17.50
 -18  -3   5  513.15   17.20
  18  -3  -5  489.35   18.00
  18   3  -4    7.60    4.10
  18   3  -4    4.70    5.00
  18  -3  -4    5.40    5.00
  18  -3  -4    2.40    3.70
 -18  -3   4   17.10    5.10
  18   3  -3   56.69    9.50
  18   3  -3   47.10    7.20
 -18   3   3   49.90    6.30
  18  -3  -3   56.79    7.30
 -18  -3   3   70.99    6.50
  18  -3  -3   63.09    7.70
  18   3  -2   -3.10    3.80
 -18   3   2    1.00    3.60
  18   3  -2    1.60    4.60
  18  -3  -2   -2.40    4.00
  18  -3  -2    1.60    3.40
  18  -3  -2    4.00    4.20
 -18  -3   2    3.70    3.60
 -18  -3   2    3.00    4.50
  18   3  -1 2767.42   77.99
 -18   3   1 2633.54   76.49
  18   3  -1 2649.73   80.09
 -18  -3   1 2698.13   78.09
  18  -3  -1 2776.22   79.49
  18  -3  -1 2704.13   78.19
 -18  -3   1 2607.04   77.39
 -18   3   0   23.00    3.90
  18   3   0   18.80    5.40
  18   3   0   11.00    5.00
 -18  -3   0   25.10    5.40
  18  -3   0   16.70    5.10
 -18  -3   0   16.30    4.40
  18   3   1    0.90    4.10
 -18   3  -1    4.00    3.30
 -18  -3  -1    5.40    3.20
 -18  -3  -1   -7.20    5.20
  18  -3   1    6.40    3.90
  18   3   2    6.30    4.30
 -18   3  -2   -0.60    2.90
 -18  -3  -2    6.30    4.80
 -18   3  -3  154.38    8.40
 -18   3  -3  157.18    7.90
  18  -3   3  166.78    8.90
 -18  -3  -3  147.19    9.10
 -18  -3  -3  180.68    9.30
 -18  -3  -3  154.68    8.10
  18   3   4    5.70    5.70
 -18   3  -4   -4.90    2.70
 -18  -3  -4    6.00    3.00
 -18  -3  -4   -2.80    4.00
  18  -3   4   -1.70    2.70
 -18  -3  -4   -5.60    4.10
  18   4  -4    8.40    3.90
  18  -4  -4    1.30    3.00
  18  -4  -4    3.10    2.90
 -18  -4   4    1.30    2.50
  18   4  -3  258.27   11.20
  18   4  -3  253.67   15.20
 -18  -4   3  246.98   10.30
  18  -4  -3  242.48   11.40
  18  -4  -3  253.67   11.00
  18   4  -2   10.40    3.90
  18   4  -2   23.40    7.70
  18  -4  -2   13.90    3.90
  18  -4  -2    9.90    3.20
 -18  -4   2   15.30    5.10
 -18  -4   2   13.60    3.90
  18  -4  -2    5.00    3.80
  18   4  -1 2206.18   74.29
  18   4  -1 2348.07   67.19
 -18  -4   1 2315.57   66.49
  18  -4  -1 2423.56   67.99
  18  -4  -1 2338.57   67.09
 -18  -4   1 2247.48   66.79
 -18   4   0  308.47   11.10
  18   4   0  275.87   13.50
  18   4   0  336.47   15.80
 -18  -4   0  292.67   11.90
  18  -4   0  299.47   12.90
 -18  -4   0  283.67   12.10
  18  -4   0  293.37   12.50
 -18   4  -1    2.80    3.00
  18  -4   1    1.40    3.10
 -18  -4  -1   -0.50    3.10
 -18   4  -2  263.27    9.70
  18   4   2  233.28   13.50
  18   4   2  287.27   13.20
 -18  -4  -2  263.77   10.40
  18  -4   2  256.77   10.70
 -18  -4  -2  253.57   11.50
 -19   0   7    0.30    3.40
  19   0  -7   -1.10    2.50
  19   0  -7   -2.60    4.20
  19   0  -6   -5.60    4.30
  19   0  -6    4.40    3.70
  19   0  -5   -4.40    4.20
  19   0  -5   -2.30    4.50
 -19   0   5   -7.30    5.40
  19   0  -4   98.49   10.90
 -19   0   4   83.99    8.60
 -19   0   3   -1.20    5.20
  19   0  -3   -6.80    5.00
 -19   0   3    0.10    4.60
  19   0  -3    5.10    6.70
  19   0  -2 2142.09   64.69
  19   0  -2 2085.19   64.29
 -19   0   2 2127.99   61.79
 -19   0   1    0.50    3.40
  19   0   0  123.79   11.40
 -19   0   0  161.18    9.10
 -19   0   0  152.18    8.40
 -19   0  -1    6.50    3.50
 -19   0  -1    1.10    3.70
 -19   0  -2    8.70    3.50
 -19   0  -2    4.70    4.00
  19   0   2   -8.60    7.10
  19   0   3  -12.80    8.90
 -19   0  -3   -0.20    3.50
 -19   0  -3    0.50    3.40
 -19   0  -4   24.90    4.30
 -19   0  -4   23.80    4.50
  19   0   4   25.70   12.60
 -19   0  -5   -2.00    3.30
  19   1  -7   20.00    4.50
  19   1  -7   20.20    4.10
 -19   1   7   11.60    3.80
 -19  -1   7   39.00    6.90
  19  -1  -7   19.60    2.90
  19   1  -6   24.50    4.40
  19   1  -6   25.10    5.20
 -19  -1   6   36.10    5.20
  19  -1  -6   16.70    5.50
  19  -1  -6   20.90    3.70
 -19   1   5    3.80    4.50
  19   1  -5    0.50    4.20
  19  -1  -5    8.40    5.80
  19  -1  -5    6.90    4.10
 -19   1   4   34.50    4.60
  19  -1  -4   36.30    5.30
  19  -1  -4   49.50    8.70
  19  -1  -4   33.30    6.80
  19   1  -3   76.89    9.70
  19  -1  -3   94.69    9.80
  19  -1  -3   95.89    8.40
 -19  -1   3   89.89    9.90
  19  -1  -3   89.79   11.10
 -19   1   2 1534.15   46.30
  19  -1  -2 1698.23   51.29
  19  -1  -2 1587.44   47.90
 -19  -1   2 1558.54   47.40
  19  -1  -2 1545.15   48.60
  19  -1  -1   49.10    7.30
  19  -1  -1   40.10    5.90
  19  -1  -1   50.29   10.40
 -19  -1   1   40.80    6.70
 -19   1   0  172.68   12.60
  19  -1   0  180.48   11.60
  19  -1   0  182.28   12.60
 -19  -1   0  176.48    9.90
  19  -1   0  192.58   15.30
 -19  -1   0  189.88   11.20
 -19   1  -1  845.42   26.10
  19   1   1  839.32   30.20
 -19   1  -1  825.52   26.70
 -19  -1  -1  838.42   26.60
  19  -1   1  836.62   28.80
 -19  -1  -1  824.82   27.20
  19   1   2    7.10    5.70
 -19   1  -2   -2.70    3.30
 -19   1  -2   -1.80    3.00
  19  -1   2    4.70    5.70
 -19  -1  -2    0.60    4.10
 -19  -1  -2    0.10    3.40
 -19   1  -3   35.80    5.60
 -19  -1  -3   25.20    4.60
 -19  -1  -3   39.70    5.40
  19   1   4   -1.20   11.20
 -19   1  -4    5.40    4.80
 -19  -1  -4    5.40    4.30
 -19  -1  -4   -0.50    3.90
  19   2  -6  710.63   24.90
  19  -2  -6  726.53   23.10
 -19  -2   6  706.23   22.30
  19   2  -5   -7.70    5.20
  19   2  -5    4.10    4.80
  19  -2  -5    1.80    3.90
  19  -2  -5    5.90    3.80
 -19  -2   5    8.60    3.80
  19   2  -4    8.90    5.00
  19   2  -4   14.80    4.80
  19  -2  -4   11.60    4.40
 -19  -2   4    7.60    3.30
  19  -2  -4   14.70    4.10
  19   2  -3  190.48   12.30
 -19   2   3  197.38    9.00
  19   2  -3  186.18   10.40
  19  -2  -3  178.48   10.30
 -19  -2   3  195.38    9.80
  19  -2  -3  207.08   11.90
 -19   2   2  701.23   22.10
  19   2  -2  681.23   25.90
  19   2  -2  701.83   23.30
  19  -2  -2  703.63   23.80
 -19  -2   2  698.63   23.70
  19  -2  -2  680.83   24.60
 -19  -2   2  683.13   23.20
  19   2  -1   48.30    5.80
 -19   2   1   33.00    5.60
  19   2  -1   35.20    6.70
  19  -2  -1   46.30    7.70
  19  -2  -1   30.00    5.40
 -19  -2   1   53.29    7.10
 -19  -2   1   49.80    7.00
 -19   2   0   25.20    4.20
  19   2   0   10.50    4.80
  19   2   0   15.50    5.10
 -19  -2   0   26.20    5.50
  19  -2   0   17.40    5.20
  19  -2   0   22.80    5.70
 -19  -2   0   15.80    4.20
  19   2   1  333.67   16.40
 -19   2  -1  332.27   12.40
  19   2   1  319.27   14.90
 -19  -2  -1  319.77   13.60
 -19  -2  -1  331.87   13.70
  19  -2   1  314.27   14.60
 -19   2  -2   53.99    6.00
  19   2   2   75.09   10.90
 -19   2  -2   51.99    5.40
  19  -2   2   62.19    8.40
 -19  -2  -2   57.39    6.60
 -19  -2  -2   70.09    7.70
 -19   2  -3    1.90    3.50
 -19   2  -3    3.60    3.20
  19   2   3   10.90    7.20
  19  -2   3    1.40    4.00
 -19  -2  -3    2.40    3.20
 -19  -2  -3   -0.10    4.00
  19   2   4   13.50    9.00
  19  -2   4    9.20    3.90
 -19  -2  -4   10.40    3.70
  19   3  -5    6.30    4.10
  19   3  -5   15.50    5.20
  19  -3  -5    1.90    2.90
 -19  -3   5    1.10    2.50
  19  -3  -5    1.70    3.10
  19   3  -4    3.10    4.90
  19   3  -4   -6.70    5.30
  19  -3  -4   -0.30    3.40
  19  -3  -4    1.90    3.80
 -19  -3   4    4.40    3.10
  19   3  -3   81.59   10.20
  19   3  -3   74.49    7.80
  19  -3  -3   97.39    8.30
 -19   3   2  195.78   10.20
  19   3  -2  181.08   10.00
  19   3  -2  196.48   12.80
  19  -3  -2  207.28   10.70
 -19  -3   2  193.58   10.90
  19  -3  -2  186.98   10.70
 -19  -3   2  186.68    9.50
 -19   3   1   75.79    9.60
  19   3  -1   56.89    8.00
  19  -3  -1   65.69    7.70
  19  -3  -1   72.59    8.20
 -19  -3   1   79.19    7.30
 -19  -3   1   73.19    7.30
  19   3   0   -2.00    4.50
 -19   3   0   10.90    4.10
  19   3   0    0.30    4.60
  19  -3   0   11.40    4.90
 -19  -3   0    7.80    3.20
  19  -3   0    5.10    3.90
 -19  -3   0    5.80    5.30
 -19   3  -1  214.78    9.30
  19   3   1  179.38   12.40
  19   3   1  206.68   12.80
 -19  -3  -1  191.58   12.60
 -19  -3  -1  217.08   11.00
 -19   3  -2   -1.90    3.80
  19   3   2   -0.10    5.50
 -19  -3  -2    0.00    4.90
 -19  -3  -2   -0.90    2.70
  19  -3   2    1.70    3.30
 -19   3  -3   -7.60    5.40
  19   3   3    0.80    5.70
 -19  -3  -3    4.30    2.70
 -19  -3  -3   -3.10    4.30
  19  -3   3    4.00    3.10
  19   4  -4    2.60    4.60
  19  -4  -4    2.20    2.80
 -19  -4   4    1.50    2.10
  19  -4  -4    1.60    2.50
  19   4  -3  280.17   23.90
  19   4  -3  280.97   11.60
  19  -4  -3  290.87   11.70
  19  -4  -3  265.67   10.90
 -19  -4   3  265.07   10.50
  19   4  -2  667.93   22.00
  19   4  -2  678.43   24.40
 -19  -4   2  675.43   21.80
  19  -4  -2  684.83   22.00
 -19  -4   2  675.03   21.40
  19  -4  -2  652.63   22.30
  19   4  -1   29.80    4.50
  19  -4  -1   44.10    6.00
 -19  -4   1   50.69    6.40
  19  -4  -1   45.40    6.40
 -19  -4   1   34.20    5.90
 -19   4   0   -5.70    4.20
  19   4   0   14.10    5.10
  19   4   0    0.30    3.90
 -19  -4   0    4.70    3.00
  19  -4   0    6.70    3.30
  19   4   1  355.06   14.90
 -19   4  -1  326.47   12.00
  19   4   1  354.26   14.40
 -19  -4  -1  344.97   12.60
  19  -4   1  333.37   13.00
 -19   4  -2   28.40    3.60
 -19  -4  -2   21.90    3.80
  20   0  -6    2.10    4.20
  20   0  -6   -2.30    3.20
  20   0  -5    0.90    4.40
  20   0  -5    0.00    4.70
  20   0  -4 1907.11   58.89
  20   0  -4 1905.61   56.59
  20   0  -3   -3.20    5.10
  20   0  -3   -7.10    6.30
  20   0  -2  976.50   33.70
 -20   0   2  988.30   30.90
 -20   0   1   -3.00    3.40
  20   0  -1   -7.30    4.50
  20   0   0  598.24   23.30
 -20   0   0  626.94   21.00
 -20   0  -1    0.70    3.60
 -20   0  -1   -3.90    4.00
 -20   0  -2  469.65   16.30
  20   0   2  363.66   22.90
 -20   0  -2  478.75   16.20
 -20   0  -3    2.00    3.50
 -20   0  -3    3.70    4.00
 -20   0  -4   33.90    5.50
  20   1  -6    0.20    4.20
 -20  -1   6    0.00    2.60
  20  -1  -6    1.20    3.00
  20   1  -5   51.49    8.60
  20  -1  -5   41.90    7.30
  20  -1  -5   52.89    9.70
 -20  -1   5   55.89    6.00
  20   1  -4  238.88   13.80
 -20   1   4  247.58   11.40
  20  -1  -4  249.48   11.30
  20  -1  -4  252.67   14.80
  20  -1  -4  249.18   12.50
 -20   1   3  135.49    9.20
 -20   1   3  126.89    8.20
  20   1  -3  122.49   10.70
 -20  -1   3  123.79   10.00
  20  -1  -3  125.99    8.60
  20  -1  -3  130.89   10.50
  20  -1  -3  125.59   12.30
  20   1  -2  633.34   25.00
 -20  -1   2  668.03   22.40
  20  -1  -2  662.93   23.80
  20  -1  -2  642.34   24.90
  20  -1  -2  688.63   22.80
  20   1  -1  111.29   10.80
  20  -1  -1  157.18   11.40
  20  -1  -1  141.99    9.70
  20  -1  -1  149.88   13.30
 -20  -1   1  141.39    8.70
 -20   1   0  624.94   21.00
 -20   1   0  651.83   24.10
  20   1   0  596.44   24.20
 -20  -1   0  637.34   21.50
  20  -1   0  610.84   22.50
 -20   1  -1    9.80    4.20
 -20   1  -1    9.90    3.20
  20  -1   1   -5.30    5.40
 -20  -1  -1    3.90    4.80
 -20  -1  -1    3.30    3.60
 -20   1  -2    7.40    3.80
 -20   1  -2   10.70    3.50
 -20  -1  -2    4.90    3.60
 -20  -1  -2    8.00    4.50
 -20   1  -3   40.90    5.90
  20   1   3   51.39   10.30
 -20   1  -3   40.60    5.80
 -20  -1  -3   47.00    6.00
 -20  -1  -3   53.39    6.60
 -20   1  -4    5.30    3.30
  20   1   4   -5.70    9.80
 -20  -1  -4   12.20    3.90
  20   2  -6   -1.40    4.30
  20  -2  -6   -0.70    2.60
 -20  -2   6    5.00    2.60
  20   2  -5   -0.70    4.50
  20  -2  -5    3.90    3.30
  20  -2  -5    0.80    3.20
 -20  -2   5    1.00    2.90
  20   2  -4  218.08   13.30
  20  -2  -4  219.88   11.40
  20   2  -3   12.60    5.40
 -20   2   3   12.80    4.60
  20  -2  -3   14.60    4.50
  20  -2  -3    8.80    4.50
 -20  -2   3    7.00    3.50
 -20   2   2  294.17   12.50
  20   2  -2  267.77   14.50
 -20  -2   2  286.77   12.00
 -20  -2   2  270.17   12.70
  20  -2  -2  282.67   12.60
  20  -2  -2  279.77   13.50
 -20  -2   1   16.00    4.50
  20  -2  -1   21.00    4.80
  20  -2  -1   20.00    5.20
 -20  -2   1   14.30    4.40
 -20   2   0   40.90    7.20
  20  -2   0   29.20    5.70
  20  -2   0   22.60    4.80
 -20  -2   0   39.00    6.40
 -20  -2   0   29.60    7.90
 -20   2  -1   -0.90    3.80
 -20  -2  -1    9.90    5.60
 -20  -2  -1    1.30    3.20
  20  -2   1    5.80    4.50
 -20   2  -2   -0.10    2.50
 -20   2  -2    2.20    3.60
 -20  -2  -2    1.00    4.50
 -20  -2  -2    3.00    4.80
  20  -2   2   -0.20    4.00
 -20   2  -3    1.40    3.30
  20   2   3   -7.20    6.70
 -20   2  -3    2.30    3.20
 -20  -2  -3   -0.40    3.00
 -20  -2  -3   -4.00    4.10
  20  -2   3   -3.90    3.80
  20   3  -5  320.97   14.70
 -20  -3   5  323.17   11.70
  20  -3  -5  338.87   11.90
  20  -3  -5  346.27   12.50
  20   3  -4   30.30    5.60
  20  -3  -4   39.60    5.50
  20  -3  -4   37.80    6.10
 -20  -3   4   31.30    4.80
  20   3  -3   -0.60    4.70
  20   3  -3   -1.50    5.60
 -20  -3   3    1.70    2.90
  20  -3  -3    1.50    3.30
  20  -3  -3    4.00    3.40
  20   3  -2   99.69   10.50
  20   3  -2   95.49    8.70
  20  -3  -2  115.99    8.00
 -20  -3   2  115.39    7.30
 -20  -3   2   97.19    7.90
  20   3  -1   98.99    9.00
  20   3  -1   94.59   10.30
 -20  -3   1   87.59    8.10
 -20  -3   1   94.59    7.70
  20  -3  -1  112.99    8.20
  20  -3  -1  107.19    9.00
  20   3   0   50.39    8.80
  20   3   0   69.29    8.70
 -20   3   0   36.90    8.60
  20  -3   0   64.39    8.10
  20  -3   0   54.69    8.20
 -20  -3   0   53.69    6.70
  20   3   1    4.40    5.10
 -20   3  -1    9.80    4.10
 -20  -3  -1   -1.20    2.80
  20  -3   1    4.30    3.70
 -20   3  -2    0.80    3.20
 -20   3  -2   -2.50    2.20
  20  -3   2   -1.10    3.10
 -20  -3  -2    0.40    5.30
 -20  -3  -2    2.00    2.40
  20   3   3   33.00    6.10
 -20   3  -3   36.00    5.50
  20  -3   3   35.00    4.90
 -20  -3  -3   27.00    4.30
 -20  -4   3   24.70    4.00
  20  -4  -3   24.40    4.30
  20  -4  -3   16.60    3.20
  20   4  -2  247.38   10.60
  20   4  -2  238.48   15.90
  20  -4  -2  250.07   10.00
 -20  -4   2  235.28    9.60
  20  -4  -2  249.18   10.50
  20   4  -1   20.60    5.70
  20   4  -1   10.20    3.80
  20  -4  -1   16.60    3.60
 -20  -4   1    6.90    3.50
  20  -4  -1    9.10    3.20
  20   4   0   54.19    9.50
  20   4   0   53.29    6.90
 -20  -4   0   42.70    5.10
  20  -4   0   37.80    5.10
  20  -4   1   -2.90    2.40
 -20  -4  -1    1.60    2.30
 -21   0   6   27.20    4.60
  21   0  -6   37.40    8.00
  21   0  -6   21.70    3.50
  21   0  -5    0.30    4.70
  21   0  -5    3.60    4.00
  21   0  -4    0.80    4.90
  21   0  -3   -7.50    6.10
 -21   0   3    3.50    4.20
  21   0  -3   -6.50    5.10
  21   0  -2  634.84   24.80
 -21   0   2  650.53   21.60
 -21   0   1    1.80    3.40
  21   0   0  466.95   20.00
 -21   0   0  474.45   17.40
 -21   0  -1   -4.20    3.10
 -21   0  -1   -0.30    4.60
 -21   0  -2   96.19    8.20
 -21   0  -2  102.29    7.30
  21   0   2  135.69   12.70
 -21   0  -3   -1.70    3.10
 -21   0  -3   -3.40    3.80
 -21   0  -4   15.80    4.00
  21   1  -6   24.00    5.00
 -21  -1   6   32.60    4.70
  21   1  -5  155.58   10.80
  21  -1  -5  159.08   12.20
  21  -1  -5  154.48    8.90
 -21  -1   5  143.09    7.90
  21   1  -4   -2.90    4.40
  21  -1  -4    1.40    5.40
  21  -1  -4   -2.60    6.40
 -21   1   3 2675.03   84.19
 -21   1   3 2991.90   84.09
  21   1  -3 3035.60   87.89
  21  -1  -3 3051.29   85.09
  21  -1  -3 2971.70   86.99
  21  -1  -3 3031.60   85.69
 -21  -1   3 2926.41   84.49
  21   1  -2  178.28   12.40
 -21   1   2  190.98    9.20
  21  -1  -2  196.28   14.20
 -21  -1   2  205.28   10.20
  21  -1  -2  203.38   12.00
  21  -1  -2  183.58   10.10
 -21   1   1   -1.70    2.90
  21   1  -1   -4.10    4.60
 -21  -1   1    1.50    3.60
 -21  -1   1    5.50    4.30
  21  -1  -1    5.70    4.60
  21  -1  -1    1.80    5.20
 -21   1   0  189.98    8.90
  21   1   0  144.79   12.40
 -21  -1   0  191.78    9.60
  21  -1   0  189.28   12.00
  21   1   1   20.60    7.30
 -21   1  -1   37.20    5.20
 -21   1  -1   34.20    4.90
 -21  -1  -1   24.20    6.00
 -21  -1  -1   35.40    5.90
 -21   1  -2    5.00    4.00
 -21   1  -2   -1.50    3.00
 -21  -1  -2   -0.80    4.80
 -21  -1  -2   -1.40    4.10
  21   1   3    9.40    9.60
 -21   1  -3   29.10    4.20
 -21   1  -3   29.20    4.10
 -21  -1  -3   24.10    3.90
 -21  -1  -3   27.90    4.60
  21   2  -5    1.90    4.10
  21  -2  -5    2.30    3.00
 -21  -2   5   -0.50    2.40
  21   2  -4    8.60    4.80
  21  -2  -4    7.20    3.60
  21  -2  -4    3.70    3.70
 -21  -2   4    2.10    2.80
  21   2  -3  570.74   22.40
  21  -2  -3  587.94   21.10
  21   2  -2  219.98   13.50
  21  -2  -2  240.08   11.90
 -21  -2   2  240.28   11.40
 -21  -2   2  239.78   10.80
  21  -2  -2  241.88   11.20
 -21  -2   1   14.40    4.00
  21  -2  -1   17.60    4.90
 -21  -2   1    9.30    4.90
  21  -2  -1   16.60    4.60
  21   2   0   45.40    7.00
 -21  -2   0   56.79    6.50
  21  -2   0   57.89    8.20
  21   2   1   41.00    7.80
 -21   2  -1   48.90    7.00
  21  -2   1   48.90    7.80
  21   2   2   10.40    9.50
 -21   2  -2   18.30    3.30
 -21   2  -2   26.10    4.30
 -21  -2  -2   24.20    3.90
  21  -2   2   19.70    4.40
 -21  -2  -2   24.10    5.60
 -21   2  -3   -3.50    3.40
 -21   2  -3    4.80    5.60
 -21  -2  -3    0.20    4.70
  21  -2   3    6.20    4.90
 -21  -2  -3   -0.70    2.50
  21   3  -4    6.30    4.60
  21  -3  -4   -2.70    2.70
 -21  -3   4   -1.50    2.40
  21  -3  -4    2.30    2.70
  21   3  -3   26.60    5.60
  21  -3  -3   23.70    4.00
  21  -3  -3   25.20    4.20
 -21  -3   3   31.10    4.80
  21   3  -2   15.80    5.50
  21   3  -2   22.10    4.80
 -21  -3   2   23.40    4.30
  21  -3  -2   17.00    4.00
 -21  -3   2   20.60    3.90
  21  -3  -2   17.10    3.90
  21   3  -1   12.10    4.70
  21   3  -1   -0.50    4.60
 -21  -3   1   -0.10    4.00
 -21  -3   1    1.30    3.30
  21  -3  -1    3.00    3.80
  21  -3  -1    4.00    3.40
  21   3   0   68.59    9.50
  21   3   0   52.19    8.20
  21  -3   0   48.60    6.80
 -21  -3   0   43.60    5.40
 -21   3  -1   75.39    7.20
 -21   3  -1   81.59    5.00
  21   3   1   67.69    9.80
 -21  -3  -1   84.09    5.80
  21  -3   1   75.19    6.70
 -21   3  -2   -0.10    3.90
  21   3   2   -4.50    5.10
 -21   3  -2    0.00    2.30
 -21  -3  -2    3.00    2.50
  21  -3   2    0.30    2.90
 -21  -4   1   19.60    5.40
 -21  -4   1   23.90    4.20
  21  -4  -1   12.90    2.80
  21  -4  -1   17.30    3.40
  22   0  -6   35.40    5.20
  22   0  -6   44.70    9.80
 -22   0   6   30.30    4.30
  22   0  -5    3.70    3.90
  22   0  -5    1.60    4.50
  22   0  -4 4609.74  130.49
  22   0  -4 4486.95  127.89
  22   0  -3   -2.60    5.40
 -22   0   2    9.00    3.50
  22   0  -2    8.40    5.90
 -22   0   1    8.30    3.60
  22   0  -1   -6.40    5.50
 -22   0   0    6.20    3.20
  22   0   0    2.90    5.90
 -22   0  -1   -2.90    2.90
 -22   0  -2   22.80    5.00
 -22   0  -2   32.40    5.50
  22   0   2   38.00    9.30
 -22   0  -3   -2.80    4.10
 -22   0  -3   -1.20    2.70
  22   1  -5  105.79    8.90
 -22  -1   5   93.19    6.00
  22  -1  -5  106.49    7.20
  22   1  -4  133.69   11.40
  22  -1  -4  138.99    9.50
  22  -1  -4  128.29   13.80
 -22  -1   4  136.19    7.50
 -22   1   3  154.08    8.50
  22   1  -3  159.58   12.00
 -22  -1   3  154.88   10.30
  22   1  -2  146.19   12.00
 -22   1   2  149.39    7.80
  22  -1  -2  142.99   10.20
 -22  -1   2  166.58    8.80
 -22  -1   2  171.58    9.00
  22   1  -1  170.38   12.90
 -22   1   1  213.08    9.20
 -22  -1   1  215.08   10.10
 -22  -1   1  198.28   10.60
  22  -1  -1  207.98   12.00
 -22   1   0   11.20    3.10
 -22  -1   0    7.70    3.50
  22  -1   0   11.20    5.90
 -22   1  -1   20.40    7.00
 -22   1  -2    9.40    4.30
 -22   1  -2   -0.50    2.60
 -22  -1  -2   13.50    5.40
 -22  -1  -2    3.80    3.10
 -22   1  -3  271.17   10.20
  22   1   3  279.67   16.50
 -22   1  -3  275.47   10.70
 -22  -1  -3  264.87   10.20
 -22  -1  -3  254.47   11.20
  22   2  -5    1.50    4.30
 -22  -2   5    3.10    2.40
  22  -2  -5    3.80    2.70
  22   2  -4   26.40    5.50
  22  -2  -4   21.40    3.80
  22  -2  -4   30.10    4.70
 -22  -2   4   25.40    3.90
 -22   2   3   36.60    4.90
  22   2  -3   36.20    6.00
  22  -2  -3   45.40    7.20
 -22  -2   3   37.50    5.50
  22  -2  -3   38.10    5.70
  22  -2  -2   23.20    4.40
 -22  -2   2   22.90    4.50
  22  -2  -2   15.10    4.30
 -22  -2   2   21.90    4.40
  22   2  -1  663.63   24.50
  22  -2  -1  671.83   22.30
  22  -2  -1  611.94   20.90
 -22  -2   1  630.04   21.50
 -22  -2   1  622.04   20.90
  22   2   0   43.10    6.50
 -22   2   0   53.69    4.80
  22  -2   0   50.19    7.10
 -22  -2   0   54.19    6.10
 -22   2  -1    4.30    2.60
 -22   2  -1    0.60    5.00
  22  -2   1    0.30    4.00
 -22  -2  -1   -1.10    2.90
 -22   2  -2   20.40    3.20
  22   2   2    7.90    6.60
 -22   2  -2   15.10    4.30
 -22  -2  -2   11.40    2.80
  22  -2   2   17.30    4.30
  22   3  -4   18.40    6.80
  22  -3  -4   23.80    3.80
  22  -3  -4   28.70    4.50
 -22  -3   4   25.40    3.90
  22   3  -3    2.50    4.50
 -22  -3   3    0.50    2.60
  22  -3  -3    4.80    2.90
  22  -3  -3    5.40    2.80
  22   3  -2   12.50    4.60
 -22  -3   2    6.90    3.30
  22  -3  -2    9.00    3.40
 -22  -3   2   11.50    3.90
  22  -3  -2    6.80    3.30
  22   3  -1  268.77   14.00
 -22  -3   1  271.97   10.50
  22  -3  -1  255.67   10.70
  22  -3  -1  279.77   11.50
 -22  -3   1  267.17   11.00
  22   3   0   -4.00    4.40
 -22  -3   0   -0.60    2.30
  22  -3   0    5.10    3.00
  22   3   1    7.70    4.90
 -22   3  -1    8.10    2.10
 -22  -3  -1    9.50    2.50
  22  -3   1    7.10    3.10
  23   0  -5   -4.00    4.80
  23   0  -4 1100.19   35.80
  23   0  -3    1.40    5.80
 -23   0   3    2.30    3.70
  23   0  -2    8.80    6.10
  23   0  -1   -1.70    6.20
 -23   0   1   -2.10    2.80
  23   0   0  143.39   16.50
  23   0   1   18.20    8.80
 -23   0  -2   20.30    3.40
 -23   0  -2   30.80    5.90
  23   1  -5  161.18   10.50
  23  -1  -5  161.98    7.90
 -23  -1   5  162.98    7.30
  23   1  -4   23.90    5.50
 -23  -1   4   19.10    3.20
  23  -1  -4   23.30    4.20
  23   1  -3   54.89   10.20
 -23   1   3   64.69    6.40
 -23  -1   3   73.69    6.20
 -23  -1   3   83.99    9.90
  23  -1  -3   74.99    8.30
  23   1  -2  798.22   28.10
 -23   1   2  763.72   24.50
  23  -1  -2  780.12   25.80
 -23  -1   2  774.42   24.90
 -23  -1   2  784.52   24.90
 -23   1   1    2.00    3.60
 -23  -1   1   -0.20    4.10
 -23  -1   1    2.50    4.10
  23  -1  -1    0.20    5.20
  23   1   0   66.09    7.80
 -23   1   0   86.99    6.00
 -23  -1   0   81.59    6.60
 -23   1  -1   27.10    4.90
  23   1   1   18.30    8.00
 -23  -1  -1   37.80    5.20
 -23   1  -2   -2.40    5.10
  23   1   2   -8.60    7.40
 -23   1  -2    4.80    2.60
 -23  -1  -2   -0.20    2.70
  23   2  -4    1.50    4.30
  23  -2  -4   -0.60    2.90
 -23  -2   4    3.00    2.60
  23   2  -3    6.70    4.70
 -23   2   3   10.70    2.70
  23  -2  -3    5.60    3.60
  23  -2  -3    9.40    3.30
 -23  -2   3    5.30    2.80
 -23   2   2  264.67   10.10
  23   2  -2  246.18   15.20
 -23  -2   2  273.17   11.10
  23  -2  -2  267.37   10.70
 -23  -2   2  261.57   10.70
  23  -2  -2  251.77   11.60
  23   2  -1   -7.60    4.60
 -23   2   1    0.30    2.20
 -23  -2   1    3.80    4.20
 -23  -2   1   -1.20    3.30
  23  -2  -1    4.10    3.60
  23   2   0   30.80    7.70
 -23   2   0   25.90    3.70
 -23  -2   0   30.20    5.40
  23  -2   0   25.00    4.40
 -23   2  -1    0.60    2.20
 -23  -2  -1   -2.10    2.30
  23  -2   1   -2.20    3.60
  23   2   2  146.99   13.60
 -23   2  -2  166.28    7.00
 -23  -2  -2  170.78    7.30
 -23  -3   3  139.09    6.50
  23   3  -2   96.59    9.00
 -23   3   2   94.49    5.00
 -23  -3   2   78.79    6.50
  23  -3  -2   93.79    5.90
  23  -3  -2   93.49    6.40
 -23  -3   2   81.29    6.80
  23   3  -1    1.10    4.20
 -23   3   1    0.30    2.00
  23  -3  -1    3.70    3.00
 -23  -3   1    1.90    2.80
  23   3   0   19.40    5.60
 -23   3   0   19.60    3.00
  23  -3   0   16.50    3.10
 -23  -3   0   19.00    2.80
 -24   0   5   -0.20    2.00
  24   0  -4  886.91   29.40
  24   0  -3   -3.40    5.70
 -24   0   3    3.90    4.00
  24   0  -2   26.60    9.50
 -24   0   2   23.80    3.50
  24   0  -1    4.80    6.60
 -24   0   1    0.20    4.20
 -24   0   1   -1.30    2.90
 -24   0   0   75.29    5.80
  24   0   0  100.59   17.00
 -24   0  -1    1.60    2.40
 -24   0  -2    1.40    2.40
  24   1  -4    3.90    4.80
 -24  -1   4   10.80    2.70
  24  -1  -4   10.60    3.50
  24   1  -3   -2.00    4.40
 -24   1   3    2.00    3.30
  24  -1  -3    0.40    4.30
 -24  -1   3    1.40    2.60
 -24   1   2   91.79    6.30
  24   1  -2   79.99   16.00
 -24  -1   2  105.49    6.90
  24  -1  -2   90.09    9.70
 -24  -1   2  101.89    6.90
 -24   1   1    2.20    2.60
 -24  -1   1   -2.00    2.90
 -24  -1   1    0.50    4.30
 -24   1   0    9.20    2.80
 -24  -1   0    8.40    3.20
  24   1   1   30.20    7.80
 -24   1  -1   13.90    2.70
 -24  -1  -1   13.50    2.90
 -24   1  -2   41.90    4.30
 -24  -1  -2   48.30    4.50
 -24   2   3    7.40    2.90
  24   2  -3   13.20    4.80
  24  -2  -3   14.00    3.30
 -24  -2   3    9.60    2.80
  24   2  -2  266.07   13.10
 -24   2   2  280.07   10.10
  24  -2  -2  280.27   11.40
 -24  -2   2  256.97   10.70
 -24  -2   2  289.17   10.70
  24   2  -1   76.29    9.90
  24  -2  -1   80.79    6.80
 -24  -2   1   83.09    6.00
 -24   2   0   39.80    4.10
  24   2   0   44.20    6.80
  24  -2   0   37.30    5.40
 -24  -2   0   52.09    5.00
  24   2   1   -6.10    5.60
 -24   2  -1    1.30    2.00
 -24  -2  -1    1.70    2.30
 -25   0   4   70.39    4.80
  25   0  -3   -1.20    5.80
 -25   0   3    1.50    2.70
 -25   0   2   44.60    5.20
 -25   0   2   36.50    5.50
  25   0  -2   44.80    8.20
 -25   0   1   -0.10    2.60
  25   0  -1   -0.70   11.70
 -25   0   0   23.60    4.30
 -25   0  -1   -1.90    2.20
 -25   1   3   18.40    4.30
  25   1  -3   25.00    5.90
 -25  -1   3   28.20    4.40
 -25   1   2    9.50    2.80
  25   1  -2   15.50    5.30
 -25  -1   2    4.50    3.50
 -25  -1   2    9.10    3.30
  25   1  -1    5.60    5.60
 -25   1   1    2.70    2.40
 -25  -1   1   -0.90    2.60
 -25   1   0    0.10    2.10
  25   1   0    1.40    6.60
 -25  -1   0    1.00    2.50
 -25   1  -1  319.47   11.20
 -25  -1  -1  331.37   11.50
  25   2  -2   21.70    4.70
 -25   2   2   10.70    2.50
  25  -2  -2   14.00    3.30
 -25  -2   2   19.10    3.50
 -25   2   1    1.20    2.10
  25   2  -1    0.30    4.40
  25  -2  -1   -0.40    3.40
 -25  -2   1    0.20    2.50
 -26   0   2    7.70    2.90
 -26   0   2    6.40    3.20
 -26   0   1    1.00    2.30
 -26   1   2   39.00    5.20

_computing_structure_solution     'SHELXT 2014/4 (Sheldrick, 2014)'
;
_shelx_hkl_checksum   83738


#END

 
data_6
_database_code_depnum_ccdc_archive     'CCDC 1509586'
 
_audit_creation_method            SHELXL-2014
_chemical_name_systematic
;
 ?
;
_chemical_name_common             ?
_chemical_melting_point           ?
_chemical_formula_moiety          ?
_chemical_formula_sum
 'C20 H12 N2' 
_chemical_formula_weight          280.32

loop_
 _atom_type_symbol
 _atom_type_description
 _atom_type_scat_dispersion_real
 _atom_type_scat_dispersion_imag
 _atom_type_scat_source
 'C'  'C'   0.0181   0.0091
 'International Tables Vol C Tables 4.2.6.8 and 6.1.1.4'
 'H'  'H'   0.0000   0.0000
 'International Tables Vol C Tables 4.2.6.8 and 6.1.1.4'
 'N'  'N'   0.0311   0.0180
 'International Tables Vol C Tables 4.2.6.8 and 6.1.1.4'
 
_space_group_crystal_system       orthorhombic
_space_group_IT_number            33
_space_group_name_H-M_alt         'P n a 21'
_space_group_name_Hall            'P 2c -2n'
 
_shelx_space_group_comment
;
The symmetry employed for this shelxl refinement is uniquely defined
by the following loop, which should always be used as a source of
symmetry information in preference to the above space-group names.
They are only intended as comments.
;
 
loop_
 _space_group_symop_operation_xyz
 'x, y, z'
 '-x, -y, z+1/2'
 '-x+1/2, y+1/2, z+1/2'
 'x+1/2, -y+1/2, z'
 
_cell_length_a                    17.7436(16)
_cell_length_b                    10.8510(11)
_cell_length_c                    7.5217(7)
_cell_angle_alpha                 90
_cell_angle_beta                  90
_cell_angle_gamma                 90
_cell_volume                      1448.2(2)
_cell_formula_units_Z             4
_cell_measurement_temperature     100(2)
_cell_measurement_reflns_used     68 
_cell_measurement_theta_min       2 
_cell_measurement_theta_max       40 
 
_exptl_crystal_description        plate 
_exptl_crystal_colour             colourless 
_exptl_crystal_density_meas       ? 
_exptl_crystal_density_method     ?              
_exptl_crystal_density_diffrn     1.286          
_exptl_crystal_F_000              584
_exptl_transmission_factor_min    ?                                      
_exptl_transmission_factor_max    ?                         
_exptl_crystal_size_max           0.100
_exptl_crystal_size_mid           0.100
_exptl_crystal_size_min           0.020
_exptl_absorpt_coefficient_mu     0.594
_shelx_estimated_absorpt_T_min    0.943
_shelx_estimated_absorpt_T_max    0.988
_exptl_absorpt_correction_type    'multi-scan' 
_exptl_absorpt_correction_T_min   0.6026 
_exptl_absorpt_correction_T_max   0.7518 
_exptl_absorpt_process_details    'SADABS' 
 
_exptl_special_details
;
 ?
;
 
_diffrn_ambient_temperature       100(2)
_diffrn_radiation_wavelength      1.54178
_diffrn_radiation_type            CuK\a
_diffrn_source                    ?                       
_diffrn_measurement_device_type   'Bruker D8 Quest' 
_diffrn_measurement_method        ? 
_diffrn_detector_area_resol_mean  ? 
_diffrn_reflns_number             5947
_diffrn_reflns_av_unetI/netI      0.1841
_diffrn_reflns_av_R_equivalents   0.1285
_diffrn_reflns_limit_h_min        -19
_diffrn_reflns_limit_h_max        19
_diffrn_reflns_limit_k_min        -12
_diffrn_reflns_limit_k_max        9
_diffrn_reflns_limit_l_min        -8
_diffrn_reflns_limit_l_max        8
_diffrn_reflns_theta_min          4.777
_diffrn_reflns_theta_max          60.101
_diffrn_reflns_theta_full         67.679
_diffrn_measured_fraction_theta_max   0.997
_diffrn_measured_fraction_theta_full  0.831
_diffrn_reflns_Laue_measured_fraction_max    0.997
_diffrn_reflns_Laue_measured_fraction_full   0.831
_diffrn_reflns_point_group_measured_fraction_max   0.998
_diffrn_reflns_point_group_measured_fraction_full  0.828
_reflns_number_total              2014
_reflns_number_gt                 1112
_reflns_threshold_expression      'I > 2\s(I)'
_reflns_Friedel_coverage          0.840
_reflns_Friedel_fraction_max      0.999
_reflns_Friedel_fraction_full     0.824
 
_reflns_special_details
;
 Reflections were merged by SHELXL according to the crystal
 class for the calculation of statistics and refinement.
 
 _reflns_Friedel_fraction is defined as the number of unique
 Friedel pairs measured divided by the number that would be
 possible theoretically, ignoring centric projections and
 systematic absences.
;
 
_computing_data_collection        ?
_computing_cell_refinement        ?
_computing_data_reduction         ?
_computing_structure_solution     ?
_computing_structure_refinement   'SHELXL-2014 (Sheldrick, 2014)'
_computing_molecular_graphics     ?
_computing_publication_material   ?
 
_refine_special_details
;
 Refined as a 2-component inversion twin.
;
_refine_ls_structure_factor_coef  Fsqd
_refine_ls_matrix_type            full
_refine_ls_weighting_scheme       calc
_refine_ls_weighting_details
'w=1/[\s^2^(Fo^2^)] where P=(Fo^2^+2Fc^2^)/3'
_atom_sites_solution_primary      ?
_atom_sites_solution_secondary    ?
_atom_sites_solution_hydrogens    geom
_refine_ls_hydrogen_treatment     constr
_refine_ls_extinction_method      SHELXL
_refine_ls_extinction_coef        0.0052(16)
_refine_ls_extinction_expression
 'Fc^*^=kFc[1+0.001xFc^2^\l^3^/sin(2\q)]^-1/4^'
_refine_ls_abs_structure_details
;
 Refined as an inversion twin.
;
_refine_ls_abs_structure_Flack    -1(3)
_chemical_absolute_configuration  ?
_refine_ls_number_reflns          2014
_refine_ls_number_parameters      201
_refine_ls_number_restraints      1
_refine_ls_R_factor_all           0.1506
_refine_ls_R_factor_gt            0.0685
_refine_ls_wR_factor_ref          0.1629
_refine_ls_wR_factor_gt           0.1328
_refine_ls_goodness_of_fit_ref    1.011
_refine_ls_restrained_S_all       1.011
_refine_ls_shift/su_max           0.000
_refine_ls_shift/su_mean          0.000
 
loop_
 _atom_site_label
 _atom_site_type_symbol
 _atom_site_fract_x
 _atom_site_fract_y
 _atom_site_fract_z
 _atom_site_U_iso_or_equiv
 _atom_site_adp_type
 _atom_site_occupancy
 _atom_site_site_symmetry_order  
 _atom_site_calc_flag
 _atom_site_refinement_flags_posn
 _atom_site_refinement_flags_adp
 _atom_site_refinement_flags_occupancy
 _atom_site_disorder_assembly
 _atom_site_disorder_group
N1 N 0.3752(4) 1.1875(6) 0.4784(11) 0.037(2) Uani 1 1 d . . . . .
C2 C 0.4436(5) 1.1734(8) 0.5502(11) 0.036(2) Uani 1 1 d . . . . .
H2 H 0.4680 1.2448 0.5952 0.044 Uiso 1 1 calc R U . . .
C3 C 0.4815(5) 1.0621(8) 0.5635(11) 0.034(2) Uani 1 1 d . . . . .
H3 H 0.5308 1.0578 0.6125 0.041 Uiso 1 1 calc R U . . .
C4 C 0.4450(4) 0.9571(7) 0.5028(12) 0.029(2) Uani 1 1 d . . . . .
C5 C 0.3735(4) 0.9691(8) 0.4307(11) 0.033(2) Uani 1 1 d . . . . .
H5 H 0.3465 0.8991 0.3894 0.040 Uiso 1 1 calc R U . . .
C6 C 0.3427(5) 1.0858(7) 0.4207(10) 0.033(2) Uani 1 1 d . . . . .
H6 H 0.2942 1.0934 0.3680 0.039 Uiso 1 1 calc R U . . .
C7 C 0.4824(5) 0.8384(8) 0.5111(13) 0.035(2) Uani 1 1 d . . . . .
C8 C 0.5151(4) 0.7421(7) 0.5112(11) 0.028(2) Uani 1 1 d . . . . .
C9 C 0.5523(4) 0.6241(7) 0.5050(12) 0.029(2) Uani 1 1 d . . . . .
C10 C 0.6188(4) 0.6050(8) 0.6016(10) 0.031(2) Uani 1 1 d . . . . .
H10 H 0.6399 0.6697 0.6705 0.037 Uiso 1 1 calc R U . . .
C11 C 0.6539(5) 0.4900(8) 0.5956(10) 0.028(2) Uani 1 1 d . . . . .
H11 H 0.6996 0.4769 0.6585 0.033 Uiso 1 1 calc R U . . .
C12 C 0.6219(4) 0.3937(7) 0.4973(13) 0.028(2) Uani 1 1 d . . . . .
C13 C 0.5562(4) 0.4148(7) 0.4030(11) 0.030(2) Uani 1 1 d . . . . .
H13 H 0.5345 0.3500 0.3352 0.036 Uiso 1 1 calc R U . . .
C14 C 0.5218(5) 0.5294(8) 0.4065(13) 0.034(2) Uani 1 1 d . . . . .
H14 H 0.4768 0.5428 0.3406 0.040 Uiso 1 1 calc R U . . .
C15 C 0.6579(4) 0.2758(8) 0.4935(13) 0.032(2) Uani 1 1 d . . . . .
C16 C 0.6858(4) 0.1755(8) 0.4882(12) 0.031(2) Uani 1 1 d . . . . .
C17 C 0.7178(4) 0.0539(7) 0.4805(11) 0.028(2) Uani 1 1 d . . . . .
C18 C 0.7881(4) 0.0238(8) 0.5517(11) 0.031(2) Uani 1 1 d . . . . .
H18 H 0.8175 0.0851 0.6093 0.037 Uiso 1 1 calc R U . . .
C19 C 0.8145(5) -0.0943(8) 0.5384(12) 0.038(2) Uani 1 1 d . . . . .
H19 H 0.8630 -0.1116 0.5857 0.046 Uiso 1 1 calc R U . . .
N20 N 0.7765(4) -0.1864(6) 0.4634(9) 0.0342(19) Uani 1 1 d . . . . .
C21 C 0.7087(4) -0.1580(7) 0.3974(12) 0.032(2) Uani 1 1 d . . . . .
H21 H 0.6803 -0.2225 0.3444 0.038 Uiso 1 1 calc R U . . .
C22 C 0.6774(5) -0.0430(8) 0.4005(11) 0.031(2) Uani 1 1 d . . . . .
H22 H 0.6292 -0.0287 0.3497 0.037 Uiso 1 1 calc R U . . .
 
loop_
 _atom_site_aniso_label
 _atom_site_aniso_U_11
 _atom_site_aniso_U_22
 _atom_site_aniso_U_33
 _atom_site_aniso_U_23
 _atom_site_aniso_U_13
 _atom_site_aniso_U_12
N1 0.039(5) 0.037(5) 0.034(4) 0.005(4) 0.006(4) 0.000(4)
C2 0.048(6) 0.031(6) 0.030(5) 0.000(4) 0.012(4) -0.007(4)
C3 0.041(5) 0.035(6) 0.028(5) 0.002(5) -0.004(4) 0.003(5)
C4 0.039(6) 0.028(5) 0.021(5) -0.003(5) 0.005(5) 0.004(4)
C5 0.028(6) 0.033(6) 0.039(6) -0.006(5) 0.000(5) 0.002(4)
C6 0.037(5) 0.032(6) 0.028(5) 0.000(5) 0.006(5) 0.007(4)
C7 0.036(5) 0.035(6) 0.034(6) -0.003(5) 0.000(5) 0.000(5)
C8 0.028(5) 0.034(5) 0.023(5) 0.002(5) 0.002(4) -0.003(4)
C9 0.035(5) 0.023(5) 0.028(5) 0.002(4) 0.005(4) 0.004(4)
C10 0.031(5) 0.037(6) 0.024(5) -0.007(4) 0.000(4) 0.000(4)
C11 0.034(6) 0.031(6) 0.019(5) 0.006(4) -0.003(4) 0.002(4)
C12 0.034(5) 0.032(5) 0.018(4) -0.001(5) 0.005(4) 0.002(4)
C13 0.036(5) 0.027(5) 0.025(5) 0.001(4) -0.007(4) -0.005(4)
C14 0.030(5) 0.038(6) 0.032(6) -0.002(5) -0.006(5) 0.004(5)
C15 0.033(5) 0.033(5) 0.028(5) -0.004(5) -0.001(4) -0.002(4)
C16 0.032(5) 0.037(6) 0.023(5) 0.001(5) 0.002(4) -0.006(4)
C17 0.032(5) 0.029(5) 0.023(5) -0.002(4) 0.007(4) 0.007(4)
C18 0.040(6) 0.026(6) 0.026(5) -0.007(5) -0.001(4) -0.003(4)
C19 0.038(5) 0.044(7) 0.032(5) 0.002(5) -0.001(5) 0.004(5)
N20 0.047(5) 0.031(5) 0.024(4) 0.002(3) -0.001(4) 0.002(4)
C21 0.034(5) 0.030(6) 0.032(5) 0.000(4) -0.002(4) -0.003(4)
C22 0.036(5) 0.032(6) 0.025(5) 0.001(5) 0.000(4) 0.000(4)
 
_geom_special_details
;
 All esds (except the esd in the dihedral angle between two l.s. planes)
 are estimated using the full covariance matrix.  The cell esds are taken
 into account individually in the estimation of esds in distances, angles
 and torsion angles; correlations between esds in cell parameters are only
 used when they are defined by crystal symmetry.  An approximate (isotropic)
 treatment of cell esds is used for estimating esds involving l.s. planes.
;
 
loop_
 _geom_bond_atom_site_label_1
 _geom_bond_atom_site_label_2
 _geom_bond_distance
 _geom_bond_site_symmetry_2
 _geom_bond_publ_flag
N1 C6 1.319(9) . ?
N1 C2 1.338(9) . ?
C2 C3 1.386(11) . ?
C2 H2 0.9500 . ?
C3 C4 1.388(10) . ?
C3 H3 0.9500 . ?
C4 C5 1.386(10) . ?
C4 C7 1.450(11) . ?
C5 C6 1.381(10) . ?
C5 H5 0.9500 . ?
C6 H6 0.9500 . ?
C7 C8 1.195(10) . ?
C8 C9 1.442(10) . ?
C9 C14 1.377(11) . ?
C9 C10 1.401(10) . ?
C10 C11 1.395(10) . ?
C10 H10 0.9500 . ?
C11 C12 1.401(11) . ?
C11 H11 0.9500 . ?
C12 C13 1.383(10) . ?
C12 C15 1.431(10) . ?
C13 C14 1.387(11) . ?
C13 H13 0.9500 . ?
C14 H14 0.9500 . ?
C15 C16 1.196(10) . ?
C16 C17 1.437(11) . ?
C17 C18 1.396(10) . ?
C17 C22 1.408(10) . ?
C18 C19 1.368(10) . ?
C18 H18 0.9500 . ?
C19 N20 1.331(9) . ?
C19 H19 0.9500 . ?
N20 C21 1.337(9) . ?
C21 C22 1.367(11) . ?
C21 H21 0.9500 . ?
C22 H22 0.9500 . ?
 
loop_
 _geom_angle_atom_site_label_1
 _geom_angle_atom_site_label_2
 _geom_angle_atom_site_label_3
 _geom_angle
 _geom_angle_site_symmetry_1
 _geom_angle_site_symmetry_3
 _geom_angle_publ_flag
C6 N1 C2 115.7(8) . . ?
N1 C2 C3 124.7(9) . . ?
N1 C2 H2 117.6 . . ?
C3 C2 H2 117.6 . . ?
C2 C3 C4 117.7(9) . . ?
C2 C3 H3 121.2 . . ?
C4 C3 H3 121.2 . . ?
C5 C4 C3 118.6(9) . . ?
C5 C4 C7 121.3(8) . . ?
C3 C4 C7 120.1(8) . . ?
C6 C5 C4 118.1(9) . . ?
C6 C5 H5 121.0 . . ?
C4 C5 H5 121.0 . . ?
N1 C6 C5 125.1(9) . . ?
N1 C6 H6 117.4 . . ?
C5 C6 H6 117.4 . . ?
C8 C7 C4 177.0(11) . . ?
C7 C8 C9 177.4(9) . . ?
C14 C9 C10 120.0(8) . . ?
C14 C9 C8 120.0(8) . . ?
C10 C9 C8 120.0(8) . . ?
C11 C10 C9 119.4(8) . . ?
C11 C10 H10 120.3 . . ?
C9 C10 H10 120.3 . . ?
C10 C11 C12 120.3(8) . . ?
C10 C11 H11 119.9 . . ?
C12 C11 H11 119.9 . . ?
C13 C12 C11 119.3(8) . . ?
C13 C12 C15 121.0(8) . . ?
C11 C12 C15 119.8(8) . . ?
C12 C13 C14 120.7(8) . . ?
C12 C13 H13 119.7 . . ?
C14 C13 H13 119.7 . . ?
C9 C14 C13 120.4(8) . . ?
C9 C14 H14 119.8 . . ?
C13 C14 H14 119.8 . . ?
C16 C15 C12 177.8(9) . . ?
C15 C16 C17 178.8(9) . . ?
C18 C17 C22 116.3(7) . . ?
C18 C17 C16 123.5(8) . . ?
C22 C17 C16 120.1(8) . . ?
C19 C18 C17 119.9(8) . . ?
C19 C18 H18 120.1 . . ?
C17 C18 H18 120.1 . . ?
N20 C19 C18 124.1(8) . . ?
N20 C19 H19 117.9 . . ?
C18 C19 H19 117.9 . . ?
C19 N20 C21 116.1(7) . . ?
N20 C21 C22 124.8(8) . . ?
N20 C21 H21 117.6 . . ?
C22 C21 H21 117.6 . . ?
C21 C22 C17 118.8(8) . . ?
C21 C22 H22 120.6 . . ?
C17 C22 H22 120.6 . . ?
 
_refine_diff_density_max    0.241
_refine_diff_density_min   -0.250
_refine_diff_density_rms    0.061

_shelxl_version_number 2014-3

_shelx_res_file
;
TITL chiral_a.res in Pna2(1)
CELL 1.54178 17.7436 10.8510 7.5217 90.000 90.000 90.000
ZERR 4.0000 0.0016 0.0011 0.0007 0.000 0.000 0.000
LATT -1
SYMM -X, -Y, 0.5+Z
SYMM 0.5-X, 0.5+Y, 0.5+Z
SYMM 0.5+X, 0.5-Y, Z
SFAC C H N
UNIT 80 48 8
MERG 2
FMAP 2
GRID
PLAN 5
TEMP -173
SIZE 0.1 0.1 0.02
BOND $H
TWIN
L.S. 20
ACTA
WGHT    0.000000
EXTI    0.005187
BASF  -1.02548
FVAR       0.71265
N1    3    0.375181    1.187509    0.478450    11.00000    0.03857    0.03659 =
         0.03439    0.00548    0.00550    0.00016
C2    1    0.443633    1.173392    0.550156    11.00000    0.04788    0.03093 =
         0.03008    0.00013    0.01217   -0.00718
AFIX  43
H2    2    0.468024    1.244811    0.595168    11.00000   -1.20000
AFIX   0
C3    1    0.481538    1.062098    0.563519    11.00000    0.04070    0.03467 =
         0.02812    0.00202   -0.00428    0.00324
AFIX  43
H3    2    0.530812    1.057824    0.612540    11.00000   -1.20000
AFIX   0
C4    1    0.445005    0.957062    0.502782    11.00000    0.03858    0.02847 =
         0.02122   -0.00347    0.00471    0.00364
C5    1    0.373504    0.969097    0.430682    11.00000    0.02797    0.03325 =
         0.03859   -0.00562   -0.00016    0.00219
AFIX  43
H5    2    0.346490    0.899146    0.389361    11.00000   -1.20000
AFIX   0
C6    1    0.342665    1.085790    0.420659    11.00000    0.03742    0.03214 =
         0.02816   -0.00018    0.00602    0.00717
AFIX  43
H6    2    0.294222    1.093379    0.367997    11.00000   -1.20000
AFIX   0
C7    1    0.482369    0.838375    0.511053    11.00000    0.03617    0.03525 =
         0.03350   -0.00288    0.00048    0.00043
C8    1    0.515124    0.742112    0.511160    11.00000    0.02771    0.03412 =
         0.02286    0.00190    0.00190   -0.00298
C9    1    0.552313    0.624064    0.505028    11.00000    0.03483    0.02308 =
         0.02794    0.00211    0.00454    0.00405
C10   1    0.618842    0.604953    0.601592    11.00000    0.03108    0.03704 =
         0.02374   -0.00686    0.00037   -0.00009
AFIX  43
H10   2    0.639891    0.669747    0.670507    11.00000   -1.20000
AFIX   0
C11   1    0.653874    0.489978    0.595622    11.00000    0.03369    0.03061 =
         0.01909    0.00579   -0.00296    0.00161
AFIX  43
H11   2    0.699622    0.476941    0.658485    11.00000   -1.20000
AFIX   0
C12   1    0.621875    0.393661    0.497317    11.00000    0.03402    0.03174 =
         0.01781   -0.00109    0.00512    0.00201
C13   1    0.556204    0.414761    0.403043    11.00000    0.03644    0.02710 =
         0.02534    0.00096   -0.00652   -0.00462
AFIX  43
H13   2    0.534477    0.350017    0.335211    11.00000   -1.20000
AFIX   0
C14   1    0.521751    0.529437    0.406510    11.00000    0.03022    0.03826 =
         0.03221   -0.00174   -0.00555    0.00429
AFIX  43
H14   2    0.476823    0.542815    0.340580    11.00000   -1.20000
AFIX   0
C15   1    0.657917    0.275752    0.493547    11.00000    0.03334    0.03307 =
         0.02844   -0.00395   -0.00147   -0.00168
C16   1    0.685806    0.175494    0.488163    11.00000    0.03220    0.03673 =
         0.02342    0.00130    0.00175   -0.00551
C17   1    0.717788    0.053941    0.480501    11.00000    0.03189    0.02876 =
         0.02275   -0.00153    0.00723    0.00733
C18   1    0.788068    0.023762    0.551712    11.00000    0.03978    0.02622 =
         0.02638   -0.00711   -0.00050   -0.00317
AFIX  43
H18   2    0.817471    0.085089    0.609277    11.00000   -1.20000
AFIX   0
C19   1    0.814497   -0.094296    0.538418    11.00000    0.03759    0.04410 =
         0.03238    0.00202   -0.00098    0.00416
AFIX  43
H19   2    0.862997   -0.111634    0.585707    11.00000   -1.20000
AFIX   0
N20   3    0.776515   -0.186417    0.463369    11.00000    0.04706    0.03126 =
         0.02434    0.00200   -0.00082    0.00185
C21   1    0.708734   -0.158037    0.397366    11.00000    0.03376    0.02981 =
         0.03200    0.00016   -0.00248   -0.00279
AFIX  43
H21   2    0.680303   -0.222511    0.344425    11.00000   -1.20000
AFIX   0
C22   1    0.677376   -0.043001    0.400528    11.00000    0.03637    0.03160 =
         0.02543    0.00058    0.00045    0.00014
AFIX  43
H22   2    0.629156   -0.028705    0.349657    11.00000   -1.20000
AFIX   0
HKLF 4

REM  chiral_a.res in Pna2(1)
REM R1 =  0.0685 for    1112 Fo > 4sig(Fo)  and  0.1506 for all    2014 data
REM    201 parameters refined using      1 restraints

END

WGHT      0.0000      0.0000

REM Highest difference peak  0.241,  deepest hole -0.250,  1-sigma level  0.061
Q1    1   0.5008  1.2026  0.5017  11.00000  0.05    0.24
Q2    1   0.8123  0.1176  0.5302  11.00000  0.05    0.23
Q3    1   0.7099 -0.0014  0.4253  11.00000  0.05    0.21
Q4    1   0.4095  0.8701  0.6492  11.00000  0.05    0.20
Q5    1   0.5856  0.2792  0.3422  11.00000  0.05    0.19
;
_shelx_res_checksum   79039

_shelx_hkl_file
;
   0   0   1   -2.90    2.00
   0   0  -1    1.50    2.20
   0   0   3   -5.70   17.50
   0   0  -3   -1.50    6.80
   0   0  -4  982.30  131.39
   0   0   4  866.21  129.49
   0   0   5  -14.50   13.60
   0   0   6   64.19   19.60
   0   0   7  -10.00   17.10
   0   0   8  195.18   32.30
   0  -1   0   -2.50    0.70
   0   1   0   -5.30    0.80
   0   1   1    8.50    2.80
   0  -1  -1    6.90    2.60
   0   1  -1    8.20    2.30
   0  -1   1    8.90    2.50
   0  -1  -2   -6.70    4.40
   0   1  -2   -9.20    4.20
   0  -1   2   -3.40    4.10
   0   1   2    3.60    4.30
   0  -1   3  142.89   19.30
   0   1  -3  133.29   20.50
   0  -1  -3   82.29   17.30
   0  -1   4  -13.10   14.10
   0   1   4   13.50   13.30
   0   1  -4   -5.80   13.20
   0  -1   4  -14.20   12.60
   0  -1  -4  -25.10   15.20
   0  -1   4   16.20   14.60
   0   1   5   37.20   15.50
   0  -1   5   17.90   21.70
   0  -1   5   37.30   15.10
   0   1   6   -9.60   17.90
   0  -1   6   11.80   16.50
   0  -1   6  -10.10   25.30
   0  -1   7   11.00   15.30
   0   1   7   19.30   17.80
   0   1   8   -4.70   14.70
   0  -1   8   24.50   15.50
   0   2   0 2054.39  294.07
   0  -2   0 2145.69  294.07
   0  -2  -1    0.60    2.60
   0  -2   1   -0.30    2.50
   0   2  -1   -1.90    2.40
   0  -2  -2   27.90    7.00
   0  -2   2   31.70    7.30
   0   2  -2   17.70    5.70
   0   2  -3   -6.20    8.00
   0  -2   3   19.70    9.60
   0  -2   3    5.70   13.40
   0  -2  -3    3.80    8.70
   0   2   3   17.80   17.60
   0   2  -4  926.91  137.39
   0  -2   4  990.20  135.99
   0   2   4  966.00  135.89
   0  -2   4  976.50  136.79
   0  -2  -4  967.20  138.09
   0  -2   4  924.91  136.59
   0  -2  -4  969.20  138.49
   0  -2   5    6.60   16.40
   0   2   5  -20.80   15.30
   0  -2   5  -25.60   16.50
   0  -2   5   -3.10   13.30
   0  -2   6  574.64   93.09
   0  -2   6  623.54   91.09
   0   2   6  679.83   91.79
   0  -2   7   -8.00   14.50
   0   2   7   -7.00   18.00
   0   2   8   42.40   18.10
   0  -2   8  110.59   19.70
   0  -3   0    3.00    2.10
   0  -3  -1   15.30    4.20
   0   3  -1   14.80    4.00
   0  -3   1   14.80    3.90
   0  -3   2    2.40    5.80
   0  -3  -2   -4.20    6.20
   0   3  -3    8.90    9.50
   0  -3   3   33.10   11.80
   0  -3  -3   16.10   15.60
   0   3   3   -5.50   16.70
   0  -3   3   24.40   13.50
   0  -3   3   24.70   13.20
   0  -3   4   -7.80   14.90
   0   3   4    3.60   14.70
   0  -3   4  -15.30   13.50
   0  -3   4   11.00   13.50
   0   3   5   13.10   17.00
   0  -3   5   14.10   16.30
   0  -3   5    6.70   14.10
   0  -3   5   -7.60   17.00
   0  -3   6    3.70   20.00
   0  -3   6    6.20   15.50
   0  -3   6   31.80   22.50
   0   3   6    4.00   18.60
   0  -3   7   19.70   17.10
   0   3   7   58.29   19.80
   0  -3   7   28.00   21.30
   0  -3   8    3.10   20.10
   0   3   8  -11.60   17.20
   0  -4  -1   -2.30    5.00
   0   4  -1    0.50    5.50
   0  -4  -1    1.50    4.80
   0  -4   2   12.00   14.20
   0  -4  -2    9.20    8.60
   0  -4   2   23.20    8.00
   0   4  -2   19.70    7.30
   0  -4   2  -13.20   13.10
   0  -4   3   -2.30   16.80
   0   4   3   -5.50   17.70
   0  -4   3   13.20   13.10
   0  -4  -3   -4.90   15.70
   0   4  -3   -2.60   11.50
   0  -4   3   18.70   13.80
   0  -4   4   18.00   14.70
   0  -4   4   23.00   15.10
   0  -4   4    9.60   16.90
   0   4   4  -12.30   19.30
   0  -4   5   18.20   19.30
   0  -4   5   23.40   18.00
   0  -4   5   -3.30   17.40
   0   4   5   -9.90   19.00
   0  -4   6   12.80   20.80
   0  -4   6   32.90   22.20
   0  -4   6   19.00   18.80
   0   4   6   43.00   19.50
   0  -4   7   -7.40   18.50
   0  -4   7   35.80   20.50
   0   4   7  -35.70   19.50
   0  -5   0  -11.50   13.70
   0  -5  -1  211.58   30.40
   0  -5   1  194.68   32.90
   0  -5  -1  214.28   35.30
   0  -5  -1  201.58   30.30
   0  -5   1  207.48   32.40
   0   5  -1  199.28   30.70
   0  -5   2    7.20   13.60
   0  -5  -2   32.20   12.20
   0  -5  -2    0.60   18.90
   0  -5   2    6.00   13.30
   0   5  -2    7.80   10.50
   0   5   3  137.29   25.70
   0  -5  -3   95.19   29.50
   0  -5   4  -10.70   16.30
   0  -5   4   -8.50   16.00
   0   5   4  -15.60   16.90
   0  -5   5   10.60   16.70
   0  -5   5   25.20   19.10
   0   5   5   10.80   20.30
   0  -5   5   -0.80   23.80
   0  -5   6  -25.70   24.80
   0   5   6  -12.50   19.70
   0  -5   6    4.90   21.70
   0  -5   6    1.20   20.00
   0  -5   7   13.80   21.10
   0   5   7  -21.10   19.80
   0  -6   0   31.80   15.00
   0  -6  -1   25.50   17.30
   0  -6   1   22.30   15.50
   0  -6   1   22.60   15.80
   0  -6   2   20.10   13.90
   0  -6  -2  -22.40   29.70
   0  -6   2    1.60   16.90
   0   6   3  -43.00   25.20
   0  -6   3   -3.90   17.10
   0  -6  -3  -26.20   29.10
   0  -6   3   12.40   15.40
   0  -6   4   -6.10   17.80
   0  -6   4   46.40   17.60
   0   6   4   38.90   22.70
   0   6   5   -0.20   21.60
   0  -6   5    1.70   19.70
   0  -6   5   25.50   17.70
   0   6   6   39.60   21.60
   0  -6   6   14.80   19.40
   0  -6   6    5.60   21.20
   0   6   7   46.30   26.30
   0  -6   7  -15.00   16.20
   0  -7   0   -4.90   16.90
   0  -7   1  464.65   65.79
   0  -7   1  400.76   66.49
   0  -7   2    2.60   16.10
   0  -7   2  -27.80   16.30
   0  -7  -2   -7.40   22.00
   0  -7   3 1251.17  175.28
   0  -7   3 1217.78  175.08
   0  -7   4   -4.90   18.20
   0  -7   4   -8.10   20.30
   0  -7   5  272.87   42.40
   0  -7   5  214.18   39.60
   0  -7   6   -9.10   20.60
   0  -7   6   -1.50   18.50
   0  -8   0  174.28   31.00
   0  -8   1   -4.60   18.00
   0  -8  -1    6.90   20.90
   0  -8   1   -8.90   23.10
   0  -8   2  270.27   41.60
   0  -8  -2  209.28   44.30
   0  -8   2  279.57   43.40
   0  -8   3  -13.60   19.10
   0  -8   3   11.70   20.00
   0  -8   4  124.49   28.70
   0  -8   4  134.59   26.70
   0  -8   5    2.30   18.10
   0  -8   5   -6.20   19.20
   0  -8   6    1.90   19.30
   0  -8   6   24.90   16.60
   0  -9   0  -24.70   20.20
   0  -9   1  470.05   73.69
   0  -9  -1  514.75   75.89
   0  -9   2   20.70   21.80
   0  -9  -2  -20.60   28.80
   0  -9   2   57.49   25.90
   0  -9   3  404.66   63.99
   0  -9   3  380.26   61.89
   0  -9   4    5.50   19.10
   0  -9   4  -32.80   18.80
   0  -9   5   -8.90   15.90
   0  -9   5   15.40   19.20
   0 -10   0   21.60   24.00
   0 -10  -1    4.20   27.70
   0 -10   1   17.10   21.20
   0 -10   2    0.90   20.60
   0 -10   3   23.10   18.10
   0 -10   3  -21.70   24.10
   0 -10   4   -2.00   20.20
   0 -10   4   19.50   19.40
   0 -11   0   34.70   26.30
   0 -11  -1   51.39   31.40
   0 -11   1  -16.50   21.70
   0 -11   2  -31.20   17.50
   0 -11   3  -16.10   17.90
   0 -12   0   40.00   31.90
   0 -12   1   17.30   20.70
  -1   0   0    0.90    0.70
  -1   0  -1   -0.10    2.40
  -1   0   1    0.00    2.00
   1   0  -1   -0.80    3.00
  -1   0  -2   -6.00    3.80
  -1   0   2   -5.70    6.40
   1   0  -2    5.90    3.90
  -1   0   3   -6.20    9.20
  -1   0  -3    3.90    6.40
   1   0  -3   -3.40    7.10
   1   0  -4    7.80   16.10
  -1   0   4   45.90   19.20
   1   0   4    2.60   12.30
  -1   0   4   11.80   22.00
  -1   0   4   -2.60   12.90
  -1   0  -4   34.80   14.40
   1   0   5   -8.50   13.90
  -1   0   5   14.60   14.70
   1   0   6    2.60   16.00
  -1   0   6  -18.30   17.60
   1   0   7   13.10   16.30
  -1   0   7   -7.30   17.20
   1   0   8   11.20   14.80
  -1   0   8   -5.60   13.70
  -1  -1   0    6.60    1.50
   1   1   0    3.40    1.50
  -1  -1   1   48.80    8.50
  -1   1  -1   51.89    8.30
  -1  -1  -1   53.89    8.90
   1   1  -1   68.99    9.20
  -1   1   1   51.09    8.40
  -1  -1   2  182.38   25.80
   1  -1  -2  164.58   25.70
  -1   1  -2  184.68   25.50
   1  -1   2  181.08   25.90
  -1   1   2  170.28   25.90
  -1  -1  -2  172.18   25.70
   1   1  -2  167.98   25.60
  -1  -1   3  109.99   15.20
   1  -1  -3   60.89   12.90
  -1   1  -3   81.59   13.30
  -1   1   3   60.59   13.50
  -1  -1  -3   75.09   13.30
   1   1  -3   80.29   13.50
  -1  -1   4  138.69   29.20
  -1  -1   4  173.98   28.20
  -1  -1   4  184.78   29.50
   1  -1  -4  114.59   28.50
  -1   1  -4  188.48   29.10
   1   1   4  216.18   29.00
  -1  -1   4  234.48   30.40
   1  -1   4  195.48   29.30
  -1   1   4  138.79   28.30
   1  -1   4  165.58   29.00
  -1  -1  -4  204.38   29.90
   1   1  -4  159.48   29.00
   1  -1   4  181.28   28.00
   1   1   5  145.89   25.00
  -1  -1   5  108.19   23.50
   1  -1   5  177.38   31.20
   1  -1   5  132.69   23.50
  -1   1   5  122.49   24.30
   1   1   6  -15.70   16.00
  -1  -1   6   -7.50   16.00
  -1  -1   6   33.20   25.40
  -1   1   6   52.29   18.80
   1  -1   6   -2.30   15.60
   1  -1   6   -3.80   25.20
  -1  -1  -6    6.70   24.20
   1   1   7   38.60   17.50
  -1   1  -7  -21.30   26.60
  -1  -1   7   48.70   17.90
  -1   1   7   31.80   17.70
   1  -1   7   43.60   16.50
   1   1   8    6.10   16.20
  -1  -1   8   25.70   15.50
   1  -1   8   -7.70   13.20
  -1   1   8    2.50   14.90
   1   2   0 1477.95  212.38
  -1  -2   0 1554.54  212.38
  -1  -2   1  769.02  106.49
  -1   2  -1  753.02  106.39
   1  -2  -1  756.52  106.39
   1   2  -1  765.92  106.39
  -1   2   1  747.83  106.49
  -1  -2   2  998.30  142.79
  -1   2  -2 1003.10  142.69
   1   2  -2 1040.10  142.69
  -1  -2  -2 1027.80  142.79
   1  -2   2  976.10  143.19
  -1   2   2 1047.20  142.79
   1  -2  -3  420.86   64.69
   1   2   3  471.25   66.09
  -1  -2   3  449.46   66.19
  -1  -2   3  439.56   65.09
  -1   2  -3  479.35   64.49
   1  -2   3  420.06   65.99
  -1   2   3  462.55   65.39
   1  -2   3  452.65   65.69
  -1  -2  -3  439.86   64.99
   1   2   4  107.99   19.10
  -1  -2   4   77.79   19.90
  -1  -2   4  107.09   18.70
  -1   2  -4  100.19   20.20
  -1  -2   4   82.89   19.10
   1  -2   4  114.39   18.30
   1  -2   4   90.29   18.80
  -1  -2  -4   53.39   21.90
   1  -2   4  104.39   19.10
  -1   2   4   54.79   18.50
  -1  -2  -4   81.49   23.90
   1   2  -4   43.00   18.50
   1   2   5   21.70   15.20
  -1  -2   5   22.00   17.80
  -1  -2   5   21.30   13.90
  -1  -2   5  -14.80   17.60
  -1  -2  -5    8.50   24.70
   1  -2   5   10.20   14.40
   1  -2   5    4.00   15.60
  -1   2   5    8.10   16.50
   1  -2   5    2.70   16.50
  -1  -2   6   47.00   18.70
  -1  -2   6   29.60   21.20
   1   2   6  102.59   21.50
   1  -2   6   97.69   19.10
   1  -2   6   73.99   22.40
  -1   2   6   83.89   21.20
  -1  -2   7   20.80   17.30
   1   2   7   50.99   18.90
  -1  -2   7   60.59   40.10
   1  -2   7   36.90   16.10
  -1   2   7   22.50   17.90
  -1  -2   8   44.00   18.40
   1   2   8   36.40   17.20
  -1   2   8   49.40   17.30
   1  -2   8   26.60   15.40
   1   3   0   74.79   11.90
  -1  -3   0   79.69   11.90
   1  -3  -1   44.00    6.80
  -1   3  -1   40.60    6.50
  -1  -3   1   33.80    7.00
  -1  -3  -1   35.40    7.40
  -1  -3  -1   47.60    7.30
   1   3  -1   40.20    6.90
   1  -3  -2   38.00    7.90
  -1  -3   2   30.80    8.20
  -1   3  -2   32.50    9.30
   1   3  -2   20.00    8.40
  -1  -3   3  178.18   26.70
  -1   3  -3  155.98   27.20
   1   3   3  170.18   27.80
  -1  -3   3  158.18   26.00
  -1  -3   3  178.88   27.30
  -1  -3  -3  120.19   24.80
   1   3  -3  127.19   25.90
   1  -3   3  188.58   28.40
   1  -3   3  172.88   26.90
   1  -3   3  195.18   26.00
  -1  -3   4   16.00   13.70
   1   3   4    3.80   15.80
  -1  -3   4   27.20   16.10
  -1  -3   4   16.90   15.50
   1   3  -4    5.90   18.80
  -1   3   4   26.00   15.10
  -1  -3  -4   24.10   21.90
   1  -3   4   27.00   13.40
   1  -3   4   35.10   15.40
   1  -3   4   24.20   13.50
  -1  -3   5  112.79   24.60
   1   3   5  175.08   26.00
  -1  -3   5  109.79   26.40
  -1  -3   5  140.09   25.50
   1  -3   5  113.69   23.80
  -1  -3  -5  171.28   39.00
  -1   3   5  170.68   26.00
   1  -3   5  128.29   26.20
   1  -3   5  128.09   25.10
  -1  -3   6   33.50   20.90
  -1  -3   6   29.40   17.70
   1   3   6   35.60   18.70
  -1  -3   6   22.70   23.40
   1  -3   6   23.60   20.20
  -1   3   6   16.70   19.80
   1  -3   6   46.10   17.20
   1   3   7   38.70   20.40
  -1  -3   7   37.10   21.50
  -1  -3   7   37.50   19.30
   1  -3   7   35.50   18.20
  -1   3   7   14.00   19.50
   1  -3   7   30.60   22.50
   1   3   8   -9.00   20.00
  -1  -3   8   25.70   23.70
  -1   3   8    1.40   15.60
   1  -3   8  -68.99   38.30
  -1  -4   0  509.65   71.79
   1  -4  -1  168.38   25.10
   1  -4  -1  172.38   25.10
  -1  -4   1  175.88   25.80
   1   4  -1  176.38   25.80
  -1  -4  -1  179.18   25.90
  -1  -4  -1  167.28   26.20
   1  -4  -2  387.36   54.19
  -1  -4   2  373.16   54.29
  -1  -4   2  351.36   55.59
  -1  -4   2  363.86   56.39
  -1   4  -2  392.56   53.69
   1  -4   2  348.37   56.09
  -1  -4  -2  396.66   54.69
   1  -4   2  338.47   55.39
   1   4  -2  382.06   53.89
  -1  -4   3  217.28   34.20
   1  -4  -3  239.68   36.80
   1   4   3  203.88   34.30
  -1  -4   3  211.18   34.30
  -1   4  -3  197.88   32.20
   1   4  -3  214.98   32.70
   1  -4   3  178.28   33.90
  -1  -4  -3  251.27   35.40
   1  -4   3  258.07   35.70
  -1  -4  -3  174.78   33.60
   1  -4   3  190.58   34.30
  -1  -4   4  178.38   29.20
  -1  -4   4  180.98   27.80
  -1  -4   4  161.58   28.00
  -1   4   4  152.98   27.90
   1  -4   4  101.29   26.80
   1  -4   4  163.38   26.80
   1  -4   4  170.58   27.30
  -1  -4  -4  166.78   33.20
  -1  -4   5   28.40   20.20
  -1  -4   5   59.69   21.80
  -1  -4   5   67.89   19.00
   1   4   5   75.69   21.40
   1  -4   5   63.99   19.90
   1  -4   5   73.79   19.50
   1  -4   5   54.19   18.70
  -1   4   5   53.79   20.30
  -1  -4   6  109.69   25.10
   1   4   6  128.79   25.30
  -1  -4   6   66.19   23.50
  -1  -4   6   67.09   26.50
   1  -4   6   73.49   23.30
   1  -4   6   95.79   23.60
   1  -4   6   86.29   24.50
  -1   4   6  110.89   24.70
   1   4   7   10.10   18.60
  -1  -4   7   11.40   21.40
  -1  -4   7  -11.50   19.60
   1  -4   7   40.50   18.50
  -1   4   7    4.60   19.70
   1  -4   7  -10.10   19.50
   1  -5   0  588.44   91.99
  -1  -5   0  633.14   88.29
  -1  -5   0  632.64   88.19
  -1  -5   0  624.34   90.09
  -1  -5   1  264.97   39.00
  -1  -5   1  238.08   38.70
  -1  -5   1  229.78   34.00
  -1   5  -1  224.98   34.00
  -1  -5  -1  227.48   34.80
   1   5  -1  244.58   35.00
  -1  -5  -1  237.68   35.00
   1  -5   1  217.58   37.80
  -1  -5  -1  243.98   36.50
   1  -5   1  206.48   37.30
  -1  -5   2  348.47   53.89
   1  -5  -2  382.06   52.39
  -1  -5   2  358.16   54.09
  -1   5  -2  351.46   51.99
  -1  -5  -2  338.77   53.99
   1  -5   2  360.86   53.59
  -1  -5  -2  409.86   55.09
   1   5  -2  329.97   52.49
   1  -5   2  322.87   53.09
  -1  -5  -3  127.39   30.60
   1  -5   3  154.98   28.20
   1  -5   3  184.88   30.20
  -1  -5   4   76.59   22.60
  -1  -5   4  134.29   23.30
   1   5   4  107.29   24.10
  -1   5   4   90.09   23.40
  -1  -5  -4  165.68   43.60
   1  -5   4  132.79   23.60
   1  -5   4   97.09   22.40
   1  -5   4  105.89   25.90
  -1  -5   5   29.60   21.70
   1   5   5   32.10   20.60
  -1  -5   5   47.70   19.70
  -1  -5   5   19.90   37.70
   1  -5   5   26.90   23.20
   1  -5   5    9.40   19.10
   1  -5   5   56.69   19.20
  -1   5   5   27.10   21.40
  -1  -5   6   28.60   22.60
  -1  -5   6   40.50   20.80
   1   5   6   79.29   22.30
  -1   5   6   56.49   22.40
   1  -5   6   36.30   22.00
   1  -5   6   45.10   20.00
   1  -5   6   54.69   24.70
   1   5   7   22.30   21.10
  -1  -5   7  -28.20   20.60
   1  -5   7  -39.90   24.90
   1  -5   7  -31.30   19.80
  -1   5   7   25.60   20.90
   1  -6   0  -11.80   15.80
  -1  -6   0   23.20   15.50
  -1  -6   1    6.70   16.10
   1  -6  -1    4.30   19.40
  -1  -6   1   19.30   15.10
  -1  -6  -1   27.80   16.50
   1  -6   1   17.10   15.40
   1  -6   1    2.80   15.80
  -1  -6   2    5.50   14.70
   1  -6  -2   21.00   24.70
  -1  -6   2    4.00   15.70
  -1  -6  -2   34.20   18.70
   1  -6   2   16.30   21.70
   1  -6   2   26.10   14.20
  -1  -6   3    0.00   15.50
  -1  -6   3    5.40   16.90
   1  -6   3   10.40   15.20
  -1  -6  -3   31.20   32.50
   1  -6   3   -3.50   15.90
  -1  -6   4   37.60   17.80
   1   6   4   24.90   24.60
  -1  -6   4   47.70   19.80
   1  -6   4   58.79   18.70
   1  -6   4   22.40   17.70
  -1   6   4   19.70   21.60
  -1  -6   5  -11.80   18.90
  -1  -6   5   12.80   20.40
   1   6   5   32.10   25.40
   1  -6   5   -7.40   18.80
  -1   6   5    3.70   21.60
   1  -6   5    4.00   20.80
  -1  -6   6    9.50   18.40
  -1  -6   6  -20.80   20.60
   1   6   6    1.90   24.00
   1  -6   6   14.30   20.60
   1  -6   6   -0.30   19.50
  -1   6   6   -3.30   20.60
   1   6   7  -23.90   26.90
  -1  -6   7  -26.30   17.50
  -1   6   7   18.70   23.30
   1  -6   7   -0.50   15.90
  -1  -7   0   24.50   16.70
   1  -7  -1   28.90   20.90
  -1  -7   1    3.20   18.70
  -1  -7   1   25.70   16.10
  -1  -7  -1   36.10   17.60
   1  -7   1   39.70   16.60
   1  -7   1   32.30   18.10
   1  -7  -2   16.00   34.70
  -1  -7   2   43.50   17.80
  -1  -7   2   34.00   17.60
   1  -7   2   34.30   18.50
   1  -7   2   44.10   16.30
  -1  -7  -2   26.80   21.20
  -1  -7   3   64.69   21.20
  -1  -7   3   20.20   18.50
   1  -7   3   49.90   18.80
  -1  -7  -3   49.00   28.40
   1  -7   3   60.59   19.50
  -1  -7   4  -12.80   18.80
  -1  -7   4   10.90   18.20
   1  -7   4   17.70   17.00
  -1   7   4   51.09   30.40
   1  -7   4   -0.50   19.60
  -1  -7   5    9.50   19.10
  -1  -7   5   20.90   18.30
   1  -7   5  -20.50   20.40
   1  -7   5    8.60   18.90
  -1   7   5    9.90   27.40
  -1  -7   6   22.20   18.80
  -1  -7   6  -14.10   19.90
   1  -7   6   11.80   20.10
   1  -7   6   29.50   18.80
  -1   7   6   82.79   28.60
   1  -8   0  253.17   41.50
  -1  -8   0  251.97   40.90
  -1  -8   1   57.29   19.50
   1  -8  -1   59.49   23.40
  -1  -8   1   71.89   25.10
  -1  -8  -1   -7.20   21.10
   1  -8   1   64.89   24.70
   1  -8   1   68.59   20.30
  -1  -8   2  199.58   40.90
  -1  -8   2  252.17   41.20
   1  -8  -2  321.17   46.90
  -1  -8  -2  220.98   43.20
   1  -8   2  294.37   45.30
   1  -8   2  281.87   44.20
  -1  -8   3   32.50   19.00
  -1  -8   3   70.69   20.60
   1  -8   3   25.90   18.90
   1  -8   3   40.70   21.30
  -1  -8  -3   -1.80   30.60
  -1  -8   4  173.98   33.50
   1  -8   4  181.28   33.50
   1  -8   4  205.38   32.80
  -1  -8   5   -8.80   19.00
  -1  -8   5    7.40   18.50
   1  -8   5   15.00   20.00
   1  -8   5   -6.60   18.60
  -1  -8   6   57.69   20.80
  -1  -8   6   57.09   19.20
   1  -8   6   44.70   20.50
   1  -8   6   65.09   18.90
  -1  -9   0  877.41  125.69
   1  -9   0  865.61  126.39
   1  -9  -1  262.87   47.20
  -1  -9   1  264.27   44.40
   1  -9   1  309.57   47.90
  -1  -9  -1  272.37   45.10
  -1  -9   2  642.84   96.29
  -1  -9  -2  634.64   96.19
   1  -9   2  648.74   94.99
   1  -9   2  608.44   93.69
  -1  -9   3   65.29   25.20
  -1  -9   3   59.19   21.40
   1  -9   3   91.39   22.90
   1  -9   3   51.09   23.20
  -1  -9   4  138.29   26.70
  -1  -9   4  101.29   26.60
   1  -9   4  122.19   25.70
   1  -9   4  148.49   27.20
  -1  -9   5   25.60   20.10
  -1  -9   5   24.40   18.10
   1  -9   5   17.30   18.00
   1  -9   5    8.30   15.90
   1 -10   0   54.99   25.00
  -1 -10   0   59.79   24.10
  -1 -10   1   39.60   21.10
   1 -10  -1   -7.40   30.50
  -1 -10  -1    4.40   24.10
   1 -10   1   39.60   22.30
  -1 -10   2   28.00   19.60
   1 -10   2   33.90   21.10
  -1 -10  -2   -4.60   30.50
  -1 -10   3   13.20   19.40
  -1 -10   3   15.30   24.80
   1 -10   3   33.60   18.80
   1 -10   3   35.50   24.60
  -1 -10   4   27.30   19.00
  -1 -10   4    2.60   18.20
   1 -10   4   -1.30   17.50
   1 -10   4   14.70   20.10
   1 -11   0  -18.10   26.40
  -1 -11   0  -13.20   21.80
  -1 -11   1   -1.60   20.10
  -1 -11  -1  -45.50   29.50
   1 -11   1   35.30   21.70
  -1 -11   2   -2.90   19.30
   1 -11   2  -13.40   19.00
  -1 -11   3   21.70   16.70
   1 -11   3   29.70   18.90
  -1 -12   0   23.90   26.60
  -1 -12   1   60.09   21.50
   1 -12   1   -3.10   27.30
  -2   0   0    4.40    1.50
   2   0   0    4.60    1.70
  -2   0   1  209.28   33.70
   2   0  -1  269.67   33.90
  -2   0   2  286.17   41.50
  -2   0  -2  292.17   41.50
   2   0  -2  291.67   41.50
  -2   0   3  211.98   31.50
  -2   0  -3  206.08   30.50
   2   0  -3  179.98   30.50
  -2   0   4  324.97   49.99
   2   0  -4  488.05   57.69
   2   0   4  321.57   50.09
   2   0   4  297.47   54.59
  -2   0   4  313.17   54.29
  -2   0   5   31.90   16.20
  -2   0   5  -24.00   26.30
   2   0   5   54.89   15.20
   2   0   6  148.99   27.80
  -2   0   6  175.88   29.70
  -2   0  -7  142.29   34.40
   2   0   7  173.08   28.90
  -2   0   7  167.28   30.30
  -2   0   8   94.29   20.90
   2   0   8   90.49   20.80
  -2  -1   0   30.00    4.80
   2   1   0   36.80    5.50
  -2   1   0   26.70    4.70
  -2  -1   1  156.78   21.40
  -2   1   1  138.79   21.20
   2   1  -1  149.49   21.20
  -2  -1   2  109.79   17.10
   2  -1  -2  103.09   16.80
  -2   1  -2  107.19   16.70
  -2   1   2  102.59   17.10
  -2  -1  -2  108.79   17.10
   2   1  -2  110.49   16.80
   2  -1  -3  594.14   78.59
  -2   1  -3  516.25   78.89
  -2   1   3  565.64   78.99
   2  -1   3  524.55   78.89
  -2  -1  -3  555.64   78.69
  -2  -1   4  216.48   36.80
  -2  -1   4  223.78   34.70
  -2   1  -4  260.57   39.20
  -2  -1   4  255.67   38.70
  -2  -1   4  174.08   36.30
   2   1   4  218.48   35.00
   2  -1  -4  148.59   34.50
   2  -1   4  241.88   34.70
   2   1  -4  305.37   36.90
   2  -1   4  251.97   35.10
  -2   1   4  215.68   35.40
   2  -1   4  218.48   34.50
  -2   1   4  206.88   36.60
  -2  -1   5  384.96   61.69
  -2  -1   5  422.46   64.49
   2   1   5  419.26   61.89
  -2   1   5  439.76   61.69
   2  -1   5  413.86   61.49
   2   1   6  138.49   25.40
  -2  -1   6  103.09   25.30
  -2  -1   6  114.49   30.70
   2  -1   6  121.49   23.80
   2  -1   6  102.99   31.30
  -2  -1  -6  124.99   29.20
  -2   1   6  147.49   26.40
   2   1   7  143.69   26.60
  -2  -1   7  142.59   27.00
  -2   1  -7  154.18   32.10
  -2  -1   8   -6.20   14.40
   2   1   8   10.40   15.60
   2  -1   8   21.70   14.80
  -2   1   8    3.80   14.30
   2   2   0    9.80    3.10
  -2  -2   0    6.40    3.20
  -2   2  -1   33.70    5.70
   2  -2  -1   35.10    5.80
  -2  -2   1   39.30    6.30
   2   2  -1   32.20    6.10
  -2   2   1   36.50    6.10
  -2  -2   2  566.94   79.79
  -2   2  -2  566.64   79.39
  -2  -2  -2  547.75   79.69
   2   2  -2  565.44   79.49
  -2   2   2  569.34   79.69
   2  -2  -3  151.68   28.60
   2   2   3  184.18   29.10
  -2  -2   3  176.98   29.00
  -2   2  -3  146.89   28.30
  -2  -2   3  190.18   30.10
   2  -2   3  164.78   28.10
   2  -2   3  202.88   28.90
  -2   2   3  233.98   28.30
   2   2  -3  154.78   28.30
   2  -2   3  172.38   28.40
  -2  -2  -3  187.48   27.80
   2   2   4  228.38   37.30
  -2   2  -4  164.68   36.00
  -2  -2   4  252.37   37.60
  -2  -2   4  248.28   36.40
  -2  -2   4  222.68   36.30
   2  -2   4  207.78   38.10
   2  -2   4  204.58   38.00
   2  -2   4  230.18   36.20
   2   2  -4  350.66   40.60
  -2  -2  -4  239.38   37.10
  -2  -2  -4  305.27   44.50
  -2   2   4  222.18   36.80
  -2  -2   5   58.19   25.80
  -2  -2   5  109.99   20.80
  -2  -2   5  105.39   23.90
   2   2   5  104.89   21.30
  -2  -2  -5  127.69   24.50
   2  -2   5  111.39   22.30
   2  -2   5   76.99   19.50
  -2   2   5  110.19   22.50
   2  -2   5   98.99   22.10
   2   2   6   48.70   18.10
  -2  -2   6   30.50   17.80
  -2  -2   6   62.29   21.20
  -2  -2  -6   -4.60   23.60
  -2   2   6   42.90   19.50
   2  -2   6   37.50   20.60
   2  -2   6   53.19   16.40
  -2  -2   7   23.20   18.40
  -2  -2   7   44.90   31.50
   2   2   7   40.20   16.80
  -2   2   7   13.60   18.90
   2  -2   7   20.20   16.80
   2   2   8   45.60   17.60
  -2  -2   8  -20.90   19.80
  -2   2   8   22.10   15.90
   2  -2   8   -6.10   16.90
  -2  -3   0   20.80    4.70
   2   3   0   11.40    4.10
   2  -3  -1    8.90    3.10
  -2   3  -1    9.00    3.10
   2   3  -1    6.50    4.40
  -2  -3  -1   10.70    7.80
  -2   3   1    3.40    4.70
   2  -3  -2   89.29   12.90
  -2  -3   2   70.29   13.50
  -2   3  -2   77.19   12.50
  -2  -3  -2   50.19   16.80
  -2   3   2   82.19   13.60
   2  -3  -3   59.09   13.00
   2   3   3   43.80   16.50
  -2   3  -3   37.20   12.10
  -2  -3   3   64.69   14.40
  -2  -3   3   28.40   16.00
  -2  -3   3   75.19   15.70
  -2  -3  -3   21.70   12.40
   2  -3   3   43.40   13.70
   2  -3   3   63.19   14.80
  -2  -3  -3   65.79   17.80
   2  -3   3   62.19   15.00
   2   3  -3   46.00   12.30
  -2  -3   4  234.38   35.80
  -2  -3   4  183.78   31.60
  -2  -3   4  174.28   31.30
   2   3   4  201.98   31.80
   2  -3   4  215.08   30.70
   2   3  -4  205.48   46.00
   2  -3   4  161.28   29.80
  -2   3   4  206.88   32.00
  -2  -3  -4  167.58   32.30
   2  -3   4  153.38   35.10
   2   3   5  131.89   23.60
  -2  -3   5   92.99   23.10
  -2  -3   5   81.39   22.00
  -2  -3   5  114.99   24.60
   2  -3   5   69.29   22.90
  -2  -3  -5  154.08   28.90
   2  -3   5  121.59   22.30
  -2   3   5  125.19   23.90
   2  -3   5  104.39   20.60
   2   3   6   79.49   21.60
  -2  -3   6   65.49   23.80
  -2  -3   6   71.39   28.50
  -2  -3   6   76.39   20.40
  -2   3   6   57.39   22.30
   2  -3   6   49.10   22.90
   2  -3   6   91.09   19.40
  -2  -3   7   99.19   22.00
   2   3   7   63.49   19.70
  -2  -3   7   68.39   22.70
   2  -3   7    5.30   17.10
  -2   3   7   80.19   21.20
   2  -3   7   16.70   22.20
   2   3   8  -11.40   18.50
  -2  -3   8   63.99   22.50
   2  -3   8  -10.10   23.90
  -2   3   8    7.90   18.50
  -2  -4   0   11.20    5.40
  -2  -4   1   27.10    8.60
  -2  -4  -1    9.60    6.90
   2   4  -1   15.00    6.50
  -2  -4   2  105.99   22.40
  -2  -4   2  129.19   20.20
   2  -4  -2  103.49   19.50
  -2  -4   2  134.59   22.80
  -2   4  -2  125.29   20.50
   2  -4   2  142.49   22.40
  -2  -4  -2  151.68   21.10
  -2  -4  -2  118.09   22.50
  -2  -4  -2  155.98   20.90
   2   4  -2  108.29   19.80
   2  -4   2  130.49   22.30
  -2  -4   3   51.89   15.30
  -2   4  -3   37.20   13.00
  -2  -4   3   24.60   14.80
   2   4   3   86.09   18.60
   2  -4   3   44.90   15.00
   2   4  -3   60.89   15.40
  -2  -4  -3   53.39   18.00
   2  -4   3   22.30   13.40
   2  -4   3   20.70   14.90
  -2  -4   4   59.79   17.10
  -2  -4   4   24.90   20.30
  -2  -4   4   41.10   18.00
   2  -4   4   55.79   14.80
  -2   4   4   14.00   16.90
  -2  -4  -4   41.50   21.80
   2  -4   4   50.29   15.90
  -2  -4   5   19.30   20.50
  -2  -4   5   11.10   21.30
  -2  -4   5   46.20   18.80
   2   4   5   35.00   20.00
   2  -4   5   16.80   17.30
   2  -4   5   22.40   16.10
  -2  -4  -5   20.80   27.60
  -2   4   5   21.10   18.80
   2  -4   5   -0.40   17.70
   2   4   6  -15.00   19.40
  -2  -4   6   -3.20   19.10
  -2  -4   6    9.90   22.30
  -2  -4   6  -19.50   22.70
   2  -4   6  -18.20   20.40
   2  -4   6   21.70   21.00
  -2   4   6  -10.40   21.70
   2  -4   6    0.70   17.80
  -2  -4   7    3.00   19.80
   2   4   7   22.30   20.60
  -2  -4   7  -16.70   23.40
   2  -4   7  -12.90   18.20
   2  -4   7  -17.40   20.10
  -2   4   7  -15.40   18.30
  -2  -5   0  227.68   35.90
  -2  -5   0  203.68   32.20
  -2  -5   1  316.97   49.80
  -2  -5   1  327.37   51.59
  -2  -5   1  284.27   52.49
   2  -5   1  320.67   51.89
  -2  -5  -1  349.17   50.29
  -2  -5  -1  370.16   51.69
  -2  -5  -1  361.86   50.69
   2  -5   1  342.37   51.59
   2   5  -1  372.76   49.99
  -2  -5   2  144.89   24.90
   2  -5  -2  138.49   22.40
  -2  -5   2  176.68   25.90
  -2   5  -2  156.78   24.80
   2  -5   2  127.69   28.20
  -2  -5  -2  140.99   24.50
   2  -5   2  125.19   24.70
   2   5  -2  127.29   23.90
   2  -5   2  191.68   25.20
  -2  -5  -2  131.59   25.70
  -2  -5   3  131.69   23.40
  -2  -5  -3  101.19   25.10
   2  -5   3  155.28   22.90
   2  -5   3  105.09   26.80
   2  -5   3  111.29   23.20
   2   5   4   59.49   20.00
  -2  -5   4   33.50   16.90
  -2  -5   4   52.09   18.70
   2  -5   4   58.69   18.30
   2  -5   4   38.40   20.50
   2  -5   4   42.20   17.00
  -2  -5  -4   -3.40   23.20
  -2   5   4   33.10   18.50
  -2  -5   5   -1.90   22.00
  -2  -5   5    0.30   18.20
   2   5   5   12.00   20.10
  -2   5   5   23.20   19.70
   2  -5   5   19.20   20.80
   2  -5   5   26.30   18.20
   2  -5   5    7.90   17.30
   2   5   6   -0.30   19.80
  -2  -5   6   35.10   19.70
  -2  -5   6   -1.50   19.40
   2  -5   6   14.60   23.20
   2  -5   6   28.50   20.70
   2  -5   6   13.40   19.80
  -2   5   6   20.50   20.90
  -2  -5   7   17.50   20.70
   2   5   7  -14.00   19.50
   2  -5   7    1.30   18.60
   2  -5   7   -8.90   22.90
  -2   5   7   31.30   19.00
  -2  -6   0  141.79   25.70
   2  -6   0  145.69   26.90
  -2  -6   0  144.09   22.80
  -2  -6   1   92.89   19.80
   2  -6  -1   81.79   23.10
  -2  -6   1   76.59   20.30
  -2  -6  -1   58.69   19.10
   2  -6   1   65.79   18.90
   2  -6   1  116.79   19.50
  -2  -6  -1   73.49   17.60
  -2  -6   2   45.40   15.20
  -2  -6   2   31.80   16.80
   2  -6   2   15.00   13.40
  -2  -6  -2   28.40   17.30
   2  -6   2   24.80   15.70
  -2  -6   3  134.89   26.00
  -2  -6   3  117.39   25.10
   2  -6   3  135.09   25.40
   2  -6   3  158.28   25.10
  -2  -6  -3  150.98   30.20
  -2  -6   4   29.00   17.70
  -2  -6   4   19.80   19.40
   2  -6   4    5.00   16.40
   2  -6   4    2.70   26.00
   2  -6   4  -10.20   19.40
  -2  -6  -4    1.80   28.30
  -2   6   4   18.80   19.70
   2   6   5   48.80   27.90
  -2  -6   5   86.89   22.30
  -2  -6   5   31.30   22.60
   2  -6   5   22.20   20.20
   2  -6   5   65.59   29.30
   2  -6   5   68.49   20.40
  -2   6   5   63.29   23.00
  -2  -6   6   46.90   19.50
   2   6   6   -2.20   26.40
  -2  -6   6   -9.70   21.40
   2  -6   6   24.00   18.90
  -2   6   6   21.20   20.60
   2  -6   6   16.80   18.40
  -2  -6   7   11.60   19.30
  -2   6   7   21.70   24.50
   2  -6   7   43.40   18.50
  -2  -7   0   21.80   17.30
  -2  -7   1   20.80   19.90
  -2  -7   1   -9.00   15.70
   2  -7  -1  -32.40   21.30
   2  -7   1   -2.60   15.80
  -2  -7  -1   -6.80   16.80
   2  -7   1    6.90   17.30
  -2  -7   2  -11.10   17.50
  -2  -7   2   53.49   17.70
   2  -7   2   -4.80   16.10
  -2  -7  -2   16.80   21.00
   2  -7   2   19.40   15.00
  -2  -7   3   -3.70   18.00
  -2  -7   3    1.90   18.10
  -2  -7  -3  -27.00   25.10
   2  -7   3    5.60   18.60
   2  -7   3    0.60   17.30
[truncated: 1,575,991 more chars]
