# Supplementary material for: Towards an understanding of the propensity for crystalline hydrate formation by molecular compounds
Source: IUCrJ. 2016 Oct 18;3(Pt 6):430–9. doi: 10.1107/S2052252516015633 (PMC5094445; doi:10.1107/S2052252516015633)
Supplement: Supplementary file 2 [file m-03-00430-2sup2.fcf]

# 
# h,k,l, Fc-squared, Fo-squared, sigma(Fo-squared) and status flag 
# 
data_2 
_shelx_title ' AB_bpyactln_0m in Fddd' 
_shelx_refln_list_code          4 
_shelx_F_calc_maximum      338.42 
_exptl_crystal_F_000       752.00 
_reflns_d_resolution_high  0.7109 
 
loop_ 
 _symmetry_equiv_pos_as_xyz 
 'x, y, z' 
 '-x+1/4, -y+1/4, z' 
 'x, -y+1/4, -z+1/4' 
 '-x+1/4, y, -z+1/4' 
 'x, y+1/2, z+1/2' 
 '-x+1/4, -y+3/4, z+1/2' 
 'x, -y+3/4, -z+3/4' 
 '-x+1/4, y+1/2, -z+3/4' 
 'x+1/2, y, z+1/2' 
 '-x+3/4, -y+1/4, z+1/2' 
 'x+1/2, -y+1/4, -z+3/4' 
 '-x+3/4, y, -z+3/4' 
 'x+1/2, y+1/2, z' 
 '-x+3/4, -y+3/4, z' 
 'x+1/2, -y+3/4, -z+1/4' 
 '-x+3/4, y+1/2, -z+1/4' 
 '-x, -y, -z' 
 'x-1/4, y-1/4, -z' 
 '-x, y-1/4, z-1/4' 
 'x-1/4, -y, z-1/4' 
 '-x, -y+1/2, -z+1/2' 
 'x-1/4, y+1/4, -z+1/2' 
 '-x, y+1/4, z+1/4' 
 'x-1/4, -y+1/2, z+1/4' 
 '-x+1/2, -y, -z+1/2' 
 'x+1/4, y-1/4, -z+1/2' 
 '-x+1/2, y-1/4, z+1/4' 
 'x+1/4, -y, z+1/4' 
 '-x+1/2, -y+1/2, -z' 
 'x+1/4, y+1/4, -z' 
 '-x+1/2, y+1/4, z-1/4' 
 'x+1/4, -y+1/2, z-1/4' 
 
_cell_length_a     9.2584 
_cell_length_b    12.9363 
_cell_length_c    15.7638 
_cell_angle_alpha  90.000 
_cell_angle_beta   90.000 
_cell_angle_gamma  90.000 
 
_shelx_F_squared_multiplier     1.000 
 
loop_ 
 _refln_index_h 
 _refln_index_k 
 _refln_index_l 
 _refln_F_squared_calc 
 _refln_F_squared_meas 
 _refln_F_squared_sigma 
 _refln_observed_status 
   4   0   0    37259.99    36828.06    863.79 o 
   8   0   0        0.10       23.30     26.10 o 
   2   2   0   114528.45   113908.42   5435.86 o 
   6   2   0     5665.74     5696.89    123.67 o 
  10   2   0      313.08      212.62     27.62 o 
   0   4   0     2187.61     2335.04     63.75 o 
   4   4   0    13662.22    14778.37    534.44 o 
   8   4   0     7024.91     7750.46    435.58 o 
  12   4   0     1347.89     1629.60    201.02 o 
   2   6   0       98.16      104.47      5.48 o 
   6   6   0     8936.11    11896.11    298.55 o 
  10   6   0     5730.24     5454.85    167.36 o 
   0   8   0     1935.83     1685.27     49.69 o 
   4   8   0     3188.42     2916.97     64.67 o 
   8   8   0     4118.82     4970.27    334.57 o 
   2  10   0     8496.87     8678.22    331.05 o 
   6  10   0     1484.20     1295.71     48.59 o 
  10  10   0      151.89        6.01     52.23 o 
   0  12   0    13005.82    15065.19    478.02 o 
   4  12   0     3410.48     3335.92     89.36 o 
   8  12   0        0.09       49.34     42.98 o 
   2  14   0     3463.06     3435.52    109.62 o 
   6  14   0      385.62      355.62     48.44 o 
   0  16   0      162.11      218.44     81.75 o 
   4  16   0      441.19      370.49    113.91 o 
   1   1   1     4404.38     3983.55    106.73 o 
   3   1   1    22919.16    20652.00    257.02 o 
   5   1   1      405.89      375.31      7.78 o 
   7   1   1     1227.82     1376.63     25.44 o 
   9   1   1       48.79       25.78      9.33 o 
  11   1   1       13.19       32.65     22.35 o 
   1   3   1    15042.28    13161.74    158.83 o 
   3   3   1     6087.48     7328.55    155.11 o 
   5   3   1    14565.43    14022.92    198.39 o 
   7   3   1      396.19      404.96     12.21 o 
   9   3   1      623.86      636.31     23.14 o 
  11   3   1      459.69      403.75     24.74 o 
   1   5   1       43.10       54.69      4.45 o 
   3   5   1     3310.25     3198.97     43.99 o 
   5   5   1      120.11      183.68      7.90 o 
   7   5   1     2462.55     2443.21     42.80 o 
   9   5   1      188.63      185.01     14.09 o 
  11   5   1      150.37      226.83     31.27 o 
   1   7   1       11.85       19.26      4.45 o 
   3   7   1     2225.52     2069.07     27.95 o 
   5   7   1       22.51       29.87      7.44 o 
   7   7   1     1117.19     1363.44     43.33 o 
   9   7   1      304.10      298.73     18.32 o 
  11   7   1       63.63      105.88     31.70 o 
   1   9   1     1524.04     1438.05     24.09 o 
   3   9   1      451.47      422.10     15.86 o 
   5   9   1     3624.28     3475.70     64.71 o 
   7   9   1      168.01      176.21     13.33 o 
   9   9   1      234.27      240.30     24.79 o 
  11   9   1      282.86       13.22     51.26 o 
   1  11   1      227.66      307.56     19.19 o 
   3  11   1     1561.32     1431.76     33.06 o 
   5  11   1       40.50      133.27     13.48 o 
   7  11   1      325.86      380.42     27.41 o 
   9  11   1       15.73      156.57     33.06 o 
   1  13   1      170.74      182.74     12.88 o 
   3  13   1      661.46      624.45     43.27 o 
   5  13   1       15.43       21.82     19.69 o 
   7  13   1      242.07      255.14     35.85 o 
   9  13   1        0.87      250.60    175.56 o 
   1  15   1      298.01      253.23     26.37 o 
   3  15   1      226.43      271.22     29.38 o 
   5  15   1      968.26     1152.85     91.07 o 
   7  15   1       63.75      254.62    121.95 o 
   1  17   1        4.03       36.28     59.93 o 
   3  17   1      210.64      860.36    180.92 o 
   2   0   2    40504.21    34579.54    606.72 o 
   6   0   2     1359.61     1714.15     41.79 o 
  10   0   2     1474.50     1468.73     56.33 o 
   0   2   2    17307.59    14645.41    297.72 o 
   2   2   2     3060.43     3304.87    109.74 o 
   4   2   2      643.64      661.38     16.12 o 
   6   2   2      823.05      794.02     14.91 o 
   8   2   2      619.15      616.10     17.07 o 
  10   2   2        4.37       -3.76     18.89 o 
  12   2   2      144.29      215.61    130.66 o 
   2   4   2     3825.73     3765.25     58.84 o 
   4   4   2     1346.09     1739.22     48.61 o 
   6   4   2      346.77      274.67      9.94 o 
   8   4   2      102.71      122.88     10.26 o 
  10   4   2      151.51      170.95     15.21 o 
  12   4   2       34.98       11.62     64.42 o 
   0   6   2    14296.58    13760.89    269.73 o 
   2   6   2       26.97       15.93      3.24 o 
   4   6   2      590.15      633.21     12.78 o 
   6   6   2        2.90       -0.11      6.67 o 
   8   6   2     1273.55     1223.98     29.20 o 
  10   6   2        0.61       -2.05     21.06 o 
  12   6   2      157.45      259.33     75.22 o 
   2   8   2     1079.50     1283.05     32.69 o 
   4   8   2      595.22      613.06     16.50 o 
   6   8   2       59.32       23.39      9.07 o 
   8   8   2       61.32       78.67     12.74 o 
  10   8   2      172.84      102.83     27.07 o 
   0  10   2      744.98      674.41     19.64 o 
   2  10   2      164.19      170.13      8.19 o 
   4  10   2       63.00      107.18     24.77 o 
   6  10   2      169.14      133.57     13.77 o 
   8  10   2      166.72      163.10     20.18 o 
  10  10   2        5.31       -0.74     91.70 o 
   2  12   2     1519.81     1520.01     35.44 o 
   4  12   2        6.90       31.02     15.07 o 
   6  12   2      150.08      154.85     19.51 o 
   8  12   2        5.69       69.57     27.11 o 
   0  14   2      643.73      616.39     40.49 o 
   2  14   2       89.95      148.04     25.28 o 
   4  14   2       30.12       38.26     29.57 o 
   6  14   2      118.16      171.65     33.94 o 
   2  16   2       54.17      103.33     44.85 o 
   4  16   2       63.78       98.92     68.05 o 
   6  16   2        8.35      431.52    206.38 o 
   0  18   2      417.99      116.59    167.52 o 
   1   1   3      942.27      930.74     27.26 o 
   3   1   3     2672.26     2482.85     36.32 o 
   5   1   3        6.75       14.00      5.93 o 
   7   1   3     1669.66     1731.81     32.20 o 
   9   1   3      399.43      393.82     20.11 o 
  11   1   3      107.66       41.56     19.74 o 
   1   3   3     7801.47     7182.66     96.33 o 
   3   3   3      607.64      840.49     18.67 o 
   5   3   3     4949.23     4767.16     75.24 o 
   7   3   3      124.91      159.64      8.88 o 
   9   3   3      145.94      163.99     14.14 o 
  11   3   3       90.36      100.56     22.68 o 
   1   5   3     4607.77     4570.70     68.32 o 
   3   5   3     5498.43     5401.49     68.55 o 
   5   5   3       20.74       34.94      5.33 o 
   7   5   3      158.88      159.71      9.63 o 
   9   5   3       74.11       80.44     13.13 o 
  11   5   3       47.00       83.77     31.76 o 
   1   7   3     2039.06     2074.97     31.80 o 
   3   7   3     2623.39     2642.50     42.78 o 
   5   7   3        0.35        6.16      7.07 o 
   7   7   3       69.44      105.19     12.57 o 
   9   7   3       30.62       31.34     14.95 o 
  11   7   3       20.55       58.51     38.87 o 
   1   9   3      756.90      761.22     17.03 o 
   5   9   3     1465.07     1453.62     28.69 o 
   7   9   3       46.93        7.19     13.63 o 
   9   9   3      121.03       80.43     17.77 o 
  11   9   3       59.90      -14.74     81.75 o 
   1  11   3       89.60       95.55      9.39 o 
   3  11   3      250.21      221.84     13.30 o 
   5  11   3       13.48       35.19     14.39 o 
   7  11   3      537.19      582.44     31.11 o 
   9  11   3      107.28      225.11     59.91 o 
   1  13   3        9.25       44.11     15.39 o 
   3  13   3       72.51      102.42     15.14 o 
   5  13   3       10.00       45.41     20.40 o 
   7  13   3      179.47      264.08     31.75 o 
   1  15   3      235.13      173.61     23.26 o 
   3  15   3       15.00       52.60     23.48 o 
   5  15   3      331.12      448.88     55.81 o 
   1  17   3      115.77       75.73     47.43 o 
   0   0   4     4345.79     5507.21    130.14 o 
   4   0   4       48.29       68.29      4.75 o 
   8   0   4      527.30      515.29     23.51 o 
  12   0   4      126.06       12.59    132.67 o 
   2   2   4      361.53      351.20     12.18 o 
   4   2   4     1560.18     1524.94     22.39 o 
   6   2   4      193.32      190.05      8.64 o 
   8   2   4       95.29      124.95     14.59 o 
  10   2   4      158.52      144.97     16.96 o 
  12   2   4       60.47      -51.75     51.75 o 
   0   4   4     1116.14     1146.64     32.17 o 
   2   4   4      879.91     1122.68     30.49 o 
   4   4   4      225.94      348.56     12.00 o 
   6   4   4      447.66      446.90     13.64 o 
   8   4   4        0.13       19.60     12.34 o 
  10   4   4       11.62        2.00     16.72 o 
  12   4   4        5.62      -20.57     54.79 o 
   2   6   4     2006.59     2132.43     35.04 o 
   4   6   4       19.60       21.27      5.20 o 
   6   6   4        7.00       -5.35      7.67 o 
   8   6   4       13.69       25.56     11.21 o 
  10   6   4       31.22      -16.98     16.98 o 
  12   6   4        0.03      252.94     92.90 o 
   0   8   4     1029.02     1051.98     30.83 o 
   2   8   4      452.98      416.66     12.72 o 
   4   8   4      129.01      144.57      7.39 o 
   6   8   4      441.47      421.49     20.16 o 
   8   8   4       10.28       24.82     13.78 o 
  10   8   4        0.38       41.32     34.26 o 
   2  10   4        0.38        4.39      8.36 o 
   4  10   4      336.34      411.52     18.44 o 
   6  10   4       46.50       10.30     13.32 o 
   8  10   4       34.26       46.03     24.44 o 
  10  10   4       26.08       -2.32     44.08 o 
   0  12   4      255.22      265.56     19.12 o 
   2  12   4        7.57       -4.35     12.49 o 
   4  12   4        1.87       27.61     16.04 o 
   6  12   4        5.50       36.87     21.80 o 
   8  12   4      121.47      194.12     32.14 o 
   2  14   4       54.06       52.59     18.60 o 
   4  14   4      154.84      200.67     22.93 o 
   6  14   4       22.43      105.37     43.85 o 
   0  16   4        5.90       32.27     41.28 o 
   2  16   4       16.09       14.71     28.49 o 
   4  16   4        3.02       19.71     72.43 o 
   1   1   5     2274.74     2410.45     63.73 o 
   3   1   5     1685.75     1579.84     22.32 o 
   5   1   5     1045.82     1080.56     28.11 o 
   7   1   5      530.51      618.18     22.17 o 
   9   1   5      427.81      404.82     21.30 o 
  11   1   5      158.21      122.41     22.72 o 
   1   3   5     2223.98     1992.92     25.83 o 
   3   3   5     2654.31     3867.50     53.91 o 
   5   3   5      738.32      673.37     14.82 o 
   7   3   5      566.69      591.50     17.44 o 
   9   3   5      106.71      179.78     17.47 o 
  11   3   5       51.78       -0.29     21.42 o 
   1   5   5     4094.64     4677.82     79.02 o 
   3   5   5     1039.26     1025.83     20.72 o 
   5   5   5      970.57     1310.77     43.14 o 
   7   5   5       88.65       90.49     10.20 o 
   9   5   5       25.80       39.70     18.98 o 
  11   5   5       20.79       41.71     25.82 o 
   1   7   5     2087.92     2430.60     50.36 o 
   3   7   5      917.62      906.97     20.40 o 
   5   7   5      275.48      325.93     15.23 o 
   7   7   5       83.98       94.65     13.01 o 
   9   7   5       44.36       23.07     16.32 o 
  11   7   5       14.22       44.87     56.79 o 
   1   9   5      233.89      237.96     10.76 o 
   3   9   5      608.49      719.91     22.43 o 
   5   9   5      105.81      120.63     12.21 o 
   7   9   5      276.30      247.92     22.11 o 
   9   9   5       78.61      168.25     29.20 o 
   1  11   5       76.19       78.95     10.50 o 
   3  11   5       33.48       38.55     13.93 o 
   5  11   5      417.06      510.12     28.69 o 
   7  11   5       90.78      102.02     18.40 o 
   9  11   5      202.83      190.22     36.00 o 
   1  13   5       82.84       70.15     15.34 o 
   3  13   5      143.01      126.42     18.41 o 
   5  13   5       56.07       95.93     23.72 o 
   7  13   5      153.43      286.54     47.47 o 
   1  15   5      159.50      137.41     21.56 o 
   3  15   5      140.00      118.79     31.88 o 
   5  15   5       36.14       59.29     57.95 o 
   1  17   5      146.87      174.94     57.71 o 
   3  17   5       36.85      302.01     95.65 o 
   2   0   6     3561.03     3548.43     60.47 o 
   6   0   6      263.18      503.71     19.59 o 
  10   0   6       49.75      -12.10     24.88 o 
   0   2   6     2510.04     2544.15     44.12 o 
   2   2   6      667.78      717.80     20.64 o 
   4   2   6     1141.84     1104.75     26.87 o 
   6   2   6       22.19       30.68      6.76 o 
   8   2   6      189.20      189.78     14.88 o 
  10   2   6        1.24      -14.74     18.98 o 
  12   2   6       40.91      -26.39     96.49 o 
   2   4   6      877.58      979.64     26.33 o 
   4   4   6       43.64       35.38      4.85 o 
   6   4   6      648.77      566.39     16.20 o 
   8   4   6       41.58       31.85     13.29 o 
  10   4   6      157.33      138.99     20.14 o 
  12   4   6        1.43      108.55     96.49 o 
   0   6   6     1132.79     1484.61     38.40 o 
   2   6   6       18.98       27.72      5.20 o 
   4   6   6      537.86      474.57     14.09 o 
   6   6   6       42.99       51.19      8.77 o 
   8   6   6      268.58      248.09     15.87 o 
  10   6   6        8.20       38.69     21.04 o 
   2   8   6      853.94      774.25     20.43 o 
   4   8   6       12.18       32.81      9.04 o 
   6   8   6      201.98      157.97     12.77 o 
   8   8   6        0.06       10.40     13.95 o 
  10   8   6       47.04       24.48     33.74 o 
   0  10   6      628.00      516.95     24.84 o 
   2  10   6        0.21       13.13      9.52 o 
   4  10   6      330.39      324.45     19.37 o 
   6  10   6        6.32        1.52     15.06 o 
   8  10   6       26.62       37.50     23.65 o 
  10  10   6        2.09      -83.09     83.09 o 
   2  12   6      211.96      190.09     14.77 o 
   4  12   6       16.53      -19.17     19.17 o 
   6  12   6       65.29       20.50     28.08 o 
   8  12   6        1.77       39.51     52.41 o 
   0  14   6       34.45       41.37     23.88 o 
   2  14   6        0.33       -8.54     19.94 o 
   4  14   6       43.78       18.73     25.60 o 
   6  14   6        5.20      185.30     59.12 o 
   2  16   6        8.39       37.92     42.05 o 
   4  16   6       27.99      168.86    121.95 o 
   1   1   7    10481.61    12762.54    401.68 o 
   3   1   7     2696.30     2442.05     33.76 o 
   5   1   7      858.38      854.28     18.13 o 
   7   1   7       66.54      104.05     11.16 o 
   9   1   7       18.27        9.37     14.48 o 
  11   1   7       27.11       35.51     33.34 o 
   1   3   7     1003.26      862.05     12.14 o 
   3   3   7     2247.38     2217.45     50.34 o 
   5   3   7      698.29      641.05     15.31 o 
   7   3   7      565.94      516.37     20.83 o 
   9   3   7      178.49      217.82     20.93 o 
  11   3   7       41.40       21.05     33.43 o 
   1   5   7       54.16       65.76      6.64 o 
   3   5   7      385.85      378.80     11.25 o 
   5   5   7      612.11      682.86     22.94 o 
   7   5   7      634.58      646.82     21.09 o 
   9   5   7      427.17      363.67     19.54 o 
  11   5   7      243.86      143.42     44.64 o 
   1   7   7      196.52      475.06     18.71 o 
   3   7   7       41.84       35.58      6.79 o 
   5   7   7      453.64      375.56     18.23 o 
   7   7   7      327.51      388.18     19.24 o 
   9   7   7      423.53      359.14     20.60 o 
  11   7   7      253.22      136.63     69.63 o 
   1   9   7      269.08      227.98     11.63 o 
   3   9   7      379.58      294.94     15.97 o 
   5   9   7      180.19      137.77     14.45 o 
   7   9   7      248.54      205.57     17.89 o 
   9   9   7      136.89      166.29     23.84 o 
   1  11   7      584.28      540.98     24.33 o 
   3  11   7      546.93      493.00     26.31 o 
   5  11   7      133.96       99.48     16.53 o 
   7  11   7       84.25       38.01     21.15 o 
   9  11   7        2.94      110.58     79.45 o 
   1  13   7      680.65      587.22     33.47 o 
   3  13   7      191.57      171.19     19.99 o 
   5  13   7      208.76      235.14     25.19 o 
   7  13   7        0.07        2.28     63.33 o 
   1  15   7      143.85      183.55     26.10 o 
   3  15   7      153.46      148.61     33.10 o 
   5  15   7       27.87       42.56     78.74 o 
   1  17   7        3.39      -80.47    110.56 o 
   0   0   8      708.87      804.89     22.70 o 
   4   0   8      170.88      127.69      8.26 o 
   8   0   8        0.01       34.88     18.68 o 
   2   2   8      370.78      297.29      9.88 o 
   4   2   8     3992.45     3652.67     63.27 o 
   6   2   8       44.58       31.13      7.98 o 
   8   2   8      205.56      258.10     19.94 o 
  10   2   8        0.02       22.73     33.96 o 
  12   2   8       68.12      113.91    163.50 o 
   0   4   8      248.54      188.84      9.12 o 
   2   4   8     1280.07     1254.27     40.59 o 
   4   4   8      165.16      189.32     10.13 o 
   6   4   8     1493.96     1442.68     31.71 o 
   8   4   8       30.64       28.60     12.46 o 
  10   4   8        0.00       35.26     20.98 o 
   2   6   8      236.11      253.01     10.63 o 
   4   6   8        0.00        1.12      7.42 o 
   6   6   8       73.40      105.36     10.19 o 
   8   6   8       12.59        4.94     16.76 o 
  10   6   8        2.90       10.99     22.61 o 
   0   8   8      370.91      386.93     21.53 o 
   2   8   8      404.90      319.05     15.55 o 
   4   8   8      111.92      140.65     12.29 o 
   6   8   8      653.81      513.20     26.03 o 
   8   8   8        1.05       35.73     17.72 o 
  10   8   8        1.76       19.60     39.74 o 
   2  10   8      167.58      176.27     16.88 o 
   4  10   8      826.27      755.60     30.94 o 
   6  10   8        4.96       11.28     17.94 o 
   8  10   8      112.43       96.21     24.56 o 
   0  12   8       39.65       60.18     19.41 o 
   2  12   8       15.50      -13.97     16.96 o 
   4  12   8       17.57       -0.10     22.52 o 
   6  12   8        4.28      -27.48     27.48 o 
   8  12   8        0.07       29.48    123.29 o 
   2  14   8        0.36      -18.01     25.57 o 
   4  14   8      271.02      221.07     32.32 o 
   6  14   8        8.20      -52.30     65.63 o 
   0  16   8        0.02      -30.57     79.33 o 
   2  16   8      124.72       36.26     48.77 o 
   1   1   9     4767.44     4943.90     90.94 o 
   3   1   9      656.05      593.34     12.91 o 
   7   1   9      621.60      604.50     26.05 o 
   9   1   9      492.97      475.03     25.55 o 
  11   1   9      237.82      349.66     51.62 o 
   1   3   9       73.44       82.72      4.66 o 
   3   3   9       74.07      560.17     57.63 o 
   5   3   9       67.12       64.02      7.35 o 
   7   3   9       26.90       31.49     11.61 o 
   9   3   9       17.78       51.37     18.45 o 
  11   3   9        1.18       -9.44     58.61 o 
   1   5   9     2504.60     2154.53     38.60 o 
   3   5   9     1042.59      950.17     21.36 o 
   5   5   9       40.99       59.58      8.34 o 
   7   5   9      155.64      188.12     13.54 o 
   9   5   9      411.04      393.08     21.10 o 
  11   5   9      134.58       74.33     74.38 o 
   1   7   9     1707.32     1493.67     30.89 o 
   3   7   9      647.40      620.97     17.92 o 
   5   7   9        0.00       -0.21     11.09 o 
   7   7   9      181.45      181.54     17.64 o 
   9   7   9      320.52      323.36     22.90 o 
   1   9   9       40.74       58.92     10.96 o 
   3   9   9        9.15      114.45     27.95 o 
   5   9   9       49.37       68.81     15.10 o 
   7   9   9       20.11       18.56     19.09 o 
   9   9   9        1.61      -19.67     46.01 o 
   1  11   9      652.62      603.81     25.51 o 
   3  11   9       64.41       24.34     16.72 o 
   5  11   9       17.63       15.18     21.41 o 
   7  11   9      202.37      264.28     38.57 o 
   1  13   9      464.60      451.52     25.46 o 
   3  13   9      145.58      105.34     35.65 o 
   5  13   9        3.15       31.43     30.12 o 
   1  15   9        1.03      -10.36     34.25 o 
   3  15   9       15.58        2.05     42.57 o 
   5  15   9       12.49      -56.32     94.98 o 
   2   0  10      901.46      900.47     22.47 o 
   6   0  10       54.16      103.63     13.70 o 
  10   0  10       94.98      151.25     34.86 o 
   0   2  10      282.78      329.87     11.26 o 
   2   2  10     2764.93     2642.06     56.24 o 
   6   2  10     2479.23     2359.37     55.59 o 
   8   2  10       28.24       18.90     14.40 o 
  10   2  10       11.51        5.26     21.26 o 
   2   4  10      332.17      336.10     11.57 o 
   4   4  10     3922.11     4379.92    196.24 o 
   6   4  10       13.68       -9.75      9.75 o 
   8   4  10      361.54      376.34     19.30 o 
  10   4  10       70.89       43.44     28.62 o 
   0   6  10     1423.67     1280.51     41.04 o 
   2   6  10        0.26       -3.08      6.80 o 
   4   6  10      115.54      122.64     12.16 o 
   6   6  10        0.22       34.54     11.55 o 
   8   6  10      212.72      194.21     20.47 o 
  10   6  10        2.27       60.32     51.84 o 
   2   8  10      250.70      272.68     18.75 o 
   4   8  10     2167.56     2498.77    102.67 o 
   6   8  10       15.38       10.00     15.82 o 
   8   8  10      294.00      335.09     33.27 o 
   0  10  10       39.37       42.79     16.06 o 
   2  10  10      840.42      667.63     32.86 o 
   4  10  10        3.84       -0.04     18.58 o 
   6  10  10     1147.26      947.86     41.65 o 
   8  10  10        4.29       44.19     80.87 o 
   2  12  10      189.99      153.37     19.08 o 
   4  12  10       21.51      -23.26     23.26 o 
   6  12  10       11.72      -32.03     36.42 o 
   0  14  10       86.19       89.61     37.17 o 
   2  14  10      225.73      224.10     28.35 o 
   4  14  10        6.41      129.96     52.71 o 
   2  16  10       10.11      117.93    187.62 o 
   1   1  11       62.44       88.55      5.53 o 
   3   1  11       23.70       27.35      5.18 o 
   5   1  11     3154.54     2845.25     77.18 o 
   7   1  11     1666.62     2392.90     78.86 o 
   9   1  11     2243.20     2149.82     56.65 o 
  11   1  11     1085.88     1235.60    178.24 o 
   1   3  11     1285.42     1046.90     18.50 o 
   3   3  11     5527.83     7376.24    124.58 o 
   5   3  11       76.69       60.91     10.99 o 
   7   3  11     2293.70     2104.75     47.29 o 
   9   3  11      328.63      463.88     41.41 o 
   1   5  11     9090.45     8840.06    164.36 o 
   3   5  11     2486.58     2189.34     44.71 o 
   5   5  11     2080.41     2140.52     84.07 o 
   7   5  11        2.51       12.54     12.93 o 
   9   5  11        7.37       -8.22     21.47 o 
   1   7  11     6945.55     6838.84    134.82 o 
   3   7  11     1976.09     1761.99     45.07 o 
   5   7  11     1551.87     1466.23     52.05 o 
   7   7  11        0.85        0.21     19.15 o 
   9   7  11       11.08      147.72     35.14 o 
   1   9  11      606.91      587.56     22.28 o 
   3   9  11     2616.50     2974.30     79.87 o 
   5   9  11       10.27       20.54     21.18 o 
   7   9  11     1121.68     1104.45     45.96 o 
   9   9  11      102.06      345.75    113.91 o 
   1  11  11       16.86       24.10     16.55 o 
   3  11  11        0.01       11.73     23.98 o 
   5  11  11     1031.68      986.71     42.03 o 
   7  11  11      411.22      518.34     73.04 o 
   1  13  11        0.09       19.71     21.35 o 
   3  13  11        1.05       27.46     24.98 o 
   5  13  11      475.09      490.12    104.47 o 
   1  15  11       73.47      113.11     69.05 o 
   3  15  11      481.61      395.34    134.01 o 
   0   0  12       19.83       64.85      9.84 o 
   4   0  12     1231.01     1041.22     34.23 o 
   8   0  12     4053.48     3877.84    124.29 o 
   2   2  12     1072.53     1063.18     33.94 o 
   4   2  12     1964.20     1670.92     31.71 o 
   6   2  12     2581.17     2314.63     52.68 o 
   8   2  12      222.57      473.95     35.58 o 
  10   2  12     1417.68     1399.21     97.79 o 
   0   4  12     7743.03     6558.84    143.58 o 
   2   4  12     1161.34     1132.41     36.56 o 
   4   4  12     3261.11     3433.90    163.22 o 
   6   4  12     1133.90     1026.36     33.67 o 
   8   4  12      318.52      304.27     19.95 o 
  10   4  12       11.18      -97.83     97.83 o 
   2   6  12     8686.09     7721.02    175.95 o 
   4   6  12        8.41       -7.44     11.44 o 
   6   6  12      465.50      633.95     25.32 o 
   8   6  12        0.33      -18.77     20.26 o 
   0   8  12     4705.06     4192.60    112.38 o 
   2   8  12      636.33      611.05     25.04 o 
   4   8  12     1757.49     1967.85     80.41 o 
   6   8  12      703.26      650.45     32.29 o 
   8   8  12      189.51      369.57     55.83 o 
   2  10  12      299.97      275.70     19.39 o 
   4  10  12      993.18      938.60     38.55 o 
   6  10  12      979.96      976.59     44.31 o 
   0  12  12       38.02       75.12     28.03 o 
   2  12  12        5.21       -3.02     22.28 o 
   4  12  12      267.88      281.84     28.92 o 
   6  12  12       19.79       24.12    136.69 o 
   2  14  12      112.05      299.62    101.42 o 
   1   1  13     1212.14     1194.74     39.40 o 
   3   1  13        0.77        4.47      6.89 o 
   5   1  13      477.33      476.51     17.93 o 
   7   1  13      311.09      305.90     22.48 o 
   9   1  13       18.10        6.13     23.01 o 
   1   3  13       74.04       61.50      6.80 o 
   3   3  13     1463.61     1698.84     52.15 o 
   5   3  13     1078.26      866.04     24.49 o 
   7   3  13      635.84      679.02     27.17 o 
   9   3  13        0.24       23.01     32.51 o 
   1   5  13      128.46      634.92     29.17 o 
   3   5  13      693.75      547.99     21.26 o 
   5   5  13      437.92      429.00     22.69 o 
   7   5  13       20.01       58.46     19.43 o 
   9   5  13      223.18      167.31     54.72 o 
   1   7  13      203.65      258.86     15.29 o 
   3   7  13      581.88      503.12     26.06 o 
   5   7  13      443.44      484.76     29.75 o 
   7   7  13        7.04       25.34     22.91 o 
   1   9  13      146.33      114.43     13.90 o 
   3   9  13      705.00      756.33     34.84 o 
   5   9  13      580.68      528.77     27.76 o 
   7   9  13      403.50      301.91     52.55 o 
   1  11  13      343.17      401.31     24.40 o 
   3  11  13        2.36      -11.87     24.07 o 
   5  11  13      134.21      186.06     39.53 o 
   7  11  13      108.04       12.06    108.55 o 
   1  13  13      300.61      510.71     77.99 o 
   3  13  13        0.08      -18.91     59.72 o 
   2   0  14     4194.17     3203.75     70.74 o 
   6   0  14        0.10      -22.18     22.18 o 
  10   0  14      245.75      -26.80     95.15 o 
   0   2  14     2589.58     1968.05     47.58 o 
   2   2  14       93.10       85.76      8.19 o 
   4   2  14      519.00      470.10     24.85 o 
   6   2  14      137.99       85.87     13.97 o 
   8   2  14        9.67       44.01     20.52 o 
   2   4  14        8.20       13.73      9.31 o 
   4   4  14      281.95      286.21     15.19 o 
   6   4  14      359.77      412.84     20.34 o 
   8   4  14       24.69       32.25     23.63 o 
   0   6  14     1259.13     1296.89     43.72 o 
   2   6  14       11.14       24.58     10.38 o 
   4   6  14       13.70       28.08     14.88 o 
   6   6  14        8.48       35.13     17.99 o 
   8   6  14     1057.96     1187.26    158.14 o 
   2   8  14        4.74       11.91     15.55 o 
   4   8  14      106.31       54.02     19.33 o 
   6   8  14      261.55      294.19     26.17 o 
   8   8  14        4.96     -100.51    143.39 o 
   0  10  14     1108.59     1002.00     51.94 o 
   2  10  14       82.06       84.59     21.46 o 
   4  10  14      200.56      239.93     27.34 o 
   6  10  14       89.68      184.94     89.79 o 
   2  12  14     1039.55     1186.73     77.08 o 
   4  12  14       17.38      100.51     96.49 o 
   1   1  15      161.32      163.88      8.40 o 
   3   1  15        3.49       10.85      8.68 o 
   5   1  15      416.20      392.90     20.03 o 
   7   1  15        0.00       54.78     24.07 o 
   9   1  15       45.05      126.55    109.22 o 
   1   3  15        0.65        1.40      8.62 o 
   3   3  15     1001.21      963.01     24.67 o 
   5   3  15      203.90      178.74     16.08 o 
   7   3  15      422.12      427.72     23.90 o 
   9   3  15        4.48      121.95    124.63 o 
   1   5  15      329.52      319.76     20.64 o 
   3   5  15        0.03        4.45     12.81 o 
   5   5  15      335.62      363.43     21.24 o 
   7   5  15        0.46        5.60     24.90 o 
   1   7  15      368.12      394.30     20.84 o 
   3   7  15        2.95      -11.93     20.24 o 
   5   7  15      281.44      291.77     22.21 o 
   7   7  15        3.79      -67.01     67.01 o 
   1   9  15       28.74       61.63     20.75 o 
   3   9  15      672.71      740.12     34.24 o 
   5   9  15       88.93       59.66     34.12 o 
   1  11  15       70.47       92.93     40.20 o 
   3  11  15        2.18      113.79     55.94 o 
   0   0  16     2001.00     2001.45     75.06 o 
   4   0  16      586.56      436.20     27.08 o 
   8   0  16        2.22       38.54     50.99 o 
   2   2  16      891.55      876.26     30.85 o 
   4   2  16        5.60       46.15     14.24 o 
   6   2  16      152.15      124.52     20.60 o 
   8   2  16        0.44       13.94     41.42 o 
   0   4  16      120.18       98.38     16.91 o 
   2   4  16        0.00        6.37     11.38 o 
   4   4  16      244.86      292.00     20.32 o 
   6   4  16        0.00      -18.87     18.87 o 
   8   4  16      299.53      199.85     67.52 o 
   2   6  16       17.94       31.54     16.98 o 
   4   6  16       16.31      -16.18     19.25 o 
   6   6  16      398.86      510.96     48.51 o 
   0   8  16      101.06      133.11     26.94 o 
   2   8  16        5.49      -20.58     20.58 o 
   4   8  16      180.87      186.85     24.60 o 
   6   8  16        8.25       18.76     88.45 o 
   2  10  16      422.74      420.24     59.96 o 
   4  10  16        3.50        9.19     61.01 o 
   1   1  17        0.16       27.69     10.19 o 
   3   1  17        0.11        5.53     10.59 o 
   5   1  17        4.80       58.93     18.59 o 
   7   1  17        3.48       11.48     43.15 o 
   1   3  17        2.24       12.19     10.71 o 
   3   3  17        9.91      -13.00     13.00 o 
   5   3  17        0.50      -14.40     16.43 o 
   7   3  17        0.01        4.10     70.36 o 
   1   5  17        7.34       10.42     15.16 o 
   3   5  17        0.75       -5.67     18.37 o 
   5   5  17        0.01       46.64     23.54 o 
   1   7  17        0.34       21.23     17.37 o 
   3   7  17        2.83       26.96     22.83 o 
   5   7  17        0.10       -0.16     44.92 o 
   1   9  17       18.31        2.91     55.54 o 
   3   9  17        4.15       66.52     42.02 o 
   2   0  18      499.36      402.24     22.09 o 
   6   0  18      766.64     1109.76     84.37 o 
   0   2  18      699.61      580.86     27.17 o 
   2   2  18        1.25       22.07     13.97 o 
   4   2  18      750.17     1314.97     50.52 o 
   6   2  18        4.37       42.95     44.44 o 
   2   4  18     1268.44     1311.60     44.72 o 
   4   4  18       15.04       80.02     21.84 o 
   6   4  18      508.83      850.98    147.41 o 
   0   6  18     1766.58     1963.44     70.34 o 
   2   6  18        6.83        3.07     22.57 o 
   4   6  18      831.07      726.18     63.41 o 
   6   6  18        8.21      108.55     89.79 o 
   2   8  18      915.58     1229.34    187.62 o 
   1   1  19       24.53       55.21     13.85 o 
   3   1  19       46.12       40.93     15.81 o 
   5   1  19        2.50       34.04     28.94 o 
   1   3  19       96.50      136.73     15.23 o 
   3   3  19       48.79      139.54     19.03 o 
   5   3  19      386.04      288.13     77.73 o 
   1   5  19      103.16       83.33     23.59 o 
   3   5  19      292.59      307.66     28.87 o 
   5   5  19        0.01      -41.54     77.73 o 
   1   7  19      158.18      161.65     52.28 o 
   3   7  19      244.30      369.96     52.58 o 
   0   0  20      826.76     1239.96     77.14 o 
   4   0  20       77.24       82.59     51.69 o 
   2   2  20      155.29      207.36     19.84 o 
   4   2  20      325.97      323.49     45.33 o 
   0   4  20      109.03      162.71     28.28 o 
   2   4  20      174.99      157.60     26.47 o 
   4   4  20        2.00      -14.09     61.38 o 
   2   6  20      292.82      309.86     70.06 o 
   1   1  21      842.15      935.04     44.26 o 
   3   1  21      809.44      637.09     64.66 o 
   1   3  21      276.49      239.31     37.83 o 
   3   3  21       11.14       26.18     60.20 o 
   1   5  21      144.10      143.39    101.85 o 
                                                 
