# Supplementary material for: Towards an understanding of the propensity for crystalline hydrate formation by molecular compounds
Source: IUCrJ. 2016 Oct 18;3(Pt 6):430–9. doi: 10.1107/S2052252516015633 (PMC5094445; doi:10.1107/S2052252516015633)
Supplement: Supplementary file 3 [file m-03-00430-3sup3.hkl]

data_3                                                                          
_shelx_title ' abc_a.res in P2(1)/c'                                            
_shelx_refln_list_code          4                                               
_shelx_F_calc_maximum       69.94                                               
_exptl_crystal_F_000       376.00                                               
_reflns_d_resolution_high  0.8392                                               
                                                                                
loop_                                                                           
 _space_group_symop_operation_xyz                                               
 'x, y, z'                                                                      
 '-x, y+1/2, -z+1/2'                                                            
 '-x, -y, -z'                                                                   
 'x, -y-1/2, z-1/2'                                                             
                                                                                
_cell_length_a    22.1029                                                       
_cell_length_b     5.6277                                                       
_cell_length_c     7.5548                                                       
_cell_angle_alpha  90.000                                                       
_cell_angle_beta   99.707                                                       
_cell_angle_gamma  90.000                                                       
                                                                                
_shelx_F_squared_multiplier     1.000                                           
                                                                                
loop_                                                                           
 _refln_index_h                                                                 
 _refln_index_k                                                                 
 _refln_index_l                                                                 
 _refln_F_squared_calc                                                          
 _refln_F_squared_meas                                                          
 _refln_F_squared_sigma                                                         
 _refln_observed_status                                                         
   2   0   0       1783.92       1150.32        31.62 o                         
   3   0   0        110.73        166.49         3.92 o                         
   5   0   0          5.36         10.93         0.40 o                         
   6   0   0        362.96        424.22         5.97 o                         
   7   0   0         50.99         63.62         1.09 o                         
   8   0   0        204.20        220.28         3.25 o                         
   9   0   0        270.25        317.29         4.63 o                         
  10   0   0       4450.95       4514.23        71.94 o                         
  11   0   0        120.63        126.95         4.73 o                         
  12   0   0        357.79        402.65         6.06 o                         
  13   0   0        310.06        300.88         4.74 o                         
  14   0   0        660.93        632.58        12.45 o                         
  15   0   0         39.60         48.52         3.06 o                         
  16   0   0          9.95         12.36         1.79 o                         
  17   0   0         24.13         16.09         2.26 o                         
  18   0   0         77.30         65.36         2.83 o                         
  19   0   0         78.41         73.92         4.55 o                         
  20   0   0        331.44        302.18         7.67 o                         
  21   0   0        277.52        231.77         6.46 o                         
  22   0   0          6.61          2.48         1.38 o                         
  23   0   0        102.54         70.52         8.12 o                         
  24   0   0         42.38         38.70         6.22 o                         
  25   0   0         11.21         11.61         2.11 o                         
   1   1   0          0.00         -0.09         0.09 o                         
   2   1   0         20.70         13.05         0.31 o                         
   3   1   0          2.31          0.93         0.15 o                         
   4   1   0        298.40        287.47         3.34 o                         
   5   1   0          0.28          0.06         0.13 o                         
   6   1   0         72.00         65.09         0.82 o                         
   7   1   0          3.68          3.39         0.24 o                         
   8   1   0          1.40         -0.20         0.20 o                         
   9   1   0          4.55          3.78         0.30 o                         
  10   1   0        431.96        445.22         5.69 o                         
  11   1   0         38.62         38.58         0.80 o                         
  12   1   0         62.77         70.09         1.17 o                         
  13   1   0        194.43        194.57         2.37 o                         
  14   1   0        641.63        643.63         7.27 o                         
  15   1   0          1.92          2.38         0.66 o                         
  16   1   0        493.16        499.92         7.03 o                         
  17   1   0        362.37        365.87         4.68 o                         
  18   1   0         84.50         77.70         1.92 o                         
  19   1   0         89.94         89.44         2.39 o                         
  20   1   0        316.73        307.46         4.96 o                         
  21   1   0         94.24         90.54         4.12 o                         
  22   1   0          4.22          4.93         1.06 o                         
  23   1   0         52.97         39.78         2.50 o                         
  24   1   0          7.01          4.35         1.04 o                         
  25   1   0          0.03          0.32         0.77 o                         
   0   2   0          0.00         -0.22         0.22 o                         
   1   2   0         52.61         23.84         0.55 o                         
   2   2   0       1174.93       1222.99        30.40 o                         
   3   2   0        150.63        106.61         1.67 o                         
   4   2   0       4891.93       3974.40       109.47 o                         
   5   2   0          9.22         22.97         0.52 o                         
   6   2   0       1009.98        953.12        10.93 o                         
   7   2   0        159.18        204.92         3.17 o                         
   8   2   0         97.16        123.84         1.73 o                         
   9   2   0         69.14         88.64         1.31 o                         
  10   2   0         94.39        140.23         2.79 o                         
  11   2   0         24.56         22.43         0.72 o                         
  12   2   0          0.06         -0.11         0.56 o                         
  13   2   0        137.13        144.73         1.90 o                         
  14   2   0        549.55        574.82         5.58 o                         
  15   2   0          6.18          8.66         0.73 o                         
  16   2   0       1491.57       1572.36        37.27 o                         
  17   2   0       1066.35       1085.00        10.95 o                         
  18   2   0        379.37        353.85         5.17 o                         
  19   2   0         13.30          9.90         1.01 o                         
  20   2   0         14.91         15.84         1.51 o                         
  21   2   0         34.97         26.42         2.03 o                         
  22   2   0         26.30         25.26         1.46 o                         
  23   2   0         13.22         13.34         1.17 o                         
  24   2   0         17.36         21.53         1.36 o                         
   1   3   0          0.32         -0.04         0.25 o                         
   2   3   0          0.83          0.57         0.24 o                         
   3   3   0          0.14          0.13         0.25 o                         
   4   3   0         28.88         25.83         0.77 o                         
   5   3   0          0.09         -0.29         0.29 o                         
   6   3   0          1.86          1.73         0.33 o                         
   7   3   0          0.00          0.25         0.35 o                         
   8   3   0          0.19         -0.38         0.38 o                         
   9   3   0          1.21          0.45         0.78 o                         
  10   3   0         26.39         27.59         0.84 o                         
  11   3   0          0.22         -0.56         0.56 o                         
  12   3   0         12.15         13.73         0.75 o                         
  13   3   0         11.42         10.42         0.62 o                         
  14   3   0         74.81         78.91         1.36 o                         
  15   3   0          0.55          1.15         0.66 o                         
  16   3   0         57.06         63.62         1.48 o                         
  17   3   0         36.22         39.85         1.42 o                         
  18   3   0          8.46          9.60         0.96 o                         
  19   3   0          3.30          2.82         0.78 o                         
  20   3   0         30.43         27.87         1.88 o                         
  21   3   0         17.99         25.17         2.03 o                         
  22   3   0          0.30          0.26         1.19 o                         
  23   3   0         10.62          9.15         0.80 o                         
   0   4   0       1798.68       1657.81        19.14 o                         
   1   4   0          1.35          2.49         0.41 o                         
   2   4   0         39.85         52.77         1.00 o                         
   3   4   0          0.72          0.09         0.36 o                         
   4   4   0        143.58        156.10         1.79 o                         
   5   4   0          0.01          0.09         0.37 o                         
   6   4   0         69.34         68.03         1.10 o                         
   7   4   0          6.03          9.38         0.58 o                         
   8   4   0          7.86         12.16         0.65 o                         
   9   4   0         18.60         22.02         1.22 o                         
  10   4   0        214.50        207.05         2.33 o                         
  11   4   0          0.08          0.61         0.57 o                         
  12   4   0         34.09         39.76         1.39 o                         
  13   4   0          2.58          6.25         0.64 o                         
  14   4   0         40.85         49.09         1.66 o                         
  15   4   0         11.73         14.92         1.17 o                         
  16   4   0        337.46        368.80         5.02 o                         
  17   4   0        227.20        224.29         4.47 o                         
  18   4   0        149.04        146.55         2.78 o                         
  19   4   0          1.70          1.88         1.33 o                         
  20   4   0         13.64         22.19         1.92 o                         
   1   5   0          0.33          0.57         0.55 o                         
   2   5   0          4.97          5.66         0.62 o                         
   3   5   0          4.86          5.27         0.63 o                         
   4   5   0         14.09         14.12         0.69 o                         
   5   5   0          0.87          0.17         0.48 o                         
   6   5   0          7.83          8.67         0.65 o                         
   7   5   0          0.31         -0.09         0.52 o                         
   8   5   0          0.44          0.29         0.59 o                         
   9   5   0          0.26         -0.22         0.60 o                         
  10   5   0          5.59          4.04         0.70 o                         
  11   5   0          4.08          2.47         0.58 o                         
  12   5   0          1.27          0.50         0.62 o                         
  13   5   0         22.62         21.09         0.97 o                         
  14   5   0         60.55         54.15         1.49 o                         
  15   5   0          0.00         -0.33         0.60 o                         
  16   5   0         34.69         32.79         1.19 o                         
  17   5   0         30.20         27.68         1.40 o                         
   0   6   0       2840.38       2830.76        45.62 o                         
   1   6   0          0.57          2.74         0.58 o                         
   2   6   0         18.42         19.19         0.98 o                         
   3   6   0          4.73          4.92         0.56 o                         
   4   6   0         55.03         59.94         1.68 o                         
   5   6   0          3.27          4.17         0.73 o                         
   6   6   0         12.05         10.74         1.17 o                         
   7   6   0          8.80         10.43         0.71 o                         
   8   6   0         19.59         23.90         0.95 o                         
   9   6   0         14.84         14.82         0.76 o                         
  10   6   0        301.74        288.61         3.26 o                         
  11   6   0         16.96         15.21         0.86 o                         
 -25   1   1          2.60          0.89         0.86 o                         
 -24   1   1          0.14          0.14         0.87 o                         
 -23   1   1          0.57          0.59         1.02 o                         
 -22   1   1        101.77        100.75         3.08 o                         
 -21   1   1          2.62          0.60         0.80 o                         
 -20   1   1         76.76         69.42         2.74 o                         
 -19   1   1         22.83         21.67         1.75 o                         
 -18   1   1       1001.90       1039.90        13.98 o                         
 -17   1   1         17.01         18.89         1.35 o                         
 -16   1   1          0.29          2.34         0.84 o                         
 -15   1   1          4.64          4.91         0.72 o                         
 -14   1   1         89.71        101.53         1.64 o                         
 -13   1   1          1.30          1.53         0.67 o                         
 -12   1   1        486.29        579.11         6.82 o                         
 -11   1   1        285.46        309.85         3.36 o                         
 -10   1   1        120.29        122.19         1.85 o                         
  -9   1   1        228.20        216.93         2.72 o                         
  -8   1   1        500.67        474.55         5.10 o                         
  -7   1   1        121.53        108.49         1.30 o                         
  -6   1   1        419.04        398.30         4.26 o                         
  -5   1   1        183.05        159.50         1.77 o                         
  -4   1   1        348.35        313.91         3.63 o                         
  -3   1   1       1563.95       1379.74        15.54 o                         
   0   1   1       1490.50       1247.03        17.19 o                         
   1   1   1        711.01        599.24         8.32 o                         
   2   1   1        410.26        343.06         3.95 o                         
   3   1   1        395.57        349.78         4.02 o                         
   4   1   1        210.74        187.29         2.05 o                         
   5   1   1        328.28        258.70         2.82 o                         
   6   1   1        165.53        132.55         1.54 o                         
   7   1   1        121.53        125.10         1.52 o                         
   8   1   1        210.74        225.03         2.54 o                         
   9   1   1        827.19        966.84         9.62 o                         
  10   1   1          2.78          3.34         0.33 o                         
  11   1   1        331.50        349.30         4.38 o                         
  12   1   1         29.33         29.51         0.84 o                         
  13   1   1         67.54         62.25         1.32 o                         
  14   1   1          0.45          0.40         0.60 o                         
  15   1   1        424.84        424.50         5.66 o                         
  16   1   1          2.67          2.06         0.86 o                         
  17   1   1        134.75        118.62         2.73 o                         
  18   1   1          1.81          2.97         1.14 o                         
  19   1   1        439.20        410.70         5.52 o                         
  20   1   1          5.14          2.50         1.13 o                         
  21   1   1         15.45         16.12         1.44 o                         
  22   1   1         10.72         10.03         3.44 o                         
  23   1   1         23.36         15.30         2.73 o                         
  24   1   1         12.57          7.75         2.15 o                         
  25   1   1        131.63        160.03         3.95 o                         
 -25   2   1          0.25          0.21         0.68 o                         
 -24   2   1         45.46         39.92         2.01 o                         
 -23   2   1          0.31          0.05         0.83 o                         
 -22   2   1        317.62        314.08         5.41 o                         
 -21   2   1          5.77          7.24         1.12 o                         
 -20   2   1          8.27          8.84         1.15 o                         
 -19   2   1         20.71         21.01         1.63 o                         
 -18   2   1        907.35        950.36        12.60 o                         
 -17   2   1         11.76         10.69         0.87 o                         
 -16   2   1        212.53        211.26         3.01 o                         
 -15   2   1         75.69         77.70         1.48 o                         
 -14   2   1        197.14        203.27         2.80 o                         
 -13   2   1          2.32          2.94         0.73 o                         
 -12   2   1         92.19         88.37         2.16 o                         
 -11   2   1          1.72          0.78         0.93 o                         
 -10   2   1          1.73          2.12         0.50 o                         
  -9   2   1         17.87         25.06         0.91 o                         
  -8   2   1        231.06        271.57         5.19 o                         
  -7   2   1         51.12         53.66         0.88 o                         
  -6   2   1         79.43         87.57         2.36 o                         
  -5   2   1        359.24        379.05         6.22 o                         
  -4   2   1        250.00        269.69         3.48 o                         
  -3   2   1          6.95          7.53         0.68 o                         
  -2   2   1        327.32        333.61         5.57 o                         
  -1   2   1        337.31        333.25         4.84 o                         
   0   2   1          8.94          8.71         0.41 o                         
   1   2   1        137.22        137.26         2.08 o                         
   2   2   1        105.72        108.16         1.69 o                         
   3   2   1         27.93         31.73         0.60 o                         
   4   2   1          4.82          5.00         0.29 o                         
   5   2   1          8.02         10.75         0.38 o                         
   6   2   1          0.30          0.52         0.20 o                         
   7   2   1          0.03         -0.22         0.22 o                         
   8   2   1          0.02          0.30         0.28 o                         
   9   2   1          0.01         -0.26         0.27 o                         
  10   2   1          0.02          0.17         0.33 o                         
  11   2   1          3.91          3.86         0.41 o                         
  12   2   1          0.40          0.04         0.47 o                         
  13   2   1         16.37         15.77         1.08 o                         
  14   2   1          0.09          0.35         0.57 o                         
  15   2   1        186.68        189.00         2.76 o                         
  16   2   1          1.22          2.34         0.91 o                         
  17   2   1          2.95          4.59         2.04 o                         
  18   2   1          0.25          1.66         0.98 o                         
  19   2   1        161.42        160.12         2.83 o                         
  20   2   1          0.12          1.62         1.09 o                         
  21   2   1         29.21         22.99         2.13 o                         
  22   2   1          0.09          0.61         0.81 o                         
  23   2   1          0.08         -0.53         0.72 o                         
  24   2   1          0.00          0.13         1.02 o                         
 -23   3   1          1.14          0.80         0.67 o                         
 -22   3   1        109.97        132.11         2.50 o                         
 -21   3   1          1.38          1.53         0.78 o                         
 -20   3   1         51.43         49.19         1.73 o                         
 -19   3   1         30.37         35.09         1.59 o                         
 -18   3   1       1261.79       1323.78        14.54 o                         
 -17   3   1         19.60         20.82         1.05 o                         
 -16   3   1         71.59         76.99         1.83 o                         
 -15   3   1         30.98         28.16         1.13 o                         
 -14   3   1         30.80         32.82         1.19 o                         
 -13   3   1          3.60          3.16         0.58 o                         
 -12   3   1          0.89          0.96         0.51 o                         
 -11   3   1         57.96         55.67         1.17 o                         
 -10   3   1         59.17         59.80         1.05 o                         
  -9   3   1        141.93        142.07         2.85 o                         
  -8   3   1        772.45        847.74        10.03 o                         
  -7   3   1          6.99          8.25         0.50 o                         
  -6   3   1        661.95        691.02         8.69 o                         
  -5   3   1        878.96        926.29        13.31 o                         
  -4   3   1        580.95        630.32         6.87 o                         
  -3   3   1        121.32        124.22         1.66 o                         
  -2   3   1          7.23          6.10         0.37 o                         
  -1   3   1          6.22          4.80         0.42 o                         
   0   3   1        101.37         99.56         1.25 o                         
   1   3   1        913.45        980.17         9.25 o                         
   2   3   1        902.49        972.84         9.74 o                         
   3   3   1       1104.92       1157.76        11.55 o                         
   4   3   1         16.31         22.33         0.58 o                         
   5   3   1       1730.15       1791.99        22.36 o                         
   6   3   1        217.06        231.66         3.06 o                         
   7   3   1         79.43         74.39         1.51 o                         
   8   3   1         61.62         64.92         1.12 o                         
   9   3   1          0.70          0.82         0.39 o                         
  10   3   1          3.48          4.15         0.49 o                         
  11   3   1        221.48        216.16         2.36 o                         
  12   3   1         74.60         73.21         1.49 o                         
  13   3   1        500.44        511.56         5.19 o                         
  14   3   1         22.74         24.10         0.96 o                         
  15   3   1       4878.14       4747.38        47.89 o                         
  16   3   1         23.28         27.70         1.45 o                         
  17   3   1         35.10         32.39         2.02 o                         
  18   3   1          0.01          1.27         0.96 o                         
  19   3   1        111.98        100.95         3.07 o                         
  20   3   1          2.28          1.84         0.90 o                         
  21   3   1         44.10         38.93         1.41 o                         
  22   3   1          5.36          4.07         0.67 o                         
 -21   4   1          9.19          8.82         0.94 o                         
 -20   4   1          4.31          6.21         1.16 o                         
 -19   4   1         18.22         19.96         1.75 o                         
 -18   4   1       1066.66       1140.08        13.69 o                         
 -17   4   1         18.02         21.11         1.29 o                         
 -16   4   1        270.46        268.75         3.17 o                         
 -15   4   1        117.42        119.65         1.87 o                         
 -14   4   1        265.29        268.41         3.02 o                         
 -13   4   1          1.14          1.64         0.90 o                         
 -12   4   1         96.42         84.57         2.30 o                         
 -11   4   1          5.13          3.17         0.60 o                         
 -10   4   1          0.00         -0.26         0.54 o                         
  -9   4   1         12.17         15.94         0.80 o                         
  -8   4   1        137.40        158.75         2.38 o                         
  -7   4   1         20.93         22.38         0.78 o                         
  -6   4   1         85.13         85.15         1.25 o                         
  -5   4   1        255.02        259.07         2.66 o                         
  -4   4   1        193.52        191.34         2.09 o                         
  -3   4   1          4.87          4.59         0.43 o                         
  -2   4   1        204.99        198.66         2.14 o                         
  -1   4   1        190.70        190.33         1.98 o                         
   0   4   1          1.31          1.45         0.38 o                         
   1   4   1         40.05         43.83         0.89 o                         
   2   4   1         33.11         34.51         0.82 o                         
   3   4   1         11.41         11.36         0.53 o                         
   4   4   1          2.78          3.53         0.51 o                         
   5   4   1         10.59         10.73         0.61 o                         
   6   4   1          0.01          0.18         0.41 o                         
   7   4   1          0.02         -0.12         0.45 o                         
   8   4   1          0.32          0.07         0.53 o                         
   9   4   1          1.08          0.85         0.48 o                         
  10   4   1          0.44          0.24         0.46 o                         
  11   4   1         16.04         16.48         0.75 o                         
  12   4   1          5.85          6.72         0.60 o                         
  13   4   1         30.33         28.83         1.00 o                         
  14   4   1          0.11          0.20         0.59 o                         
  15   4   1        183.10        197.03         2.72 o                         
  16   4   1          1.47          1.25         1.03 o                         
  17   4   1          0.78          3.56         0.93 o                         
  18   4   1          0.28          0.62         0.87 o                         
  19   4   1        142.64        168.01         2.91 o                         
  20   4   1          0.19         -0.30         1.11 o                         
 -17   5   1          5.63          5.62         0.79 o                         
 -16   5   1          8.22          6.30         0.70 o                         
 -15   5   1          2.26          1.49         0.62 o                         
 -14   5   1         66.32         55.72         1.54 o                         
 -13   5   1          0.08          0.91         0.65 o                         
 -12   5   1        173.25        159.27         2.72 o                         
 -11   5   1         74.13         70.81         2.45 o                         
 -10   5   1         16.29         13.21         1.05 o                         
  -9   5   1         15.92         19.91         0.97 o                         
  -8   5   1          4.92          4.52         0.59 o                         
  -7   5   1         17.60         17.45         0.87 o                         
  -6   5   1          0.33          1.60         0.51 o                         
  -5   5   1        120.72        126.16         1.62 o                         
  -4   5   1        187.56        193.26         2.15 o                         
  -3   5   1        133.54        134.37         2.07 o                         
  -2   5   1       1628.50       1646.29        15.70 o                         
  -1   5   1       2054.30       2114.10        21.14 o                         
   0   5   1        118.50        123.00         1.81 o                         
   1   5   1        272.73        287.11         3.72 o                         
   2   5   1        172.77        179.91         2.45 o                         
   3   5   1          7.54          8.32         0.61 o                         
   4   5   1         26.78         26.28         0.95 o                         
   5   5   1          3.89          4.46         0.56 o                         
   6   5   1         10.14          9.44         0.64 o                         
   7   5   1         22.89         20.58         1.08 o                         
   8   5   1         75.02         68.59         1.18 o                         
   9   5   1        316.96        299.89         3.24 o                         
  10   5   1          0.02          0.57         0.57 o                         
  11   5   1        285.56        291.40         4.01 o                         
  12   5   1         28.76         33.13         1.14 o                         
  13   5   1        149.55        144.31         1.98 o                         
  14   5   1          1.45          2.50         0.58 o                         
  15   5   1         12.40         12.36         1.12 o                         
  16   5   1          0.49          0.59         0.71 o                         
 -11   6   1         13.94         14.74         1.06 o                         
 -10   6   1          2.17          1.80         0.54 o                         
  -9   6   1          0.00         -0.01         0.66 o                         
  -8   6   1         22.41         23.47         1.09 o                         
  -7   6   1          2.08          1.10         0.59 o                         
  -6   6   1         21.35         22.16         1.28 o                         
  -5   6   1         28.23         30.44         1.21 o                         
  -4   6   1          8.65         10.77         0.85 o                         
  -3   6   1          0.76          0.10         0.59 o                         
  -2   6   1         39.45         42.31         1.23 o                         
  -1   6   1         57.93         59.68         1.36 o                         
   0   6   1          0.02          0.49         0.54 o                         
   1   6   1         33.95         34.12         1.06 o                         
   2   6   1          8.47          6.21         0.69 o                         
   3   6   1          9.02         10.34         0.83 o                         
   4   6   1          0.00         -0.22         0.52 o                         
   5   6   1          4.31          4.03         0.54 o                         
   6   6   1          1.17          1.23         0.47 o                         
   7   6   1          0.05          0.09         0.46 o                         
   8   6   1          0.79          2.00         0.58 o                         
   9   6   1          0.28          3.42         1.01 o                         
  10   6   1          0.14          0.12         0.59 o                         
 -26   0   2          2.90          3.48         1.06 o                         
 -25   0   2         21.81         20.59         1.69 o                         
 -24   0   2         15.61         11.90         1.62 o                         
 -23   0   2          6.67          4.33         3.00 o                         
 -22   0   2          3.83          4.32         1.48 o                         
 -21   0   2        311.85        316.67         8.01 o                         
 -20   0   2        467.08        483.44        11.20 o                         
 -19   0   2        958.88       1042.11        18.05 o                         
 -18   0   2          3.48          4.48         1.29 o                         
 -17   0   2        121.33        136.17         2.80 o                         
 -16   0   2          7.44          6.83         2.11 o                         
 -15   0   2          8.88          8.26         2.02 o                         
 -14   0   2          0.56          0.04         0.72 o                         
 -13   0   2        392.07        481.44         9.98 o                         
 -12   0   2         49.09         67.57         1.75 o                         
 -11   0   2         49.50         64.65         2.44 o                         
 -10   0   2         30.10         49.37         1.30 o                         
  -9   0   2         11.00          3.37         0.64 o                         
  -8   0   2          1.62          8.22         0.45 o                         
  -7   0   2         32.99         15.68         0.53 o                         
  -6   0   2         16.03          3.53         0.40 o                         
  -5   0   2         40.99         11.55         0.95 o                         
  -4   0   2        286.71        187.45        10.81 o                         
  -2   0   2         82.30        137.60         2.25 o                         
  -1   0   2        177.65        103.37         3.00 o                         
   0   0   2        139.54        185.50         5.26 o                         
   1   0   2       1202.78       1151.55        31.77 o                         
   2   0   2         30.72         49.43         0.91 o                         
   3   0   2        256.77        326.20         5.28 o                         
   4   0   2         76.73         89.55         1.93 o                         
   5   0   2        209.00        221.82         3.71 o                         
   6   0   2        411.45        487.75         6.91 o                         
   7   0   2       4370.84       4444.14        54.74 o                         
   8   0   2        256.67        270.00         3.33 o                         
   9   0   2        427.95        485.27         6.29 o                         
  10   0   2        906.47        895.42        11.34 o                         
  11   0   2       1388.08       1332.78        16.74 o                         
  12   0   2         76.43         84.63         1.75 o                         
  13   0   2         50.40         41.14         1.34 o                         
  14   0   2         28.11         34.40         1.65 o                         
  15   0   2         16.80         11.14         2.36 o                         
  16   0   2        269.92        261.53         6.96 o                         
  17   0   2        673.18        600.88        10.92 o                         
  18   0   2        695.69        614.11        13.57 o                         
  19   0   2          2.88          1.78         2.13 o                         
  20   0   2        299.48        224.46        14.88 o                         
  21   0   2         65.54         52.58         5.11 o                         
  22   0   2         10.24         14.66         2.06 o                         
  23   0   2         15.03         11.71         2.58 o                         
  24   0   2          3.08          0.69         1.18 o                         
 -26   1   2         25.70         19.18         2.56 o                         
 -25   1   2          6.07          4.50         0.85 o                         
 -24   1   2         52.86         48.04         2.12 o                         
 -23   1   2        369.61        383.34         5.62 o                         
 -22   1   2         77.66         77.36         2.80 o                         
 -21   1   2         99.82         95.10         2.21 o                         
 -20   1   2        311.87        325.17         5.21 o                         
 -19   1   2        734.57        778.67        11.36 o                         
 -18   1   2          1.52          1.90         1.00 o                         
 -17   1   2        925.92        960.40        12.81 o                         
 -16   1   2        164.10        168.50         2.66 o                         
 -15   1   2         94.97        101.93         1.80 o                         
 -14   1   2         31.45         32.21         0.99 o                         
 -13   1   2        559.77        571.52         6.06 o                         
 -12   1   2          1.18          1.65         0.46 o                         
 -11   1   2          0.11          1.86         1.07 o                         
 -10   1   2          7.35          8.68         0.58 o                         
  -9   1   2        476.75        500.37         5.53 o                         
  -8   1   2          0.41          0.12         0.23 o                         
  -7   1   2       2799.51       2577.94        26.94 o                         
  -6   1   2          0.01         -0.07         0.21 o                         
  -5   1   2        924.58        867.85         9.86 o                         
  -4   1   2          9.13          9.08         0.40 o                         
  -2   1   2        133.36        131.21         1.94 o                         
  -1   1   2        831.59        753.05         8.52 o                         
   0   1   2        320.20        308.42         3.56 o                         
   1   1   2       2866.26       2427.68        38.57 o                         
   2   1   2          4.64          5.02         0.30 o                         
   3   1   2        318.50        306.69         3.30 o                         
   4   1   2         12.61         14.78         0.33 o                         
   5   1   2          0.78         -0.15         0.15 o                         
   6   1   2          8.60          7.56         0.28 o                         
   7   1   2        291.78        310.94         2.67 o                         
   8   1   2         43.23         45.82         0.67 o                         
   9   1   2         29.78         33.53         0.65 o                         
  10   1   2         70.33         71.88         1.14 o                         
  11   1   2         88.87         86.38         1.34 o                         
  12   1   2          2.41          2.72         0.43 o                         
  13   1   2         21.74         23.03         1.13 o                         
  14   1   2          7.60          7.71         0.66 o                         
  15   1   2          0.13          0.36         0.65 o                         
  16   1   2          0.78          0.96         0.90 o                         
  17   1   2          1.32         -0.52         1.13 o                         
  18   1   2          1.66          1.45         0.83 o                         
  19   1   2          0.06          0.27         0.77 o                         
  20   1   2          3.31          3.83         0.93 o                         
  21   1   2          0.60          0.11         0.94 o                         
  22   1   2          0.01          2.50         1.39 o                         
  23   1   2          0.44          0.06         1.15 o                         
  24   1   2         12.27         22.22         1.57 o                         
 -25   2   2          8.29          7.76         1.14 o                         
 -24   2   2        130.07        135.55         2.50 o                         
 -23   2   2        119.30        129.15         2.27 o                         
 -22   2   2          6.16         10.44         1.08 o                         
 -21   2   2        119.24        116.89         2.56 o                         
 -20   2   2        142.26        138.32         2.59 o                         
 -19   2   2        318.51        341.14         4.41 o                         
 -18   2   2          7.88         10.10         1.05 o                         
 -17   2   2          4.87          6.03         0.81 o                         
 -16   2   2          0.55          1.17         0.70 o                         
 -15   2   2         39.59         46.83         1.50 o                         
 -14   2   2          0.05          0.82         0.59 o                         
 -13   2   2        560.63        630.94         7.28 o                         
 -12   2   2         35.12         42.66         1.10 o                         
 -11   2   2         46.82         65.66         1.36 o                         
 -10   2   2         21.88         35.69         2.02 o                         
  -9   2   2        327.20        339.18         4.21 o                         
  -8   2   2          0.21          0.65         0.27 o                         
  -7   2   2       1036.07       1005.60        10.73 o                         
  -6   2   2         13.05          6.72         0.53 o                         
  -5   2   2        249.00        307.79         4.56 o                         
  -4   2   2         48.22         30.30         0.83 o                         
  -3   2   2       1632.23       1524.50        21.21 o                         
  -2   2   2          0.05          4.22         0.29 o                         
  -1   2   2        374.27        438.50         5.91 o                         
   0   2   2        131.68        101.26         1.16 o                         
   1   2   2       2269.47       2082.83        19.23 o                         
   2   2   2         20.50         35.21         0.65 o                         
   3   2   2        663.31        640.31         5.77 o                         
   4   2   2        247.19        302.20         3.02 o                         
   5   2   2        118.06        143.32         2.04 o                         
   6   2   2         83.33        106.43         1.29 o                         
   7   2   2         82.87        127.25         1.48 o                         
   8   2   2         30.84         27.29         0.70 o                         
   9   2   2          0.14          0.44         0.31 o                         
  10   2   2        284.14        292.14         2.86 o                         
  11   2   2        826.88        836.39         7.79 o                         
  12   2   2          7.94         12.00         0.62 o                         
  13   2   2       1878.17       1993.75        20.00 o                         
  14   2   2       2157.59       2055.39        49.34 o                         
  15   2   2        515.27        463.65         5.25 o                         
  16   2   2         54.89         49.25         1.82 o                         
  17   2   2        117.96        114.36         2.72 o                         
  18   2   2          1.14          0.89         0.89 o                         
  19   2   2         31.88         29.28         1.61 o                         
  20   2   2          0.07          0.50         0.79 o                         
  21   2   2          7.71         10.72         0.95 o                         
  22   2   2          8.24          7.77         0.94 o                         
  23   2   2         48.18         81.72         2.77 o                         
 -23   3   2         35.92         44.51         1.37 o                         
 -22   3   2          4.96          4.46         0.79 o                         
 -21   3   2          8.99          9.71         0.86 o                         
 -20   3   2         45.25         52.50         2.25 o                         
 -19   3   2         90.36         94.58         1.96 o                         
 -18   3   2          1.43          0.56         0.68 o                         
 -17   3   2         99.17         95.12         1.82 o                         
 -16   3   2         10.49          8.68         0.75 o                         
 -15   3   2         23.29         21.88         1.18 o                         
 -14   3   2          0.73          0.95         0.60 o                         
 -13   3   2         31.28         22.18         0.98 o                         
 -12   3   2          0.03          0.01         0.58 o                         
 -11   3   2          4.08          4.76         0.73 o                         
 -10   3   2          3.69          4.19         0.69 o                         
  -9   3   2         30.06         30.21         0.90 o                         
  -8   3   2          0.64          1.14         0.34 o                         
  -7   3   2        217.67        195.10         2.26 o                         
  -6   3   2          0.47         -0.06         0.58 o                         
  -5   3   2         40.65         37.40         1.19 o                         
  -4   3   2          0.07         -0.12         0.37 o                         
  -3   3   2        509.02        470.35         5.28 o                         
  -2   3   2         14.13         13.18         0.61 o                         
  -1   3   2         27.15         28.04         0.77 o                         
   0   3   2         10.66          9.10         0.44 o                         
   1   3   2         96.95         87.88         1.82 o                         
   2   3   2          2.14          3.03         0.46 o                         
   3   3   2         17.42         16.96         0.74 o                         
   4   3   2         12.24         10.59         0.49 o                         
   5   3   2          1.97          1.58         0.34 o                         
   6   3   2          0.41         -0.14         0.35 o                         
   7   3   2          6.82          8.40         0.51 o                         
   8   3   2          1.19          0.78         0.35 o                         
   9   3   2          3.05          4.10         0.60 o                         
  10   3   2          1.75          1.66         0.57 o                         
  11   3   2          0.05          0.17         0.45 o                         
  12   3   2          0.18          0.18         0.54 o                         
  13   3   2          1.94          2.43         0.59 o                         
  14   3   2          3.41          4.43         0.99 o                         
  15   3   2          0.21         -0.44         0.64 o                         
  16   3   2          1.48          2.91         0.75 o                         
  17   3   2          0.02         -0.38         0.89 o                         
  18   3   2          0.00          1.61         1.15 o                         
  19   3   2          0.02         -0.13         0.81 o                         
  20   3   2          0.12         -0.10         0.63 o                         
  21   3   2          0.09          0.12         0.65 o                         
 -20   4   2        120.92        120.33         2.38 o                         
 -19   4   2        296.46        330.74         4.47 o                         
 -18   4   2          4.19          5.98         0.82 o                         
 -17   4   2         20.90         32.23         1.92 o                         
 -16   4   2          0.05          0.77         0.69 o                         
 -15   4   2         12.37         12.03         0.85 o                         
 -14   4   2          1.60          0.71         0.66 o                         
 -13   4   2        184.35        154.79         2.05 o                         
 -12   4   2          7.28          8.57         0.78 o                         
 -11   4   2         11.04         11.57         0.85 o                         
 -10   4   2          3.25          3.01         0.68 o                         
  -9   4   2         44.02         36.69         1.89 o                         
  -8   4   2          0.02         -0.19         0.67 o                         
  -7   4   2        121.56        120.47         1.69 o                         
  -6   4   2          0.47          1.20         0.44 o                         
  -5   4   2         21.89         30.39         0.83 o                         
  -4   4   2          1.53          1.83         0.57 o                         
  -3   4   2       1629.58       1521.72        12.48 o                         
  -2   4   2         14.18         16.92         0.70 o                         
  -1   4   2         35.66         48.83         1.14 o                         
   0   4   2          3.64          3.80         0.52 o                         
   1   4   2         96.98         99.81         1.43 o                         
   2   4   2          0.27          0.58         0.42 o                         
   3   4   2         62.69         59.78         1.11 o                         
   4   4   2         22.79         29.25         0.86 o                         
   5   4   2         15.17         20.69         0.77 o                         
   6   4   2         39.63         45.20         1.07 o                         
   7   4   2        248.49        240.14         2.48 o                         
   8   4   2          0.14          1.11         0.45 o                         
   9   4   2         40.49         44.54         1.22 o                         
  10   4   2          3.17          5.31         0.61 o                         
  11   4   2         26.04         29.97         0.99 o                         
  12   4   2         16.65         21.09         0.97 o                         
  13   4   2        291.43        318.14         3.58 o                         
  14   4   2        363.90        362.20         4.90 o                         
  15   4   2        142.36        142.62         2.65 o                         
  16   4   2          0.29          2.02         0.71 o                         
  17   4   2          5.77          6.42         0.89 o                         
  18   4   2        110.92        128.26         2.59 o                         
  19   4   2         11.51         12.66         1.60 o                         
 -17   5   2        132.21        112.89         2.32 o                         
 -16   5   2         23.58         21.43         1.15 o                         
 -15   5   2          1.93          1.16         0.67 o                         
 -14   5   2          4.13          0.87         0.70 o                         
 -13   5   2         28.35         21.86         1.21 o                         
 -12   5   2          1.80          1.66         0.77 o                         
 -11   5   2          3.65          2.67         0.66 o                         
 -10   5   2          2.71          2.36         0.69 o                         
  -9   5   2         37.05         40.18         1.22 o                         
  -8   5   2          1.52          2.49         0.60 o                         
  -7   5   2         94.99         96.24         1.74 o                         
  -6   5   2          0.35          0.46         0.62 o                         
  -5   5   2         41.22         41.59         1.13 o                         
  -4   5   2          1.10          0.79         0.50 o                         
  -3   5   2        235.94        234.98         2.77 o                         
  -2   5   2          0.09         -0.03         0.73 o                         
  -1   5   2         10.35         10.14         0.73 o                         
   0   5   2          0.03          1.39         0.62 o                         
   1   5   2         32.48         33.85         1.19 o                         
   2   5   2          0.01          1.02         0.52 o                         
   3   5   2         11.30         14.17         0.73 o                         
   4   5   2          0.03          0.72         0.58 o                         
   5   5   2          1.22          1.04         0.67 o                         
   6   5   2          0.09          0.68         0.46 o                         
   7   5   2         11.26          7.45         0.56 o                         
   8   5   2          2.63          3.24         0.67 o                         
   9   5   2          0.02          1.79         0.72 o                         
  10   5   2          1.07          0.81         0.61 o                         
  11   5   2          5.22          4.21         0.62 o                         
  12   5   2          0.34          0.30         0.63 o                         
  13   5   2          2.76          3.34         0.68 o                         
  14   5   2          0.40          0.26         0.59 o                         
  15   5   2          0.55          0.38         0.62 o                         
 -10   6   2          6.82          8.65         1.09 o                         
  -9   6   2          6.85         11.37         0.76 o                         
  -8   6   2          1.75          0.49         0.76 o                         
  -7   6   2          6.52          6.03         1.63 o                         
  -6   6   2          0.00          1.10         0.66 o                         
  -5   6   2          0.36          0.36         0.70 o                         
  -4   6   2          8.20          6.10         1.11 o                         
  -3   6   2       1470.86       1415.38        17.94 o                         
  -2   6   2         10.85         11.21         0.83 o                         
  -1   6   2          2.79          2.48         0.68 o                         
   0   6   2         13.22         13.47         0.79 o                         
   1   6   2         18.31         20.07         1.08 o                         
   2   6   2          7.55          8.18         0.57 o                         
   3   6   2         10.01          9.76         0.59 o                         
   4   6   2          9.67         11.94         0.70 o                         
   5   6   2         17.67         20.59         0.80 o                         
   6   6   2         18.48         19.46         0.84 o                         
   7   6   2        257.69        240.92         3.26 o                         
   8   6   2         31.22         25.42         1.03 o                         
   9   6   2         20.89         23.05         1.59 o                         
 -25   1   3         10.00         12.00         1.34 o                         
 -24   1   3          0.26          0.34         0.84 o                         
 -23   1   3         36.39         35.10         2.05 o                         
 -22   1   3         68.61         76.54         2.83 o                         
 -21   1   3       1378.19       1454.85        17.40 o                         
 -20   1   3         61.34         62.79         1.80 o                         
 -19   1   3         43.10         44.43         2.13 o                         
 -18   1   3         25.39         26.77         2.57 o                         
 -17   1   3          1.76          1.46         1.24 o                         
 -16   1   3          0.03         -0.38         0.67 o                         
 -15   1   3         84.37         96.49         1.83 o                         
 -14   1   3        154.46        164.75         2.38 o                         
 -13   1   3         63.38         63.66         1.25 o                         
 -12   1   3        169.67        181.14         2.33 o                         
 -11   1   3        447.44        483.86         5.99 o                         
 -10   1   3          4.05          3.18         0.34 o                         
  -9   1   3        315.81        334.49         3.86 o                         
  -8   1   3         46.53         53.85         0.86 o                         
  -7   1   3          0.44          0.31         0.27 o                         
  -6   1   3        559.94        557.96         6.27 o                         
  -5   1   3       1706.07       1645.16        18.76 o                         
  -4   1   3       4144.72       3727.48        46.10 o                         
  -3   1   3        441.35        417.13         6.12 o                         
  -2   1   3         96.59         75.66         1.24 o                         
  -1   1   3         35.41         21.96         0.65 o                         
   0   1   3        382.21        353.90         3.68 o                         
   1   1   3         44.09         32.49         0.47 o                         
   2   1   3        493.03        467.87         4.52 o                         
   3   1   3        105.22         86.81         1.11 o                         
   4   1   3         72.15         67.09         0.78 o                         
   5   1   3         88.74         88.70         0.91 o                         
   6   1   3        685.77        815.71         6.71 o                         
   7   1   3          1.57          2.24         0.25 o                         
   8   1   3        250.85        275.60         2.76 o                         
   9   1   3          6.45          8.23         0.42 o                         
  10   1   3         40.06         37.92         0.79 o                         
  11   1   3          0.00          0.15         0.41 o                         
  12   1   3        522.91        525.33         5.06 o                         
  13   1   3          0.36          0.94         0.50 o                         
  14   1   3        144.24        123.68         1.80 o                         
  15   1   3          0.79          0.11         0.59 o                         
  16   1   3        466.06        435.99         5.03 o                         
  17   1   3         12.46          4.75         0.87 o                         
  18   1   3         21.41         22.73         1.40 o                         
  19   1   3         25.62         16.63         1.91 o                         
  20   1   3         32.41         22.67         1.43 o                         
  21   1   3         21.52         13.16         1.28 o                         
  22   1   3        113.42        131.94         2.47 o                         
 -24   2   3          3.85          5.39         0.80 o                         
 -23   2   3          3.31          3.89         0.71 o                         
 -22   2   3         18.21         18.86         1.26 o                         
 -21   2   3        272.91        285.25         7.55 o                         
 -20   2   3          4.62          5.38         0.96 o                         
 -19   2   3         90.17         94.77         2.10 o                         
 -18   2   3         75.19         76.95         2.04 o                         
 -17   2   3        140.44        143.53         3.11 o                         
 -16   2   3          6.22          6.17         0.77 o                         
 -15   2   3        152.43        162.63         2.70 o                         
 -14   2   3         22.39         21.39         1.22 o                         
 -13   2   3          0.29         -0.16         0.49 o                         
 -12   2   3          1.98          2.50         0.52 o                         
 -11   2   3         76.37         90.68         1.53 o                         
 -10   2   3         43.93         47.71         1.03 o                         
  -9   2   3         65.27         71.19         1.23 o                         
  -8   2   3        674.11        712.21         7.81 o                         
  -7   2   3        386.60        404.81         5.06 o                         
  -6   2   3         29.65         31.68         0.93 o                         
  -5   2   3        706.57        720.98        10.08 o                         
  -4   2   3       1470.35       1459.40        13.66 o                         
  -3   2   3         28.29         27.74         0.64 o                         
  -2   2   3        837.53        836.60         7.20 o                         
  -1   2   3        430.25        441.88         4.11 o                         
   0   2   3        240.54        267.06         2.75 o                         
   1   2   3         30.35         30.67         0.62 o                         
   2   2   3        336.73        402.25         3.58 o                         
   3   2   3         14.01         18.08         0.47 o                         
   4   2   3          1.54          0.98         0.26 o                         
   5   2   3          0.14          0.21         0.28 o                         
   6   2   3         77.63         71.65         1.04 o                         
   7   2   3          0.93          1.19         0.32 o                         
   8   2   3        155.66        152.14         1.66 o                         
   9   2   3         12.36         12.54         0.58 o                         
  10   2   3        162.13        164.30         2.00 o                         
  11   2   3          2.17          1.42         0.45 o                         
  12   2   3        417.40        419.03         5.97 o                         
  13   2   3          0.13          0.77         0.51 o                         
  14   2   3          0.66          0.56         0.82 o                         
  15   2   3          0.29          0.75         0.64 o                         
  16   2   3         67.77         65.65         1.56 o                         
  17   2   3          1.32          0.51         0.69 o                         
  18   2   3          6.32          4.69         0.88 o                         
  19   2   3          0.40          1.35         0.76 o                         
  20   2   3          0.06         -0.63         0.73 o                         
  21   2   3          0.00          0.33         0.81 o                         
 -23   3   3         62.02         68.41         3.20 o                         
 -22   3   3          1.37          1.63         0.74 o                         
 -21   3   3         12.53         13.06         1.12 o                         
 -20   3   3          1.32          0.67         0.80 o                         
 -19   3   3         43.46         42.09         3.12 o                         
 -18   3   3         26.57         28.90         1.51 o                         
 -17   3   3         84.96         87.97         1.82 o                         
 -16   3   3          0.34         -0.07         0.66 o                         
 -15   3   3        129.21        115.73         2.09 o                         
 -14   3   3        114.57        109.53         2.02 o                         
 -13   3   3         31.99         30.55         1.28 o                         
 -12   3   3         38.62         36.85         1.47 o                         
 -11   3   3         60.59         61.68         1.72 o                         
 -10   3   3         12.22         11.21         0.70 o                         
  -9   3   3         72.35         78.90         1.49 o                         
  -8   3   3         23.71         24.28         0.84 o                         
  -7   3   3          3.72          4.80         0.48 o                         
  -6   3   3        146.35        157.87         2.43 o                         
  -5   3   3        421.67        415.49         4.64 o                         
  -4   3   3        758.68        733.12         8.83 o                         
  -3   3   3         76.37         77.03         1.45 o                         
  -2   3   3         87.30         97.90         2.22 o                         
  -1   3   3         59.81         66.53         1.18 o                         
   0   3   3        340.95        354.03         3.72 o                         
   1   3   3          2.72          1.26         0.30 o                         
   2   3   3        583.63        598.97         5.63 o                         
   3   3   3         73.61         68.19         1.11 o                         
   4   3   3         47.04         42.44         0.84 o                         
   5   3   3         29.59         26.43         1.02 o                         
   6   3   3          7.58          9.88         0.55 o                         
   7   3   3          1.49          1.03         0.39 o                         
   8   3   3         67.05         68.55         1.43 o                         
   9   3   3          7.89          6.97         0.52 o                         
  10   3   3        310.06        326.47         3.40 o                         
  11   3   3          0.05          1.77         0.53 o                         
  12   3   3       4207.56       4199.20        36.92 o                         
  13   3   3          0.16          0.96         0.55 o                         
  14   3   3         42.55         36.41         1.17 o                         
  15   3   3          7.20          4.73         0.85 o                         
  16   3   3        210.48        209.68         5.02 o                         
  17   3   3          5.92          3.82         0.83 o                         
  18   3   3         86.92         78.80         2.00 o                         
  19   3   3          3.34          0.34         0.94 o                         
  20   3   3         14.37         16.01         1.25 o                         
 -20   4   3         10.04         10.66         1.25 o                         
 -19   4   3        135.32        135.46         2.67 o                         
 -18   4   3        119.72        123.36         2.53 o                         
 -17   4   3        192.94        182.73         2.97 o                         
 -16   4   3          2.31          1.79         0.85 o                         
 -15   4   3        128.73        116.40         2.26 o                         
 -14   4   3         18.65         14.21         0.97 o                         
 -13   4   3          0.00         -0.56         0.79 o                         
 -12   4   3          7.45          8.53         0.71 o                         
 -11   4   3        101.49        107.56         1.86 o                         
 -10   4   3         33.10         33.12         1.42 o                         
  -9   4   3         94.88         96.30         1.90 o                         
  -8   4   3        624.51        624.65         6.68 o                         
  -7   4   3        375.00        384.11         4.60 o                         
  -6   4   3         17.49         16.39         0.83 o                         
  -5   4   3        575.92        563.99         6.08 o                         
  -4   4   3       1060.42       1059.89        11.55 o                         
  -3   4   3          9.64         10.07         0.89 o                         
  -2   4   3        459.36        481.57         5.99 o                         
  -1   4   3        257.03        255.45         3.63 o                         
   0   4   3        185.32        185.66         2.26 o                         
   1   4   3         21.31         22.64         1.15 o                         
   2   4   3        269.50        287.00         3.43 o                         
   3   4   3          2.49          3.98         0.54 o                         
   4   4   3          0.05          0.04         0.41 o                         
   5   4   3          4.35          3.14         0.46 o                         
   6   4   3         61.05         49.47         1.53 o                         
   7   4   3          0.14         -0.10         0.50 o                         
   8   4   3        124.06        115.89         1.68 o                         
   9   4   3          7.19          6.33         0.56 o                         
  10   4   3        131.06        131.03         1.82 o                         
  11   4   3          5.09          4.76         0.57 o                         
  12   4   3        475.41        490.66         8.85 o                         
  13   4   3          2.11          1.48         0.77 o                         
  14   4   3          1.27          2.01         0.67 o                         
  15   4   3          1.21          2.44         0.67 o                         
  16   4   3        117.42        120.05         2.01 o                         
  17   4   3          1.25          0.14         0.60 o                         
 -16   5   3          0.01         -0.44         0.64 o                         
 -15   5   3         17.22         10.30         0.84 o                         
 -14   5   3         21.39         17.18         1.15 o                         
 -13   5   3          6.17          5.52         0.94 o                         
 -12   5   3         32.65         32.64         1.35 o                         
 -11   5   3        106.43        111.46         2.14 o                         
 -10   5   3          0.00          0.38         1.02 o                         
  -9   5   3         75.56         77.37         1.92 o                         
  -8   5   3         21.93         22.16         1.08 o                         
  -7   5   3          0.97          1.53         0.59 o                         
  -6   5   3         84.57         80.34         1.53 o                         
  -5   5   3        340.34        329.97         3.78 o                         
  -4   5   3        718.61        712.44         7.47 o                         
  -3   5   3         57.56         57.63         1.25 o                         
  -2   5   3         25.60         27.80         1.87 o                         
  -1   5   3         10.49          8.47         1.12 o                         
   0   5   3         19.71         17.87         1.16 o                         
   1   5   3          4.97          4.10         0.59 o                         
   2   5   3         32.15         31.63         0.97 o                         
   3   5   3         12.73         11.83         0.67 o                         
   4   5   3         13.15         12.65         0.95 o                         
   5   5   3         29.62         26.31         1.10 o                         
   6   5   3        255.91        240.22         3.02 o                         
   7   5   3          0.19          1.48         0.56 o                         
   8   5   3        184.19        186.61         2.41 o                         
   9   5   3          6.60          7.93         0.88 o                         
  10   5   3         99.20         98.13         2.91 o                         
  11   5   3          0.27          0.73         0.59 o                         
  12   5   3          0.02          0.92         0.60 o                         
  13   5   3          0.00         -0.35         0.57 o                         
  -9   6   3         34.06         34.86         1.19 o                         
  -8   6   3         86.84         89.91         1.73 o                         
  -7   6   3         45.39         48.10         1.48 o                         
  -6   6   3          1.88          1.46         0.51 o                         
  -5   6   3        146.02        146.72         2.92 o                         
  -4   6   3        271.59        278.21         3.96 o                         
  -3   6   3          0.43          1.17         0.50 o                         
  -2   6   3        128.19        132.86         2.57 o                         
  -1   6   3         44.71         49.29         1.11 o                         
   0   6   3         81.64         84.47         1.42 o                         
   1   6   3          0.87          1.22         0.51 o                         
   2   6   3         49.49         57.37         1.23 o                         
   3   6   3          0.41          0.67         0.46 o                         
   4   6   3          2.20          2.13         0.47 o                         
   5   6   3          2.93          3.48         0.66 o                         
   6   6   3         12.00         14.12         1.09 o                         
 -25   0   4         36.64         34.62         2.36 o                         
 -24   0   4        435.15        436.21        14.46 o                         
 -23   0   4        536.97        541.10        17.61 o                         
 -22   0   4       2017.53       2236.80        44.92 o                         
 -21   0   4          0.04          0.39         2.41 o                         
 -20   0   4        866.28        937.58        20.07 o                         
 -19   0   4         45.96         44.32         3.57 o                         
 -18   0   4         23.40         16.25         2.73 o                         
 -17   0   4          4.83          6.05         1.06 o                         
 -16   0   4          5.75          9.23         1.15 o                         
 -15   0   4         10.48         12.84         1.26 o                         
 -14   0   4         24.73         33.23         1.65 o                         
 -13   0   4          9.24         15.68         1.08 o                         
 -12   0   4        385.33        378.83         5.52 o                         
 -11   0   4          0.15          0.86         1.13 o                         
 -10   0   4       1542.49       1494.58        24.51 o                         
  -9   0   4          5.08         10.39         0.89 o                         
  -8   0   4        298.42        341.54         7.27 o                         
  -7   0   4         74.70         57.15         1.61 o                         
  -6   0   4        546.21        595.18        10.12 o                         
  -5   0   4          0.25          3.21         0.78 o                         
  -4   0   4        209.18        245.87         3.90 o                         
  -3   0   4         79.32         55.41         1.27 o                         
  -2   0   4        590.70        516.45         7.58 o                         
  -1   0   4         65.32         85.01         1.68 o                         
   0   0   4         51.88         40.84         1.09 o                         
   1   0   4        163.66        193.29         2.85 o                         
   2   0   4         88.68         99.45         1.71 o                         
   3   0   4        126.24        151.18         2.34 o                         
   4   0   4        420.94        497.78         7.39 o                         
   5   0   4          6.81          8.30         0.86 o                         
   6   0   4         38.90         45.98         1.06 o                         
   7   0   4         72.96         73.20         1.38 o                         
   8   0   4         64.67         61.75         1.30 o                         
   9   0   4         29.86         31.45         0.98 o                         
  10   0   4         88.42         95.70         1.73 o                         
  11   0   4        134.79        117.05         2.24 o                         
  12   0   4         47.31         37.14         1.54 o                         
  13   0   4        155.32        151.52         3.69 o                         
  14   0   4        230.37        216.73         3.97 o                         
  15   0   4        480.75        426.90         6.77 o                         
  16   0   4          6.01          6.39         1.01 o                         
  17   0   4        238.06        198.78         5.25 o                         
  18   0   4         41.84         37.41         2.31 o                         
  19   0   4          7.81         12.05         1.48 o                         
  20   0   4         10.07         16.67         2.71 o                         
  21   0   4          8.66          7.77         1.97 o                         
 -24   1   4          6.64          4.57         0.96 o                         
 -23   1   4         13.40         10.55         1.14 o                         
 -22   1   4         64.74         66.67         2.41 o                         
 -21   1   4          0.31         -0.70         1.48 o                         
 -20   1   4        114.92        121.84         2.76 o                         
 -19   1   4         16.93         18.26         1.43 o                         
 -18   1   4          5.79          7.56         1.29 o                         
 -17   1   4          2.26          0.70         1.68 o                         
 -16   1   4         43.74         47.08         1.81 o                         
 -15   1   4          0.07          0.43         0.64 o                         
 -14   1   4          0.03         -0.55         0.57 o                         
 -13   1   4          0.00         -0.01         0.69 o                         
 -12   1   4        184.64        197.06         2.67 o                         
 -11   1   4          0.52          0.09         0.45 o                         
 -10   1   4        625.12        642.44         7.31 o                         
  -9   1   4         13.23         14.52         0.71 o                         
  -8   1   4        248.39        258.13         3.49 o                         
  -7   1   4         39.66         40.50         0.97 o                         
  -6   1   4       3509.71       3293.82        34.57 o                         
  -5   1   4         75.41         77.07         1.08 o                         
  -4   1   4        282.26        288.15         2.96 o                         
  -3   1   4        330.86        331.80         3.59 o                         
  -2   1   4       1779.49       1743.33        16.24 o                         
  -1   1   4          1.44          1.33         0.32 o                         
   0   1   4        478.82        500.79         4.93 o                         
   1   1   4         60.66         70.09         0.97 o                         
   2   1   4          0.93          1.28         0.27 o                         
   3   1   4         12.21         12.36         0.52 o                         
   4   1   4        360.87        367.50         3.56 o                         
   5   1   4        121.23        123.94         1.41 o                         
   6   1   4         65.95         68.38         1.00 o                         
   7   1   4        606.06        623.72         5.32 o                         
   8   1   4        799.13        816.29         6.85 o                         
   9   1   4         12.79         14.20         0.58 o                         
  10   1   4        498.18        516.43         5.26 o                         
  11   1   4        754.61        776.81         7.27 o                         
  12   1   4         56.35         51.81         1.12 o                         
  13   1   4        100.68         97.86         2.24 o                         
  14   1   4        177.91        166.84         2.10 o                         
  15   1   4        120.63        115.69         1.79 o                         
  16   1   4          4.20          2.85         0.75 o                         
  17   1   4         48.59         36.78         2.11 o                         
  18   1   4          1.76          1.41         0.89 o                         
  19   1   4          0.17          1.34         1.19 o                         
  20   1   4          1.04          3.14         2.20 o                         
 -23   2   4          3.10          0.66         0.87 o                         
 -22   2   4         11.87         12.62         1.06 o                         
 -21   2   4          4.05          2.45         0.87 o                         
 -20   2   4        103.78        107.77         4.26 o                         
 -19   2   4          8.46          5.64         0.92 o                         
 -18   2   4         73.28         83.67         1.96 o                         
 -17   2   4          1.49          0.17         0.76 o                         
 -16   2   4        591.86        617.27         7.86 o                         
 -15   2   4          3.84          7.22         0.89 o                         
 -14   2   4          6.78          9.41         0.76 o                         
 -13   2   4          0.00          0.15         0.71 o                         
 -12   2   4         11.43         11.65         0.79 o                         
 -11   2   4          1.64          0.23         0.55 o                         
 -10   2   4          2.33          4.14         0.84 o                         
  -9   2   4          5.43          3.63         0.46 o                         
  -8   2   4          0.12          0.73         0.57 o                         
  -7   2   4         76.23         68.36         1.78 o                         
  -6   2   4       4804.40       4353.03        45.61 o                         
  -5   2   4        139.33        155.03         2.30 o                         
  -4   2   4          1.47          5.55         0.50 o                         
  -3   2   4          6.60         11.55         0.74 o                         
  -2   2   4         17.43         17.79         0.72 o                         
  -1   2   4          6.83         12.41         0.65 o                         
   0   2   4         48.13         45.44         0.89 o                         
   1   2   4        101.26        129.22         1.45 o                         
   2   2   4         70.17         88.25         1.26 o                         
   3   2   4        110.21        126.48         1.45 o                         
   4   2   4        443.75        504.68         4.56 o                         
   5   2   4          4.52          6.19         0.48 o                         
   6   2   4         39.11         48.35         0.90 o                         
   7   2   4         12.38         14.48         0.63 o                         
   8   2   4        111.81        118.47         1.52 o                         
   9   2   4         23.14         27.76         0.86 o                         
  10   2   4        686.75        744.21         7.35 o                         
  11   2   4       1391.68       1402.15        12.69 o                         
  12   2   4        303.86        285.91         3.12 o                         
  13   2   4         15.46         14.63         0.73 o                         
  14   2   4         33.38         36.72         1.07 o                         
  15   2   4         14.68         11.85         0.82 o                         
  16   2   4         16.54         20.34         1.15 o                         
  18   2   4          6.96         10.97         1.20 o                         
  19   2   4          5.84          5.14         1.27 o                         
 -22   3   4         12.38         12.39         1.08 o                         
 -21   3   4          0.32          0.21         0.91 o                         
 -20   3   4         18.66         17.14         1.34 o                         
 -19   3   4          1.65          0.46         0.85 o                         
 -18   3   4          4.15          3.59         0.98 o                         
 -17   3   4          0.62          0.42         0.71 o                         
 -16   3   4          1.34          0.10         0.69 o                         
 -15   3   4          0.23         -0.68         0.68 o                         
 -14   3   4          2.17          1.24         0.91 o                         
 -13   3   4          0.62         -0.19         0.63 o                         
 -12   3   4         23.22         24.12         1.19 o                         
 -11   3   4          0.00          0.22         0.58 o                         
 -10   3   4         95.88         92.91         1.70 o                         
  -9   3   4          0.00          0.06         0.89 o                         
  -8   3   4         22.94         21.98         0.93 o                         
  -7   3   4          0.00         -0.01         0.73 o                         
  -6   3   4        250.96        227.24         3.21 o                         
  -5   3   4         13.56         11.84         0.96 o                         
  -4   3   4         13.50         11.75         0.76 o                         
  -3   3   4         13.23         13.93         0.83 o                         
  -2   3   4        108.13        101.12         1.58 o                         
  -1   3   4          4.47          3.11         0.50 o                         
   0   3   4         27.57         31.09         0.89 o                         
   1   3   4         25.04         26.20         0.70 o                         
   2   3   4          4.46          5.00         0.45 o                         
   3   3   4          0.01         -0.03         0.46 o                         
   4   3   4         22.15         14.70         0.65 o                         
   5   3   4          2.73          0.31         0.39 o                         
   6   3   4         13.89         12.42         0.66 o                         
   7   3   4         30.97         28.68         0.85 o                         
   8   3   4         43.59         40.48         1.16 o                         
   9   3   4          1.63          1.28         0.50 o                         
  10   3   4         60.99         66.68         1.22 o                         
  11   3   4        101.73        113.98         1.68 o                         
  12   3   4          3.97          3.55         0.55 o                         
  13   3   4         17.44         18.61         0.96 o                         
  14   3   4         19.42         19.38         1.00 o                         
  15   3   4         32.74         36.51         1.27 o                         
  16   3   4          0.01          0.52         0.77 o                         
  17   3   4         10.17         10.16         1.00 o                         
  18   3   4          0.78         -0.43         0.92 o                         
 -19   4   4          1.36          0.92         0.66 o                         
 -18   4   4          2.06          1.54         0.73 o                         
 -17   4   4          1.77          1.03         0.78 o                         
 -16   4   4        154.49        135.80         2.57 o                         
 -15   4   4          4.18          3.47         0.85 o                         
 -14   4   4         17.33         17.26         1.78 o                         
 -13   4   4          3.84          4.38         0.73 o                         
 -12   4   4         25.30         20.57         1.21 o                         
 -11   4   4          0.22         -0.24         0.60 o                         
 -10   4   4         92.93         83.13         1.52 o                         
  -9   4   4          0.97          0.82         0.59 o                         
  -8   4   4          9.73         10.85         0.79 o                         
  -7   4   4         13.36         12.45         0.91 o                         
  -6   4   4       1176.85       1161.86        13.74 o                         
  -5   4   4         32.24         32.04         1.37 o                         
  -4   4   4         17.55         19.95         1.03 o                         
  -3   4   4          1.66          0.67         0.72 o                         
  -2   4   4         40.90         34.65         1.62 o                         
  -1   4   4          4.25          6.05         0.79 o                         
   0   4   4         26.97         20.22         1.40 o                         
   1   4   4         50.14         50.89         1.39 o                         
   2   4   4         29.34         31.69         1.03 o                         
   3   4   4         46.37         43.92         1.00 o                         
   4   4   4        219.62        191.59         2.24 o                         
   5   4   4          4.66          1.46         0.51 o                         
   6   4   4         21.27         23.35         0.86 o                         
   7   4   4          0.21          0.36         0.49 o                         
   8   4   4          3.78          5.77         0.57 o                         
   9   4   4         20.39         20.59         0.89 o                         
  10   4   4        195.95        208.80         4.23 o                         
  11   4   4        418.98        422.84         6.66 o                         
  12   4   4         93.42         93.05         1.66 o                         
  13   4   4          0.14          1.55         0.57 o                         
  14   4   4          4.31          7.06         1.13 o                         
  15   4   4         92.52        102.99         3.22 o                         
 -14   5   4          1.80          1.24         0.86 o                         
 -13   5   4          3.38          3.97         0.78 o                         
 -12   5   4         15.08         10.01         0.93 o                         
 -11   5   4          1.41          0.41         0.90 o                         
 -10   5   4         40.42         32.46         1.33 o                         
  -9   5   4          2.28          1.90         0.71 o                         
  -8   5   4         22.63         21.92         1.11 o                         
  -7   5   4          9.96         10.62         1.00 o                         
  -6   5   4        148.96        149.07         2.43 o                         
  -5   5   4          0.15          0.55         0.63 o                         
  -4   5   4         13.19         13.21         0.82 o                         
  -3   5   4          6.37          8.69         0.82 o                         
  -2   5   4         52.39         47.17         2.40 o                         
  -1   5   4          1.73          1.25         0.76 o                         
   0   5   4         40.38         38.45         3.16 o                         
   1   5   4          0.82          1.06         0.76 o                         
   2   5   4          1.39          1.24         0.59 o                         
   3   5   4          0.00          0.15         0.57 o                         
   4   5   4         11.84          7.06         0.97 o                         
   5   5   4         14.16         11.00         0.90 o                         
   6   5   4          0.01          0.09         0.64 o                         
   7   5   4         35.87         29.83         1.11 o                         
   8   5   4         55.70         48.76         1.60 o                         
   9   5   4          0.71          0.55         0.65 o                         
  10   5   4         40.09         36.27         1.65 o                         
  -2   6   4         49.77         55.82         2.56 o                         
 -23   1   5         75.92         79.80         2.35 o                         
 -22   1   5         48.76         49.47         2.15 o                         
 -21   1   5         73.17         74.52         2.35 o                         
 -20   1   5         24.90         25.33         1.85 o                         
 -19   1   5          1.50          2.30         1.11 o                         
 -18   1   5          4.29          3.08         1.03 o                         
 -17   1   5         51.59         53.90         1.67 o                         
 -16   1   5         24.30         23.87         1.38 o                         
 -15   1   5         72.32         77.10         2.04 o                         
 -14   1   5        191.48        209.87         2.86 o                         
 -13   1   5          3.23          4.02         0.62 o                         
 -12   1   5        152.86        155.48         2.81 o                         
 -11   1   5        276.36        276.98         3.26 o                         
 -10   1   5         39.96         41.18         1.10 o                         
  -9   1   5        160.44        168.71         2.24 o                         
  -8   1   5        148.16        154.44         2.17 o                         
  -7   1   5        630.57        641.15         6.42 o                         
  -6   1   5         74.08         70.60         1.22 o                         
  -5   1   5         34.81         43.23         0.91 o                         
  -4   1   5         10.73         15.15         0.62 o                         
  -3   1   5        322.59        309.55         3.02 o                         
  -2   1   5          1.72          0.57         0.32 o                         
  -1   1   5        482.35        502.73         4.43 o                         
   0   1   5         35.96         30.36         0.70 o                         
   1   1   5         25.68         20.71         0.60 o                         
   2   1   5         14.76         12.64         0.51 o                         
   3   1   5        234.82        273.64         2.44 o                         
   4   1   5          0.47          0.91         0.34 o                         
   5   1   5         36.84         44.15         0.83 o                         
   6   1   5          0.01          0.63         0.37 o                         
   7   1   5          5.01          5.54         0.43 o                         
   8   1   5          0.43          0.52         0.40 o                         
   9   1   5       1232.48       1304.84        11.30 o                         
  10   1   5         19.56         17.79         1.20 o                         
  11   1   5        100.85         90.27         1.48 o                         
  12   1   5          0.69          2.14         0.57 o                         
  13   1   5         90.45         89.48         1.52 o                         
  14   1   5         12.10          8.37         0.75 o                         
  15   1   5          0.69          0.90         0.64 o                         
  16   1   5         25.13         20.31         1.29 o                         
  17   1   5         28.03         22.96         1.46 o                         
  18   1   5         25.90         26.04         1.87 o                         
 -22   2   5          0.88          1.47         0.81 o                         
 -21   2   5          0.22          0.51         0.84 o                         
 -20   2   5          0.79          0.67         0.82 o                         
 -19   2   5          3.14          1.52         1.05 o                         
 -18   2   5         11.22          7.77         1.23 o                         
 -17   2   5          2.10          2.25         0.82 o                         
 -16   2   5          0.10         -0.54         0.85 o                         
 -15   2   5          1.00         -0.12         0.83 o                         
 -14   2   5          0.00          0.09         0.72 o                         
 -13   2   5          2.61          3.19         0.78 o                         
 -12   2   5          0.36          0.42         0.62 o                         
 -11   2   5        102.24        100.54         1.81 o                         
 -10   2   5         58.22         53.52         1.40 o                         
  -9   2   5         13.57         13.43         0.88 o                         
  -8   2   5        111.19        106.89         1.55 o                         
  -7   2   5        484.17        473.50         4.92 o                         
  -6   2   5         16.68         16.34         0.71 o                         
  -5   2   5        367.73        347.75         3.81 o                         
  -4   2   5        107.77        104.19         1.63 o                         
  -3   2   5         94.81         98.87         1.57 o                         
  -2   2   5          3.08          3.09         0.46 o                         
  -1   2   5        119.90        131.09         1.53 o                         
   0   2   5          3.82          3.69         0.43 o                         
   1   2   5          1.06          1.77         0.40 o                         
   2   2   5          0.00          0.25         0.37 o                         
   3   2   5        166.63        176.35         2.15 o                         
   4   2   5          1.04          0.94         0.40 o                         
   5   2   5        225.54        236.91         2.57 o                         
   6   2   5          0.30          0.43         0.42 o                         
   7   2   5        277.22        293.45         2.99 o                         
   8   2   5          1.06          0.79         0.58 o                         
   9   2   5        882.98        928.06         9.62 o                         
  10   2   5          5.35          5.34         0.60 o                         
  11   2   5          2.04          3.08         0.55 o                         
  12   2   5          9.75         10.54         0.69 o                         
  13   2   5        347.07        355.78         6.33 o                         
  14   2   5          1.76          1.94         0.62 o                         
  15   2   5         56.67         50.94         1.46 o                         
  16   2   5          5.79          5.16         0.71 o                         
 -20   3   5        174.70        163.92         3.09 o                         
 -19   3   5          1.41          2.02         1.04 o                         
 -18   3   5        271.45        248.62         3.95 o                         
 -17   3   5        197.46        197.17         3.43 o                         
 -16   3   5         15.58         15.05         1.40 o                         
 -15   3   5         22.81         23.73         1.36 o                         
 -14   3   5          3.28          2.65         0.73 o                         
 -13   3   5         27.89         26.66         1.63 o                         
 -12   3   5          0.77          1.50         0.73 o                         
 -11   3   5        175.57        176.76         2.92 o                         
 -10   3   5        116.35        117.09         2.27 o                         
  -9   3   5        173.88        175.34         3.12 o                         
  -8   3   5        906.33        891.11        11.86 o                         
  -7   3   5       2796.00       2685.14        26.82 o                         
  -6   3   5         53.04         53.49         1.61 o                         
  -5   3   5        215.97        215.64         3.26 o                         
  -4   3   5         53.09         52.48         1.43 o                         
  -3   3   5          0.00         -0.57         0.57 o                         
  -2   3   5         14.70         13.85         1.05 o                         
  -1   3   5         13.03         12.07         0.72 o                         
   0   3   5         13.26          9.58         0.66 o                         
   1   3   5         19.91         16.08         0.73 o                         
   2   3   5         16.03         13.73         0.69 o                         
   3   3   5        176.99        162.87         4.40 o                         
   4   3   5          0.98          0.81         0.52 o                         
   5   3   5         67.67         71.33         1.23 o                         
   6   3   5          0.41          0.82         0.49 o                         
   7   3   5          0.70          1.03         0.49 o                         
   8   3   5         12.88         14.18         0.84 o                         
   9   3   5        742.47        799.57         7.87 o                         
  10   3   5          4.07          4.36         0.54 o                         
  11   3   5         64.63         63.27         1.32 o                         
  12   3   5          2.89          2.40         0.61 o                         
  13   3   5         15.34         19.64         1.38 o                         
  14   3   5         23.86         23.47         1.11 o                         
  15   3   5          6.52          5.34         0.70 o                         
 -17   4   5          0.02         -0.52         0.68 o                         
 -16   4   5          0.32          0.68         0.73 o                         
 -15   4   5          0.43          1.06         0.75 o                         
 -14   4   5          3.41          3.28         0.97 o                         
 -13   4   5          4.59          2.79         0.89 o                         
 -12   4   5          3.18          2.93         0.96 o                         
 -11   4   5        142.37        130.33         2.97 o                         
 -10   4   5         83.22         79.77         2.23 o                         
  -9   4   5          7.77          6.52         1.56 o                         
  -8   4   5        112.48        104.24         2.53 o                         
  -7   4   5        400.32        390.83         5.59 o                         
  -6   4   5          8.20          7.86         0.89 o                         
  -5   4   5        243.17        233.51         4.06 o                         
  -4   4   5         94.55         85.69         2.20 o                         
  -3   4   5         88.74         79.74         1.66 o                         
  -2   4   5          6.19          4.87         0.64 o                         
  -1   4   5        154.73        150.95         2.17 o                         
   0   4   5          0.30          1.36         0.52 o                         
   1   4   5          0.00          0.49         0.51 o                         
   2   4   5          2.77          3.14         0.56 o                         
   3   4   5        124.15        109.89         1.64 o                         
   4   4   5          0.02         -0.48         0.48 o                         
   5   4   5        213.65        197.86         2.44 o                         
   6   4   5          0.81          1.88         0.56 o                         
   7   4   5        272.43        266.54         3.84 o                         
   8   4   5          0.05          0.75         0.56 o                         
   9   4   5       1128.90       1153.44        13.94 o                         
  10   4   5         15.76         16.98         0.91 o                         
  11   4   5          2.20          2.07         0.70 o                         
  12   4   5         25.05         25.80         1.32 o                         
 -11   5   5        325.96        331.50        14.12 o                         
 -10   5   5         59.13         60.66         2.31 o                         
  -9   5   5         36.70         35.40         3.59 o                         
  -8   5   5          1.35          1.33         1.06 o                         
  -7   5   5         11.18          7.63         0.95 o                         
  -6   5   5         15.22         13.65         1.10 o                         
  -5   5   5         92.27         92.63         2.97 o                         
  -4   5   5         28.87         27.63         3.17 o                         
  -3   5   5        188.70        176.05         4.79 o                         
  -2   5   5          0.55          1.14         0.68 o                         
  -1   5   5        222.90        223.55         3.80 o                         
   0   5   5          5.15          5.20         0.75 o                         
   1   5   5          1.97          1.91         0.66 o                         
   2   5   5          1.23          1.42         0.85 o                         
   3   5   5         65.88         54.03         1.35 o                         
   4   5   5          0.56          0.78         0.80 o                         
   5   5   5          3.71          2.63         0.70 o                         
   6   5   5          0.18          1.21         0.55 o                         
   7   5   5          1.90          2.35         1.38 o                         
 -22   0   6         11.26         16.83         1.81 o                         
 -21   0   6         14.21         12.87         1.94 o                         
 -20   0   6          0.39         -0.20         1.25 o                         
 -19   0   6          2.21         -0.11         2.46 o                         
 -18   0   6          0.95          0.68         1.77 o                         
 -17   0   6          8.65          9.44         1.37 o                         
 -16   0   6          0.16          0.41         1.14 o                         
 -15   0   6        374.03        368.00         8.45 o                         
 -14   0   6          0.37         -0.94         0.94 o                         
 -13   0   6       1142.25       1115.06        16.38 o                         
 -12   0   6         61.37         61.16         2.67 o                         
 -11   0   6        308.77        320.76         5.51 o                         
 -10   0   6          1.65          1.18         1.18 o                         
  -9   0   6         37.16         44.01         1.67 o                         
  -8   0   6          1.22          0.88         0.73 o                         
  -7   0   6        224.49        243.34         4.92 o                         
  -6   0   6        244.46        232.65         4.17 o                         
  -5   0   6       1064.18       1048.35        13.63 o                         
  -4   0   6         45.45         50.06         1.45 o                         
  -3   0   6        322.00        327.90         4.40 o                         
  -2   0   6        302.31        336.76         4.49 o                         
  -1   0   6         67.37         77.17         1.62 o                         
   0   0   6         49.07         52.77         1.44 o                         
   1   0   6         35.74         41.95         1.27 o                         
   2   0   6         10.05          9.93         0.91 o                         
   3   0   6          0.07         -0.12         0.54 o                         
   4   0   6        145.99        154.18         2.46 o                         
   5   0   6        225.15        236.03         3.37 o                         
   6   0   6          2.89          2.97         0.79 o                         
   7   0   6        680.77        728.28         8.86 o                         
   8   0   6       1702.36       1739.74        18.67 o                         
   9   0   6        136.21        127.12         2.26 o                         
  10   0   6          0.34          2.52         0.78 o                         
  11   0   6          4.42          5.10         0.98 o                         
  12   0   6         26.79         21.62         1.45 o                         
  13   0   6         13.06         12.24         1.14 o                         
  14   0   6         21.66         20.05         1.58 o                         
  15   0   6         10.79         18.13         1.84 o                         
  16   0   6          6.53          8.64         1.51 o                         
 -21   1   6         15.12         14.37         2.11 o                         
 -20   1   6          0.01          0.23         0.88 o                         
 -19   1   6         11.69         12.60         1.27 o                         
 -18   1   6          0.80          0.28         0.84 o                         
 -17   1   6          2.27          2.36         0.93 o                         
 -16   1   6          1.30          1.10         0.73 o                         
 -15   1   6          0.03          0.54         0.68 o                         
 -14   1   6          1.42          2.20         0.68 o                         
 -13   1   6          1.68          1.67         0.65 o                         
 -12   1   6          0.05          0.51         0.64 o                         
 -11   1   6          1.92          2.22         0.72 o                         
 -10   1   6          6.05          6.83         0.65 o                         
  -9   1   6         37.83         44.18         1.21 o                         
  -8   1   6          0.40         -0.08         0.51 o                         
  -7   1   6          5.66          5.75         0.56 o                         
  -6   1   6         23.59         24.58         0.93 o                         
  -5   1   6        101.82        108.56         1.74 o                         
  -4   1   6          1.97          2.04         0.45 o                         
  -3   1   6         66.22         70.31         1.13 o                         
  -2   1   6         11.96         12.68         0.67 o                         
  -1   1   6          0.75          0.90         0.41 o                         
   0   1   6          0.07          0.31         0.39 o                         
   1   1   6         14.56         15.06         0.66 o                         
   2   1   6         21.04         22.30         0.81 o                         
   3   1   6          2.74          2.85         0.43 o                         
   4   1   6        240.97        254.36         2.56 o                         
   5   1   6        290.58        303.88         4.57 o                         
   6   1   6          3.28          2.79         0.45 o                         
   7   1   6        225.38        234.79         2.63 o                         
   8   1   6        696.68        731.18         6.30 o                         
   9   1   6         61.65         62.31         1.21 o                         
  10   1   6        156.21        159.51         2.21 o                         
  11   1   6        181.68        188.27         4.65 o                         
  12   1   6        193.06        195.34         2.53 o                         
  13   1   6          3.00          3.02         0.75 o                         
  14   1   6        108.87         93.48         1.75 o                         
  15   1   6          3.03          2.96         0.72 o                         
 -20   2   6          1.25          0.65         0.98 o                         
 -19   2   6        331.14        351.44         6.63 o                         
 -18   2   6          0.03         -0.02         0.91 o                         
 -17   2   6          1.78          3.13         0.94 o                         
 -16   2   6          0.28          0.76         0.89 o                         
 -15   2   6          0.85          0.91         0.91 o                         
 -14   2   6          0.10          0.25         0.82 o                         
 -13   2   6         19.18         16.29         1.42 o                         
 -12   2   6          4.99          4.26         0.85 o                         
 -11   2   6          9.82          9.03         0.76 o                         
 -10   2   6         93.47         89.07         1.99 o                         
  -9   2   6       3505.51       3394.46        38.84 o                         
  -8   2   6        257.11        265.68         4.48 o                         
  -7   2   6          5.55          4.07         0.74 o                         
  -6   2   6         97.62         99.81         1.74 o                         
  -5   2   6        116.25        121.03         1.72 o                         
  -4   2   6          1.93          2.50         0.48 o                         
  -3   2   6         10.94         12.28         0.61 o                         
  -2   2   6          7.69         13.65         0.73 o                         
  -1   2   6         17.63         23.25         0.82 o                         
   0   2   6         76.73         82.88         1.49 o                         
   1   2   6        385.41        406.43        11.36 o                         
   2   2   6         45.16         41.43         1.23 o                         
   3   2   6         65.67         73.55         1.32 o                         
   4   2   6        114.32        110.44         1.64 o                         
   5   2   6         31.01         29.37         0.97 o                         
   6   2   6         42.52         44.71         1.11 o                         
   7   2   6         50.91         56.88         1.15 o                         
   8   2   6        223.79        227.08         2.68 o                         
   9   2   6         75.02         76.74         1.67 o                         
  10   2   6         21.29         25.10         1.08 o                         
  11   2   6         15.76         15.91         0.91 o                         
  12   2   6        165.25        165.35         2.34 o                         
  13   2   6          2.32          3.30         0.56 o                         
  14   2   6         49.35         46.21         1.27 o                         
 -18   3   6          0.20         -0.09         1.80 o                         
 -17   3   6          0.16          2.56         0.84 o                         
 -16   3   6          0.54          1.67         0.93 o                         
 -15   3   6          1.52          0.08         0.96 o                         
 -14   3   6          0.18          0.14         0.87 o                         
 -13   3   6          0.97          2.48         0.90 o                         
 -12   3   6          0.13          0.35         1.02 o                         
 -11   3   6          1.87          1.63         1.12 o                         
 -10   3   6          0.13          1.42         1.01 o                         
  -9   3   6          3.16          8.23         1.08 o                         
  -8   3   6          0.07          1.32         0.96 o                         
  -7   3   6          0.14          0.13         0.96 o                         
  -6   3   6          0.06         -0.65         0.84 o                         
  -5   3   6          6.00          5.14         0.89 o                         
  -4   3   6          0.68          0.65         0.72 o                         
  -3   3   6          5.19          3.64         0.70 o                         
  -2   3   6          6.34          5.93         0.72 o                         
  -1   3   6          0.56          0.77         0.54 o                         
   0   3   6          0.03          0.22         0.61 o                         
   1   3   6          3.20          2.05         0.51 o                         
   2   3   6          0.62          0.58         0.51 o                         
   3   3   6          2.46          1.72         0.50 o                         
   4   3   6         14.37         12.51         0.70 o                         
   5   3   6         25.05         23.75         0.95 o                         
   6   3   6          1.27          2.21         0.73 o                         
   7   3   6         37.59         38.94         1.26 o                         
   8   3   6         99.53        105.62         1.75 o                         
   9   3   6          5.29          6.11         0.66 o                         
  10   3   6         17.89         21.68         0.90 o                         
  11   3   6         19.03         22.38         0.91 o                         
  12   3   6         46.06         52.48         2.57 o                         
 -14   4   6          0.23         -0.20         1.92 o                         
 -13   4   6         76.25         68.64         4.85 o                         
 -12   4   6          1.21          1.34         1.45 o                         
 -11   4   6          8.01          0.91         2.48 o                         
 -10   4   6         30.20         25.72         3.64 o                         
  -9   4   6        688.41        627.26        20.41 o                         
  -8   4   6         42.84         40.97         2.83 o                         
  -7   4   6          7.67          5.70         0.99 o                         
  -6   4   6          0.17         -0.38         0.93 o                         
  -5   4   6         14.55         12.32         1.42 o                         
  -4   4   6         14.28         14.10         1.19 o                         
  -3   4   6          6.11          4.61         0.79 o                         
  -2   4   6         58.46         62.99         1.75 o                         
  -1   4   6         27.82         30.22         1.29 o                         
   0   4   6         32.32         34.59         1.92 o                         
   1   4   6        121.48        111.92         2.28 o                         
   2   4   6         18.47         14.58         0.92 o                         
   3   4   6          6.08          6.15         0.89 o                         
   4   4   6          7.36          3.31         0.62 o                         
   5   4   6          0.07          1.23         0.51 o                         
   6   4   6         17.67         20.42         1.00 o                         
   7   4   6        116.86        129.33         2.04 o                         
   8   4   6        367.57        385.16         5.22 o                         
 -19   1   7          9.45         10.49         1.55 o                         
 -18   1   7         30.80         35.49         1.98 o                         
 -17   1   7         58.69         62.90         1.83 o                         
 -16   1   7          4.64          3.83         0.93 o                         
 -15   1   7         44.84         42.14         1.76 o                         
 -14   1   7        203.94        185.23         3.81 o                         
 -13   1   7         20.04         17.03         1.42 o                         
 -12   1   7         70.55         71.48         1.81 o                         
 -11   1   7         42.55         43.73         1.35 o                         
 -10   1   7        212.65        214.40         2.87 o                         
  -9   1   7          6.09          5.84         0.68 o                         
  -8   1   7         76.23         71.74         1.59 o                         
  -7   1   7         15.13         12.97         0.82 o                         
  -6   1   7        174.98        164.00         2.34 o                         
  -5   1   7          0.03         -0.22         0.60 o                         
  -4   1   7        292.36        292.46         3.30 o                         
  -3   1   7          6.92          5.10         0.54 o                         
  -2   1   7          8.37          6.75         0.54 o                         
  -1   1   7          1.16          0.50         0.48 o                         
   0   1   7         48.97         53.65         1.10 o                         
   1   1   7          0.00          0.23         0.47 o                         
   2   1   7          0.01          0.20         0.52 o                         
   3   1   7          0.26          0.64         0.49 o                         
   4   1   7         49.25         52.52         1.18 o                         
   5   1   7          6.52          8.03         0.59 o                         
   6   1   7       1507.62       1623.02        17.47 o                         
   7   1   7         73.60         76.22         1.46 o                         
   8   1   7         63.96         61.79         1.37 o                         
   9   1   7          2.87          1.98         0.64 o                         
  10   1   7          0.40         -0.39         0.55 o                         
  11   1   7          9.34          7.50         0.71 o                         
  12   1   7          6.54          4.38         0.70 o                         
 -17   2   7          8.67          4.26         1.18 o                         
 -16   2   7          3.83          0.38         0.97 o                         
 -15   2   7          9.74          7.93         1.09 o                         
 -14   2   7         45.78         47.92         2.48 o                         
 -13   2   7          5.23          7.02         0.89 o                         
 -12   2   7          0.23         -0.46         0.77 o                         
 -11   2   7         11.54         16.13         1.39 o                         
 -10   2   7         23.16         31.27         1.66 o                         
  -9   2   7          3.81          3.89         0.77 o                         
  -8   2   7          0.06          1.15         0.67 o                         
  -7   2   7          0.11         -0.15         0.74 o                         
  -6   2   7          2.03          1.27         0.76 o                         
  -5   2   7          0.82          0.40         0.66 o                         
  -4   2   7          0.03         -0.06         0.60 o                         
  -3   2   7          1.33          1.22         0.60 o                         
  -2   2   7          1.22          1.82         0.58 o                         
  -1   2   7          1.30          1.62         0.55 o                         
   0   2   7         23.20         22.00         0.99 o                         
   1   2   7          1.47          0.95         0.55 o                         
   2   2   7         23.63         21.67         1.03 o                         
   3   2   7          1.57          1.99         0.65 o                         
   4   2   7         43.99         47.67         1.23 o                         
   5   2   7          7.89          8.16         0.69 o                         
   6   2   7        142.41        153.07         2.42 o                         
   7   2   7          0.75          1.03         0.58 o                         
   8   2   7          0.25          0.13         0.54 o                         
   9   2   7         11.33          9.34         0.94 o                         
  10   2   7         99.10         98.51         1.80 o                         
 -14   3   7        101.82         89.47         2.92 o                         
 -13   3   7         78.15         68.92         3.00 o                         
 -12   3   7        137.33        121.00         5.56 o                         
 -11   3   7        429.60        389.13        13.35 o                         
 -10   3   7       2409.69       2179.07        61.08 o                         
  -9   3   7         29.46         35.35         4.60 o                         
  -8   3   7        368.20        351.12         8.61 o                         
  -7   3   7         49.25         51.93         2.38 o                         
  -6   3   7         29.53         27.34         1.92 o                         
  -5   3   7          3.61          4.13         1.29 o                         
  -4   3   7          9.01          8.11         0.95 o                         
  -3   3   7          2.23          1.61         1.14 o                         
  -2   3   7          6.22          3.55         0.73 o                         
  -1   3   7          3.31          3.03         0.68 o                         
   0   3   7        409.45        388.93         4.68 o                         
   1   3   7          0.64          0.69         0.60 o                         
   2   3   7        303.22        304.51         4.06 o                         
   3   3   7          4.35          2.63         0.68 o                         
   4   3   7        171.12        167.02         2.51 o                         
   5   3   7          4.35          4.01         0.59 o                         
   6   3   7          0.05          1.09         0.53 o                         
   7   3   7          0.02         -0.51         0.51 o                         
  -8   4   7          5.71          7.28         1.72 o                         
  -6   4   7          7.51          7.23         1.82 o                         
  -5   4   7          0.04          1.92         1.52 o                         
  -4   4   7          1.05          1.50         1.40 o                         
  -3   4   7          0.22          1.31         3.59 o                         
  -2   4   7          1.30          2.32         1.18 o                         
  -1   4   7          0.19          0.30         0.71 o                         
   0   4   7         11.91          9.43         0.96 o                         
   1   4   7          0.78         -0.84         0.94 o                         
 -15   0   8         39.70         34.74         2.34 o                         
 -14   0   8        106.42        102.12         3.34 o                         
 -13   0   8          0.31         -0.39         2.09 o                         
 -12   0   8         17.23         15.06         1.37 o                         
 -11   0   8         22.79         19.30         2.16 o                         
 -10   0   8         66.43         64.61         2.40 o                         
  -9   0   8        108.90         98.94         2.94 o                         
  -8   0   8        390.02        362.28         6.92 o                         
  -7   0   8         12.30         11.19         1.10 o                         
  -6   0   8        179.20        171.65         4.16 o                         
  -5   0   8        202.95        206.80         7.37 o                         
  -4   0   8         33.44         31.87         2.43 o                         
  -3   0   8         34.88         29.50         2.09 o                         
  -2   0   8         27.79         26.77         2.16 o                         
  -1   0   8          3.53          4.11         0.96 o                         
   0   0   8          0.68          1.51         0.90 o                         
   1   0   8        205.39        229.39         7.57 o                         
   2   0   8        265.47        279.80         8.35 o                         
   3   0   8          1.40          2.35         0.97 o                         
   4   0   8        577.40        613.62         8.18 o                         
   5   0   8       2595.08       2654.17        33.09 o                         
   6   0   8        141.81        142.27         3.11 o                         
   7   0   8         82.30         80.50         4.28 o                         
 -15   1   8         24.65         21.31         1.57 o                         
 -14   1   8         30.75         28.34         1.48 o                         
 -13   1   8          6.38          5.04         0.74 o                         
 -12   1   8        303.52        304.56         4.56 o                         
 -11   1   8         53.51         53.54         1.66 o                         
 -10   1   8         14.84         16.36         1.33 o                         
  -9   1   8         47.02         48.59         1.74 o                         
  -8   1   8         71.86         70.07         1.82 o                         
  -7   1   8          8.19          7.49         0.77 o                         
  -6   1   8         11.76         10.56         0.84 o                         
  -5   1   8         19.51         17.12         1.16 o                         
  -4   1   8          1.22          0.52         0.74 o                         
  -3   1   8          0.21          1.00         0.70 o                         
  -2   1   8          4.52          5.09         0.70 o                         
  -1   1   8          0.32          0.92         0.70 o                         
   0   1   8          5.95          5.06         0.67 o                         
   1   1   8          0.42          0.24         0.62 o                         
   2   1   8          0.54          1.50         0.66 o                         
   3   1   8          1.38          1.72         0.58 o                         
   4   1   8          0.28          0.12         0.51 o                         
   5   1   8          7.30          6.67         0.62 o                         
   6   1   8          9.68          8.71         0.90 o                         
   7   1   8         14.83         15.45         1.11 o                         
 -12   2   8       1318.38       1254.83        25.14 o                         
 -11   2   8        174.31        167.44         3.44 o                         
 -10   2   8          0.19          1.23         1.21 o                         
  -9   2   8         62.68         63.28         2.05 o                         
  -8   2   8         50.34         54.21         1.96 o                         
  -7   2   8          4.03          3.07         0.86 o                         
  -6   2   8          6.55          6.98         1.00 o                         
  -5   2   8          3.62          3.71         0.90 o                         
  -4   2   8          7.61          9.09         0.94 o                         
  -3   2   8         39.06         40.07         1.66 o                         
  -2   2   8        172.49        175.76         2.92 o                         
  -1   2   8         51.36         49.37         1.54 o                         
   0   2   8         29.08         30.46         1.29 o                         
   1   2   8        185.56        183.75         2.37 o                         
   2   2   8         65.14         69.13         1.33 o                         
   3   2   8         38.41         39.53         1.38 o                         
   4   2   8          1.12          0.87         0.64 o                         
   5   2   8          9.36         10.37         1.48 o                         
  -6   3   8          0.17         -1.48         1.48 o                         
  -5   3   8          1.44          1.45         1.35 o                         
  -4   3   8          0.49          3.98         1.10 o                         
  -3   3   8          0.30         -0.05         1.23 o                         
  -2   3   8          0.54         -0.33         1.20 o                         
                                                                                
