# Supplementary material for: Towards an understanding of the propensity for crystalline hydrate formation by molecular compounds
Source: IUCrJ. 2016 Oct 18;3(Pt 6):430–9. doi: 10.1107/S2052252516015633 (PMC5094445; doi:10.1107/S2052252516015633)
Supplement: Supplementary file 4 [file m-03-00430-6sup4.hkl]

data_6                                                                          
_shelx_title ' chiral_a.res in Pna2(1)'                                         
_shelx_refln_list_code          4                                               
_shelx_F_calc_maximum      153.52                                               
_exptl_crystal_F_000       584.00                                               
_reflns_d_resolution_high  0.8892                                               
                                                                                
loop_                                                                           
 _space_group_symop_operation_xyz                                               
 'x, y, z'                                                                      
 '-x, -y, z+1/2'                                                                
 '-x+1/2, y+1/2, z+1/2'                                                         
 'x+1/2, -y+1/2, z'                                                             
                                                                                
_cell_length_a    17.7436                                                       
_cell_length_b    10.8510                                                       
_cell_length_c     7.5217                                                       
_cell_angle_alpha  90.000                                                       
_cell_angle_beta   90.000                                                       
_cell_angle_gamma  90.000                                                       
                                                                                
_shelx_F_squared_multiplier     1.000                                           
                                                                                
loop_                                                                           
 _refln_index_h                                                                 
 _refln_index_k                                                                 
 _refln_index_l                                                                 
 _refln_F_squared_calc                                                          
 _refln_F_squared_meas                                                          
 _refln_F_squared_sigma                                                         
 _refln_observed_status                                                         
   6   0  -8         39.66        -14.38        51.41 o                         
   4   1  -8         61.50        310.48        75.66 o                         
   5   1  -8        138.19          0.39        51.07 o                         
   6   1  -8        114.10        267.71        50.67 o                         
   3   2  -8          8.47        113.21        69.51 o                         
   4   2  -8          1.29         67.54        54.54 o                         
   5   2  -8        122.37         97.01        49.69 o                         
   3   3  -8         57.44         36.65        58.52 o                         
   4   3  -8         64.47         77.24        53.20 o                         
   2   0  -7        278.50        280.92        67.91 o                         
   4   0  -7        157.81        141.37        51.07 o                         
   6   0  -7         28.65        119.14        46.48 o                         
   8   0  -7          9.85        -20.28        38.60 o                         
  10   0  -7         62.94         66.99        38.62 o                         
   1   1  -7         80.89        -41.97        52.42 o                         
   2   1  -7        355.58        304.61        63.42 o                         
   3   1  -7         14.40         20.08        33.99 o                         
   4   1  -7        256.76        247.50        42.57 o                         
   5   1  -7        413.83        352.57        89.94 o                         
   6   1  -7        147.65        127.18        33.90 o                         
   7   1  -7         18.04         28.31        29.26 o                         
   8   1  -7          6.41         48.26        30.73 o                         
   9   1  -7         61.36         60.36        34.48 o                         
  10   1  -7         62.04         31.27        26.01 o                         
  11   1  -7          1.70         44.79        26.61 o                         
   4   2  -7        126.13        122.01        57.57 o                         
   5   2  -7         16.09         45.10        48.45 o                         
   6   2  -7         57.47         47.79        31.37 o                         
   7   2  -7        189.61        166.46        45.57 o                         
   8   2  -7        206.32        150.36        35.29 o                         
   9   2  -7        132.80         85.67        45.34 o                         
  10   2  -7        268.38        276.23        50.16 o                         
   5   3  -7         19.28         -8.27        54.36 o                         
   6   3  -7         13.66         58.49        51.01 o                         
   7   3  -7         49.54         23.55        29.06 o                         
   8   3  -7        192.09        186.63        34.75 o                         
   9   3  -7        191.82        176.56        41.63 o                         
  10   3  -7        176.85        139.83        51.28 o                         
   6   4  -7          5.96        -74.43        82.31 o                         
   7   4  -7         60.16         61.67        59.50 o                         
   8   4  -7         27.52        -25.50        30.40 o                         
   9   4  -7         69.56         84.07        31.66 o                         
   6   0  -6         87.83        118.22        45.33 o                         
   8   0  -6        366.64        377.55        70.34 o                         
  10   0  -6         19.99         15.95        39.78 o                         
  12   0  -6         21.53         24.22        41.75 o                         
  14   0  -6          3.05        -24.02        38.40 o                         
   1   1  -6         21.32         13.20        47.66 o                         
   2   1  -6        193.52        246.57        57.60 o                         
   3   1  -6         88.96        117.24        46.12 o                         
   4   1  -6        278.00        210.84        57.26 o                         
   5   1  -6         18.69         21.07        41.75 o                         
   6   1  -6        312.63        336.29        63.59 o                         
   8   1  -6         30.51         13.08        29.83 o                         
   9   1  -6          3.87         34.68        29.06 o                         
  10   1  -6          5.07         37.15        28.54 o                         
  11   1  -6         22.23         32.76        29.79 o                         
  12   1  -6         31.09         35.78        26.76 o                         
  13   1  -6         19.38          6.31        26.20 o                         
   2   2  -6         72.04         -9.06        46.50 o                         
   3   2  -6         10.66        -43.32        43.32 o                         
   4   2  -6         60.85         38.42        41.97 o                         
   5   2  -6        330.77        452.49        76.84 o                         
   6   2  -6        725.49        799.31       119.73 o                         
   7   2  -6        827.33        909.18       137.50 o                         
   8   2  -6        104.02        110.75        43.16 o                         
   9   2  -6        102.36        130.81        32.79 o                         
  10   2  -6         11.65         16.12        28.32 o                         
  11   2  -6         80.19         46.91        43.16 o                         
  12   2  -6         73.19         64.54        27.54 o                         
  13   2  -6          0.97         32.76        27.76 o                         
   3   3  -6          8.90        108.88        54.74 o                         
   4   3  -6         19.16        -42.15        51.20 o                         
   5   3  -6         93.57        121.58        52.23 o                         
   6   3  -6          1.55         56.91        47.45 o                         
   7   3  -6        319.85        198.47        58.07 o                         
   8   3  -6          7.12          9.85        41.75 o                         
   9   3  -6        158.03        139.80        46.15 o                         
  10   3  -6        226.06        196.64        64.23 o                         
  11   3  -6        258.77        250.02        38.91 o                         
  12   3  -6        125.44        154.74        27.60 o                         
  13   3  -6         73.26          5.57        33.89 o                         
   4   4  -6          9.58        124.83        62.03 o                         
   5   4  -6         12.18         76.01        47.07 o                         
   6   4  -6          2.74         -0.39        43.71 o                         
   7   4  -6         30.01        -31.71        44.12 o                         
   8   4  -6         43.65         47.67        43.53 o                         
   9   4  -6         29.94        100.63        42.54 o                         
  10   4  -6         28.53        -11.23        41.36 o                         
  11   4  -6        262.19        202.38        34.09 o                         
  12   4  -6         13.83         37.04        37.22 o                         
   4   5  -6         15.33        178.80       101.60 o                         
   5   5  -6         64.49         81.17        57.33 o                         
   6   5  -6         41.23         -4.73        48.06 o                         
   7   5  -6        117.19        124.17        48.69 o                         
   8   5  -6         28.79         54.95        42.54 o                         
   9   5  -6         95.89        139.72        44.35 o                         
  10   5  -6        114.83        115.31        44.55 o                         
  11   5  -6          1.97        -16.98        38.11 o                         
   6   6  -6         35.21          9.26        58.70 o                         
   7   6  -6          7.47         72.07        50.41 o                         
   8   6  -6         18.76         33.87        45.69 o                         
   9   6  -6         18.29         47.27        49.63 o                         
  10   6  -6          1.79        -41.35        41.35 o                         
   7   7  -6        263.11        364.26        64.76 o                         
   8   7  -6         50.21         90.82        53.78 o                         
   8   0  -5          7.31         50.21        42.93 o                         
  10   0  -5         36.03         -3.35        40.77 o                         
  12   0  -5        114.05        123.77        44.94 o                         
  14   0  -5         26.35        -16.35        39.98 o                         
  16   0  -5          5.79          4.33        34.46 o                         
   3   1  -5         11.15         90.19        34.46 o                         
   4   1  -5        976.29       1035.53       145.97 o                         
   5   1  -5        356.37        441.05        70.35 o                         
   6   1  -5        184.05        162.73        45.96 o                         
   7   1  -5         19.03          0.39        37.62 o                         
   8   1  -5         24.62         41.36        41.16 o                         
   9   1  -5         80.62        132.80        42.56 o                         
  10   1  -5         76.37         70.53        29.44 o                         
  11   1  -5          7.93         63.62        28.67 o                         
  12   1  -5         65.83         85.81        29.95 o                         
  13   1  -5         25.79         20.88        26.94 o                         
  14   1  -5         23.48         60.35        35.45 o                         
  15   1  -5        124.18         88.21        28.78 o                         
   1   2  -5         26.55         16.74        48.65 o                         
   2   2  -5        201.98        251.96        48.34 o                         
   3   2  -5        263.14        299.08        54.69 o                         
   4   2  -5         94.14         68.98        37.25 o                         
   5   2  -5        231.61        255.17        47.96 o                         
   6   2  -5        461.63        456.30        81.89 o                         
   7   2  -5        768.13        756.16       120.20 o                         
   8   2  -5        799.87        908.88       132.92 o                         
   9   2  -5        183.93        229.19        54.05 o                         
  10   2  -5        414.39        492.97        81.05 o                         
  11   2  -5         39.12         37.67        30.13 o                         
  12   2  -5         33.85         16.74        28.29 o                         
  13   2  -5         43.28         78.75        37.02 o                         
  14   2  -5         57.84         62.44        26.26 o                         
  15   2  -5         32.03         61.89        47.66 o                         
   1   3  -5        258.26        338.15        77.00 o                         
   2   3  -5        203.98        304.02        57.02 o                         
   3   3  -5        147.05        178.64        50.88 o                         
   4   3  -5          7.85         13.00        38.40 o                         
   5   3  -5        180.80        121.49        44.97 o                         
   6   3  -5         11.03         -0.59        40.17 o                         
   7   3  -5          8.76         46.28        38.99 o                         
   8   3  -5        690.13        664.52        99.28 o                         
   9   3  -5        378.59        322.66        63.83 o                         
  10   3  -5        499.17        540.43        82.50 o                         
  11   3  -5         97.65         34.88        39.42 o                         
  12   3  -5         50.85         75.07        31.12 o                         
  13   3  -5         48.25         38.22        28.35 o                         
  14   3  -5          5.14         -1.40        27.08 o                         
  15   3  -5        209.95        142.63        53.87 o                         
   2   4  -5         41.44         40.97        54.37 o                         
   3   4  -5         14.97         -8.07        46.28 o                         
   4   4  -5         14.12         66.76        44.31 o                         
   5   4  -5         36.18         42.94        39.59 o                         
   6   4  -5         17.76         36.83        38.80 o                         
   7   4  -5         55.36         34.08        41.37 o                         
   8   4  -5        112.74        112.53        41.00 o                         
   9   4  -5        185.52        175.53        50.10 o                         
  10   4  -5         63.12         45.91        38.62 o                         
  11   4  -5         16.51          4.73        38.40 o                         
  12   4  -5         58.94         48.46        35.76 o                         
  13   4  -5         86.43         87.65        29.79 o                         
  14   4  -5         13.66         24.90        29.69 o                         
   3   5  -5         30.26         38.41        55.94 o                         
   4   5  -5         10.73        -29.34        50.41 o                         
   5   5  -5         11.09        -38.79        44.11 o                         
   6   5  -5         27.64         16.35        43.53 o                         
   8   5  -5         79.25         74.49        43.15 o                         
   9   5  -5         15.67        -21.66        38.40 o                         
  10   5  -5         34.01        -11.03        38.80 o                         
  11   5  -5         41.29         30.14        37.43 o                         
  12   5  -5         14.20          0.46        41.36 o                         
  13   5  -5         10.50         -9.28        27.45 o                         
   3   6  -5        563.90        430.13       101.73 o                         
   4   6  -5         87.96         33.11        76.66 o                         
   5   6  -5         75.77          2.96        56.75 o                         
   6   6  -5         10.74        -47.06        47.06 o                         
   7   6  -5        194.07        204.55        56.02 o                         
   8   6  -5        111.83         77.07        45.53 o                         
   9   6  -5        307.71        220.58        62.60 o                         
  10   6  -5        229.30        147.01        44.80 o                         
  11   6  -5         14.20         -2.95        37.42 o                         
  12   6  -5          3.04         27.48        29.05 o                         
   4   7  -5        107.42        114.89        60.51 o                         
   5   7  -5        296.43        251.15        68.52 o                         
   6   7  -5         79.51         75.27        48.28 o                         
   7   7  -5         13.18         16.74        47.85 o                         
   8   7  -5        130.33         85.76        48.70 o                         
   9   7  -5         15.92         14.57        41.55 o                         
  10   7  -5         33.05         31.52        41.76 o                         
  11   7  -5         72.16         65.03        44.34 o                         
   5   8  -5        128.97        144.69        71.57 o                         
   6   8  -5         56.27         41.18        56.74 o                         
   7   8  -5         52.40        -51.81        51.81 o                         
   8   8  -5         45.75        111.88        63.83 o                         
   9   8  -5         32.87         -1.58        39.99 o                         
   0   0  -4       1819.47       1978.41       264.63 o                         
   2   0  -4        733.98        969.76       114.63 o                         
   4   0  -4        410.89        423.69        85.47 o                         
   6   0  -4         27.31        148.29        53.38 o                         
  10   0  -4         19.04         35.65        39.78 o                         
  12   0  -4         70.87         75.07        39.41 o                         
  14   0  -4         20.02         -3.35        43.92 o                         
  16   0  -4         65.24          8.08        39.01 o                         
   1   1  -4        320.71        341.54        33.90 o                         
   2   1  -4        467.47        501.01        76.72 o                         
   3   1  -4       3923.05       3924.48       277.85 o                         
   4   1  -4       1608.14       1492.36       159.07 o                         
   5   1  -4         11.34          5.50        39.65 o                         
   6   1  -4        296.66        397.39       143.12 o                         
   7   1  -4          9.56         30.92        31.11 o                         
   8   1  -4         56.91         88.27        36.05 o                         
   9   1  -4          1.27        -36.23        36.23 o                         
  10   1  -4         25.65        -19.50        43.53 o                         
  11   1  -4         57.70        158.70        30.37 o                         
  12   1  -4         61.57         52.54        29.63 o                         
  13   1  -4         13.85         21.50        28.20 o                         
  14   1  -4         24.77         40.78        50.91 o                         
  15   1  -4         17.74          4.29        28.26 o                         
  16   1  -4         19.38        -22.87        26.75 o                         
  17   1  -4          0.71        -22.34        27.67 o                         
   0   2  -4       2065.57       1926.50       160.76 o                         
   1   2  -4        169.54        145.00        24.29 o                         
   2   2  -4        481.73        546.23        71.99 o                         
   3   2  -4         70.96         48.74        20.59 o                         
   4   2  -4         98.02         97.63        27.40 o                         
   5   2  -4        853.45        801.79       127.20 o                         
   6   2  -4        992.68        971.72       145.66 o                         
   7   2  -4       1195.54       1228.65       178.82 o                         
   8   2  -4        134.65        163.24        40.22 o                         
   9   2  -4        117.36        105.84        37.46 o                         
  10   2  -4         44.06         -4.92        37.82 o                         
  11   2  -4         61.79         30.54        44.53 o                         
  12   2  -4        142.71        157.17        33.67 o                         
  13   2  -4         48.25          6.40        54.27 o                         
  14   2  -4         43.75         71.11        28.37 o                         
  15   2  -4         29.21         11.71        27.49 o                         
  16   2  -4         40.60         60.08        28.82 o                         
  17   2  -4         74.13         56.95        39.81 o                         
   1   3  -4         45.57         28.19        28.10 o                         
   2   3  -4        324.56        359.42        52.24 o                         
   3   3  -4        201.03        268.64        40.51 o                         
   5   3  -4         89.00        117.65        34.69 o                         
   6   3  -4         37.75         58.90        31.12 o                         
   7   3  -4        282.72        312.76        57.66 o                         
   8   3  -4        135.54        102.51        41.41 o                         
   9   3  -4         14.49        -14.38        35.25 o                         
  10   3  -4        479.13        515.25        82.09 o                         
  11   3  -4        351.33        258.79        60.85 o                         
  12   3  -4        229.51        196.92        57.03 o                         
  13   3  -4        169.59        203.83        34.72 o                         
  14   3  -4         90.36        172.22        31.45 o                         
  15   3  -4         11.71         15.45        27.42 o                         
  16   3  -4          7.99         93.14        31.75 o                         
   1   4  -4        316.39        329.53        65.60 o                         
   2   4  -4         95.60         81.80        42.97 o                         
   3   4  -4         83.38         67.99        40.80 o                         
   4   4  -4         33.20         12.41        32.70 o                         
   5   4  -4         33.94         27.77        32.11 o                         
   6   4  -4         13.59         23.63        32.69 o                         
   7   4  -4         69.08        127.47        38.42 o                         
   8   4  -4         19.92         44.90        34.27 o                         
   9   4  -4        118.25        157.29        42.19 o                         
  10   4  -4         19.34        -35.25        35.25 o                         
  12   4  -4          6.31         33.67        38.40 o                         
  13   4  -4        215.57        228.58        39.26 o                         
  14   4  -4        121.45        133.48        31.62 o                         
  15   4  -4        112.48         81.71        34.32 o                         
  16   4  -4        112.91         89.31        50.27 o                         
   1   5  -4        190.91        326.88        86.02 o                         
   2   5  -4         87.85         -6.70        45.72 o                         
   3   5  -4         24.27         11.23        44.91 o                         
   4   5  -4         26.07         98.46        41.56 o                         
   5   5  -4         24.25         26.39        35.65 o                         
   6   5  -4          1.01        -35.05        35.05 o                         
   7   5  -4         94.93         23.85        37.84 o                         
   8   5  -4         86.82         41.38        41.58 o                         
   9   5  -4         46.73         -6.50        38.02 o                         
  10   5  -4        371.51        278.20        82.40 o                         
  11   5  -4          6.42         28.75        37.81 o                         
  12   5  -4        147.94        193.81        44.96 o                         
  13   5  -4         64.34         87.83        52.89 o                         
  14   5  -4         15.00         11.12        30.36 o                         
  15   5  -4         28.58         39.00        37.42 o                         
   2   6  -4         36.67          3.55        55.74 o                         
   3   6  -4        210.36        233.20        58.80 o                         
   4   6  -4         21.20         58.69        45.10 o                         
   5   6  -4         20.66         24.03        41.56 o                         
   6   6  -4         56.82         39.21        43.54 o                         
   7   6  -4          1.07         42.93        42.14 o                         
   8   6  -4        134.59        162.44        70.58 o                         
   9   6  -4        157.41        148.08        43.19 o                         
  10   6  -4        242.73        166.75        48.16 o                         
  11   6  -4         37.89         73.47        39.99 o                         
  12   6  -4         17.75         -6.11        37.42 o                         
  13   6  -4          0.22         56.99        37.80 o                         
  14   6  -4         46.14         53.39        38.22 o                         
   2   7  -4         19.68         63.42        63.02 o                         
   3   7  -4         35.68        -17.73        55.94 o                         
   4   7  -4         95.45         16.16        49.86 o                         
   5   7  -4         66.42         15.17        47.68 o                         
   6   7  -4       1337.27       1346.36       218.31 o                         
   7   7  -4        336.11        284.03        58.86 o                         
   8   7  -4         91.52         32.71        40.79 o                         
   9   7  -4         29.86         -6.70        42.15 o                         
  10   7  -4          5.98         29.93        37.81 o                         
  11   7  -4        105.94        129.68        41.39 o                         
  12   7  -4         54.54         86.88        37.04 o                         
  13   7  -4         40.67         -8.27        49.05 o                         
   3   8  -4        272.38        256.03        70.28 o                         
   4   8  -4         36.17          5.91        56.92 o                         
   5   8  -4         99.80        104.04        53.81 o                         
   6   8  -4         11.29         52.78        50.02 o                         
   7   8  -4         12.70         73.85        43.72 o                         
   8   8  -4          8.58         60.65        42.73 o                         
   9   8  -4        185.58        204.55        46.36 o                         
  10   8  -4          4.19         37.02        41.15 o                         
  11   8  -4         55.89         80.78        40.19 o                         
   4   9  -4         97.73         88.69        60.70 o                         
   5   9  -4         12.16        -19.69        59.87 o                         
   6   9  -4         72.27         74.88        51.43 o                         
   7   9  -4          9.28         -4.92        43.72 o                         
   8   9  -4          3.93        -13.39        42.53 o                         
   9   9  -4         10.91        -37.61        37.61 o                         
   2   0  -3        450.66        384.51        42.77 o                         
   4   0  -3        182.61        156.34        29.22 o                         
   6   0  -3       6296.62       6370.27       634.12 o                         
   8   0  -3         26.85         84.89       101.22 o                         
  10   0  -3        213.68        205.62        42.23 o                         
  12   0  -3        354.73        424.59        65.21 o                         
  14   0  -3         56.67         99.27        42.95 o                         
  16   0  -3         29.03        -27.57        41.95 o                         
  18   0  -3         20.20        -20.88        41.56 o                         
   0   1  -3        195.35        216.49        50.37 o                         
   1   1  -3        153.98        148.32        13.07 o                         
   2   1  -3       1198.66       1117.30        91.13 o                         
   3   1  -3       2822.56       2730.27       189.86 o                         
   4   1  -3       3694.39       3575.74       284.88 o                         
   5   1  -3         44.35         38.47        11.39 o                         
   6   1  -3         81.62         63.52        14.62 o                         
   7   1  -3          7.43          9.75        13.79 o                         
   8   1  -3         51.44         93.71        29.68 o                         
   9   1  -3        441.02        558.96        60.02 o                         
  10   1  -3         15.47         27.36        23.22 o                         
  11   1  -3         16.62          0.12        19.71 o                         
  12   1  -3         48.06         42.57        24.71 o                         
  13   1  -3         36.56         -9.29        29.36 o                         
  14   1  -3         30.62         17.70        31.63 o                         
  15   1  -3         98.95        102.57        54.68 o                         
  16   1  -3         52.02         51.23        29.18 o                         
  17   1  -3         30.34          1.92        31.97 o                         
  18   1  -3          0.52        -50.80        50.80 o                         
   1   2  -3        899.27        894.02        74.55 o                         
   2   2  -3        317.32        320.70        27.94 o                         
   3   2  -3        360.73        372.80        26.76 o                         
   4   2  -3          6.43         -1.52        10.70 o                         
   5   2  -3        598.80        591.78        45.84 o                         
   6   2  -3       1318.71       1344.89        86.52 o                         
   7   2  -3        921.49        925.59        79.51 o                         
   8   2  -3        691.62        634.53        73.85 o                         
   9   2  -3        117.71        170.84        26.61 o                         
  10   2  -3        294.64        342.14        38.95 o                         
  11   2  -3          3.55         11.32        28.06 o                         
  12   2  -3        226.96        291.24        34.09 o                         
  13   2  -3        219.46        255.44        30.54 o                         
  14   2  -3         41.20         28.56        54.17 o                         
  15   2  -3         75.54        101.71        32.54 o                         
  16   2  -3          9.77         -3.52        28.21 o                         
  17   2  -3        105.86        124.27        49.07 o                         
  18   2  -3         40.91          7.49        48.85 o                         
   0   3  -3         38.31         22.90        15.98 o                         
   1   3  -3        322.13        267.14        29.59 o                         
   2   3  -3         96.75         91.52        13.09 o                         
   3   3  -3        317.72        297.13        25.50 o                         
   4   3  -3        457.90        456.10        36.44 o                         
   5   3  -3        884.43        958.51        82.88 o                         
   6   3  -3        245.77        251.28        27.46 o                         
   7   3  -3         16.30          8.47        18.32 o                         
   8   3  -3       1009.22        988.09       102.16 o                         
   9   3  -3        168.54        194.08        31.24 o                         
  10   3  -3        465.29        443.53        54.62 o                         
  11   3  -3        436.50        519.27        54.39 o                         
  12   3  -3         33.44          8.97        25.84 o                         
  13   3  -3        185.52        161.72        25.73 o                         
  14   3  -3         30.09         56.22        23.14 o                         
  15   3  -3         74.17         88.23        33.58 o                         
  16   3  -3         49.17         76.44        44.52 o                         
  17   3  -3          4.40         55.73        40.56 o                         
   1   4  -3        418.74        430.13        30.11 o                         
   2   4  -3         76.83         99.77        17.14 o                         
   3   4  -3         84.50         53.29        16.95 o                         
   4   4  -3         39.81         52.80        21.80 o                         
   5   4  -3        192.37        237.73        46.37 o                         
   6   4  -3         10.79         10.63        21.31 o                         
   7   4  -3        201.46        192.51        29.34 o                         
   8   4  -3         57.74         59.13        24.55 o                         
   9   4  -3         58.04        110.74        26.78 o                         
  10   4  -3         28.02          8.57        28.13 o                         
  11   4  -3        142.44        148.24        30.61 o                         
  12   4  -3        106.89        135.94        37.54 o                         
  13   4  -3        217.10        225.08        64.59 o                         
  14   4  -3        277.64        265.97        39.08 o                         
  15   4  -3         64.43         53.39        42.95 o                         
  16   4  -3         68.09         86.89        40.20 o                         
  17   4  -3        243.62        140.54        61.79 o                         
   0   5  -3        224.41        187.91        58.24 o                         
   1   5  -3        275.78        251.63        60.44 o                         
   2   5  -3        203.23        199.71        49.54 o                         
   3   5  -3        155.09        242.79        40.83 o                         
   4   5  -3        183.36        212.67        43.80 o                         
   5   5  -3         65.07         61.08        34.09 o                         
   6   5  -3        291.40        333.15        55.89 o                         
   7   5  -3        421.47        490.57        53.34 o                         
   8   5  -3        205.08        140.41        32.01 o                         
   9   5  -3         57.51         68.35        28.10 o                         
  10   5  -3         19.63         40.46        28.33 o                         
  11   5  -3        486.44        568.64        59.98 o                         
  12   5  -3         12.61         13.16        33.97 o                         
  13   5  -3         12.81          7.38        23.72 o                         
  14   5  -3         67.33         54.18        41.38 o                         
  15   5  -3          1.45        -25.60        41.74 o                         
  16   5  -3        212.14        242.11        47.95 o                         
   1   6  -3         17.43         61.45        64.01 o                         
   2   6  -3        237.87        298.03        59.61 o                         
   3   6  -3        169.89        214.59        47.54 o                         
   4   6  -3         22.38          3.15        37.22 o                         
   5   6  -3         32.20         33.29        37.03 o                         
   6   6  -3         22.85         51.60        34.86 o                         
   7   6  -3        132.96         74.53        38.05 o                         
   8   6  -3         17.66         23.04        36.04 o                         
   9   6  -3        673.31        657.87       106.00 o                         
  10   6  -3        529.30        628.06       100.31 o                         
  11   6  -3         59.86         76.64        39.99 o                         
  12   6  -3         47.59         25.81        41.76 o                         
  13   6  -3          1.44          5.32        39.58 o                         
  14   6  -3         59.84         66.40        43.15 o                         
  15   6  -3          0.22        -35.84        40.76 o                         
   1   7  -3         76.88         96.56        55.96 o                         
   2   7  -3         14.95        -49.43        49.43 o                         
   3   7  -3         53.73         -4.93        45.51 o                         
   4   7  -3         71.43         79.61        44.93 o                         
   5   7  -3        257.26        222.84        57.25 o                         
   6   7  -3        102.89         67.61        43.56 o                         
   7   7  -3         55.21         25.02        44.13 o                         
   8   7  -3        167.86        103.52        49.30 o                         
   9   7  -3         22.80         31.31        40.96 o                         
  10   7  -3         58.32         79.99        40.19 o                         
  11   7  -3        157.69        122.25        40.62 o                         
  12   7  -3         54.46         30.54        36.84 o                         
  13   7  -3         43.29         10.44        42.35 o                         
  14   7  -3          1.94        -35.84        35.84 o                         
   1   8  -3         60.73         -3.55        60.29 o                         
   2   8  -3        268.42        302.79        69.49 o                         
   3   8  -3        353.42        397.27        82.19 o                         
   4   8  -3        306.22        221.55        67.34 o                         
   5   8  -3         37.27          9.45        43.93 o                         
   6   8  -3         23.55         90.40        47.86 o                         
   7   8  -3          3.92        -12.21        42.53 o                         
   8   8  -3        159.05        191.66        48.71 o                         
   9   8  -3         13.35         24.62        38.99 o                         
  10   8  -3         77.10         92.61        41.77 o                         
  11   8  -3          1.30         16.74        37.22 o                         
  12   8  -3         14.76         19.89        35.45 o                         
  13   8  -3          2.73         43.91        48.24 o                         
   2   9  -3        283.06        194.25        73.84 o                         
   3   9  -3         83.91         42.17        56.56 o                         
   4   9  -3        116.59          7.29        50.86 o                         
   5   9  -3        118.43         91.27        53.62 o                         
   6   9  -3         95.78         46.32        47.30 o                         
   7   9  -3        128.09        176.82        48.89 o                         
   8   9  -3         37.93         33.68        39.40 o                         
   9   9  -3         45.52         79.39        41.17 o                         
  10   9  -3         27.92         -8.27        38.60 o                         
  11   9  -3         13.43         -0.20        41.75 o                         
   3  10  -3        352.34        142.04        75.48 o                         
   4  10  -3        132.57        -11.24        56.39 o                         
   5  10  -3         58.43         12.41        48.27 o                         
   6  10  -3          2.62        -42.34        42.34 o                         
   7  10  -3         63.14         62.85        45.91 o                         
   8  10  -3         37.03         41.37        41.17 o                         
   2   0  -2        653.11        582.96        58.60 o                         
   4   0  -2        192.90        178.81        32.60 o                         
   6   0  -2       1446.73       1535.48       252.27 o                         
   8   0  -2        111.18        109.91        20.00 o                         
  10   0  -2         13.87         33.86        22.84 o                         
  12   0  -2        632.84        679.76        77.47 o                         
  14   0  -2         50.49         60.80        30.16 o                         
  16   0  -2         68.60        219.08        57.73 o                         
  18   0  -2        172.40        173.75        46.35 o                         
   1   1  -2        399.95        343.10        25.45 o                         
   2   1  -2        205.99        212.48        16.66 o                         
   3   1  -2      15214.33      16695.44      1343.43 o                         
   4   1  -2       3873.02       3708.92       296.55 o                         
   5   1  -2         59.53         76.47        17.94 o                         
   6   1  -2         89.91        100.57        12.20 o                         
   7   1  -2        150.04        155.56        13.44 o                         
   8   1  -2         69.06         67.48        12.43 o                         
   9   1  -2          6.36         11.81        19.54 o                         
  10   1  -2        108.10        114.72        39.43 o                         
  11   1  -2          0.43          6.15        17.13 o                         
  12   1  -2         30.94         31.70        18.93 o                         
  13   1  -2          9.58        -20.35        20.35 o                         
  14   1  -2         63.59         36.70        33.09 o                         
  15   1  -2         20.72          7.46        28.95 o                         
  16   1  -2         44.42         42.74        58.41 o                         
  17   1  -2          2.19         -4.14        41.35 o                         
  18   1  -2         17.26         28.16        40.37 o                         
  19   1  -2         15.46         78.93        35.93 o                         
   0   2  -2         55.38         45.17        10.05 o                         
   1   2  -2       2405.51       2108.09       169.66 o                         
   2   2  -2       1245.02       1128.19        92.48 o                         
   3   2  -2         14.29         17.23         6.05 o                         
   4   2  -2          8.09         13.08         6.19 o                         
   5   2  -2       1113.29       1023.51        64.99 o                         
   6   2  -2        119.11        128.79        13.75 o                         
   7   2  -2        265.77        300.03        21.84 o                         
   8   2  -2        143.99        180.40        35.11 o                         
   9   2  -2         38.25         34.36        34.08 o                         
  10   2  -2         50.76         47.97        22.08 o                         
  11   2  -2         14.23         46.89        34.76 o                         
  12   2  -2        131.03        118.92        23.70 o                         
  13   2  -2        105.13         70.36        42.41 o                         
  14   2  -2         67.41         22.22        25.05 o                         
  15   2  -2          9.71         -2.33        30.60 o                         
  16   2  -2         55.90         39.27        26.15 o                         
  17   2  -2         46.92         80.14        26.94 o                         
  18   2  -2          6.41         41.75        46.87 o                         
  19   2  -2         16.97         -5.48        28.33 o                         
   1   3  -2         51.59         62.41         9.64 o                         
   2   3  -2        156.50        155.10        18.84 o                         
   3   3  -2        541.22        552.52        41.26 o                         
   4   3  -2       1041.76        951.97        57.58 o                         
   5   3  -2         77.14         82.08         9.61 o                         
   6   3  -2         83.63         87.00        10.71 o                         
   7   3  -2        170.15        185.85        14.13 o                         
   8   3  -2        259.93        295.91        27.45 o                         
   9   3  -2        142.38        143.89        29.98 o                         
  10   3  -2        358.07        401.40        45.66 o                         
  11   3  -2        202.39        219.70        32.08 o                         
  12   3  -2         34.82         48.68        24.99 o                         
  13   3  -2         92.54         98.16        23.81 o                         
  14   3  -2        350.58        434.93        87.24 o                         
  15   3  -2         28.47          1.75        25.76 o                         
  16   3  -2          5.04        -24.41        24.41 o                         
  17   3  -2         52.58         12.17        27.17 o                         
  18   3  -2        127.91        269.11        56.59 o                         
   0   4  -2         25.52         29.31        10.96 o                         
   1   4  -2        807.00        776.19        53.89 o                         
   2   4  -2        239.57        256.03        16.66 o                         
   3   4  -2        204.85        201.68        14.69 o                         
   4   4  -2        193.81        192.86        14.34 o                         
   5   4  -2        338.82        323.96        23.07 o                         
   6   4  -2        119.79        122.60        13.50 o                         
   7   4  -2        731.83        702.92        54.72 o                         
   8   4  -2        245.02        247.17        76.26 o                         
   9   4  -2        136.20        183.50        55.80 o                         
  10   4  -2         49.57         50.30        24.84 o                         
  11   4  -2        377.07        389.29        45.40 o                         
  12   4  -2         81.02         66.17        43.53 o                         
  13   4  -2        903.23        909.74        85.17 o                         
  14   4  -2        228.78        300.36        59.96 o                         
  15   4  -2        203.97        253.41        39.26 o                         
  16   4  -2        266.74        243.56        55.47 o                         
  17   4  -2        208.22        203.25        66.99 o                         
  18   4  -2          4.59        -22.05        63.60 o                         
   1   5  -2        702.96        723.29        47.22 o                         
   2   5  -2        287.77        275.96        21.37 o                         
   3   5  -2         14.64          5.33        11.58 o                         
   4   5  -2        163.16        160.85        18.23 o                         
   5   5  -2        497.76        523.07        56.98 o                         
   6   5  -2         52.58         50.76        25.29 o                         
   7   5  -2          7.33         10.29        21.94 o                         
   8   5  -2        240.23        233.83        32.68 o                         
   9   5  -2         49.28          7.71        52.30 o                         
  10   5  -2        307.26        387.31        44.39 o                         
  11   5  -2         11.19          7.69        43.82 o                         
  12   5  -2        779.03        713.97        92.73 o                         
  13   5  -2        711.97        811.00        81.85 o                         
  14   5  -2        405.94        433.15        56.24 o                         
  15   5  -2        199.44        216.01        44.49 o                         
  16   5  -2        230.61        216.57        38.62 o                         
  17   5  -2        259.53        209.05        37.36 o                         
   0   6  -2         23.15        -44.12        58.50 o                         
   1   6  -2         23.50         56.16        29.36 o                         
   2   6  -2         60.72         55.96        34.09 o                         
   4   6  -2        103.49         97.88        25.16 o                         
   5   6  -2         25.98         79.19        26.91 o                         
   6   6  -2         84.54        100.75        25.22 o                         
   7   6  -2         19.73         32.11        51.50 o                         
   8   6  -2        204.18        188.53        32.76 o                         
   9   6  -2        196.34        224.09        33.47 o                         
  10   6  -2        433.01        475.61        54.38 o                         
  11   6  -2        212.76        155.85        36.61 o                         
  12   6  -2        138.54        188.94        34.75 o                         
  13   6  -2         43.20         89.14        38.01 o                         
  14   6  -2         28.73         32.32        39.79 o                         
  15   6  -2         11.39         38.16        28.20 o                         
  16   6  -2         24.56        -12.90        29.65 o                         
   1   7  -2         70.39         44.74        35.65 o                         
   2   7  -2         40.58         33.09        41.37 o                         
   3   7  -2          3.17        -14.97        38.20 o                         
   4   7  -2         31.44          3.94        36.24 o                         
   5   7  -2         23.62         16.34        27.47 o                         
   6   7  -2        269.16        193.52        36.23 o                         
   7   7  -2         50.35         43.74        27.16 o                         
   8   7  -2         46.75         45.50        28.47 o                         
   9   7  -2          9.36          2.28        28.72 o                         
  10   7  -2         14.96         69.52        50.61 o                         
  11   7  -2         95.36         82.45        39.31 o                         
  12   7  -2         70.38         73.28        28.73 o                         
  13   7  -2          2.96        -10.86        26.62 o                         
  14   7  -2         36.21         20.90        26.17 o                         
  15   7  -2         18.67         16.94        41.36 o                         
   0   8  -2        514.87        414.17        87.67 o                         
   1   8  -2        484.62        546.65        99.11 o                         
   2   8  -2        315.91        285.39        63.99 o                         
   3   8  -2        419.41        413.97        72.76 o                         
   4   8  -2         85.92        149.56        48.68 o                         
   5   8  -2         21.56         16.94        43.92 o                         
   6   8  -2         23.03         19.50        44.12 o                         
   7   8  -2         72.73         74.09        45.12 o                         
   8   8  -2         12.52         11.82        41.16 o                         
   9   8  -2        221.04        151.16        63.63 o                         
  10   8  -2          9.84         17.94        29.24 o                         
  11   8  -2         39.24         92.97        42.94 o                         
  12   8  -2         13.22        -21.47        41.55 o                         
  13   8  -2          9.89         -8.86        40.37 o                         
   1   9  -2       1139.95       1263.16       191.45 o                         
   2   9  -2          9.66         -7.29        47.46 o                         
   3   9  -2         61.47         49.06        48.07 o                         
   5   9  -2        120.73        157.29        49.68 o                         
   7   9  -2         56.51         86.29        45.12 o                         
   8   9  -2         38.98         49.84        39.59 o                         
   9   9  -2          8.91         16.74        40.17 o                         
  10   9  -2          0.62         11.81        38.79 o                         
  11   9  -2         36.14         69.53        39.59 o                         
  12   9  -2         20.29         12.60        37.03 o                         
   1  10  -2         74.85         -9.06        60.10 o                         
   2  10  -2        198.02        148.92        55.43 o                         
   3  10  -2         81.32        143.24        54.78 o                         
   4  10  -2        311.96        276.27        62.80 o                         
   5  10  -2        226.22        135.35        49.93 o                         
   6  10  -2         22.44         26.59        42.93 o                         
   7  10  -2          1.88         15.36        41.15 o                         
   8  10  -2         11.48        -29.74        39.98 o                         
   9  10  -2         58.17         44.72        39.01 o                         
  10  10  -2         35.79          4.73        33.88 o                         
   3  11  -2         15.37         35.84        58.88 o                         
   4  11  -2         45.23         40.58        72.10 o                         
   5  11  -2          6.55         -1.77        66.76 o                         
   6  11  -2         64.94        -12.81        50.64 o                         
   7  11  -2        172.97        156.22        46.36 o                         
   2   0  -1        434.07        539.15        67.78 o                         
   4   0  -1        504.49        453.52        64.37 o                         
   6   0  -1       3286.24       3269.02       319.68 o                         
   8   0  -1        174.03        156.51        22.05 o                         
  10   0  -1        270.52        247.47        34.56 o                         
  12   0  -1        194.42        189.69        35.37 o                         
  14   0  -1         11.77          9.24        33.92 o                         
  16   0  -1         22.29        101.80        49.04 o                         
  18   0  -1         23.47         23.63        34.66 o                         
   0   1  -1         19.20         15.06         3.39 o                         
   1   1  -1        117.48        116.06        10.21 o                         
   2   1  -1        324.42        297.36        42.17 o                         
   3   1  -1      23563.36      29233.11      4051.27 o                         
   4   1  -1       5399.22       5135.86       739.19 o                         
   5   1  -1        161.22        195.62        23.21 o                         
   6   1  -1         13.56         13.02         8.87 o                         
   7   1  -1         36.67         40.49         7.66 o                         
   8   1  -1        105.77         76.67        13.02 o                         
   9   1  -1       4457.22       4700.03       235.75 o                         
  10   1  -1        435.60        452.30        36.91 o                         
  11   1  -1         55.65         43.53        18.46 o                         
  12   1  -1          1.89          8.63        21.94 o                         
  13   1  -1         30.58         47.69        30.21 o                         
  14   1  -1         11.86        -18.51        29.57 o                         
  15   1  -1         46.80          9.10        82.53 o                         
  16   1  -1         25.40        -20.13        25.82 o                         
  17   1  -1         39.42         59.79        30.43 o                         
  18   1  -1          3.74         -4.22        40.58 o                         
  19   1  -1         54.78         34.63        23.12 o                         
   1   2  -1       1756.11       1562.20       126.50 o                         
   2   2  -1         73.62         66.59         6.67 o                         
   3   2  -1        440.05        383.78        38.38 o                         
   4   2  -1        262.06        241.79        20.40 o                         
   5   2  -1        339.47        360.08        36.37 o                         
   6   2  -1        335.06        367.95        38.71 o                         
   7   2  -1         99.10        103.85        10.21 o                         
   8   2  -1        142.01        140.34        19.38 o                         
   9   2  -1          2.20         -4.74        13.91 o                         
  10   2  -1        158.42        210.64        31.36 o                         
  11   2  -1         25.25         33.33        20.50 o                         
  12   2  -1        119.17        144.35        26.91 o                         
  13   2  -1         84.31         85.50        27.52 o                         
  14   2  -1          7.08        -25.33        25.79 o                         
  15   2  -1         41.95         34.61        56.58 o                         
  16   2  -1         47.74         29.95        29.76 o                         
  17   2  -1         56.35         55.89        30.60 o                         
  18   2  -1         21.39         36.01        37.91 o                         
  19   2  -1         12.73          1.95        23.65 o                         
   0   3  -1         25.64         29.63         5.71 o                         
   1   3  -1         84.11         82.74         6.14 o                         
   2   3  -1         17.11         16.97         3.75 o                         
   3   3  -1       1454.66       1359.91        95.42 o                         
   4   3  -1       2090.71       2115.99       148.99 o                         
   5   3  -1        323.52        321.31        24.58 o                         
   6   3  -1        176.37        170.63        13.94 o                         
   7   3  -1         70.73         74.17        10.70 o                         
   8   3  -1        398.01        405.84        28.68 o                         
   9   3  -1         96.51         65.54        15.39 o                         
  10   3  -1        143.49         99.82        20.75 o                         
  11   3  -1        149.59        158.95        22.74 o                         
  12   3  -1         10.16          0.79        28.13 o                         
  13   3  -1         81.19         50.81        29.62 o                         
  14   3  -1        254.13        263.73        32.50 o                         
  15   3  -1         26.03         11.20        45.51 o                         
  16   3  -1        201.78        169.61        37.98 o                         
  17   3  -1          6.77        -16.68        31.87 o                         
  18   3  -1         31.34         43.77        29.59 o                         
  19   3  -1         45.32         46.17        36.84 o                         
   1   4  -1        346.89        342.19        22.68 o                         
   2   4  -1         33.81         24.39         9.32 o                         
   3   4  -1        791.58        763.60        76.78 o                         
   4   4  -1        886.48        901.91        73.83 o                         
   5   4  -1       1171.76       1130.98        81.36 o                         
   6   4  -1         34.83         27.97        10.65 o                         
   7   4  -1        597.94        632.07        40.04 o                         
   8   4  -1       1276.17       1259.09        74.28 o                         
   9   4  -1        123.35        108.12        20.19 o                         
  10   4  -1        186.01        152.63        24.74 o                         
  11   4  -1        313.96        311.29        33.31 o                         
  12   4  -1        145.81        205.86        28.05 o                         
  13   4  -1        165.68        254.89        42.88 o                         
  14   4  -1       1253.61       1377.96       116.04 o                         
  15   4  -1        162.89        185.09        30.42 o                         
  16   4  -1        114.53        117.32        27.97 o                         
  17   4  -1        482.95        563.43        70.56 o                         
  18   4  -1          5.27        -32.41        32.41 o                         
   0   5  -1        397.42        408.58        31.17 o                         
   1   5  -1        453.27        467.08        31.04 o                         
   2   5  -1        710.43        722.92        50.35 o                         
   3   5  -1        179.00        196.89        18.33 o                         
   4   5  -1        611.65        641.24        55.68 o                         
   5   5  -1        309.67        303.61        30.64 o                         
   6   5  -1        184.72        192.78        23.13 o                         
   7   5  -1        257.21        258.27        35.63 o                         
   8   5  -1         63.40         81.81        19.63 o                         
   9   5  -1        130.92        111.72        28.38 o                         
  10   5  -1          5.74         11.42        22.51 o                         
  11   5  -1        199.53        206.18        38.47 o                         
  12   5  -1         13.14        -14.10        25.02 o                         
  13   5  -1        107.57         95.83        44.07 o                         
  14   5  -1        296.43        294.40        36.60 o                         
  15   5  -1         30.82         34.38        36.05 o                         
  16   5  -1        505.00        574.19        57.51 o                         
  17   5  -1         74.58         96.74        33.10 o                         
  18   5  -1         46.72         90.82        52.60 o                         
   1   6  -1         24.79         33.48        24.76 o                         
   2   6  -1        146.74        140.99        22.27 o                         
   3   6  -1        357.36        357.90        37.53 o                         
   4   6  -1       1001.29        849.67       141.97 o                         
   5   6  -1        140.00        142.43        27.36 o                         
   6   6  -1          7.50         -4.08        30.03 o                         
   7   6  -1         22.99         26.25        22.61 o                         
   8   6  -1        104.03        128.59        27.65 o                         
   9   6  -1        969.17       1050.36       107.31 o                         
  10   6  -1        763.85        803.33        88.07 o                         
  11   6  -1         21.59         46.87        30.27 o                         
  12   6  -1        100.05        121.29        34.35 o                         
  13   6  -1          6.05        -23.10        29.99 o                         
  14   6  -1         39.30         24.63        31.79 o                         
  15   6  -1          5.54        -24.81        29.58 o                         
  16   6  -1         14.93         21.02        27.20 o                         
  17   6  -1         42.35         32.64        35.84 o                         
   1   7  -1         55.76         64.64        26.52 o                         
   2   7  -1          6.87        -25.98        25.98 o                         
   3   7  -1         35.99         -0.04        30.43 o                         
   4   7  -1          1.64         33.51        32.09 o                         
   5   7  -1         49.70         41.78        48.17 o                         
   6   7  -1         21.59        -33.87        33.87 o                         
   7   7  -1         17.82          6.27        27.29 o                         
   8   7  -1         62.24         35.28        36.35 o                         
   9   7  -1          2.66         20.65        32.79 o                         
  10   7  -1         85.90        100.66        31.28 o                         
  11   7  -1         40.68        -27.30        32.72 o                         
  12   7  -1         34.72         -6.43        36.14 o                         
  13   7  -1         20.21        -16.96        28.83 o                         
  14   7  -1          0.59         38.17        30.48 o                         
  15   7  -1         10.39        -13.16        27.04 o                         
  16   7  -1         22.78          1.77        27.15 o                         
   1   8  -1         89.90         48.13        65.72 o                         
   2   8  -1        544.11        570.94       127.19 o                         
   3   8  -1        206.87        194.09        47.89 o                         
   4   8  -1        352.01        456.78        68.96 o                         
   5   8  -1        114.59        148.42        45.14 o                         
   6   8  -1         12.27         16.28        32.95 o                         
   7   8  -1          4.30          4.99        33.57 o                         
   8   8  -1        231.60        185.95        35.92 o                         
   9   8  -1         50.28         68.54        35.60 o                         
  10   8  -1        202.59        227.96        39.83 o                         
  11   8  -1          3.16         -1.88        28.40 o                         
  12   8  -1         23.84         34.67        28.11 o                         
  13   8  -1          5.65        -27.54        27.54 o                         
  14   8  -1          2.06         14.64        26.01 o                         
   0   9  -1       1031.26       1023.58       150.91 o                         
   1   9  -1        527.00        530.21        64.53 o                         
   2   9  -1        686.69        651.16        82.95 o                         
   3   9  -1         95.39        128.08        47.10 o                         
   4   9  -1         44.50         61.07        40.78 o                         
   5   9  -1        234.63        170.09        50.13 o                         
   6   9  -1         89.88        128.87        42.57 o                         
   7   9  -1         40.06         27.97        41.56 o                         
   8   9  -1          6.09         54.72        66.65 o                         
   9   9  -1         25.48          8.22        32.99 o                         
  10   9  -1         73.42         35.75        28.77 o                         
  11   9  -1          3.22         -5.58        29.24 o                         
  12   9  -1         14.80         48.84        38.40 o                         
  13   9  -1         18.86         19.50        37.03 o                         
   1  10  -1         65.77         -1.59        37.26 o                         
   2  10  -1         50.15        -42.75        42.75 o                         
   3  10  -1        883.55        871.57       139.96 o                         
   4  10  -1        453.32        334.76        75.94 o                         
   5  10  -1         30.38         78.78        42.15 o                         
   6  10  -1        102.60         50.06        39.62 o                         
   7  10  -1         17.05         42.54        41.16 o                         
   8  10  -1         94.43         67.80        44.54 o                         
   9  10  -1          0.98         10.63        38.79 o                         
  10  10  -1          9.94         -2.95        33.28 o                         
  11  10  -1         12.12         70.11        61.05 o                         
   0  11  -1         24.35        101.21        61.84 o                         
   1  11  -1          5.54        -58.09        58.09 o                         
   2  11  -1         37.01         29.15        54.37 o                         
   3  11  -1         14.77        144.33        51.60 o                         
   4  11  -1          0.82        -12.41        41.74 o                         
   5  11  -1         53.13         10.44        39.20 o                         
   6  11  -1         18.87         -5.12        39.78 o                         
   7  11  -1         67.91         27.59        34.68 o                         
   8  11  -1         29.76        105.75        39.98 o                         
   2  12  -1          5.84        -58.09        73.65 o                         
   2   0   0         10.22          8.85         2.22 o                         
   4   0   0         41.10         41.79         9.07 o                         
   6   0   0       7602.01       7905.69       782.45 o                         
   8   0   0         28.71         19.90        16.94 o                         
  10   0   0         62.72         67.39        31.13 o                         
  12   0   0       1628.64       1602.24       229.52 o                         
  14   0   0         63.66         69.16        37.44 o                         
  16   0   0         64.78        107.56        48.86 o                         
  18   0   0        262.76        221.27        47.77 o                         
   1   1   0         11.44         10.45         3.15 o                         
   2   1   0         69.22         61.51         5.66 o                         
   3   1   0          3.56          2.38         2.29 o                         
   4   1   0       2078.92       2029.49       142.30 o                         
   5   1   0        235.46        204.45        18.55 o                         
   6   1   0         97.28         91.43        10.20 o                         
   7   1   0         35.30         39.84        10.37 o                         
   8   1   0         55.16         50.51        11.31 o                         
   9   1   0          2.99        -12.25        15.09 o                         
  10   1   0        166.06        157.59        31.52 o                         
  11   1   0         37.01         26.63        21.98 o                         
  12   1   0         18.20         60.63        23.03 o                         
  13   1   0         12.49         24.41        43.72 o                         
  14   1   0         85.91         89.21        24.98 o                         
  15   1   0          3.50        -15.42        43.71 o                         
  16   1   0         30.13          4.92        28.31 o                         
  17   1   0          3.06          3.16        27.75 o                         
  18   1   0          0.09         -8.25        21.62 o                         
  19   1   0         10.99        -13.24        22.18 o                         
   0   2   0       5251.70       4815.46       476.59 o                         
   1   2   0       3521.64       3310.27       327.65 o                         
   2   2   0         23.67         16.10         4.39 o                         
   3   2   0         27.69         26.67         3.96 o                         
   4   2   0        123.49        123.06        11.51 o                         
   5   2   0        627.20        686.32        63.52 o                         
   6   2   0        127.19         77.47        11.55 o                         
   7   2   0         32.24         22.31         8.11 o                         
   8   2   0        117.57         96.98        16.95 o                         
   9   2   0          9.91         -1.46        11.86 o                         
  10   2   0         42.86         38.19        15.92 o                         
  11   2   0         82.65         88.74        16.30 o                         
  12   2   0        126.49        110.66        22.67 o                         
  13   2   0         39.93         30.19        30.10 o                         
  14   2   0          0.03         22.90        32.49 o                         
  15   2   0          0.42        -14.45        39.87 o                         
  16   2   0          3.10         16.24        28.61 o                         
  17   2   0          9.25        -28.76        28.76 o                         
  18   2   0          5.40         32.78        22.58 o                         
  19   2   0          0.17         32.01        37.15 o                         
   1   3   0        168.46        152.81        16.63 o                         
   2   3   0         27.17         32.88         9.26 o                         
   3   3   0         11.18         10.48         6.15 o                         
   4   3   0       1134.07       1147.38        93.43 o                         
   5   3   0       1035.14       1046.23        85.72 o                         
   6   3   0          8.64          4.45         8.13 o                         
   7   3   0         28.55         22.35        11.60 o                         
   8   3   0        134.10        132.97        13.69 o                         
   9   3   0          3.92         13.49        14.52 o                         
  10   3   0         87.80         91.20        17.31 o                         
  11   3   0        163.83        199.88        21.43 o                         
  12   3   0          8.83         41.10        20.16 o                         
  13   3   0          2.97          1.43        21.77 o                         
  14   3   0        384.75        331.77        46.76 o                         
  15   3   0         34.89         15.33        32.58 o                         
  16   3   0          5.75         13.15        29.76 o                         
  17   3   0        215.64        267.16        99.34 o                         
  18   3   0         90.04         84.30        24.40 o                         
  19   3   0          0.28        -13.76        22.91 o                         
   1   4   0       1039.36       1021.36       143.87 o                         
   2   4   0         25.38         22.06        10.64 o                         
   3   4   0         20.92         18.52        13.59 o                         
   4   4   0        224.58        218.42        27.39 o                         
   5   4   0        870.07        882.10        74.63 o                         
   6   4   0        632.50        616.61        42.17 o                         
   7   4   0       1621.71       1648.45       105.04 o                         
   8   4   0        157.94        176.56        21.74 o                         
   9   4   0         53.23         20.38        16.39 o                         
  10   4   0          0.39         -4.69        15.18 o                         
  11   4   0        136.98        135.96        19.13 o                         
  12   4   0        227.21        256.80        25.37 o                         
  13   4   0       1377.30       1494.34       125.77 o                         
  14   4   0         60.42         51.34        24.89 o                         
  15   4   0         30.32         69.80        26.06 o                         
  16   4   0        242.41        326.86        45.35 o                         
  17   4   0        173.15        188.22        34.97 o                         
  18   4   0         15.45        -26.00        45.67 o                         
   1   5   0       1243.30       1243.72        89.76 o                         
   2   5   0        427.82        425.95        47.48 o                         
   3   5   0          9.93          7.33        34.56 o                         
   4   5   0        263.38        300.59        29.19 o                         
   5   5   0       1554.15       1499.71       107.44 o                         
   6   5   0        104.82         88.76        26.29 o                         
   7   5   0         59.47         75.30        16.71 o                         
   8   5   0        275.23        272.91        25.21 o                         
   9   5   0         14.08         -3.39        15.99 o                         
  10   5   0         41.47         71.24        18.03 o                         
  11   5   0          4.77         20.09        18.26 o                         
  12   5   0       1449.79       1425.58       103.83 o                         
  13   5   0       1470.16       1457.26       123.32 o                         
  14   5   0        819.21        863.93        77.55 o                         
  15   5   0        369.63        382.60        40.41 o                         
  16   5   0        135.55        127.21        28.12 o                         
  17   5   0        666.61        768.12        87.98 o                         
  18   5   0        197.93        176.65        79.02 o                         
   0   6   0         50.58         62.65        29.55 o                         
   1   6   0          3.59         11.55        34.46 o                         
   2   6   0        287.61        284.22        28.46 o                         
   3   6   0         67.99         83.27        25.06 o                         
   4   6   0        103.77         88.76        18.95 o                         
   5   6   0        166.37        187.42        20.92 o                         
   6   6   0         72.96         62.20        21.15 o                         
   7   6   0         16.02          1.15        24.55 o                         
   8   6   0          3.49          2.32        17.82 o                         
   9   6   0         33.66         17.77        19.20 o                         
  10   6   0         44.74         23.15        20.39 o                         
  11   6   0        253.53        252.33        48.46 o                         
  12   6   0        138.70        188.07        31.23 o                         
  13   6   0         94.83        112.45        27.33 o                         
  14   6   0         53.55        112.45        29.70 o                         
  15   6   0         18.25         76.71        25.94 o                         
  16   6   0          7.85          6.63        46.75 o                         
  17   6   0         21.41         -7.14        31.41 o                         
   1   7   0         37.99         48.26        32.90 o                         
   2   7   0          6.66         42.93        34.07 o                         
   3   7   0         12.96         -5.66        28.29 o                         
   4   7   0         15.10         29.42        28.26 o                         
   5   7   0          0.11         -4.84        26.15 o                         
   6   7   0         24.10         42.84        23.29 o                         
   7   7   0         31.47         40.94        22.57 o                         
   8   7   0          0.26        -16.25        22.66 o                         
   9   7   0          3.03          0.80        22.94 o                         
  10   7   0         61.78         55.94        25.31 o                         
  12   7   0         26.07         41.82        29.92 o                         
  13   7   0         26.67          6.92        35.25 o                         
  14   7   0         27.69         10.72        29.99 o                         
  15   7   0         10.08         62.31        50.01 o                         
  16   7   0          0.99        -26.22        29.04 o                         
   0   8   0        412.78        344.60        61.30 o                         
   1   8   0        378.69        499.21        57.58 o                         
   2   8   0        100.30         72.72        29.34 o                         
   3   8   0         88.29         66.70        29.99 o                         
   4   8   0        125.74        165.03        35.27 o                         
   5   8   0          0.04        -31.81        31.81 o                         
   6   8   0         14.99          2.13        31.98 o                         
   7   8   0        124.06        130.83        32.95 o                         
   8   8   0         58.14         30.34        65.40 o                         
   9   8   0         63.38        195.82        86.89 o                         
  10   8   0          4.20         37.12        31.05 o                         
  11   8   0          3.71        -16.25        28.80 o                         
  12   8   0          9.07         -1.41        28.98 o                         
  13   8   0          6.15          5.79        29.19 o                         
  14   8   0          0.23         29.36        29.58 o                         
  15   8   0          4.13        -16.36        35.84 o                         
   1   9   0       1764.49       1745.19       178.45 o                         
   2   9   0          6.43         29.89        29.55 o                         
   3   9   0        192.57        249.54        41.46 o                         
   4   9   0         22.17         -9.73        81.72 o                         
   5   9   0        208.75        239.50        56.62 o                         
   7   9   0          1.12          4.73        39.38 o                         
   8   9   0         60.17         10.64        38.62 o                         
   9   9   0          4.81         51.51        32.47 o                         
  10   9   0          0.14        -32.04        32.04 o                         
  11   9   0         26.88        -33.29        33.29 o                         
  12   9   0         37.77         19.75        29.53 o                         
  13   9   0         40.46         22.19        32.78 o                         
   0  10   0          2.00         42.53        47.26 o                         
   1  10   0        128.85        113.23        34.21 o                         
   2  10   0        108.13        156.97        37.04 o                         
   3  10   0        137.23        179.24        37.75 o                         
   4  10   0        607.49        719.20       116.82 o                         
   5  10   0        448.39        390.31        70.40 o                         
   6  10   0         16.79        -37.42        37.42 o                         
   7  10   0          8.69        -38.79        38.79 o                         
   8  10   0         32.27        -14.58        40.97 o                         
   9  10   0         38.65         18.71        39.40 o                         
  10  10   0         53.11         23.05        34.28 o                         
  11  10   0         57.89        121.74        44.13 o                         
   1  11   0          1.65        -30.36        33.10 o                         
   2  11   0         11.37         54.68        34.85 o                         
   3  11   0         37.49         59.29        42.94 o                         
   4  11   0         14.92         45.29        40.77 o                         
   5  11   0          8.35         93.93        42.34 o                         
   6  11   0         52.52         18.52        34.48 o                         
   7  11   0         87.17         53.41        37.64 o                         
   8  11   0         11.83        -29.34        41.36 o                         
   0  12   0         21.79         78.78        62.83 o                         
   1  12   0          3.89         47.06        52.38 o                         
   2  12   0          0.00         24.22        48.04 o                         
   3  12   0          0.58         10.24        43.71 o                         
   2   0   1        430.99        418.37        67.37 o                         
   4   0   1        503.42        446.13        64.56 o                         
   6   0   1       3282.66       3125.93       452.18 o                         
   8   0   1        174.21        179.60        19.62 o                         
  10   0   1        267.97        281.07        33.14 o                         
  12   0   1        192.81        207.54        45.38 o                         
  14   0   1         12.01          8.96        25.32 o                         
  16   0   1         21.79         16.02        30.47 o                         
  18   0   1         24.03         24.22        33.88 o                         
   0   1   1         19.20         17.20         3.67 o                         
   1   1   1        117.07         98.84        11.81 o                         
   2   1   1        321.67        294.86        29.96 o                         
   3   1   1      23568.08      28809.87      2864.74 o                         
   4   1   1       5388.44       5352.20       522.66 o                         
   5   1   1        162.83        178.51        23.90 o                         
   6   1   1         13.87         17.89         9.87 o                         
   7   1   1         36.32         27.35        10.32 o                         
   8   1   1        104.56         93.40        15.98 o                         
   9   1   1       4457.71       4826.10       298.04 o                         
  10   1   1        434.83        457.85        36.56 o                         
  11   1   1         55.43         82.27        15.64 o                         
  12   1   1          2.01         -2.09        18.51 o                         
  13   1   1         30.74         26.41        21.69 o                         
  14   1   1         11.92        -34.80        45.28 o                         
  15   1   1         46.91         21.75        22.71 o                         
  16   1   1         24.48         32.87        21.05 o                         
  17   1   1         39.52         63.06        21.94 o                         
  18   1   1          3.78        -12.93        19.32 o                         
  19   1   1         54.78         51.55        22.65 o                         
   1   2   1       1765.91       1562.67       155.12 o                         
   2   2   1         75.83         74.78         8.65 o                         
   3   2   1        442.39        371.42        38.52 o                         
   4   2   1        262.64        219.40        24.97 o                         
   5   2   1        338.01        298.24        34.66 o                         
   6   2   1        334.41        314.11        36.36 o                         
   7   2   1         98.10         94.92        11.69 o                         
   8   2   1        141.23        132.55        20.97 o                         
   9   2   1          1.91         16.18        12.70 o                         
  10   2   1        158.65        156.76        53.25 o                         
  11   2   1         26.46         47.93        16.89 o                         
  12   2   1        119.45        117.99        22.09 o                         
  13   2   1         84.19         90.64        36.35 o                         
  14   2   1          7.19         35.36        56.52 o                         
  15   2   1         41.98         91.43        29.10 o                         
  16   2   1         47.79         60.91        21.65 o                         
  17   2   1         57.09         56.82        22.38 o                         
  18   2   1         20.79         32.28        20.83 o                         
  19   2   1         12.78         19.43        20.66 o                         
   0   3   1         25.54         29.16         7.68 o                         
   1   3   1         83.68         66.67        13.81 o                         
   2   3   1         17.14          6.70         9.26 o                         
   3   3   1       1455.74       1348.49       135.02 o                         
   4   3   1       2092.33       2130.81       210.85 o                         
   5   3   1        316.59        396.81        93.99 o                         
   6   3   1        175.62        147.78        15.19 o                         
   7   3   1         71.58         61.04        10.85 o                         
   8   3   1        398.98        417.02        29.72 o                         
   9   3   1         96.47         97.89        14.43 o                         
  10   3   1        142.74        137.42        17.56 o                         
  11   3   1        150.33        158.30        37.50 o                         
  12   3   1         10.34         16.18        17.23 o                         
  13   3   1         81.38        122.39        21.88 o                         
  14   3   1        254.15        272.81        38.91 o                         
  15   3   1         25.97         34.46        57.71 o                         
  16   3   1        202.43        230.66        31.79 o                         
  17   3   1          6.93         34.80        23.12 o                         
  18   3   1         31.14         23.11        22.02 o                         
  19   3   1         45.23         47.71        22.36 o                         
   1   4   1        347.20        348.28        51.09 o                         
   2   4   1         34.01         53.39        16.94 o                         
   3   4   1        794.75        754.22        78.55 o                         
   4   4   1        885.13        862.91        64.07 o                         
   5   4   1       1167.16       1138.09        61.64 o                         
   6   4   1         35.41         26.13         9.80 o                         
   7   4   1        599.89        636.13        40.15 o                         
   8   4   1       1275.84       1230.40        80.70 o                         
   9   4   1        122.31        123.61        17.66 o                         
  10   4   1        185.70        193.42        21.93 o                         
  11   4   1        315.11        317.42        27.80 o                         
  12   4   1        146.07        110.54        20.63 o                         
  13   4   1        165.78        137.53        23.38 o                         
  14   4   1       1253.39       1346.04       140.94 o                         
  15   4   1        162.96        247.82        36.19 o                         
  16   4   1        114.54         79.00        23.49 o                         
  17   4   1        481.97        622.61        55.21 o                         
  18   4   1          5.29          5.52        22.87 o                         
   0   5   1        400.23        398.72        45.71 o                         
   1   5   1        449.39        460.31        32.98 o                         
   2   5   1        707.96        635.41        45.74 o                         
   3   5   1        178.79        166.24        16.67 o                         
   4   5   1        612.71        615.90        43.35 o                         
   5   5   1        313.15        323.55        23.93 o                         
   6   5   1        183.45        166.75        17.30 o                         
   7   5   1        256.82        261.76        24.40 o                         
   8   5   1         63.02         66.14        15.75 o                         
   9   5   1        130.68        107.32        17.34 o                         
  10   5   1          5.71         -2.81        16.41 o                         
  11   5   1        198.27        166.50        21.83 o                         
  12   5   1         13.43          5.04        18.47 o                         
  13   5   1        107.41        123.86        32.46 o                         
  14   5   1        295.78        316.49        35.62 o                         
  15   5   1         30.29         31.21        29.18 o                         
  16   5   1        505.57        599.95        84.10 o                         
  17   5   1         74.18         64.52        23.68 o                         
  18   5   1         46.39         61.91        25.21 o                         
   1   6   1         24.41         22.89        15.35 o                         
   2   6   1        146.44        181.75        19.34 o                         
   3   6   1        356.29        363.82        27.81 o                         
   4   6   1       1002.88        976.50        70.91 o                         
   5   6   1        139.93        147.85        17.61 o                         
   6   6   1          7.50         26.09        16.91 o                         
   7   6   1         22.76         10.61        16.77 o                         
   8   6   1        104.81        137.57        18.92 o                         
   9   6   1        968.67       1008.61        76.54 o                         
  10   6   1        767.43        793.50        62.11 o                         
  11   6   1         20.61         14.61        19.35 o                         
  12   6   1        100.02         97.05        21.99 o                         
  13   6   1          6.06          6.16        23.99 o                         
  14   6   1         39.21         20.48        23.91 o                         
  15   6   1          5.52         31.45        22.06 o                         
  16   6   1         14.92         31.95        34.96 o                         
  17   6   1         42.52         26.16        30.29 o                         
   0   7   1        906.08        865.72        92.99 o                         
   1   7   1         55.49         50.68        17.02 o                         
   2   7   1          6.46          5.92        16.68 o                         
   3   7   1         35.96         54.94        20.91 o                         
   4   7   1          1.73         -1.19        17.44 o                         
   5   7   1         49.26         45.49        18.03 o                         
   6   7   1         22.07         -4.45        17.62 o                         
   7   7   1         17.70         51.52        18.51 o                         
   8   7   1         61.88         51.59        19.69 o                         
   9   7   1          2.73        -20.03        20.03 o                         
  10   7   1         86.24         96.57        22.36 o                         
  11   7   1         41.04         45.23        25.58 o                         
  12   7   1         35.41         57.50        20.92 o                         
  13   7   1         20.18          0.72        24.84 o                         
  14   7   1          0.59        -24.99        24.99 o                         
  15   7   1         10.35         28.45        27.74 o                         
  16   7   1         23.24         62.04        43.13 o                         
   1   8   1         89.75        128.88        21.65 o                         
   2   8   1        546.14        517.79        44.16 o                         
   3   8   1        206.78        269.86        28.55 o                         
   4   8   1        350.49        378.74        35.28 o                         
   5   8   1        114.89        131.21        25.50 o                         
   6   8   1         12.20        -20.65        22.05 o                         
   7   8   1          4.30         -8.84        21.59 o                         
   8   8   1        229.60        191.87        27.14 o                         
   9   8   1         50.11         35.38        29.93 o                         
  10   8   1        202.43        248.90        29.36 o                         
  11   8   1          3.20          3.15        36.63 o                         
  12   8   1         23.97         -7.05        31.66 o                         
  13   8   1          5.62         25.41        28.46 o                         
  14   8   1          2.07         13.84        35.47 o                         
   0   9   1       1029.74        934.68       146.53 o                         
   1   9   1        526.61        567.96        64.44 o                         
   2   9   1        688.44        787.69        82.11 o                         
   3   9   1         95.13         87.58        30.41 o                         
   4   9   1         43.41          7.34        35.36 o                         
   5   9   1        233.38        217.58        38.68 o                         
   6   9   1         89.58         59.91       101.78 o                         
   7   9   1         39.95         58.50        41.37 o                         
   8   9   1          6.27         -6.89        43.52 o                         
   9   9   1         25.37         87.00        34.22 o                         
  10   9   1         73.59         77.72        31.97 o                         
  11   9   1          3.28         68.62        36.71 o                         
  12   9   1         14.51        -30.13        39.39 o                         
  13   9   1         18.78         11.88        29.69 o                         
   1  10   1         66.31         78.02        30.20 o                         
   2  10   1         49.16         -6.53        28.42 o                         
   3  10   1        882.97        908.22        99.20 o                         
   4  10   1        453.36        508.83        56.87 o                         
   5  10   1         30.48         10.02        32.41 o                         
   6  10   1        102.61         58.93        36.46 o                         
   7  10   1         17.17          1.97        37.81 o                         
   8  10   1         94.83        139.52        42.77 o                         
   9  10   1          0.79        -35.64        35.64 o                         
  10  10   1          9.28        -38.60        38.60 o                         
  11  10   1         12.54         35.84        44.31 o                         
   0  11   1         24.40        -32.50        42.74 o                         
   1  11   1          5.60         31.79        36.33 o                         
   2  11   1         36.98         60.45        30.85 o                         
   3  11   1         15.12         52.48        32.59 o                         
   4  11   1          0.89        -32.34        32.34 o                         
   5  11   1         53.35         42.16        34.48 o                         
   6  11   1         19.03        -24.03        36.43 o                         
   7  11   1         68.21         26.40        32.51 o                         
   8  11   1         29.78         -6.89        34.08 o                         
   1  12   1          6.32         63.51        62.22 o                         
   2  12   1          5.83         13.83       116.47 o                         
   2   0   2        645.70        571.39        82.86 o                         
   4   0   2        193.48        240.46        35.37 o                         
   6   0   2       1444.76       2086.43       253.87 o                         
   8   0   2        114.10        115.06        16.21 o                         
  10   0   2         13.96         28.24        19.87 o                         
  12   0   2        634.85        711.03        77.41 o                         
  14   0   2         50.71         55.83        27.35 o                         
  16   0   2         68.63         69.35        29.57 o                         
  18   0   2        172.57        153.44        43.20 o                         
   1   1   2        399.57        353.74        29.66 o                         
   2   1   2        206.69        210.24        23.91 o                         
   3   1   2      15211.03      16371.38      2326.79 o                         
   4   1   2       3884.77       3592.13       363.32 o                         
   5   1   2         59.53         90.48        13.95 o                         
   6   1   2         89.20         83.84        10.63 o                         
   7   1   2        148.63        170.97        20.10 o                         
   8   1   2         71.09         69.88        14.54 o                         
   9   1   2          6.42         25.19        11.07 o                         
  10   1   2        108.30        100.16        15.77 o                         
  11   1   2          0.42        -13.39        13.39 o                         
  12   1   2         30.27         13.85        14.38 o                         
  13   1   2          9.35          2.46        16.06 o                         
  14   1   2         65.08         54.26        20.34 o                         
  15   1   2         20.21         48.85        32.05 o                         
  16   1   2         44.19         36.17        20.59 o                         
  17   1   2          2.13         15.43        20.73 o                         
  18   1   2         17.82         49.51        23.22 o                         
  19   1   2         15.64         12.64        34.90 o                         
   0   2   2         56.71         62.49        14.39 o                         
   1   2   2       2392.54       2075.16       169.85 o                         
   2   2   2       1238.27       1144.25       113.56 o                         
   3   2   2         14.16         27.77        12.21 o                         
   4   2   2          8.28         11.77         9.22 o                         
   5   2   2       1116.63        997.01        64.96 o                         
   6   2   2        118.22        101.57        11.40 o                         
   7   2   2        268.70        293.08        19.91 o                         
   8   2   2        146.40        163.76        16.44 o                         
   9   2   2         38.83         37.41        16.43 o                         
  10   2   2         50.66         47.44        15.33 o                         
  11   2   2         14.21         21.43        14.60 o                         
  12   2   2        129.62        127.85        19.57 o                         
  13   2   2        104.07         86.81        18.31 o                         
  14   2   2         66.66         38.74        22.06 o                         
  15   2   2          9.60          4.80        22.30 o                         
  16   2   2         56.15         68.15        22.33 o                         
  17   2   2         46.78         24.04        20.70 o                         
  18   2   2          6.32         -0.73        19.90 o                         
  19   2   2         16.46          0.91        19.64 o                         
   1   3   2         51.85         60.70        16.16 o                         
   2   3   2        156.64        151.33        18.91 o                         
   3   3   2        542.70        572.81        43.25 o                         
   4   3   2       1042.41        950.42        57.67 o                         
   5   3   2         76.72         80.55        10.46 o                         
   6   3   2         82.78         81.29        10.47 o                         
   7   3   2        169.70        151.44        14.56 o                         
   8   3   2        260.66        266.10        20.83 o                         
   9   3   2        142.73        160.56        18.80 o                         
  10   3   2        359.96        362.23        35.22 o                         
  11   3   2        202.48        176.36        24.03 o                         
  12   3   2         35.17         20.12        17.03 o                         
  13   3   2         91.22        104.21        19.55 o                         
  14   3   2        350.23        437.53        36.48 o                         
  15   3   2         28.55         16.71        22.44 o                         
  16   3   2          5.16        -19.91        21.66 o                         
  17   3   2         52.84         42.82        23.57 o                         
  18   3   2        127.60         56.52        29.77 o                         
   0   4   2         25.49         19.84        17.79 o                         
   1   4   2        810.40        708.29        49.47 o                         
   2   4   2        240.19        256.15        19.40 o                         
   3   4   2        204.22        235.77        16.23 o                         
   4   4   2        194.87        217.97        14.51 o                         
   5   4   2        341.16        385.24        22.57 o                         
   6   4   2        119.58        149.40        15.17 o                         
   7   4   2        730.69        702.62        47.94 o                         
   8   4   2        244.36        250.20        20.81 o                         
   9   4   2        135.04        122.24        19.14 o                         
  10   4   2         49.48         62.41        17.33 o                         
  11   4   2        373.53        334.59        31.77 o                         
  12   4   2         80.80         87.41        19.43 o                         
  13   4   2        905.26        961.64        71.26 o                         
  14   4   2        228.78        218.78        25.71 o                         
  15   4   2        204.33        225.56        30.44 o                         
  16   4   2        267.08        225.79        51.78 o                         
  17   4   2        208.59        163.91        38.24 o                         
  18   4   2          4.58         38.47        63.79 o                         
   1   5   2        704.37        691.46        53.30 o                         
   2   5   2        289.89        312.95        25.48 o                         
   3   5   2         14.75         22.31        13.00 o                         
   4   5   2        162.79        163.96        16.32 o                         
   5   5   2        499.00        515.03        37.34 o                         
   6   5   2         53.51         51.75        15.21 o                         
   7   5   2          8.19         14.76        14.35 o                         
   8   5   2        241.20        225.76        20.68 o                         
   9   5   2         49.46         40.90        16.58 o                         
  10   5   2        306.98        322.65        31.04 o                         
  11   5   2         11.30          2.53        18.78 o                         
  12   5   2        778.67        787.84        54.21 o                         
  13   5   2        714.17        671.07        88.56 o                         
  14   5   2        406.75        469.00        61.47 o                         
  15   5   2        199.41        233.98        76.58 o                         
  16   5   2        230.08        271.92        37.49 o                         
  17   5   2        259.56        254.11        81.63 o                         
   0   6   2         23.27         23.14        21.14 o                         
   1   6   2         22.99         25.53        15.69 o                         
   2   6   2         62.03         56.64        14.90 o                         
   3   6   2        271.74        244.11        25.06 o                         
   4   6   2        103.64        114.52        16.01 o                         
   5   6   2         25.54         25.43        15.38 o                         
   6   6   2         84.82         82.52        18.23 o                         
   7   6   2         20.15         27.92        15.73 o                         
   8   6   2        201.43        209.03        23.84 o                         
   9   6   2        197.29        176.72        21.30 o                         
  10   6   2        433.19        464.15        53.36 o                         
  11   6   2        213.50        247.51        25.88 o                         
  12   6   2        137.19        142.77        22.85 o                         
  13   6   2         43.13         48.28        20.07 o                         
  14   6   2         29.30         19.55        21.72 o                         
  15   6   2         11.35         22.11        28.06 o                         
  16   6   2         24.48         32.18        27.07 o                         
   1   7   2         70.91         77.09        17.24 o                         
   2   7   2         39.81         27.62        25.25 o                         
   3   7   2          3.13         10.46        16.52 o                         
   4   7   2         30.65         48.81        17.61 o                         
   5   7   2         23.67         18.22        16.80 o                         
   6   7   2        270.94        244.09        28.47 o                         
   7   7   2         49.47         56.60        21.52 o                         
   8   7   2         45.48         57.15        18.91 o                         
   9   7   2          9.34          3.39        19.00 o                         
  11   7   2         95.37        102.57        30.69 o                         
  12   7   2         69.53         39.64        23.44 o                         
  13   7   2          2.79        -26.60        26.60 o                         
  14   7   2         36.89         20.02        20.25 o                         
  15   7   2         19.00         -2.61        30.31 o                         
   0   8   2        510.69        543.82        59.43 o                         
   1   8   2        484.02        513.37        42.31 o                         
   2   8   2        314.63        334.95        31.03 o                         
   3   8   2        419.94        419.44        35.76 o                         
   4   8   2         85.54        104.54        21.53 o                         
   5   8   2         21.52        -11.96        21.12 o                         
   6   8   2         23.45         38.48        22.56 o                         
   7   8   2         72.57         75.13        21.23 o                         
   8   8   2         12.61         -8.78        29.69 o                         
   9   8   2        221.60        197.51        23.80 o                         
  10   8   2          9.84        -16.75        21.25 o                         
  11   8   2         39.07         38.63        21.04 o                         
  12   8   2         13.10          6.75        18.80 o                         
  13   8   2          9.90        -13.13        19.60 o                         
  14   8   2          6.98        -30.65        31.38 o                         
   1   9   2       1142.36       1260.98       109.14 o                         
   2   9   2         10.10          0.43        21.12 o                         
   3   9   2         61.56         91.12        30.77 o                         
   4   9   2         71.23         86.25        43.49 o                         
   5   9   2        121.11        125.49        24.80 o                         
   6   9   2        475.34        560.39        46.81 o                         
   7   9   2         57.36         58.14        23.71 o                         
   8   9   2         39.75          9.79        22.96 o                         
   9   9   2          9.01         11.53        32.56 o                         
  10   9   2          0.64        -10.64        22.89 o                         
  11   9   2         35.97         20.46        28.31 o                         
  12   9   2         20.18        -17.94        30.04 o                         
   0  10   2         65.39          1.77        40.59 o                         
   1  10   2         74.42         60.77        28.30 o                         
   2  10   2        199.65        168.05        33.61 o                         
   3  10   2         81.27         87.72        29.64 o                         
   4  10   2        311.79        278.97        40.30 o                         
   5  10   2        226.44        198.60        36.13 o                         
   6  10   2         22.21         36.04        86.06 o                         
   7  10   2          1.79        -19.95        37.31 o                         
   8  10   2         11.41         -8.47        35.64 o                         
   9  10   2         57.77         51.23        36.06 o                         
  10  10   2         35.84         -0.20        41.37 o                         
   1  11   2          6.36        -16.13        26.66 o                         
   2  11   2         10.33        -21.35        26.05 o                         
   3  11   2         15.33         26.57        65.27 o                         
   4  11   2         44.99          4.42        28.45 o                         
   5  11   2          6.74         15.82        29.43 o                         
   6  11   2         65.03         19.11        32.51 o                         
   7  11   2        171.44        207.31        52.28 o                         
   2   0   3        454.93        420.37        62.47 o                         
   4   0   3        180.54        151.20        22.46 o                         
   6   0   3       6293.98       6406.39       448.38 o                         
   8   0   3         27.46         44.40        16.61 o                         
  10   0   3        212.93        188.88        24.03 o                         
  12   0   3        352.65        351.29        37.03 o                         
  14   0   3         56.89         13.43        28.23 o                         
  16   0   3         28.60        -26.40        26.40 o                         
  18   0   3         20.84        -30.13        33.09 o                         
   0   1   3        195.78        282.23        38.12 o                         
   1   1   3        156.07        177.01        48.75 o                         
   2   1   3       1189.77       1094.26       111.90 o                         
   3   1   3       2825.70       2670.33       169.99 o                         
   4   1   3       3697.17       3485.32       186.68 o                         
   5   1   3         44.47         53.11        10.41 o                         
   6   1   3         82.15         89.07        11.32 o                         
   7   1   3          7.20          5.77        10.95 o                         
   8   1   3         50.66         39.17        12.81 o                         
   9   1   3        441.03        506.68        41.53 o                         
  10   1   3         15.63          5.84        12.59 o                         
  11   1   3         16.56          6.87        15.13 o                         
  12   1   3         48.78         41.09        15.88 o                         
  13   1   3         36.20         36.54        19.04 o                         
  14   1   3         30.22         28.04        21.60 o                         
  15   1   3         99.43         70.81        20.69 o                         
  16   1   3         51.11         40.45        22.54 o                         
  17   1   3         30.32          9.75        20.79 o                         
  18   1   3          0.49        -20.45        20.45 o                         
   1   2   3        904.63        897.54        53.55 o                         
   2   2   3        316.35        379.53        21.55 o                         
   3   2   3        362.17        366.76        21.78 o                         
   4   2   3          6.36         12.87         9.49 o                         
   5   2   3        598.31        602.38        33.01 o                         
   6   2   3       1320.35       1321.57        68.38 o                         
   7   2   3        919.74        909.26        56.40 o                         
   8   2   3        690.95        708.64        46.85 o                         
   9   2   3        115.15        106.07        16.84 o                         
  10   2   3        295.01        293.28        24.30 o                         
  11   2   3          3.95         35.61        15.66 o                         
  12   2   3        228.83        242.88        23.45 o                         
  13   2   3        219.18        199.86        22.72 o                         
  14   2   3         41.60          8.70        21.62 o                         
  15   2   3         75.90         63.42        23.10 o                         
  16   2   3          9.89         -4.55        20.33 o                         
  17   2   3        106.82        117.65        23.83 o                         
  18   2   3         40.23         14.94        21.44 o                         
   0   3   3         37.93         41.18        13.28 o                         
   1   3   3        320.93        352.14        20.16 o                         
   2   3   3         95.46        112.67        11.23 o                         
   3   3   3        318.87        332.53        18.30 o                         
   4   3   3        461.59        470.53        25.80 o                         
   5   3   3        876.63        840.89        51.52 o                         
   6   3   3        245.64        267.69        19.21 o                         
   7   3   3         16.50         30.27        12.44 o                         
   8   3   3       1006.01        974.28        72.51 o                         
   9   3   3        168.53        198.49        22.63 o                         
  10   3   3        465.83        507.57        41.11 o                         
  11   3   3        438.89        419.51        47.15 o                         
  12   3   3         33.38         29.43        19.14 o                         
  13   3   3        185.91        169.34        32.18 o                         
  14   3   3         30.11         22.21        18.14 o                         
  15   3   3         72.86         72.15        23.70 o                         
  16   3   3         49.77         42.45        22.32 o                         
  17   3   3          4.52         -1.01        23.67 o                         
  18   3   3         72.19         88.09        40.79 o                         
   1   4   3        417.67        419.70        27.83 o                         
   2   4   3         77.17         85.08        16.93 o                         
   3   4   3         85.01         87.00        12.52 o                         
   4   4   3         39.79         51.88        11.95 o                         
   5   4   3        190.47        187.06        23.67 o                         
   6   4   3         10.65         24.42        12.81 o                         
   7   4   3        202.73        200.46        18.85 o                         
   8   4   3         57.41         81.37        15.38 o                         
   9   4   3         57.34         57.52        18.37 o                         
  10   4   3         28.23         36.77        21.72 o                         
  11   4   3        144.99        127.92        23.01 o                         
  12   4   3        106.83         91.27        22.48 o                         
  13   4   3        216.84        228.40        27.65 o                         
  14   4   3        277.48        196.07        27.59 o                         
  15   4   3         64.31         30.71        21.20 o                         
  16   4   3         68.13         55.12        61.37 o                         
  17   4   3        242.32         93.37        42.44 o                         
   0   5   3        224.51        271.02        50.73 o                         
   1   5   3        274.78        336.23        40.71 o                         
   2   5   3        201.70        257.40        23.62 o                         
   3   5   3        155.86        140.60        16.14 o                         
   4   5   3        184.29        197.56        19.06 o                         
   5   5   3         66.89         72.48        14.29 o                         
   6   5   3        290.58        300.21        24.41 o                         
   7   5   3        420.08        462.98        34.15 o                         
   8   5   3        203.94        232.58        21.05 o                         
   9   5   3         56.99         67.01        17.09 o                         
  10   5   3         19.71         40.41        19.84 o                         
  11   5   3        484.41        470.92        47.73 o                         
  12   5   3         12.67         10.98        19.98 o                         
  13   5   3         12.83         29.17        20.40 o                         
  14   5   3         66.83         48.66        20.84 o                         
  15   5   3          1.25         -6.91        20.10 o                         
  16   5   3        212.82        139.50        29.11 o                         
   1   6   3         16.77          6.11        15.60 o                         
   2   6   3        239.23        272.47        25.06 o                         
   3   6   3        170.30        175.45        19.74 o                         
   4   6   3         22.24         35.17        15.55 o                         
   5   6   3         32.37         34.76        15.55 o                         
   6   6   3         22.68         40.06        16.15 o                         
   7   6   3        132.71        108.83        17.81 o                         
   8   6   3         18.04         37.27        17.10 o                         
   9   6   3        674.21        654.93        47.15 o                         
  10   6   3        533.41        628.60        50.32 o                         
  11   6   3         58.11         63.38        21.14 o                         
  12   6   3         47.86         40.44        21.93 o                         
  13   6   3          1.42         11.44        21.54 o                         
  14   6   3         59.86         43.89        19.89 o                         
  15   6   3          0.23        -23.59        23.59 o                         
   0   7   3       2415.13       2489.27       249.74 o                         
   1   7   3         77.28         95.23        19.13 o                         
   2   7   3         14.25          2.08        17.71 o                         
   3   7   3         53.52         59.99        24.03 o                         
   4   7   3         69.78         90.44        19.45 o                         
   5   7   3        257.14        265.76        24.84 o                         
   6   7   3        103.81         91.47        18.42 o                         
   7   7   3         55.90         61.09        18.75 o                         
   8   7   3        166.78        171.75        21.80 o                         
   9   7   3         22.92         35.78        18.68 o                         
  10   7   3         58.25         51.39        19.88 o                         
  11   7   3        158.01        108.87        21.08 o                         
  12   7   3         55.07         28.59        19.45 o                         
  13   7   3         43.08         27.66        25.56 o                         
  14   7   3          1.84        -17.95        18.46 o                         
   1   8   3         60.73         84.45        19.57 o                         
   2   8   3        272.06        280.46        28.77 o                         
   3   8   3        353.68        431.66        36.74 o                         
   4   8   3        303.61        365.99        35.20 o                         
   5   8   3         37.17         31.62        19.95 o                         
   6   8   3         23.49          2.94        22.06 o                         
   7   8   3          3.92        -18.85        18.85 o                         
   8   8   3        156.37        151.29        21.78 o                         
   9   8   3         13.44         -0.18        20.20 o                         
  10   8   3         77.76         49.64        19.68 o                         
  11   8   3          1.29        -24.03        24.03 o                         
  12   8   3         14.93          6.76        18.45 o                         
  13   8   3          2.77          2.08        30.66 o                         
   0   9   3        718.08        777.97        88.19 o                         
   1   9   3        127.32        135.22        22.73 o                         
   2   9   3        285.23        353.05        32.16 o                         
   3   9   3         83.58        113.67        22.38 o                         
   4   9   3        114.94        124.19        21.58 o                         
   5   9   3        116.90        150.41        23.39 o                         
   6   9   3         95.23        121.14        30.18 o                         
   7   9   3        127.83         99.29        22.15 o                         
   8   9   3         38.36         21.36        26.07 o                         
   9   9   3         45.29         43.12        21.82 o                         
  10   9   3         28.00        -10.34        22.58 o                         
  11   9   3         13.45         -0.43        21.37 o                         
   1  10   3         57.63         48.03        21.04 o                         
   2  10   3        105.54        124.48        23.21 o                         
   3  10   3        351.33        371.75        49.42 o                         
   4  10   3        132.41        142.93        25.50 o                         
   5  10   3         58.61         64.33        26.07 o                         
   6  10   3          2.68         -4.00        22.36 o                         
   7  10   3         63.47         80.69        30.16 o                         
   8  10   3         37.60         -2.86        28.74 o                         
   0  11   3         33.11        -31.71        35.26 o                         
   1  11   3         63.04         50.15        24.66 o                         
   2  11   3         25.42         61.83        26.63 o                         
   3  11   3          3.30         -4.83        26.42 o                         
   4  11   3          6.76          3.46        31.04 o                         
   0   0   4       1833.63       1744.90       260.85 o                         
   2   0   4        729.07        626.70        51.76 o                         
   4   0   4        411.08        427.01        42.46 o                         
   6   0   4         27.77         -0.34        16.34 o                         
   8   0   4         43.18         54.44        19.08 o                         
  10   0   4         19.05         10.36        25.74 o                         
  12   0   4         71.22         47.59        23.64 o                         
  14   0   4         20.10         63.57        47.26 o                         
  16   0   4         65.07         53.66        30.63 o                         
   1   1   4        320.44        366.01        19.09 o                         
   2   1   4        467.43        444.52        22.37 o                         
   3   1   4       3919.48       3954.89       184.92 o                         
   4   1   4       1610.88       1548.29        98.10 o                         
   5   1   4         11.89         21.06        13.13 o                         
   6   1   4        294.59        301.09        22.46 o                         
   7   1   4          9.21         11.98        12.58 o                         
   8   1   4         57.09         57.74        14.94 o                         
   9   1   4          1.26         -5.12        14.31 o                         
  10   1   4         25.82         27.20        15.18 o                         
  11   1   4         57.46         55.90        24.93 o                         
  12   1   4         60.01         79.46        20.50 o                         
  13   1   4         13.47         29.62        17.86 o                         
  14   1   4         25.87         16.31        20.47 o                         
  15   1   4         17.66         10.38        21.06 o                         
  16   1   4         19.34         22.29        22.99 o                         
  17   1   4          0.71          0.57        29.79 o                         
   0   2   4       2075.69       1947.62       137.55 o                         
   1   2   4        165.58        190.29        13.20 o                         
   2   2   4        478.83        452.30        25.95 o                         
   3   2   4         71.01         76.24        11.41 o                         
   4   2   4         97.61         94.44        13.08 o                         
   5   2   4        854.03        857.54        56.54 o                         
   6   2   4        990.71        995.70        65.20 o                         
   7   2   4       1196.85       1229.81        88.93 o                         
   8   2   4        134.74        160.03        18.06 o                         
   9   2   4        119.04        111.46        16.99 o                         
  10   2   4         44.00         36.00        18.18 o                         
  11   2   4         62.81         61.39        18.18 o                         
  12   2   4        141.23        154.43        21.25 o                         
  13   2   4         47.01         54.85        18.50 o                         
  14   2   4         43.37         22.04        21.52 o                         
  15   2   4         28.99          1.75        22.75 o                         
  16   2   4         40.88         26.59        37.79 o                         
  17   2   4         74.08         27.82        31.68 o                         
   1   3   4         45.84         43.54        10.24 o                         
   2   3   4        325.44        383.42        22.43 o                         
   3   3   4        202.16        248.91        25.82 o                         
   4   3   4        346.22        369.47        23.27 o                         
   5   3   4         90.16         94.29        14.09 o                         
   6   3   4         37.63         38.38        13.36 o                         
   7   3   4        284.21        332.34        32.84 o                         
   8   3   4        136.66        151.16        19.74 o                         
   9   3   4         14.19         31.16        18.69 o                         
  10   3   4        478.33        522.45        53.73 o                         
  11   3   4        352.08        359.29        39.08 o                         
  12   3   4        230.62        195.36        28.53 o                         
  13   3   4        169.54        164.52        35.57 o                         
  14   3   4         89.92        101.33        23.83 o                         
  15   3   4         12.06        -28.61        28.61 o                         
  16   3   4          8.03         19.66        29.34 o                         
   0   4   4         12.48         21.51        15.97 o                         
   1   4   4        319.35        319.73        20.65 o                         
   2   4   4         95.06         84.76        13.62 o                         
   3   4   4         83.27         96.60        14.67 o                         
   4   4   4         33.27         18.99        12.78 o                         
   5   4   4         34.16         19.55        13.29 o                         
   6   4   4         13.52         12.37        14.02 o                         
   7   4   4         68.40         96.97        16.29 o                         
   8   4   4         19.92         37.61        20.75 o                         
   9   4   4        116.92        149.36        25.12 o                         
  10   4   4         19.23        -16.81        21.06 o                         
  11   4   4        645.09        557.42       117.86 o                         
  12   4   4          6.32         -7.10        20.14 o                         
  13   4   4        218.11        145.73        24.56 o                         
  14   4   4        121.19        106.71        23.52 o                         
  15   4   4        112.99        139.68        41.42 o                         
  16   4   4        112.78        149.11        31.35 o                         
   1   5   4        192.42        216.30        17.56 o                         
   2   5   4         87.28         89.17        13.73 o                         
   3   5   4         24.80         26.93        14.40 o                         
   4   5   4         26.51         -7.72        14.71 o                         
   5   5   4         23.22          5.54        15.54 o                         
   6   5   4          1.03         12.05        15.96 o                         
   7   5   4         96.72        125.66        18.45 o                         
   8   5   4         87.42        138.81        19.87 o                         
   9   5   4         47.41         48.54        22.63 o                         
  10   5   4        371.57        445.78        55.01 o                         
  11   5   4          6.54         10.66        26.51 o                         
  12   5   4        147.26        130.05        23.54 o                         
  13   5   4         65.01         54.05        19.94 o                         
  14   5   4         15.03         26.70        19.09 o                         
  15   5   4         28.37         17.18        18.89 o                         
   0   6   4         15.32         50.25        30.58 o                         
   1   6   4         69.22         70.83        15.80 o                         
   2   6   4         35.90         22.23        15.44 o                         
   3   6   4        210.33        216.03        20.24 o                         
   4   6   4         21.44         18.66        16.80 o                         
   5   6   4         20.76         17.00        16.96 o                         
   6   6   4         57.77         34.93        17.43 o                         
   7   6   4          1.14          7.53        17.19 o                         
   8   6   4        132.25        142.17        25.85 o                         
   9   6   4        158.68        162.12        23.46 o                         
  10   6   4        242.56        211.89        27.23 o                         
  11   6   4         38.12         24.04        20.95 o                         
  12   6   4         17.48         35.72        20.45 o                         
  13   6   4          0.17          5.77        19.23 o                         
  14   6   4         46.07         20.70        18.55 o                         
   1   7   4         34.94         20.53        17.28 o                         
   2   7   4         20.25         50.70        17.76 o                         
   3   7   4         35.76         48.47        17.81 o                         
   4   7   4         94.42         89.80        18.41 o                         
   5   7   4         66.68         75.30        26.78 o                         
   6   7   4       1343.62       1498.18       134.73 o                         
   7   7   4        334.58        287.53        28.86 o                         
   8   7   4         90.08         60.82        27.46 o                         
   9   7   4         29.66         13.60        21.35 o                         
  10   7   4          5.88         -0.43        19.91 o                         
  11   7   4        105.77         95.97        28.89 o                         
  12   7   4         53.99         38.59        23.97 o                         
  13   7   4         41.01         -8.79        19.90 o                         
   0   8   4        236.56        256.75        38.58 o                         
   1   8   4        416.35        371.87        37.96 o                         
   2   8   4        395.04        390.00        53.40 o                         
   3   8   4        272.44        242.79        25.42 o                         
   4   8   4         35.75         44.91        21.00 o                         
   5   8   4         99.82        125.66        23.16 o                         
   6   8   4         11.64         12.92        17.35 o                         
   7   8   4         12.72         38.13        19.63 o                         
   8   8   4          8.82        -17.22        17.22 o                         
   9   8   4        185.77        171.05        23.84 o                         
  10   8   4          4.24         23.56        28.96 o                         
  11   8   4         55.77         53.07        21.07 o                         
   1   9   4        284.70        256.03        26.19 o                         
   2   9   4         12.05         -3.72        18.49 o                         
   3   9   4         61.30         58.64        19.80 o                         
   4   9   4         98.70        103.15        21.42 o                         
   5   9   4         11.74         27.64        18.41 o                         
   6   9   4         70.46         77.42        19.81 o                         
   7   9   4          9.55         17.45        21.91 o                         
   8   9   4          4.19         14.59        19.79 o                         
   9   9   4         11.00         25.11        21.56 o                         
   0  10   4         26.22         17.66        27.56 o                         
   1  10   4          6.26         20.54        18.34 o                         
   2  10   4        156.60        122.23        20.26 o                         
   3  10   4         11.83         26.61        18.47 o                         
   4  10   4         53.88         51.55        19.68 o                         
   5  10   4         62.77         35.13        26.45 o                         
   6  10   4          2.47         -3.99        18.67 o                         
   2   0   5         47.62         59.49        37.42 o                         
   4   0   5        104.11        107.38        24.30 o                         
   6   0   5        860.63        848.61        66.51 o                         
   8   0   5          7.71        -11.85        22.17 o                         
  10   0   5         35.02         40.98        21.79 o                         
  12   0   5        113.16        114.28        28.85 o                         
  14   0   5         26.48         42.58        25.81 o                         
  16   0   5          5.71         23.52        34.65 o                         
   0   1   5         56.87         63.46        19.07 o                         
   1   1   5        207.40        269.88        22.14 o                         
   2   1   5        834.77        827.79        55.27 o                         
   3   1   5         11.41         15.16        12.22 o                         
   4   1   5        982.21        972.31        58.75 o                         
   5   1   5        354.74        427.63        28.17 o                         
   6   1   5        183.38        194.09        17.62 o                         
   7   1   5         18.76         14.20        14.53 o                         
   8   1   5         24.97         18.90        15.13 o                         
   9   1   5         80.56         71.47        25.39 o                         
  10   1   5         75.96         76.46        16.85 o                         
  11   1   5          7.89         27.07        16.14 o                         
  12   1   5         66.66         51.18        16.64 o                         
  13   1   5         25.66         46.95        19.97 o                         
  14   1   5         23.38         35.48        21.59 o                         
  15   1   5        124.74        113.84        36.19 o                         
  16   1   5         15.59        -22.06        39.39 o                         
   1   2   5         26.83         19.38        10.98 o                         
   2   2   5        199.82        196.96        15.39 o                         
   3   2   5        264.29        287.03        18.95 o                         
   4   2   5         94.67        109.99        14.36 o                         
   5   2   5        232.89        221.34        18.79 o                         
   6   2   5        463.14        542.57        34.60 o                         
   7   2   5        771.10        789.95        54.13 o                         
   8   2   5        803.28        870.88        60.12 o                         
   9   2   5        180.18        227.15        23.73 o                         
  10   2   5        415.07        302.77        38.19 o                         
  11   2   5         38.41         43.13        19.09 o                         
  12   2   5         34.62         26.59        35.73 o                         
  13   2   5         43.56         59.98        20.39 o                         
  14   2   5         58.05         53.89        22.81 o                         
  15   2   5         32.16         22.07        24.73 o                         
   0   3   5          4.88         13.11        15.71 o                         
   1   3   5        257.53        272.98        17.73 o                         
   2   3   5        204.28        214.30        15.89 o                         
   3   3   5        149.77        181.25        16.50 o                         
   4   3   5          8.38          4.13        12.80 o                         
   5   3   5        179.19        197.12        16.51 o                         
   6   3   5         10.99          0.85        16.19 o                         
   7   3   5          8.56         17.09        17.95 o                         
   8   3   5        687.57        640.10        92.79 o                         
   9   3   5        380.12        370.25        38.48 o                         
  10   3   5        499.92        477.23        41.11 o                         
  11   3   5         98.52         77.13        21.65 o                         
  12   3   5         50.67         66.45        22.40 o                         
  13   3   5         48.45         62.88        21.36 o                         
  14   3   5          5.09         -4.14        16.97 o                         
  15   3   5        207.62        260.83        30.44 o                         
   1   4   5        123.94        119.52        13.96 o                         
   2   4   5         41.33         41.98        12.95 o                         
   3   4   5         14.86          1.85        12.56 o                         
   4   4   5         14.08          2.11        13.76 o                         
   5   4   5         36.38         32.39        14.20 o                         
   6   4   5         17.70         19.06        16.79 o                         
   7   4   5         55.10         85.16        20.93 o                         
   8   4   5        112.88         99.25        44.52 o                         
   9   4   5        186.16        263.63        39.17 o                         
  10   4   5         63.15         71.57        21.45 o                         
  11   4   5         17.67         31.44        20.49 o                         
  12   4   5         58.71         55.55        20.82 o                         
  13   4   5         85.64        101.08        22.01 o                         
  14   4   5         13.61          9.15        15.69 o                         
   0   5   5         13.79         23.73        19.20 o                         
   1   5   5         35.24         63.16        14.99 o                         
   2   5   5         31.80         24.66        14.36 o                         
   3   5   5         30.88         12.56        14.38 o                         
   4   5   5         10.58          5.82        14.70 o                         
   5   5   5         10.83          5.55        15.23 o                         
   6   5   5         27.42         28.08        16.44 o                         
   7   5   5         44.89         73.41        38.70 o                         
   8   5   5         78.69         66.64        22.22 o                         
   9   5   5         15.30         16.57        21.09 o                         
  10   5   5         33.93         19.65        20.45 o                         
  11   5   5         40.72         42.74        20.19 o                         
  12   5   5         14.31         -1.73        20.11 o                         
  13   5   5         10.38         -4.17        19.06 o                         
   1   6   5          2.78          8.43        16.62 o                         
   2   6   5        118.03        111.03        17.18 o                         
   3   6   5        564.64        564.12        40.17 o                         
   4   6   5         88.93        160.75        41.32 o                         
   5   6   5         75.71         85.61        21.63 o                         
   6   6   5         10.56         18.08        16.16 o                         
   7   6   5        193.71        211.86        29.16 o                         
   8   6   5        110.23        101.67        21.13 o                         
   9   6   5        309.92        374.78        36.50 o                         
  10   6   5        230.92        230.13       112.47 o                         
  11   6   5         13.58         -7.40        16.97 o                         
  12   6   5          3.19          4.66        16.44 o                         
   0   7   5        474.70        484.73        58.04 o                         
   1   7   5          4.59         11.64        17.78 o                         
   2   7   5         15.52         49.25        17.34 o                         
   3   7   5         38.25         30.11        17.64 o                         
   4   7   5        103.75        128.31        18.81 o                         
   5   7   5        297.28        299.77        24.88 o                         
   6   7   5         80.42         70.85        24.13 o                         
   7   7   5         13.31          6.25        18.69 o                         
   8   7   5        129.23        114.38        21.27 o                         
   9   7   5         15.97         32.14        20.35 o                         
  10   7   5         32.83          6.60        24.08 o                         
  11   7   5         72.38         54.51        32.80 o                         
   1   8   5          2.48          3.11        18.70 o                         
   2   8   5         30.06         36.17        17.89 o                         
   3   8   5       1000.51       1146.83       143.33 o                         
   4   8   5        206.07        279.08        25.95 o                         
   5   8   5        128.65        164.75        20.21 o                         
   6   8   5         55.93         41.96        17.09 o                         
   7   8   5         52.26         58.23        20.95 o                         
   8   8   5         44.85         47.37        19.82 o                         
   9   8   5         32.94         36.37        32.24 o                         
   0   9   5         40.83          4.15        24.12 o                         
   1   9   5         55.31         36.19        17.57 o                         
   2   9   5         64.27         77.64        18.46 o                         
   3   9   5         10.27          5.67        16.44 o                         
   4   9   5         66.96         70.44        18.34 o                         
   5   9   5         43.23         11.21        17.88 o                         
   6   9   5         31.14          5.56        20.90 o                         
   0   0   6         78.19        126.49        38.62 o                         
   2   0   6        294.86        321.21        40.08 o                         
   4   0   6        419.18        557.33        91.33 o                         
   6   0   6         88.14        110.47        27.89 o                         
   8   0   6        363.81        452.44       130.58 o                         
  10   0   6         20.00         11.35        29.72 o                         
  12   0   6         21.67         29.49        31.81 o                         
  14   0   6          3.02         22.84        39.58 o                         
   1   1   6         21.59         14.34        18.99 o                         
   2   1   6        192.80        246.18        21.53 o                         
   3   1   6         88.34         96.82        15.78 o                         
   4   1   6        279.51        301.13        23.32 o                         
   5   1   6         18.44         18.92        19.52 o                         
   6   1   6        312.11        315.74        26.25 o                         
   7   1   6        131.11        100.39        76.14 o                         
   8   1   6         30.03         43.83        17.53 o                         
   9   1   6          3.81          0.21        18.60 o                         
  10   1   6          5.30         23.56        18.59 o                         
  11   1   6         22.05         -2.31        19.03 o                         
  12   1   6         30.34         33.74        20.82 o                         
  13   1   6         18.96         40.14        22.00 o                         
   0   2   6       1230.16       1254.00       105.81 o                         
   1   2   6        124.95        152.75        19.63 o                         
   2   2   6         71.50         90.33        15.05 o                         
   3   2   6         10.65          7.81        18.55 o                         
   4   2   6         60.92         53.82        14.89 o                         
   5   2   6        329.80        448.56        30.85 o                         
   6   2   6        723.70        747.42        48.80 o                         
   7   2   6        828.86        884.42        56.28 o                         
   8   2   6        105.51         86.97        16.65 o                         
   9   2   6        102.10        108.00        17.60 o                         
  10   2   6         11.56        -17.10        17.10 o                         
  11   2   6         81.34         43.80        19.58 o                         
  12   2   6         72.07         75.75        18.51 o                         
  13   2   6          0.95         36.09        68.12 o                         
   1   3   6         57.06         59.48        14.47 o                         
   2   3   6        139.53        143.50        16.59 o                         
   3   3   6          8.75         16.82        15.44 o                         
   4   3   6         19.11         28.91        15.88 o                         
   5   3   6         93.19         88.68        21.81 o                         
   6   3   6          1.64          0.43        16.25 o                         
   7   3   6        320.23        316.52        26.48 o                         
   8   3   6          7.21         44.44        17.29 o                         
   9   3   6        157.90        146.83        19.12 o                         
  10   3   6        224.83        239.31        31.99 o                         
  11   3   6        260.33        286.36        26.99 o                         
  12   3   6        126.00        103.72        39.66 o                         
  13   3   6         74.52         48.03        21.15 o                         
   0   4   6         24.79         52.96        19.90 o                         
   1   4   6        191.78        189.58        17.09 o                         
   2   4   6          1.11         -8.32        14.17 o                         
   3   4   6         10.95        -31.59        31.59 o                         
   4   4   6          9.61         -2.50        16.92 o                         
   5   4   6         11.97          3.41        18.47 o                         
   6   4   6          2.75         35.67        16.90 o                         
   7   4   6         28.83         47.63        24.69 o                         
   8   4   6         43.72         59.95        18.13 o                         
   9   4   6         29.60         23.15        18.20 o                         
  10   4   6         28.45         20.43        18.25 o                         
  11   4   6        259.99        244.63        36.35 o                         
  12   4   6         13.90        -10.74        17.37 o                         
   1   5   6         84.25         97.11        16.38 o                         
   2   5   6         24.88         30.77        15.19 o                         
   3   5   6         28.68         20.72        15.06 o                         
   4   5   6         15.49          5.00        16.82 o                         
   5   5   6         62.77         70.96        19.50 o                         
   6   5   6         40.28         41.22        19.22 o                         
   7   5   6        118.19         85.22        19.73 o                         
   8   5   6         29.07         40.30        18.17 o                         
   9   5   6         95.41         74.61        18.37 o                         
  10   5   6        114.89        113.02        19.21 o                         
  11   5   6          2.06          4.55        26.68 o                         
   0   6   6         16.04         38.85        23.50 o                         
   1   6   6         37.66          0.70        16.42 o                         
   2   6   6         22.80         34.30        16.44 o                         
   3   6   6         13.63          9.98        16.18 o                         
   4   6   6          1.86        -16.59        16.59 o                         
   5   6   6          0.60         -9.93        18.48 o                         
   6   6   6         35.52         35.57        19.25 o                         
   7   6   6          7.30          7.03        19.03 o                         
   8   6   6         18.18         38.93        18.90 o                         
   9   6   6         18.59         31.54        18.92 o                         
  10   6   6          1.80         13.60        18.16 o                         
   1   7   6         15.84         45.07        22.70 o                         
   2   7   6        179.06        164.35        28.96 o                         
   3   7   6         27.78         25.27        16.15 o                         
   4   7   6        131.08        100.43        17.88 o                         
   5   7   6         59.17         45.42        19.32 o                         
   6   7   6       1310.21       1628.89       135.66 o                         
   7   7   6        261.91        254.63        30.72 o                         
   8   7   6         49.46         52.22        22.32 o                         
   0   8   6         10.91         28.09        24.78 o                         
   1   8   6         91.26        111.68        19.51 o                         
   2   8   6        212.50        215.23        40.11 o                         
   3   8   6          0.12        -16.26        16.26 o                         
   4   8   6         28.75         15.51        20.15 o                         
   5   8   6         29.15         -0.90        34.80 o                         
   2   0   7        276.06        336.34        41.29 o                         
   4   0   7        156.42        149.68        27.91 o                         
   6   0   7         29.24          6.70        24.47 o                         
   8   0   7         10.29        -26.35        26.35 o                         
  10   0   7         60.45         66.90        79.00 o                         
   0   1   7         40.61         29.23        22.86 o                         
   1   1   7         80.76         80.20        17.12 o                         
   2   1   7        352.29        282.81        37.44 o                         
   3   1   7         14.82         -8.70        17.13 o                         
   4   1   7        261.66        301.12        35.10 o                         
   5   1   7        412.63        316.29        29.71 o                         
   6   1   7        147.67        143.29        31.05 o                         
   7   1   7         17.86          5.15        18.19 o                         
   8   1   7          6.66         28.74        19.55 o                         
   9   1   7         61.24         41.25        21.82 o                         
  10   1   7         61.91         91.01        31.06 o                         
  11   1   7          1.67         13.67        48.33 o                         
   1   2   7         81.73         69.62        16.81 o                         
   2   2   7         44.70         53.44        16.74 o                         
   3   2   7         90.89         91.30        17.68 o                         
   4   2   7        126.79        126.87        19.05 o                         
   5   2   7         16.44         31.00        17.73 o                         
   6   2   7         57.19         41.03        18.52 o                         
   7   2   7        190.85        118.72        20.74 o                         
   8   2   7        208.11        278.88        41.08 o                         
   9   2   7        131.90         85.89        31.98 o                         
  10   2   7        269.96        327.23       143.31 o                         
   0   3   7         35.81         68.34        21.79 o                         
   1   3   7         54.85         63.42        16.15 o                         
   2   3   7        122.31        114.04        25.50 o                         
   3   3   7         60.94         73.26        15.81 o                         
   4   3   7         28.33          8.46        15.68 o                         
   5   3   7         20.36         20.47        16.33 o                         
   6   3   7         13.85          1.12        17.32 o                         
   7   3   7         49.23         49.64        22.28 o                         
   8   3   7        191.70        185.62        26.46 o                         
   9   3   7        192.87        116.81        21.61 o                         
  10   3   7        177.08        129.28        25.59 o                         
   1   4   7         27.07         15.33        15.67 o                         
   2   4   7         19.03        -12.40        15.97 o                         
   3   4   7         11.72         11.86        19.93 o                         
   4   4   7         35.58        -10.64        16.53 o                         
   5   4   7         40.19         54.60        17.01 o                         
   6   4   7          5.98         33.48        16.42 o                         
   7   4   7         59.51         71.30        18.90 o                         
   8   4   7         27.53         48.98        17.55 o                         
   9   4   7         68.81         22.88        33.73 o                         
   0   5   7         22.53         -8.28        34.37 o                         
   1   5   7          0.43        -19.07        27.10 o                         
   2   5   7          9.96         11.49        17.59 o                         
   3   5   7         17.56         33.51        25.67 o                         
   4   5   7          4.89          9.17        18.01 o                         
   5   5   7         18.74        -11.49        19.53 o                         
   6   5   7         10.07         26.08        21.45 o                         
   7   5   7          9.44        -13.09        27.73 o                         
   1   6   7          8.23        -15.94        19.44 o                         
   2   6   7         38.82         51.47        23.10 o                         
   3   6   7        262.48        168.05        34.75 o                         
   4   6   7         82.03         77.50        30.83 o                         
   5   6   7         54.53         31.22        21.24 o                         
   0   0   8        319.38        385.56        63.81 o                         
   2   0   8        163.55        182.28        29.08 o                         
   4   0   8        129.37        115.44        24.99 o                         
   6   0   8         39.50         63.63        32.50 o                         
   1   1   8         32.35         11.85        14.59 o                         
   2   1   8         39.04         14.30        14.53 o                         
   3   1   8        106.70        126.94        18.42 o                         
   4   1   8         61.98         72.52        18.56 o                         
   5   1   8        137.22        107.62        18.13 o                         
   6   1   8        113.73         81.86        30.99 o                         
   0   2   8        144.71        168.63        67.23 o                         
   1   2   8         83.25         76.16        16.72 o                         
   2   2   8         10.45         22.01        26.92 o                         
   3   2   8          8.68          4.68        18.41 o                         
   4   2   8          1.32          8.85        17.57 o                         
   5   2   8        122.23         95.20        48.92 o                         
   1   3   8         11.36        -11.63        29.87 o                         
   2   3   8          5.81         22.61        28.58 o                         
   3   3   8         57.03         66.49        34.98 o                         
   4   3   8         64.40        122.90        24.40 o                         
                                                                                
