# Supplementary material for: Towards an understanding of the propensity for crystalline hydrate formation by molecular compounds
Source: IUCrJ. 2016 Oct 18;3(Pt 6):430–9. doi: 10.1107/S2052252516015633 (PMC5094445; doi:10.1107/S2052252516015633)
Supplement: Supplementary file 5 [file m-03-00430-6.2H2Osup5.fcf]

# 
# h,k,l, Fc-squared, Fo-squared, sigma(Fo-squared) and status flag 
# 
data_6.2H2O 
_shelx_title ' ABXXI' 
_shelx_refln_list_code          4 
_shelx_F_calc_maximum      117.88 
_exptl_crystal_F_000       332.00 
_reflns_d_resolution_high  0.7628 
 
loop_ 
 _symmetry_equiv_pos_as_xyz 
 'x, y, z' 
 '-x, y+1/2, -z+1/2' 
 '-x, -y, -z' 
 'x, -y-1/2, z-1/2' 
 
_cell_length_a    14.9570 
_cell_length_b     4.8702 
_cell_length_c    11.1990 
_cell_angle_alpha  90.000 
_cell_angle_beta  103.719 
_cell_angle_gamma  90.000 
 
_shelx_F_squared_multiplier     1.000 
 
loop_ 
 _refln_index_h 
 _refln_index_k 
 _refln_index_l 
 _refln_F_squared_calc 
 _refln_F_squared_meas 
 _refln_F_squared_sigma 
 _refln_observed_status 
   3   0   0     1281.66     1140.36     20.96 o 
   4   0   0      412.03      408.89      7.41 o 
   5   0   0      215.48      202.79      6.24 o 
   6   0   0      250.37      254.09      7.62 o 
   7   0   0      666.82      626.70     11.37 o 
   8   0   0      117.62      121.29      8.02 o 
   9   0   0        0.01       -3.62      5.67 o 
  10   0   0       83.74      105.68      8.28 o 
  11   0   0       47.64       31.53      9.24 o 
  12   0   0       28.05       23.78     11.21 o 
  13   0   0      517.28      472.92     21.50 o 
  14   0   0       62.08       61.77     13.50 o 
  15   0   0        0.90       -4.82     14.86 o 
  16   0   0      702.38      658.38     29.56 o 
  17   0   0     1055.19     1043.50     58.15 o 
  18   0   0       34.46       72.13     30.20 o 
   1   1   0        1.54       -1.40      1.89 o 
   2   1   0        3.03       -1.22      2.60 o 
   3   1   0     4899.15     4849.71     44.95 o 
   4   1   0     2482.90     2353.25     22.00 o 
   5   1   0      729.09      695.38      8.57 o 
   6   1   0      247.85      261.10      5.22 o 
   7   1   0      132.44      131.14      4.70 o 
   8   1   0       79.15       89.22      4.74 o 
   9   1   0       12.11       14.82      4.47 o 
  10   1   0      340.04      343.42      9.91 o 
  11   1   0       13.09       26.84      6.20 o 
  12   1   0       72.84       85.46      6.96 o 
  13   1   0     1161.32     1166.61     25.76 o 
  14   1   0      116.17      105.10     10.87 o 
  15   1   0       51.22       60.97     18.10 o 
  16   1   0        0.00       12.13     17.85 o 
  17   1   0       10.22       27.55     20.67 o 
  18   1   0        4.73        6.27     21.34 o 
   0   2   0       11.67        9.42      4.38 o 
   1   2   0       15.22       18.33      3.20 o 
   2   2   0      178.74      173.65      4.98 o 
   3   2   0      382.59      389.09      5.54 o 
   4   2   0       22.99       15.75      3.73 o 
   5   2   0        1.21        4.40      3.77 o 
   6   2   0      323.17      320.88      9.03 o 
   7   2   0      279.00      266.32      9.24 o 
   8   2   0        7.78        9.66      5.31 o 
   9   2   0        5.19       13.86      3.67 o 
  10   2   0      262.04      260.12      9.16 o 
  11   2   0       33.92       30.26      5.59 o 
  12   2   0       30.71       32.78     11.54 o 
  13   2   0        1.44       40.40     22.48 o 
  14   2   0        5.48       12.22     14.72 o 
  15   2   0        5.06       38.78     31.13 o 
  16   2   0        2.06        9.93     20.85 o 
  17   2   0        1.33      -13.17     24.26 o 
  18   2   0        5.24       47.01     51.66 o 
   1   3   0        1.43       -4.08      4.08 o 
   2   3   0       26.05       27.03      4.77 o 
   3   3   0        4.01        9.42      4.55 o 
   4   3   0      312.15      312.56      7.95 o 
   5   3   0       29.46       32.68      6.43 o 
   6   3   0       13.92       15.84      6.62 o 
   7   3   0      782.10      710.57     14.99 o 
   8   3   0      159.62      154.99     10.10 o 
   9   3   0        0.00       -8.63     11.29 o 
  10   3   0       13.07       22.15     18.07 o 
  11   3   0        1.55       22.62     14.50 o 
  12   3   0        0.53       -0.60     18.40 o 
  13   3   0      320.70      296.80     20.84 o 
  14   3   0        0.09       15.03     16.17 o 
  15   3   0        2.45       39.69     18.35 o 
  16   3   0        2.14      -16.80     22.16 o 
   0   4   0     1271.62     1329.73     32.58 o 
   1   4   0        2.25       12.40      6.66 o 
   2   4   0       14.42        7.97      8.71 o 
   3   4   0       17.51       23.83      7.63 o 
   4   4   0       17.64        6.93      6.42 o 
   5   4   0       86.62       97.16     10.70 o 
   6   4   0       76.44       95.18     13.03 o 
   7   4   0       28.10       23.35     25.35 o 
   8   4   0        1.01       16.84     14.24 o 
   9   4   0       22.77       39.56     14.48 o 
  10   4   0       82.02       76.12     16.12 o 
  11   4   0        1.04       -8.22     15.92 o 
  12   4   0       44.82       61.64     21.49 o 
  13   4   0      122.16      152.45     21.98 o 
  14   4   0       12.73       14.02     24.46 o 
   1   5   0        3.25       12.65     12.13 o 
   2   5   0       47.09       45.69     11.11 o 
   3   5   0        0.29      -10.06     10.50 o 
   4   5   0       49.07       74.17     11.99 o 
   5   5   0        9.60       16.05     17.39 o 
   6   5   0        8.62       28.81     16.48 o 
   7   5   0        1.43       12.14     19.76 o 
   8   5   0        0.12       20.21     17.37 o 
   9   5   0        2.40       17.73     25.76 o 
  10   5   0       14.57       25.53     23.28 o 
  11   5   0        8.54       14.75     25.93 o 
   0   6   0      753.58      646.88     43.09 o 
   1   6   0       10.65       81.77     22.41 o 
   2   6   0        0.11       32.89     24.06 o 
   3   6   0        7.85       25.97     22.29 o 
   4   6   0       56.92      108.41     21.02 o 
   5   6   0        0.26       52.25     24.88 o 
   6   6   0       20.46       69.81     31.06 o 
 -18   1   1        0.93       -5.44     21.74 o 
 -17   1   1       18.31       13.32     16.99 o 
 -16   1   1      241.82      252.98     17.90 o 
 -15   1   1       29.61       41.86     11.75 o 
 -14   1   1        1.46       14.40     10.20 o 
 -13   1   1      678.62      673.36     17.10 o 
 -12   1   1        1.34       -0.40      6.27 o 
 -11   1   1       18.40       16.22      4.94 o 
 -10   1   1      126.91      140.95      6.55 o 
  -9   1   1       39.96       44.98      4.40 o 
  -8   1   1       64.24       68.84      4.57 o 
  -7   1   1       31.34       29.70      4.02 o 
  -6   1   1      333.72      336.05      5.48 o 
  -5   1   1      103.46       98.84      4.40 o 
  -4   1   1      112.33      101.86      4.00 o 
  -3   1   1    13896.33    15078.46    142.17 o 
  -2   1   1      552.53      503.53      6.09 o 
  -1   1   1      431.92      393.17      5.27 o 
   0   1   1     1701.84     1530.05     13.43 o 
   1   1   1      270.11      236.61      5.97 o 
   2   1   1       83.04       83.54      2.87 o 
   3   1   1      792.82      791.23      8.81 o 
   4   1   1      558.07      589.62      7.68 o 
   5   1   1       26.47       25.81      3.04 o 
   6   1   1       10.89       10.14      3.22 o 
   7   1   1     1266.03     1217.34     13.64 o 
   8   1   1       84.39       80.99      5.16 o 
   9   1   1       31.98       19.12      5.02 o 
  10   1   1       52.02       48.06      6.00 o 
  11   1   1        5.55       11.85      6.77 o 
  12   1   1       20.35       32.85      6.70 o 
  13   1   1       66.52       89.39      9.79 o 
  14   1   1      465.77      473.89     17.23 o 
  15   1   1        1.94       28.04     11.81 o 
  16   1   1        0.03       20.66     17.75 o 
  17   1   1       14.27       80.48     19.43 o 
  18   1   1        1.26       48.98     37.26 o 
 -18   2   1        4.91      -23.75     27.81 o 
 -17   2   1       29.10       70.50     19.86 o 
 -16   2   1       95.58      146.68     24.35 o 
 -15   2   1       42.87       44.35     15.69 o 
 -14   2   1        0.00       -1.03     14.14 o 
 -13   2   1       92.71      110.45     14.22 o 
 -12   2   1        3.14       14.94     14.24 o 
 -11   2   1      114.70      104.56      7.88 o 
 -10   2   1      634.57      587.84     12.98 o 
  -9   2   1       43.40       35.14      5.08 o 
  -8   2   1       24.70       33.60      4.78 o 
  -7   2   1      484.39      473.02      9.04 o 
  -6   2   1     4017.55     4021.89     99.01 o 
  -5   2   1       22.48       22.52      2.68 o 
  -4   2   1       91.34       97.16      4.07 o 
  -3   2   1     2036.09     2209.03     21.53 o 
  -2   2   1      232.43      251.29      5.05 o 
  -1   2   1      461.29      451.13      6.85 o 
   0   2   1      705.97      701.58      8.61 o 
   1   2   1      857.83      840.57     10.17 o 
   2   2   1      567.50      544.17      6.98 o 
   3   2   1      201.47      200.02      4.32 o 
   4   2   1      127.34      132.78      5.79 o 
   5   2   1      144.45      139.58      6.82 o 
   6   2   1        0.34        4.41      4.47 o 
   7   2   1       26.75       36.58      5.33 o 
   8   2   1        9.47        8.92      5.95 o 
   9   2   1        7.63        6.59      4.14 o 
  10   2   1     2040.85     1912.64     26.60 o 
  11   2   1      708.17      704.44     12.87 o 
  12   2   1      168.09      168.72     13.35 o 
  13   2   1      130.53      147.78     16.26 o 
  14   2   1       23.95       19.20     15.55 o 
  15   2   1        1.81       -2.55     16.22 o 
  16   2   1        2.07       -6.83     20.75 o 
  17   2   1        6.43       53.52     22.70 o 
 -16   3   1      240.04      299.12     31.70 o 
 -15   3   1        2.34       15.85     18.70 o 
 -14   3   1        2.08       38.31     23.25 o 
 -13   3   1       77.21       64.40     23.00 o 
 -12   3   1       13.50        9.00     14.42 o 
 -11   3   1        8.85       20.68     12.43 o 
 -10   3   1       44.19       74.68     21.53 o 
  -9   3   1       65.28       73.09     12.69 o 
  -8   3   1       20.56       -0.18      9.71 o 
  -7   3   1       60.68       53.40      7.14 o 
  -6   3   1      106.10      117.46      7.99 o 
  -5   3   1        1.77       -0.24      4.24 o 
  -4   3   1        0.28        1.52      4.91 o 
  -3   3   1      583.18      591.76     11.09 o 
  -2   3   1        8.62        9.14      4.43 o 
  -1   3   1      105.26      119.65      5.50 o 
   0   3   1      991.77     1027.36     12.23 o 
   1   3   1      264.36      279.51      6.97 o 
   2   3   1       95.01       98.44      5.46 o 
   3   3   1       52.70       58.68      4.91 o 
   4   3   1        0.23        6.73      4.29 o 
   5   3   1        8.62        4.20      7.04 o 
   6   3   1       38.50       32.96      7.47 o 
   7   3   1      261.12      251.33     11.44 o 
   8   3   1       73.62       67.91      9.04 o 
   9   3   1        1.45       -9.71     10.31 o 
  10   3   1       43.10       31.99     14.78 o 
  11   3   1       12.70       29.63     14.38 o 
  12   3   1       43.95       38.80     17.35 o 
  13   3   1       23.21       38.91     27.86 o 
  14   3   1       54.33       70.23     20.77 o 
  15   3   1        0.30      -19.19     19.19 o 
  16   3   1        5.13       22.12     30.24 o 
 -15   4   1       12.34      -54.12     54.12 o 
 -14   4   1        0.03      -12.67     27.12 o 
 -13   4   1      161.22      221.08     23.31 o 
 -12   4   1       13.68       15.05     17.55 o 
 -11   4   1       27.14       36.03     16.41 o 
 -10   4   1        0.02       27.75     25.94 o 
  -9   4   1        8.86       16.33     14.26 o 
  -8   4   1        0.03       20.67     25.15 o 
  -7   4   1      150.33      140.95     13.29 o 
  -6   4   1       61.72       86.69     18.23 o 
  -5   4   1        1.29        7.43      6.54 o 
  -4   4   1        7.40        7.91      6.91 o 
  -3   4   1      314.01      284.81     10.17 o 
  -2   4   1        0.20       -6.21      6.51 o 
  -1   4   1        1.62        7.62      6.89 o 
   0   4   1       48.45       51.22      7.45 o 
   1   4   1       48.78       55.07      7.05 o 
   2   4   1       29.15       29.45      6.13 o 
   3   4   1       13.85       17.86      6.24 o 
   4   4   1      615.11      564.41     14.48 o 
   5   4   1       10.74       18.63      9.78 o 
   6   4   1       13.99        3.54     14.97 o 
   7   4   1       71.20       81.39     12.83 o 
   8   4   1        3.22       24.02     17.36 o 
   9   4   1        0.99       55.50     19.09 o 
  10   4   1      264.74      264.65     21.44 o 
  11   4   1       13.82       15.44     18.88 o 
  12   4   1        2.54       13.03     17.94 o 
  13   4   1       31.12       33.16     28.21 o 
  14   4   1      110.15       80.04     39.19 o 
 -12   5   1       11.74      -50.84     52.21 o 
 -11   5   1        0.17        1.12     28.02 o 
 -10   5   1        4.85      -16.53     19.83 o 
  -9   5   1      122.51      126.29     20.15 o 
  -8   5   1      104.98       95.61     31.10 o 
  -7   5   1      127.88      133.83     22.71 o 
  -6   5   1       46.25       31.99     26.58 o 
  -5   5   1       11.25       17.52     14.37 o 
  -4   5   1       12.85       23.97     14.10 o 
  -3   5   1      820.33      789.26     21.87 o 
  -2   5   1        9.15       24.17     12.80 o 
  -1   5   1        0.75       -5.84     11.78 o 
   0   5   1       27.04       33.41     12.17 o 
   1   5   1       12.63       11.60     14.05 o 
   2   5   1        4.23        5.90     11.05 o 
   3   5   1        0.03       -4.78     11.19 o 
   4   5   1       48.46       51.45     13.59 o 
   5   5   1        5.77       21.23     12.89 o 
   6   5   1        7.61        8.17     16.78 o 
   7   5   1        4.75       43.73     17.17 o 
   8   5   1       19.17       67.71     23.20 o 
   9   5   1       39.07       47.24     25.96 o 
  10   5   1      327.99      298.87     26.52 o 
  11   5   1       20.95       32.69     55.83 o 
  -6   6   1        3.55       53.65     30.72 o 
  -5   6   1       24.48       42.91     27.51 o 
  -4   6   1        0.11       41.07     22.93 o 
  -3   6   1       41.97       52.50     24.81 o 
  -2   6   1        3.71       19.73     29.10 o 
  -1   6   1       77.36      123.76     21.37 o 
   0   6   1       10.45       41.47     30.79 o 
   1   6   1       14.85       39.15     19.69 o 
   2   6   1        6.72       40.03     22.56 o 
   3   6   1       25.07       96.66     37.93 o 
   4   6   1      114.76       96.34     22.85 o 
   5   6   1       95.66      152.97     31.33 o 
   6   6   1        7.30       86.92     55.49 o 
 -19   0   2      145.00       39.11     36.64 o 
 -18   0   2       60.79       77.89     31.44 o 
 -17   0   2       25.63       79.31     50.78 o 
 -16   0   2     2230.57     2213.26     51.71 o 
 -15   0   2       89.49      108.22     16.21 o 
 -14   0   2       13.33       13.68     14.21 o 
 -13   0   2        5.15       12.09     12.22 o 
 -12   0   2        1.90       -1.86     12.74 o 
 -11   0   2       44.04       37.98      7.92 o 
 -10   0   2        6.04       18.66      6.38 o 
  -9   0   2     1475.47     1576.37     26.07 o 
  -8   0   2       87.31      101.28      6.79 o 
  -7   0   2       19.59       23.56      4.95 o 
  -6   0   2       26.42       24.33      4.79 o 
  -5   0   2      400.80      367.32      8.20 o 
  -4   0   2     1111.75      996.72     14.78 o 
  -3   0   2     2792.48     2555.56     46.10 o 
  -2   0   2      188.53      179.21      6.04 o 
  -1   0   2      303.16      285.86      5.98 o 
   0   0   2     1642.25     1704.42     33.39 o 
   1   0   2    12209.73    12889.64    156.48 o 
   2   0   2      781.42      707.25     11.04 o 
   3   0   2       86.00       82.46      5.78 o 
   4   0   2     7473.85     7211.31     89.59 o 
   5   0   2        2.24        4.46      4.69 o 
   6   0   2        3.49       13.03      5.32 o 
   7   0   2      334.23      393.19      9.46 o 
   8   0   2      614.19      628.81     16.44 o 
   9   0   2      317.40      329.84     12.78 o 
  10   0   2      179.49      175.80     15.00 o 
  11   0   2        5.75       -8.60      8.60 o 
  12   0   2       28.91        9.44     12.86 o 
  13   0   2        6.50       12.99     12.90 o 
  14   0   2        7.43      -14.47     14.47 o 
  15   0   2        0.83        8.95     16.46 o 
  16   0   2       79.89      124.41     21.05 o 
  17   0   2        8.87       -2.17     29.25 o 
  18   0   2       34.07       43.33     45.10 o 
 -19   1   2      228.96      269.70     44.59 o 
 -18   1   2       16.25        1.88     21.49 o 
 -17   1   2        1.07      -16.73     16.73 o 
 -16   1   2        2.41        1.78     14.36 o 
 -15   1   2        8.62       15.41     10.41 o 
 -14   1   2       25.42       27.69     11.26 o 
 -13   1   2      282.91      277.82     12.72 o 
 -12   1   2      265.63      260.24      9.25 o 
 -11   1   2       73.59       75.82      5.87 o 
 -10   1   2       13.51       14.89      4.52 o 
  -9   1   2      448.09      449.48     10.12 o 
  -8   1   2       28.12       28.01      3.82 o 
  -7   1   2        7.78        7.43      2.68 o 
  -6   1   2     2299.01     2312.65     24.68 o 
  -5   1   2      449.27      470.68      7.99 o 
  -4   1   2     1636.66     1578.11     15.43 o 
  -3   1   2     8157.33     8292.58     76.35 o 
  -2   1   2     1247.68     1224.87     12.21 o 
  -1   1   2       47.47       55.20      2.97 o 
   0   1   2        9.43       13.64      2.37 o 
   1   1   2        3.77        4.86      2.64 o 
   2   1   2       30.22       25.19      3.04 o 
   3   1   2        3.84        4.47      3.04 o 
   4   1   2      386.99      393.74      6.75 o 
   5   1   2       85.95       99.84      4.17 o 
   6   1   2      161.62      162.85      4.97 o 
   7   1   2      106.75       99.80      4.87 o 
   8   1   2      362.88      386.83      8.85 o 
   9   1   2      111.90      122.82      7.01 o 
  10   1   2      180.32      183.27      8.09 o 
  11   1   2      179.45      191.41      9.61 o 
  12   1   2        0.95        0.36      8.07 o 
  13   1   2       19.45       41.31      9.34 o 
  14   1   2      371.78      390.26     18.65 o 
  15   1   2        0.44       31.32     13.55 o 
  16   1   2        0.22      -21.30     21.30 o 
  17   1   2        8.52       14.21     19.71 o 
  18   1   2       10.97       29.24     34.33 o 
 -18   2   2        2.58       13.25     32.43 o 
 -17   2   2        0.21       43.29     27.42 o 
 -16   2   2        0.59       22.30     16.64 o 
 -15   2   2        2.01       -3.19     14.41 o 
 -14   2   2        2.74       -1.01     16.37 o 
 -13   2   2       93.84       97.29     14.47 o 
 -12   2   2        7.37        7.86      9.74 o 
 -11   2   2        9.34       10.53      6.47 o 
 -10   2   2       41.95       40.84      7.10 o 
  -9   2   2      174.10      168.57      8.17 o 
  -8   2   2        8.58        7.93      5.75 o 
  -7   2   2       15.24       23.40      4.76 o 
  -6   2   2      962.00      903.32     15.21 o 
  -5   2   2      284.51      266.24      5.13 o 
  -4   2   2       64.53       71.70      4.10 o 
  -3   2   2        1.18        3.55      3.32 o 
  -2   2   2      267.64      287.29      5.95 o 
  -1   2   2      150.57      151.27      5.05 o 
   0   2   2      125.24      133.40      4.36 o 
   1   2   2       22.20       28.08      3.64 o 
   2   2   2        1.58        1.91      3.41 o 
   3   2   2        1.84        6.48      3.07 o 
   4   2   2     1082.81     1064.72     12.50 o 
   5   2   2       59.47       55.28      3.33 o 
   6   2   2       11.72       13.40      2.86 o 
   7   2   2      214.56      192.63      7.08 o 
   8   2   2       91.25       99.88      5.48 o 
   9   2   2       67.46       72.14      6.42 o 
  10   2   2       18.71       22.90      7.66 o 
  11   2   2      263.40      262.73     12.42 o 
  12   2   2        2.75       11.56     12.68 o 
  13   2   2        8.59       27.48     16.38 o 
  14   2   2       26.65       21.05     15.10 o 
  15   2   2       13.94       24.51     19.89 o 
  16   2   2       11.48       13.77     19.08 o 
  17   2   2       80.39       99.69     40.01 o 
 -17   3   2        1.07       68.74     56.99 o 
 -16   3   2        5.21       35.53     21.17 o 
 -15   3   2        0.68       24.89     17.36 o 
 -14   3   2        0.78       -9.43     15.44 o 
 -13   3   2        3.76       12.65     14.13 o 
 -12   3   2       14.45        3.38     14.13 o 
 -11   3   2        0.20       -0.24     13.02 o 
 -10   3   2      175.24      159.61     20.49 o 
  -9   3   2     2058.41     1876.37     39.38 o 
  -8   3   2        3.26       -1.00      9.92 o 
  -7   3   2       51.43       55.43      8.26 o 
  -6   3   2       15.19       14.42      4.13 o 
  -5   3   2      115.24      114.51      5.88 o 
  -4   3   2       79.85       91.91      5.45 o 
  -3   3   2      617.88      630.27     10.89 o 
  -2   3   2       34.31       37.72      4.87 o 
  -1   3   2      171.89      157.91      6.12 o 
   0   3   2       47.68       55.35      4.48 o 
   1   3   2       27.90       26.44      4.24 o 
   2   3   2        7.90        8.39      4.23 o 
   3   3   2        0.05       -2.78      4.95 o 
   4   3   2      570.75      541.80     11.56 o 
   5   3   2        6.52        8.83      6.54 o 
   6   3   2        0.08        9.13      7.44 o 
   7   3   2     1603.80     1508.39     25.83 o 
   8   3   2     1194.12     1145.69     22.35 o 
   9   3   2      277.00      279.63     19.75 o 
  10   3   2       45.54       53.71     12.32 o 
  11   3   2       16.65       24.52     15.18 o 
  12   3   2       29.95       50.90     35.75 o 
  13   3   2       12.83       -9.67     15.93 o 
  14   3   2        0.66       -3.49     17.73 o 
  15   3   2        3.13       31.02     28.80 o 
 -15   4   2       10.19       21.85     50.71 o 
 -14   4   2        2.59       59.48     27.25 o 
 -13   4   2       26.63       -4.44     18.59 o 
 -12   4   2        9.55      -17.83     17.83 o 
 -11   4   2      105.80      113.78     32.11 o 
 -10   4   2        7.04       14.16     14.75 o 
  -9   4   2        1.89       29.85     14.52 o 
  -8   4   2        2.88      -13.00     13.00 o 
  -7   4   2        8.78       10.55     17.24 o 
  -6   4   2      317.08      287.77     12.38 o 
  -5   4   2        9.07       10.93      8.27 o 
  -4   4   2      119.98      113.09      8.50 o 
  -3   4   2      118.31      116.57      8.30 o 
  -2   4   2        4.70       11.78      7.09 o 
  -1   4   2       26.85       27.00      7.71 o 
   0   4   2        6.09       -1.59      6.81 o 
   1   4   2       14.66       19.67      6.53 o 
   2   4   2        0.27        8.67      6.85 o 
   3   4   2       18.87       13.02      7.10 o 
   4   4   2      769.54      698.00     15.99 o 
   5   4   2       35.62       33.51     11.18 o 
   6   4   2        0.01       13.35     13.35 o 
   7   4   2       16.56       25.83     11.82 o 
   8   4   2        6.40       21.53     21.46 o 
   9   4   2       10.61       12.65     24.05 o 
  10   4   2       39.88       50.56     16.06 o 
  11   4   2       81.21       80.09     25.55 o 
  12   4   2        0.62       -2.58     23.01 o 
  13   4   2       27.19       41.12     24.82 o 
 -11   5   2       13.34        2.11     25.95 o 
 -10   5   2        7.26      -14.57     21.84 o 
  -9   5   2        3.44      -17.72     17.72 o 
  -8   5   2        0.06       19.87     18.27 o 
  -7   5   2       16.48       12.39     30.12 o 
  -6   5   2       18.06       48.05     17.81 o 
  -5   5   2       28.39       56.63     18.11 o 
  -4   5   2       20.22       34.15     11.74 o 
  -3   5   2       71.32       67.14     11.96 o 
  -2   5   2        3.97        5.46      9.96 o 
  -1   5   2        1.47        9.27     14.21 o 
   0   5   2       15.93       37.01     11.81 o 
   1   5   2       13.84       21.74     11.08 o 
   2   5   2      121.10      111.71     13.02 o 
   3   5   2        0.15        1.60     12.11 o 
   4   5   2       38.29       54.32     12.85 o 
   5   5   2        3.80        6.33     14.57 o 
   6   5   2        4.36       36.56     18.65 o 
   7   5   2        0.16        7.72     31.82 o 
   8   5   2        3.32      -19.91     19.91 o 
   9   5   2        1.06       46.94     21.44 o 
  10   5   2        0.30       28.83     25.96 o 
  -6   6   2       76.59      165.82     41.21 o 
  -5   6   2       43.31       75.14     22.87 o 
  -4   6   2        8.70       37.56     22.84 o 
  -3   6   2       41.84       65.05     28.12 o 
  -2   6   2       21.71       60.98     23.26 o 
  -1   6   2        0.53       12.65     20.26 o 
   0   6   2        4.21       44.86     20.07 o 
   1   6   2      129.36      142.83     19.98 o 
   2   6   2        2.55        7.57     21.67 o 
   3   6   2       39.57       44.77     23.98 o 
   4   6   2      360.78      313.48     27.81 o 
   5   6   2       38.52       46.36     36.04 o 
 -19   1   3      376.28      369.44     54.32 o 
 -18   1   3       48.28       85.54     21.57 o 
 -17   1   3       28.64       26.46     17.73 o 
 -16   1   3        5.80       23.88     17.83 o 
 -15   1   3       14.23        6.28     11.73 o 
 -14   1   3       33.80       20.46      9.46 o 
 -13   1   3        0.03        1.13      8.12 o 
 -12   1   3       26.23       32.42      6.20 o 
 -11   1   3        2.25        4.65      4.92 o 
 -10   1   3        4.74        0.82      4.12 o 
  -9   1   3      811.11      768.45     12.99 o 
  -8   1   3       38.97       46.47      4.06 o 
  -7   1   3      144.87      142.03      4.69 o 
  -6   1   3       28.26       22.50      3.66 o 
  -5   1   3      286.15      321.18      5.64 o 
  -4   1   3       38.19       46.71      3.50 o 
  -3   1   3       27.01       47.76      3.16 o 
  -2   1   3     2482.70     2509.96     22.50 o 
  -1   1   3      101.76       96.78      3.42 o 
   0   1   3       13.42       25.54      2.80 o 
   1   1   3     5402.88     5258.66     46.77 o 
   2   1   3      157.00      182.76      4.42 o 
   3   1   3      137.76      141.75      4.97 o 
   4   1   3      230.72      251.94      5.69 o 
   5   1   3       86.61      106.22      4.85 o 
   6   1   3       12.38       21.35      4.06 o 
   7   1   3      197.32      225.96      6.90 o 
   8   1   3      429.10      449.27      9.11 o 
   9   1   3       66.27       73.95      5.89 o 
  10   1   3       49.67       78.63      7.46 o 
  11   1   3        3.21        0.90      7.20 o 
  12   1   3       14.44       17.11     11.13 o 
  13   1   3       39.05       48.83     10.95 o 
  14   1   3       32.68       33.77     11.98 o 
  15   1   3        9.14       25.70     14.53 o 
  16   1   3        1.85      -10.74     28.76 o 
  17   1   3      133.97      149.81     23.29 o 
 -18   2   3       29.50       49.71     23.35 o 
 -17   2   3       14.89       27.00     19.43 o 
 -16   2   3        4.72      -17.04     17.04 o 
 -15   2   3       73.93       88.68     16.45 o 
 -14   2   3       45.56       41.20     18.52 o 
 -13   2   3        0.85       -2.87      9.56 o 
 -12   2   3      298.88      293.26     14.49 o 
 -11   2   3       11.31       -1.20      9.11 o 
 -10   2   3        2.15        7.81      7.10 o 
  -9   2   3       84.74       87.08      7.55 o 
  -8   2   3       99.02      102.99      7.13 o 
  -7   2   3      488.49      466.40     11.53 o 
  -6   2   3     2972.58     3095.64     38.99 o 
  -5   2   3     1963.50     2035.17     25.10 o 
  -4   2   3      222.38      223.62      5.63 o 
  -3   2   3       46.14       54.67      3.98 o 
  -2   2   3       13.21       14.12      3.41 o 
  -1   2   3        1.31       -1.20      3.46 o 
   0   2   3       30.40       36.81      3.54 o 
   1   2   3      161.82      152.76      5.10 o 
   2   2   3      387.08      374.72      6.74 o 
   3   2   3      307.91      268.29      6.30 o 
   4   2   3       50.42       61.46      4.17 o 
   5   2   3      556.74      548.20      8.61 o 
   6   2   3      244.14      241.30      6.76 o 
   7   2   3       54.75       65.55      4.66 o 
   8   2   3        3.27        7.06      7.22 o 
   9   2   3       16.49       21.51      6.10 o 
  10   2   3       38.17       37.75      9.00 o 
  11   2   3      360.49      364.36     14.62 o 
  12   2   3       26.13       40.72     12.40 o 
  13   2   3        0.08      -13.65     13.65 o 
  14   2   3       62.54       79.35     16.93 o 
  15   2   3       55.34       63.13     20.52 o 
  16   2   3       19.87       43.78     30.74 o 
 -17   3   3       13.34      -13.67     52.21 o 
 -16   3   3       50.62       57.33     22.62 o 
 -15   3   3       42.37       56.62     18.49 o 
 -14   3   3       17.38      -12.98     15.27 o 
 -13   3   3        5.74      -14.59     14.59 o 
 -12   3   3        6.95       24.91     13.15 o 
 -11   3   3        0.30       -3.37     13.38 o 
 -10   3   3       56.76       39.31      8.70 o 
  -9   3   3      272.07      286.87     11.22 o 
  -8   3   3      150.45      156.31     11.06 o 
  -7   3   3        1.60       -0.04      6.21 o 
  -6   3   3       64.60       61.32      5.38 o 
  -5   3   3       41.34       41.91      5.67 o 
  -4   3   3       42.63       46.54      6.11 o 
  -3   3   3        2.62        7.97      5.04 o 
  -2   3   3       84.19       97.15      5.84 o 
  -1   3   3        0.37        0.27      4.24 o 
   0   3   3        0.05        2.22      4.36 o 
   1   3   3       26.98       34.17      4.78 o 
   2   3   3        1.02       -4.39      4.39 o 
   3   3   3        2.34       -4.75      4.75 o 
   4   3   3        0.58        2.29      4.49 o 
   5   3   3       71.54       64.14      5.35 o 
   6   3   3       32.33       35.40      7.47 o 
   7   3   3        0.03       23.47      9.40 o 
   8   3   3      296.97      319.34     27.89 o 
   9   3   3        1.70        8.52     16.91 o 
  10   3   3       14.39       19.81     12.57 o 
  11   3   3       55.93       44.88     21.21 o 
  12   3   3       26.93       19.67     18.84 o 
  13   3   3       15.02       17.93     16.64 o 
  14   3   3        5.52        1.80     19.36 o 
  15   3   3       16.12       -0.94     23.52 o 
 -15   4   3       20.69       66.70     66.01 o 
 -14   4   3        0.32       25.50     22.94 o 
 -13   4   3       18.31       -2.37     18.31 o 
 -12   4   3      721.43      581.97     27.96 o 
 -11   4   3        7.14        7.36     17.61 o 
 -10   4   3       22.74        6.82     16.26 o 
  -9   4   3      148.23      110.42     16.01 o 
  -8   4   3        4.95       -4.74     13.55 o 
  -7   4   3        0.15        0.52     14.10 o 
  -6   4   3      267.06      252.45     15.87 o 
  -5   4   3        4.52       17.23      7.23 o 
  -4   4   3        9.28       20.90      6.54 o 
  -3   4   3       85.02      102.94      7.45 o 
  -2   4   3      382.10      370.40     11.60 o 
  -1   4   3       97.73      109.25      7.39 o 
   0   4   3       23.41       20.26      6.96 o 
   1   4   3        8.07       17.43      6.07 o 
   2   4   3        3.00        3.33      7.42 o 
   3   4   3        0.08        0.28      7.70 o 
   4   4   3      260.34      235.51     12.92 o 
   5   4   3      917.24      845.18     37.22 o 
   6   4   3      126.91      133.25     13.46 o 
   7   4   3      114.89      126.67     13.96 o 
   8   4   3       41.90       58.08     15.15 o 
   9   4   3        2.20       33.06     16.75 o 
  10   4   3       15.60       14.34     15.99 o 
  11   4   3        5.76       -2.44     18.20 o 
  12   4   3        0.28        2.26     20.86 o 
  13   4   3        1.32       83.23     51.93 o 
 -12   5   3       55.51       33.76     75.45 o 
 -11   5   3        0.12      -23.26     23.26 o 
 -10   5   3        0.21       -4.82     48.17 o 
  -9   5   3        0.14       14.09     18.86 o 
  -8   5   3       24.43       78.59     18.77 o 
  -7   5   3      132.12      136.96     19.57 o 
  -6   5   3      321.81      327.21     31.46 o 
  -5   5   3        5.88        1.64     16.18 o 
  -4   5   3        6.03        3.65     11.58 o 
  -3   5   3        2.16       28.22     11.59 o 
  -2   5   3       70.18       79.20     13.02 o 
  -1   5   3        6.64       18.22     11.79 o 
   0   5   3       26.01       61.25     16.59 o 
   1   5   3     1826.74     1673.99     39.47 o 
   2   5   3       68.63      114.82     22.17 o 
   3   5   3       31.29       34.16     13.84 o 
   4   5   3      330.01      331.28     18.71 o 
   5   5   3       24.47       40.35     16.62 o 
   6   5   3       13.90       62.41     16.12 o 
   7   5   3        0.68        0.43     17.87 o 
   8   5   3        3.24        8.60     19.88 o 
   9   5   3        0.56       24.97     27.02 o 
  10   5   3        8.81       58.77     42.50 o 
  -6   6   3        5.53      -20.64     54.12 o 
  -5   6   3        5.46       25.24     32.91 o 
  -4   6   3       12.37       19.80     22.56 o 
  -3   6   3       30.70       45.16     23.35 o 
  -2   6   3      152.80      168.87     28.79 o 
  -1   6   3       13.75       -0.28     24.08 o 
   0   6   3       21.76       82.46     29.11 o 
   1   6   3        1.65        8.36     25.78 o 
   2   6   3        5.00      -12.74     23.22 o 
   3   6   3       32.91       40.46     35.95 o 
   4   6   3      310.18      255.81     71.96 o 
 -19   0   4        0.95      -17.19     44.21 o 
 -18   0   4       31.73       19.67     23.96 o 
 -17   0   4       89.12       96.94     65.96 o 
 -16   0   4        0.53       17.40     16.53 o 
 -15   0   4      161.45      160.50     24.81 o 
 -14   0   4       10.54        2.77     13.01 o 
 -13   0   4       23.93       28.90     12.92 o 
 -12   0   4     1403.82     1381.37     28.63 o 
 -11   0   4       41.24       63.37      8.57 o 
 -10   0   4       14.71       22.67      8.72 o 
  -9   0   4      246.06      288.28     10.53 o 
  -8   0   4     1174.81     1181.48     18.42 o 
  -7   0   4      510.94      487.62     10.16 o 
  -6   0   4      310.89      312.37      8.66 o 
  -5   0   4        4.43        9.07      4.79 o 
  -4   0   4       54.26       49.75      4.81 o 
  -3   0   4      403.81      452.89      9.59 o 
  -2   0   4     3006.35     2930.47     48.06 o 
  -1   0   4      998.55     1005.42     17.99 o 
   0   0   4      572.28      539.49      9.45 o 
   1   0   4      260.19      209.45      5.42 o 
   2   0   4      353.20      337.71     12.52 o 
   3   0   4      136.44      138.23      6.68 o 
   4   0   4      126.23      142.36      7.21 o 
   5   0   4     2784.80     2853.28     38.96 o 
   6   0   4      205.15      180.79      9.50 o 
   7   0   4       79.89       68.50      8.54 o 
   8   0   4       14.12       28.20      7.44 o 
   9   0   4       53.28       52.53     11.78 o 
  10   0   4       47.34       42.91     10.12 o 
  11   0   4      304.64      298.36     17.52 o 
  12   0   4        4.52        0.57     14.28 o 
  13   0   4       18.53       25.96     19.25 o 
  14   0   4      152.67      123.71     28.78 o 
  15   0   4      248.52      302.99     27.83 o 
  16   0   4        9.89       23.85     24.82 o 
  17   0   4       18.60       55.08     44.83 o 
 -19   1   4      114.58       37.87     42.25 o 
 -18   1   4       46.97       22.83     50.97 o 
 -17   1   4        0.61       -9.67     13.91 o 
 -16   1   4        0.25       -1.79     12.15 o 
 -15   1   4        8.54       20.12     11.17 o 
 -14   1   4        0.14       14.60     10.50 o 
 -13   1   4        0.00        5.67      7.91 o 
 -12   1   4      159.32      149.88      7.92 o 
 -11   1   4       40.54       45.84      6.58 o 
 -10   1   4        1.32       -3.61      4.53 o 
  -9   1   4       33.44       47.15      4.83 o 
  -8   1   4      445.12      420.48      8.16 o 
  -7   1   4      234.97      230.45      6.04 o 
  -6   1   4       19.46       32.07      3.80 o 
  -5   1   4        2.82        4.02      3.31 o 
  -4   1   4       14.13       13.28      3.73 o 
  -3   1   4       89.30      114.81      4.37 o 
  -2   1   4     1256.73     1296.28     14.28 o 
  -1   1   4       98.65       89.73      3.65 o 
   0   1   4       87.34       79.83      3.37 o 
   1   1   4        2.14        3.78      3.10 o 
   2   1   4        0.68        4.73      3.20 o 
   3   1   4        3.14       -2.66      3.41 o 
   4   1   4       43.82       53.66      4.37 o 
   5   1   4      474.70      486.96      9.34 o 
   6   1   4       18.54       19.69      4.60 o 
   7   1   4       34.67       36.80      6.63 o 
   8   1   4       22.33       28.24      6.84 o 
   9   1   4       42.90       64.97      6.22 o 
  10   1   4        4.63        8.85      6.99 o 
  11   1   4       20.88       17.38      8.36 o 
  12   1   4       26.81       34.13     12.34 o 
  13   1   4       25.09       19.79     12.29 o 
  14   1   4        7.49       12.24     12.84 o 
  15   1   4       39.16       30.47     35.16 o 
  16   1   4        1.80       12.27     20.25 o 
 -18   2   4       36.81       84.50     25.01 o 
 -17   2   4        4.09       34.57     30.64 o 
 -16   2   4       34.77       26.13     17.58 o 
 -15   2   4      112.60      110.04     17.29 o 
 -14   2   4        0.06      -10.65     10.65 o 
 -13   2   4        5.28       18.97     10.72 o 
 -12   2   4      333.43      294.85     19.50 o 
 -11   2   4        0.45       13.47      8.20 o 
 -10   2   4       33.74       37.91      7.71 o 
  -9   2   4      114.70      122.72     10.89 o 
  -8   2   4       96.73      101.03      8.24 o 
  -7   2   4      131.23      138.40      7.96 o 
  -6   2   4       21.55       40.23      4.74 o 
  -5   2   4      582.69      574.94     10.24 o 
  -4   2   4        4.25       -2.41      3.76 o 
  -3   2   4        6.86       21.29      3.96 o 
  -2   2   4      412.87      431.33      7.20 o 
  -1   2   4      290.86      305.44      6.65 o 
   0   2   4      199.94      217.24      5.72 o 
   1   2   4      943.06     1062.84     12.44 o 
   2   2   4      178.22      191.52      6.14 o 
   3   2   4       40.00       49.06      4.93 o 
   4   2   4      232.46      246.22      7.08 o 
   5   2   4      452.91      466.82      9.56 o 
   6   2   4       38.31       48.21      5.46 o 
   7   2   4        0.90       -5.65      5.65 o 
   8   2   4      350.34      346.35      9.75 o 
   9   2   4        3.11        1.58      6.75 o 
  10   2   4       18.96       20.30     10.60 o 
  11   2   4       56.43       63.48     12.97 o 
  12   2   4       17.39       14.53     13.30 o 
  13   2   4        4.02        1.75     14.39 o 
  14   2   4       15.07       42.20     16.84 o 
  15   2   4      122.96      180.52     37.30 o 
  16   2   4        0.06       31.68     30.39 o 
 -17   3   4       11.16       33.54     66.56 o 
 -16   3   4        8.35       33.37     23.59 o 
 -15   3   4       36.43       30.90     32.75 o 
 -14   3   4        3.61       11.10     22.61 o 
 -13   3   4        1.68       -3.63     22.28 o 
 -12   3   4      302.24      245.88     29.33 o 
 -11   3   4        1.91       14.03     14.25 o 
 -10   3   4       85.37       81.37     12.02 o 
  -9   3   4      954.90      884.50     22.75 o 
  -8   3   4     1402.57     1320.64     26.51 o 
  -7   3   4      170.65      157.20      8.15 o 
  -6   3   4        0.74        7.61      5.46 o 
  -5   3   4      702.68      641.55     12.29 o 
  -4   3   4       72.91       77.36     10.25 o 
  -3   3   4       76.53       80.83      5.90 o 
  -2   3   4      110.08      128.10      6.39 o 
  -1   3   4      160.90      169.45      6.85 o 
   0   3   4      188.87      188.48      7.59 o 
   1   3   4      178.90      182.18      7.21 o 
   2   3   4      151.96      170.08      7.91 o 
   3   3   4      118.98      138.34      7.28 o 
   4   3   4      108.48      114.12      6.71 o 
   5   3   4      374.08      359.11     10.46 o 
   6   3   4       32.41       35.07      7.57 o 
   7   3   4       40.48       36.39     11.13 o 
   8   3   4      364.24      344.84     16.55 o 
   9   3   4       85.37       79.75     12.83 o 
  10   3   4       50.63       71.74     17.64 o 
  11   3   4      434.60      531.02     34.89 o 
  12   3   4      361.01      375.98     24.28 o 
  13   3   4      185.43      159.63     49.10 o 
  14   3   4       74.67       77.71     26.64 o 
 -15   4   4       84.02       10.00     43.63 o 
 -14   4   4        0.00       36.96     24.76 o 
 -13   4   4       26.39      -11.26     19.49 o 
 -12   4   4      496.84      488.99     26.70 o 
 -11   4   4      107.61       82.36     22.49 o 
 -10   4   4       11.47       18.33     15.57 o 
  -9   4   4       38.16       16.08     14.74 o 
  -8   4   4       17.04       15.34     17.09 o 
  -7   4   4        7.80       33.31     11.14 o 
  -6   4   4       20.49        4.24      8.56 o 
  -5   4   4      142.81      136.08     13.19 o 
  -4   4   4        0.26       18.37      7.86 o 
  -3   4   4       73.85       84.77      7.84 o 
  -2   4   4      393.56      419.84     11.77 o 
  -1   4   4       21.27       33.82      7.34 o 
   0   4   4      151.29      177.11      9.49 o 
   1   4   4      709.43      669.06     14.44 o 
   2   4   4      147.63      158.31     10.03 o 
   3   4   4       55.60       67.84      9.06 o 
   4   4   4       35.89       93.36     15.92 o 
   5   4   4      655.30      616.95     20.48 o 
   6   4   4        4.03       -5.50     12.60 o 
   7   4   4        1.20       -6.53     18.94 o 
   8   4   4       80.72       76.99     17.54 o 
   9   4   4        8.22       -4.10     17.91 o 
  10   4   4        0.43       -6.53     16.59 o 
  11   4   4        0.00       22.04     19.15 o 
  12   4   4       23.63       21.14     29.87 o 
 -11   5   4        0.39       -8.76     30.28 o 
 -10   5   4        8.21       28.77     21.83 o 
  -9   5   4        0.76        1.79     24.42 o 
  -8   5   4        0.54        8.81     18.84 o 
  -7   5   4        0.09       36.65     19.60 o 
  -6   5   4        4.77       23.49     17.43 o 
  -5   5   4       15.99       24.62     16.69 o 
  -4   5   4        0.00       16.85     13.84 o 
  -3   5   4        1.20       -5.02     10.56 o 
  -2   5   4       35.93       54.98     11.57 o 
  -1   5   4       18.18       19.64     11.51 o 
   0   5   4       54.32       56.19     14.19 o 
   1   5   4       80.33       99.67     16.43 o 
   2   5   4      152.61      149.63     19.60 o 
   3   5   4       20.36      -15.03     15.03 o 
   4   5   4       41.07       51.43     14.77 o 
   5   5   4       10.02       15.17     14.82 o 
   6   5   4        0.73        2.45     16.20 o 
   7   5   4        1.19       16.76     38.70 o 
   8   5   4        1.76       25.74     26.97 o 
   9   5   4        2.10       38.14     33.87 o 
  -5   6   4       33.22       37.31     60.00 o 
  -4   6   4        7.40       30.98     32.58 o 
  -3   6   4        4.02       44.29     28.39 o 
  -2   6   4      148.16      139.17     44.02 o 
  -1   6   4      202.35      237.41     30.85 o 
   0   6   4        9.25       48.52     26.08 o 
   1   6   4      109.45      102.76     28.38 o 
   2   6   4        5.59        1.23     43.55 o 
 -19   1   5       12.12       70.66     41.68 o 
 -18   1   5       10.94       56.10     22.04 o 
 -17   1   5        0.06        1.80     14.34 o 
 -16   1   5        0.12       17.79     13.23 o 
 -15   1   5      699.79      659.73     21.48 o 
 -14   1   5      104.44      114.50     12.83 o 
 -13   1   5       22.59       32.88     10.34 o 
 -12   1   5       21.28       36.38      6.80 o 
 -11   1   5       53.02       62.20      6.56 o 
 -10   1   5       37.25       39.22      5.77 o 
  -9   1   5        2.08        9.74      4.70 o 
  -8   1   5      106.58      113.45      5.64 o 
  -7   1   5       78.38       74.98      5.40 o 
  -6   1   5      144.35      142.03      5.05 o 
  -5   1   5      118.07      144.75      5.22 o 
  -4   1   5      600.94      627.64      8.80 o 
  -3   1   5      435.32      456.06      7.28 o 
  -2   1   5      962.82      992.61     11.38 o 
  -1   1   5       31.71       29.93      2.73 o 
   0   1   5        0.49       -3.76      3.76 o 
   1   1   5      238.37      247.67      5.07 o 
   2   1   5     2568.39     2659.29     25.68 o 
   3   1   5       69.15       69.80      5.22 o 
   4   1   5        5.15        1.57      3.91 o 
   5   1   5      158.71      143.41      6.51 o 
   6   1   5        2.00        6.95      5.20 o 
   7   1   5       21.09       20.80      6.13 o 
   8   1   5        6.91       11.48      8.68 o 
   9   1   5        7.35        7.97      7.27 o 
  10   1   5        4.05       16.31      7.78 o 
  11   1   5       34.52       60.52      9.75 o 
  12   1   5       48.29       57.31     11.65 o 
  13   1   5        3.05        3.43     12.05 o 
  14   1   5        9.32       35.08     15.69 o 
  15   1   5       77.16      114.94     23.81 o 
  16   1   5        5.53       25.60     28.15 o 
 -18   2   5        5.07       -5.59     26.84 o 
 -17   2   5        2.57       18.22     19.78 o 
 -16   2   5        5.68       30.49     18.27 o 
 -15   2   5        1.27       22.29     20.86 o 
 -14   2   5       76.98       78.36     11.72 o 
 -13   2   5       20.11       50.47     15.71 o 
 -12   2   5       20.08        2.71      9.54 o 
 -11   2   5      362.07      353.06     14.01 o 
 -10   2   5      156.87      161.84     10.42 o 
  -9   2   5        5.83        7.51      6.92 o 
  -8   2   5      419.97      384.97      9.76 o 
  -7   2   5        1.02       -2.51      4.58 o 
  -6   2   5      117.60      111.04      5.71 o 
  -5   2   5        4.50       11.91      4.43 o 
  -4   2   5       14.69       12.21      4.44 o 
  -3   2   5       44.77       61.02      4.50 o 
  -2   2   5      370.02      379.05      8.29 o 
  -1   2   5      256.63      242.70      6.62 o 
   0   2   5        6.33        3.11      4.04 o 
   1   2   5        0.00        2.27      4.08 o 
   2   2   5       14.46        9.14      4.63 o 
   3   2   5       61.32       69.03      5.59 o 
   4   2   5      136.17      142.91      7.48 o 
   5   2   5       60.69       62.34      6.30 o 
   6   2   5      110.73      118.21      7.33 o 
   7   2   5       75.67       92.62      7.43 o 
   8   2   5      399.37      395.00     12.23 o 
   9   2   5      412.20      429.05     15.12 o 
  10   2   5      225.84      216.22     11.06 o 
  11   2   5       53.87       69.90     13.34 o 
  12   2   5       38.02       40.75     17.35 o 
  13   2   5       16.37       -0.82     15.47 o 
  14   2   5       13.45       34.34     20.80 o 
  15   2   5       88.50      113.70     24.93 o 
 -17   3   5        0.03      -22.55     55.21 o 
 -16   3   5        1.49       23.36     25.41 o 
 -15   3   5        4.93       20.99     21.25 o 
 -14   3   5        0.37      -19.93     21.70 o 
 -13   3   5        1.61       -9.70     15.47 o 
 -12   3   5        8.94        5.38     21.70 o 
 -11   3   5       36.63       26.31     10.85 o 
 -10   3   5       57.87       48.95      9.91 o 
  -9   3   5       17.52       28.11      9.78 o 
  -8   3   5      165.16      195.58     10.82 o 
  -7   3   5        1.51       -5.92      5.92 o 
  -6   3   5       22.51       20.58      6.07 o 
  -5   3   5      198.65      198.90      9.39 o 
  -4   3   5       15.11       15.16      6.02 o 
  -3   3   5       33.55       32.28      5.95 o 
  -2   3   5      137.64      125.80      7.07 o 
  -1   3   5       27.63       33.16      6.56 o 
   0   3   5        2.17       10.53      6.52 o 
   1   3   5       10.35       12.73      6.71 o 
   2   3   5       41.04       56.96      6.23 o 
   3   3   5        0.94       13.56      6.35 o 
   4   3   5        4.34        9.75      7.35 o 
   5   3   5        8.20       25.35      6.73 o 
   6   3   5        0.01        1.84      9.99 o 
   7   3   5        5.25        2.50      9.59 o 
   8   3   5       27.55       11.65     13.87 o 
   9   3   5       15.88        2.55     11.12 o 
  10   3   5        0.05       28.07     13.73 o 
  11   3   5      124.71      101.37     22.21 o 
  12   3   5       13.08       47.81     19.63 o 
  13   3   5       26.67       48.91     21.73 o 
 -14   4   5        0.22      -17.62     24.12 o 
 -13   4   5       19.53       28.82     21.08 o 
 -12   4   5      114.83       44.93     28.97 o 
 -11   4   5      687.64      575.59     26.63 o 
 -10   4   5       78.30       95.76     16.98 o 
  -9   4   5       21.31       28.50     17.03 o 
  -8   4   5       11.74       84.38     19.42 o 
  -7   4   5        5.97        4.47     10.17 o 
  -6   4   5        0.54        9.78      9.29 o 
  -5   4   5       25.56       37.42      8.56 o 
  -4   4   5       25.04       37.24      8.07 o 
  -3   4   5        6.84       38.48     11.38 o 
  -2   4   5      997.22      996.98     22.93 o 
  -1   4   5      169.55      190.00     11.62 o 
   0   4   5       56.64       58.86      9.58 o 
   1   4   5      103.35      100.74      9.86 o 
   2   4   5       42.13       49.26     10.40 o 
   3   4   5       13.10        8.01     11.04 o 
   4   4   5        0.76       10.19     10.09 o 
   5   4   5      261.12      273.96     15.05 o 
   6   4   5       99.87      105.52     13.90 o 
   7   4   5       62.14       52.53     14.17 o 
   8   4   5        0.51       25.05     15.39 o 
   9   4   5      152.78      151.40     19.43 o 
  10   4   5       12.44       81.82     20.26 o 
  11   4   5       20.66       28.43     29.88 o 
 -11   5   5       33.02       72.40     59.39 o 
 -10   5   5        6.23      -15.69     23.09 o 
  -9   5   5        9.60      -14.12     21.95 o 
  -8   5   5       62.60       51.94     19.07 o 
  -7   5   5        0.08       30.31     22.74 o 
  -6   5   5       41.14       59.27     17.61 o 
  -5   5   5       81.96       86.38     15.92 o 
  -4   5   5       51.13       56.70     12.99 o 
  -3   5   5       83.98       94.64     12.13 o 
  -2   5   5      258.59      242.48     13.62 o 
  -1   5   5       83.29       97.66     14.55 o 
   0   5   5        8.20       29.86     13.94 o 
   1   5   5      323.34      395.93     41.34 o 
   2   5   5     1847.64     1699.24     45.82 o 
   3   5   5       20.46       21.31     19.11 o 
   4   5   5        0.08       25.36     15.66 o 
   5   5   5        0.90        3.45     16.63 o 
   6   5   5       17.34       26.07     18.68 o 
   7   5   5        1.89       42.53     29.15 o 
   8   5   5       55.23      138.19     82.83 o 
 -19   0   6        3.26       37.99     68.74 o 
 -18   0   6      392.88      431.62     39.79 o 
 -17   0   6      199.79      239.89     27.83 o 
 -16   0   6       20.77       22.34     23.44 o 
 -15   0   6        0.50       32.42     12.47 o 
 -14   0   6       45.60       57.67     18.01 o 
 -13   0   6       13.22       14.42     11.34 o 
 -12   0   6       42.68       44.78     10.71 o 
 -11   0   6      237.10      237.37     12.84 o 
 -10   0   6      120.84      129.48     10.36 o 
  -9   0   6       16.54       21.16      8.74 o 
  -8   0   6       12.08        7.86      6.46 o 
  -7   0   6      182.86      188.79      9.67 o 
  -6   0   6      427.16      407.55     10.89 o 
  -5   0   6     1392.02     1478.01     23.02 o 
  -4   0   6      114.01      153.56      8.22 o 
  -3   0   6       92.57      105.69      6.44 o 
  -2   0   6      553.24      591.63     18.04 o 
  -1   0   6     1793.53     1946.27     27.59 o 
   0   0   6        8.92       -0.07      4.13 o 
   1   0   6      199.09      173.46      6.87 o 
   2   0   6      898.24      854.50     15.13 o 
   3   0   6      441.12      430.92     12.23 o 
   4   0   6      362.42      328.16     11.85 o 
   5   0   6      229.87      200.86     13.51 o 
   6   0   6       13.98       23.47      8.42 o 
   7   0   6        4.74       -1.06      8.58 o 
   8   0   6        0.40        5.92     10.66 o 
   9   0   6       40.39       31.62     12.35 o 
  10   0   6       30.08       54.92     12.48 o 
  11   0   6        3.05       10.39     13.53 o 
  12   0   6      385.81      385.08     27.73 o 
  13   0   6        0.25       15.96     19.94 o 
  14   0   6        0.00      -18.27     25.31 o 
  15   0   6       31.98       -1.98     31.14 o 
 -18   1   6       64.45       75.34     24.13 o 
 -17   1   6        1.80        6.72     17.44 o 
 -16   1   6       13.35       16.08     12.98 o 
 -15   1   6        1.90       11.63     11.58 o 
 -14   1   6        9.32       12.10     10.14 o 
 -13   1   6        0.08        5.35      9.52 o 
 -12   1   6       15.06       20.94      7.90 o 
 -11   1   6      421.66      392.20     12.28 o 
 -10   1   6        0.14        6.68      5.83 o 
  -9   1   6        0.28       -3.83      5.32 o 
  -8   1   6      386.91      404.03     13.44 o 
  -7   1   6        0.04        6.41      4.69 o 
  -6   1   6        0.82        8.24      4.22 o 
  -5   1   6      221.40      231.97      6.94 o 
  -4   1   6      312.16      289.10      7.06 o 
  -3   1   6        6.33        8.16      3.98 o 
  -2   1   6       13.19       28.91      3.27 o 
  -1   1   6      766.13      816.93     13.09 o 
   0   1   6       72.76       73.78      5.91 o 
   1   1   6       77.11       90.38      6.23 o 
   2   1   6       28.57       30.34      4.70 o 
   3   1   6       16.00       16.27      4.33 o 
   4   1   6        6.96        1.75      4.88 o 
   5   1   6      358.86      345.95     11.74 o 
   6   1   6      355.09      337.59     10.67 o 
   7   1   6      150.21      159.52      9.27 o 
   8   1   6       94.99       94.99      9.23 o 
   9   1   6      292.35      287.16     13.67 o 
  10   1   6       40.43       37.77      9.44 o 
  11   1   6       17.02       33.25     10.40 o 
  12   1   6       77.87       59.28     13.79 o 
  13   1   6        1.18      -14.97     14.97 o 
  14   1   6        6.62        8.85     17.06 o 
  15   1   6       60.40       81.69     22.28 o 
 -18   2   6      102.14      100.05     31.49 o 
 -17   2   6       48.37       66.10     22.23 o 
 -16   2   6       40.16       52.87     25.94 o 
 -15   2   6      128.67      127.13     27.55 o 
 -14   2   6       65.01       67.64     16.01 o 
 -13   2   6       17.68       17.49     13.65 o 
 -12   2   6       28.69       57.39     12.04 o 
 -11   2   6      108.98      113.31     10.68 o 
 -10   2   6        2.45        0.21      7.54 o 
  -9   2   6        3.38        3.53      6.43 o 
  -8   2   6      356.23      320.93      9.35 o 
  -7   2   6       12.42       18.31      7.70 o 
  -6   2   6       23.38       21.24      5.45 o 
  -5   2   6      197.62      191.07      7.20 o 
  -4   2   6      100.30      107.34      6.52 o 
  -3   2   6        0.61        5.45      4.48 o 
  -2   2   6        9.35       14.85      4.69 o 
  -1   2   6      688.44      732.35     12.11 o 
   0   2   6        0.09        0.71      4.86 o 
   1   2   6       34.90       31.21      5.20 o 
   2   2   6      281.23      304.94      7.71 o 
   3   2   6        5.41        1.74      5.27 o 
   4   2   6        0.25        5.23      5.61 o 
   5   2   6       17.78        9.13      6.22 o 
   6   2   6       15.22       18.10      7.03 o 
   7   2   6        4.35       -8.70      8.70 o 
   8   2   6       86.49       99.50      9.73 o 
   9   2   6      186.36      204.20     11.72 o 
  10   2   6       44.39       44.57     12.09 o 
  11   2   6        8.23        4.67     12.88 o 
  12   2   6       39.38       62.56     22.27 o 
  13   2   6        3.94       -2.41     24.79 o 
  14   2   6        2.38       61.68     25.68 o 
 -16   3   6       23.21       45.97     24.91 o 
 -15   3   6       10.96        9.63     20.47 o 
 -14   3   6       86.65      100.82     19.34 o 
 -13   3   6       88.66       87.99     17.30 o 
 -12   3   6        2.54       23.22     15.66 o 
 -11   3   6       11.51       19.32     11.41 o 
 -10   3   6       65.02       70.62     11.85 o 
  -9   3   6        6.03       -4.05      9.32 o 
  -8   3   6       13.36        6.54      7.48 o 
  -7   3   6       25.58       31.24      8.14 o 
  -6   3   6        2.50       14.39      6.79 o 
  -5   3   6     1175.04     1201.38     19.27 o 
  -4   3   6     1767.86     1669.18     22.74 o 
  -3   3   6      416.82      378.86     11.00 o 
  -2   3   6      324.58      303.51     10.22 o 
  -1   3   6      141.44      154.96      8.30 o 
   0   3   6       12.60       13.94      7.09 o 
   1   3   6       48.01       54.02      7.72 o 
   2   3   6       68.78       79.84      8.66 o 
   3   3   6       85.53       93.69      7.37 o 
   4   3   6       95.91      100.77     16.42 o 
   5   3   6        1.00        1.47     11.01 o 
   6   3   6       60.29       70.51      9.45 o 
   7   3   6        5.23        2.36     10.03 o 
   8   3   6        6.42        0.84     16.17 o 
   9   3   6       60.38       71.40     18.20 o 
  10   3   6       21.69       29.56     20.02 o 
  11   3   6      134.65      131.15     22.96 o 
  12   3   6      689.73      647.69     85.95 o 
 -14   4   6       82.09       64.72     50.41 o 
 -13   4   6       57.78       46.23     22.42 o 
 -12   4   6       18.45       18.18     29.95 o 
 -11   4   6      138.84       92.41     17.45 o 
 -10   4   6        0.05       12.22     15.27 o 
  -9   4   6        8.80       20.14     14.77 o 
  -8   4   6      182.47      223.89     14.44 o 
  -7   4   6        3.29       11.06     12.01 o 
  -6   4   6       18.43       22.44     11.16 o 
  -5   4   6       17.33       10.64      9.97 o 
  -4   4   6       28.14       20.06      9.81 o 
  -3   4   6        0.22       -1.57      9.07 o 
  -2   4   6      208.78      224.31     12.25 o 
  -1   4   6      469.73      475.55     21.99 o 
   0   4   6       21.81       37.67     11.04 o 
   1   4   6       22.11       30.17     12.27 o 
   2   4   6       93.80       92.44     11.70 o 
   3   4   6       11.39       29.01     12.92 o 
   4   4   6        0.04       -1.63     10.26 o 
   5   4   6       14.85        9.02     11.06 o 
   6   4   6        2.02      -13.26     13.26 o 
   7   4   6        5.90       11.62     16.37 o 
   8   4   6        2.02       10.09     17.98 o 
   9   4   6      201.58      217.86     35.04 o 
  10   4   6        3.83      -30.26     34.13 o 
 -10   5   6        6.98      -11.78     28.46 o 
  -9   5   6        1.39       21.89     22.01 o 
  -8   5   6        6.34       33.93     21.18 o 
  -7   5   6        1.31       48.36     18.50 o 
  -6   5   6        8.58       21.92     17.33 o 
  -5   5   6        0.70      -11.10     15.63 o 
  -4   5   6        2.80       10.15     13.73 o 
  -3   5   6        1.89       -6.25     13.96 o 
  -2   5   6        6.12        5.35     15.28 o 
  -1   5   6       41.84       63.94     18.34 o 
   0   5   6        7.29       29.59     30.98 o 
   1   5   6       98.33       92.34     16.88 o 
   2   5   6        0.90        9.62     18.34 o 
   3   5   6       27.61       23.31     19.10 o 
   4   5   6        0.01        2.08     32.96 o 
   5   5   6        0.58       41.19     34.84 o 
   6   5   6       63.54      126.31     30.06 o 
 -18   1   7       30.04       63.57     27.00 o 
 -17   1   7        2.28       24.43     15.16 o 
 -16   1   7       22.45       29.92     14.44 o 
 -15   1   7        2.55       18.09     13.02 o 
 -14   1   7      190.94      215.91     14.05 o 
 -13   1   7       12.32       19.58      9.10 o 
 -12   1   7       10.90       23.17      8.43 o 
 -11   1   7      456.15      455.63     15.07 o 
 -10   1   7       37.07       65.76      7.13 o 
  -9   1   7        0.98       10.21      6.41 o 
  -8   1   7        9.74        4.71      6.52 o 
  -7   1   7        1.35        2.48      5.09 o 
  -6   1   7       34.64       33.46      5.81 o 
  -5   1   7      123.65      139.19      6.41 o 
  -4   1   7      338.67      406.96      8.73 o 
  -3   1   7       64.84       70.43      4.63 o 
  -2   1   7      224.44      211.44      8.89 o 
  -1   1   7       12.61       33.15      5.85 o 
   0   1   7      374.98      371.96     10.48 o 
   1   1   7      141.50      151.23      8.74 o 
   2   1   7      129.56      128.36      7.99 o 
   3   1   7        5.26       10.58      5.01 o 
   4   1   7        0.09        4.70      5.05 o 
   5   1   7      223.80      227.29      8.70 o 
   6   1   7     1007.52     1040.11     20.47 o 
   7   1   7       47.45       45.16      8.73 o 
   8   1   7        1.30       16.77      9.20 o 
   9   1   7        1.05        5.85     10.16 o 
  10   1   7        9.91       -1.41     10.06 o 
  11   1   7        4.62       19.19     11.10 o 
  12   1   7       19.83       17.65     13.75 o 
  13   1   7       18.59       18.68     18.02 o 
  14   1   7        0.42       31.96     22.96 o 
 -17   2   7        9.00       32.08     19.82 o 
 -16   2   7        0.02       -9.03     19.58 o 
 -15   2   7        0.68       13.06     15.83 o 
 -14   2   7        0.72       -9.36     14.87 o 
 -13   2   7       24.56       11.16     11.89 o 
 -12   2   7       31.82       33.41     11.79 o 
 -11   2   7      158.75      178.07     13.01 o 
 -10   2   7       21.66       26.55      8.05 o 
  -9   2   7       11.81       22.27      6.70 o 
  -8   2   7      909.14      856.03     15.44 o 
  -7   2   7     2000.23     1946.51     25.93 o 
  -6   2   7      326.19      323.34      9.92 o 
  -5   2   7      172.84      161.29      7.93 o 
  -4   2   7        0.00        3.97      5.15 o 
  -3   2   7        1.21        9.20      5.52 o 
  -2   2   7       23.36       25.95      5.16 o 
  -1   2   7       38.01       47.69      5.83 o 
   0   2   7        6.76        6.97      5.65 o 
   1   2   7        3.83        4.55      6.15 o 
   2   2   7        1.25       17.77      6.44 o 
   3   2   7        0.14        2.74      5.46 o 
   4   2   7        0.08        0.26      7.13 o 
   5   2   7       12.24       14.36      8.39 o 
   6   2   7      444.01      440.16     23.54 o 
   7   2   7       71.83       73.57      9.77 o 
   8   2   7      160.79      156.71     12.93 o 
   9   2   7      849.71      760.72     20.16 o 
  10   2   7       83.75       69.74     18.51 o 
  11   2   7       99.30       81.15     21.94 o 
  12   2   7        0.14        2.86     19.80 o 
  13   2   7       79.27      117.25     33.50 o 
 -16   3   7        0.36       38.38     28.45 o 
 -15   3   7       14.19        6.36     19.95 o 
 -14   3   7       34.88       61.04     24.11 o 
 -13   3   7        0.18       37.13     25.77 o 
 -12   3   7        0.80       -6.32     11.35 o 
 -11   3   7       71.38      105.35     13.73 o 
 -10   3   7       14.23       21.74     11.22 o 
  -9   3   7       23.26       30.34     13.11 o 
  -8   3   7       33.43       64.33     12.04 o 
  -7   3   7       37.18       38.30      9.01 o 
  -6   3   7        5.02       11.15      8.55 o 
  -5   3   7      221.82      209.70     11.42 o 
  -4   3   7      125.12      129.73      9.36 o 
  -3   3   7       25.66       17.77      7.41 o 
  -2   3   7        1.20        8.64      7.15 o 
  -1   3   7        0.62        2.18      7.84 o 
   0   3   7       18.38       27.87      8.88 o 
   1   3   7       29.87       22.52      9.92 o 
   2   3   7      162.92      155.85     11.43 o 
   3   3   7       76.74       76.29     10.99 o 
   4   3   7       24.00       43.49      9.10 o 
   5   3   7       12.96       13.64     13.10 o 
   6   3   7       90.69      108.23     19.46 o 
   7   3   7        0.82        4.69     19.09 o 
   8   3   7        6.61      -19.01     19.01 o 
   9   3   7       23.40       17.64     15.40 o 
  10   3   7       17.86       36.10     24.78 o 
  11   3   7        9.12       23.03     22.94 o 
 -13   4   7       38.50       25.83     23.39 o 
 -12   4   7        3.41      -13.71     21.04 o 
 -11   4   7       93.41       81.46     20.33 o 
 -10   4   7       73.62       63.19     18.12 o 
  -9   4   7       42.80       29.99     17.28 o 
  -8   4   7        7.15       15.00     15.19 o 
  -7   4   7      370.52      380.93     18.39 o 
  -6   4   7       33.97       55.68     12.28 o 
  -5   4   7       28.97       52.54      9.57 o 
  -4   4   7      115.60      117.56     11.82 o 
  -3   4   7        0.09       14.77     10.25 o 
  -2   4   7        9.69       34.37     10.77 o 
  -1   4   7      530.64      491.81     18.43 o 
   0   4   7        0.76        6.81     10.95 o 
   1   4   7        0.98        4.16     11.60 o 
   2   4   7        0.56       19.89     13.44 o 
   3   4   7        0.00       32.50     14.33 o 
   4   4   7       22.69       42.47     15.72 o 
   5   4   7       47.16       58.40     20.68 o 
   6   4   7       15.36       28.56     18.78 o 
   7   4   7        2.56       44.01     20.17 o 
   8   4   7       11.11       16.58     19.58 o 
   9   4   7       40.08       85.15     43.47 o 
  -9   5   7        0.24      -14.32     32.21 o 
  -8   5   7      114.68      110.27     25.53 o 
  -7   5   7      124.33      140.32     21.23 o 
  -6   5   7       13.21       32.59     18.51 o 
  -5   5   7        0.21        3.72     19.56 o 
  -4   5   7        5.69       31.50     16.59 o 
  -3   5   7       17.70       38.54     16.46 o 
  -2   5   7      109.43      138.00     17.78 o 
  -1   5   7       45.79       56.32     19.90 o 
   0   5   7       11.32       31.61     17.25 o 
   1   5   7        6.70       29.46     23.02 o 
   2   5   7       11.93       26.97     17.60 o 
   3   5   7       74.67      100.62     26.10 o 
   4   5   7       11.59       16.30     33.71 o 
   5   5   7       34.49       51.85     34.85 o 
 -18   0   8        1.36       36.51     27.99 o 
 -17   0   8      139.80      170.05     28.78 o 
 -16   0   8        8.32        8.27     26.10 o 
 -15   0   8       40.53       16.00     17.07 o 
 -14   0   8     1065.07      961.41     32.19 o 
 -13   0   8      504.34      481.89     23.34 o 
 -12   0   8       57.09       84.15     14.54 o 
 -11   0   8      488.14      455.78     20.49 o 
 -10   0   8       73.21       72.31     11.95 o 
  -9   0   8       18.06       27.47     11.04 o 
  -8   0   8       32.89       22.74      9.50 o 
  -7   0   8        6.99        2.23      9.23 o 
  -6   0   8       61.97       44.92      8.29 o 
  -5   0   8      228.17      231.67     11.82 o 
  -4   0   8      715.60      724.47     18.29 o 
  -3   0   8      113.25      110.62      8.17 o 
  -2   0   8       28.91       28.75      5.04 o 
  -1   0   8       41.40       15.05     19.89 o 
   0   0   8       10.55       -2.69     11.48 o 
   1   0   8       53.94       69.28     13.96 o 
   2   0   8      899.74      835.22     21.86 o 
   3   0   8     3771.41     3587.78     58.81 o 
   4   0   8        4.69        7.63      7.48 o 
   5   0   8       87.95       98.61     12.79 o 
   6   0   8      552.94      500.89     23.38 o 
   7   0   8       38.74       43.44     17.59 o 
   8   0   8        9.10       19.02     25.42 o 
   9   0   8        5.76       -2.71     14.18 o 
  10   0   8       25.38       31.54     16.66 o 
  11   0   8        1.47       31.94     21.72 o 
  12   0   8        0.65      -33.22     33.22 o 
  13   0   8       54.19       45.43     27.37 o 
 -18   1   8       10.95       55.81     40.38 o 
 -17   1   8      145.38      142.95     19.25 o 
 -16   1   8        0.01       15.21     14.58 o 
 -15   1   8       28.60       37.21     24.42 o 
 -14   1   8        0.00      -11.41     16.43 o 
 -13   1   8       26.28       19.92     13.68 o 
 -12   1   8        1.70       31.35      9.33 o 
 -11   1   8      345.81      298.11     15.41 o 
 -10   1   8      833.41      839.20     18.87 o 
  -9   1   8      176.04      192.25      9.90 o 
  -8   1   8       94.65      112.33      8.16 o 
  -7   1   8      421.06      406.92     11.18 o 
  -6   1   8       32.55       36.56      8.93 o 
  -5   1   8        2.95       17.02      7.21 o 
  -4   1   8        0.69        4.36      5.10 o 
  -3   1   8        1.33        6.49      6.35 o 
  -2   1   8        1.24        0.84      6.20 o 
  -1   1   8      268.21      281.77     12.66 o 
   0   1   8      544.97      534.56     14.38 o 
   1   1   8       73.25       73.72      7.89 o 
   2   1   8       25.06       34.33      7.21 o 
   3   1   8       23.11       16.40      7.37 o 
   4   1   8       21.76       27.77      8.74 o 
   5   1   8       65.36       81.12      8.29 o 
   6   1   8      565.91      489.32     16.12 o 
   7   1   8       94.12      103.59     10.13 o 
   8   1   8       83.47       81.22     11.76 o 
   9   1   8       84.71       96.03     14.24 o 
  10   1   8        4.34        9.39     17.00 o 
  11   1   8        0.16       34.50     17.38 o 
  12   1   8        0.23        3.31     21.02 o 
  13   1   8       66.73       19.24     41.08 o 
 -17   2   8       78.36       89.35     27.77 o 
 -16   2   8        2.15       31.75     21.08 o 
 -15   2   8       21.84       34.92     15.64 o 
 -14   2   8       26.20       34.53     13.36 o 
 -13   2   8        2.69       17.74     11.98 o 
 -12   2   8        1.44        2.26     12.15 o 
 -11   2   8        0.24        8.20     11.56 o 
 -10   2   8        4.91       14.05      9.91 o 
  -9   2   8        0.70        6.52      8.67 o 
  -8   2   8       51.69       82.12      8.85 o 
  -7   2   8      329.78      311.30     10.67 o 
  -6   2   8       78.13       93.90      7.52 o 
  -5   2   8       15.75       26.62      6.81 o 
  -4   2   8      183.23      190.79      9.93 o 
  -3   2   8       73.31       80.81      6.72 o 
  -2   2   8        0.88       -2.95      7.33 o 
  -1   2   8        0.60       -3.67      7.88 o 
   0   2   8       48.66       36.24      8.49 o 
   1   2   8       15.31       21.42      8.60 o 
   2   2   8        6.94        7.97      8.79 o 
   3   2   8        1.80       -6.00     10.48 o 
   4   2   8        6.73        2.66      9.55 o 
   5   2   8        1.94      -11.35     11.35 o 
   6   2   8        3.07        9.91     14.70 o 
   7   2   8        5.06        1.19     12.51 o 
   8   2   8       22.33       46.98     14.25 o 
   9   2   8       79.58       58.17     20.06 o 
  10   2   8       41.18       65.82     27.38 o 
  11   2   8       16.99       40.70     27.64 o 
  12   2   8       11.57        6.63     22.80 o 
 -15   3   8       30.80       38.12     23.24 o 
 -14   3   8        3.51        7.71     21.19 o 
 -13   3   8       32.97       34.04     18.47 o 
 -12   3   8       47.69       79.48     14.09 o 
 -11   3   8        7.67       -7.56     13.99 o 
 -10   3   8      300.05      286.57     16.07 o 
  -9   3   8        8.25        2.95     10.83 o 
  -8   3   8        0.64       12.62     10.64 o 
  -7   3   8       23.23       37.10      9.41 o 
  -6   3   8       64.43       65.86     10.35 o 
  -5   3   8        5.29        7.29     10.21 o 
  -4   3   8      539.66      515.09     14.84 o 
  -3   3   8       89.11      105.16     11.42 o 
  -2   3   8      140.91      139.30     11.41 o 
  -1   3   8        7.35       12.02      9.27 o 
   0   3   8       74.73       73.37     12.38 o 
   1   3   8       23.11       18.80     11.25 o 
   2   3   8       33.27       40.17     15.95 o 
   3   3   8       31.49       35.40     14.75 o 
   4   3   8       13.59       22.14     12.87 o 
   5   3   8       34.57       43.93     15.78 o 
   6   3   8       20.93       -2.29     19.57 o 
   7   3   8       85.70       93.40     17.02 o 
   8   3   8       26.35       -1.35     17.20 o 
   9   3   8       10.03        9.59     18.85 o 
  10   3   8       34.44       67.47     24.79 o 
 -13   4   8       58.37       32.88     76.62 o 
 -12   4   8        3.29       -8.96     22.87 o 
 -11   4   8       78.15      106.71     27.81 o 
 -10   4   8       14.34       14.08     18.90 o 
  -9   4   8       12.34        4.95     17.92 o 
  -8   4   8        5.41       31.34     15.31 o 
  -7   4   8      195.30      200.94     17.37 o 
  -6   4   8        8.09       31.42     18.85 o 
  -5   4   8       15.28       29.13     12.13 o 
  -4   4   8        1.57        4.78     12.62 o 
  -3   4   8       24.44       51.41     17.31 o 
  -2   4   8       49.25       66.65     14.34 o 
  -1   4   8        5.83       16.25     14.76 o 
   0   4   8        0.09       31.35     13.86 o 
   1   4   8        1.50       16.77     14.88 o 
   2   4   8       89.23      120.45     17.09 o 
   3   4   8      258.08      298.40     20.85 o 
   4   4   8        0.93       28.37     25.33 o 
   5   4   8        2.43      -14.69     16.50 o 
   6   4   8       95.53       86.01     20.42 o 
   7   4   8       16.32       40.09     24.92 o 
   8   4   8        2.80      -43.32     43.32 o 
  -8   5   8       23.60       64.78     67.24 o 
  -7   5   8        5.74       32.23     34.60 o 
  -6   5   8        2.68       -0.99     25.52 o 
  -5   5   8        0.29       30.68     25.59 o 
  -4   5   8        0.39       18.13     18.79 o 
  -3   5   8        9.66       46.17     21.86 o 
  -2   5   8        0.05       33.80     21.24 o 
  -1   5   8       25.79       40.38     21.44 o 
   0   5   8        0.59        7.08     19.13 o 
   1   5   8       36.76       46.86     22.92 o 
   2   5   8        0.83       -2.83     20.85 o 
   3   5   8        0.00       36.63     52.34 o 
 -17   1   9       73.76       97.22     22.93 o 
 -16   1   9      210.21      203.01     18.86 o 
 -15   1   9       18.41       -4.84     14.88 o 
 -14   1   9      175.66      133.69     16.33 o 
 -13   1   9       55.98       58.32     20.50 o 
 -12   1   9        5.42        1.31     14.48 o 
 -11   1   9       38.16       52.14     10.65 o 
 -10   1   9      723.95      727.70     18.11 o 
  -9   1   9       19.55       14.22      8.48 o 
  -8   1   9        6.07       -0.87      7.53 o 
  -7   1   9       16.40       20.57      8.66 o 
  -6   1   9        0.52       -4.36      6.63 o 
  -5   1   9        3.66       13.97      6.07 o 
  -4   1   9       15.33       11.34      7.44 o 
  -3   1   9        3.50        5.65      9.05 o 
  -2   1   9       23.81       27.31      7.16 o 
  -1   1   9      284.26      263.19     12.53 o 
   0   1   9      738.98      715.95     18.15 o 
   1   1   9       60.01       60.69      8.37 o 
   2   1   9      109.65      111.62      9.57 o 
   3   1   9      528.98      491.22     24.14 o 
   4   1   9       15.56       21.77     10.16 o 
   5   1   9        4.13       -1.27     10.61 o 
   6   1   9      164.26      149.57     13.75 o 
   7   1   9       68.41       67.99     13.00 o 
   8   1   9       25.84       35.94     15.27 o 
   9   1   9        3.87        4.97     27.30 o 
  10   1   9       95.00       76.42     23.20 o 
  11   1   9        1.54       26.81     23.34 o 
 -16   2   9       47.57      101.21     24.83 o 
 -15   2   9        1.65        9.50     25.04 o 
 -14   2   9        0.26       10.96     15.63 o 
 -13   2   9       32.17       17.37     14.17 o 
 -12   2   9       12.54        3.53     14.87 o 
 -11   2   9        0.76        1.89     16.07 o 
 -10   2   9      392.49      379.92     15.75 o 
  -9   2   9      104.67      127.30     12.12 o 
  -8   2   9       18.21       32.88     10.64 o 
  -7   2   9      389.70      374.02     14.13 o 
  -6   2   9      180.12      182.52     17.20 o 
  -5   2   9      146.33      160.83     12.65 o 
  -4   2   9       85.13      121.92      8.71 o 
  -3   2   9      929.64      907.18     28.59 o 
  -2   2   9       68.37       73.87     10.30 o 
  -1   2   9       99.64       76.57     13.00 o 
   0   2   9      167.62      148.90     14.86 o 
   1   2   9        1.05       20.78      9.95 o 
   2   2   9       12.95        2.29     10.04 o 
   3   2   9        8.89        1.17     11.16 o 
   4   2   9       29.64       22.69     11.87 o 
   5   2   9        6.69       -9.07     18.51 o 
   6   2   9       13.34       29.56     16.20 o 
   7   2   9       55.11       57.16     18.18 o 
   8   2   9        4.95      -19.67     19.67 o 
   9   2   9       38.80       34.65     20.51 o 
  10   2   9        2.76       -0.94     26.79 o 
 -14   3   9      122.11      174.96     25.37 o 
 -13   3   9      138.12      162.02     23.33 o 
 -12   3   9       13.02       22.70     19.88 o 
 -11   3   9        0.88       22.05     19.19 o 
 -10   3   9       91.12      115.56     16.76 o 
  -9   3   9        2.33      -13.22     13.22 o 
  -8   3   9        2.02       -6.46     13.71 o 
  -7   3   9       69.01       60.82     11.82 o 
  -6   3   9       35.13       39.52     13.21 o 
  -5   3   9        3.86       35.51     20.04 o 
  -4   3   9       54.02       77.35     11.98 o 
  -3   3   9       10.47        9.53     11.12 o 
  -2   3   9        0.04       28.71     11.97 o 
  -1   3   9       25.05       41.04     12.31 o 
   0   3   9       81.72       71.93     14.11 o 
   1   3   9        1.81        8.96     13.77 o 
   2   3   9        0.46        1.67     12.87 o 
   3   3   9      372.10      305.76     18.53 o 
   4   3   9        9.77       56.05     17.56 o 
   5   3   9       18.04       57.17     18.17 o 
   6   3   9       34.08       30.11     19.40 o 
   7   3   9        1.85       -5.48     17.55 o 
   8   3   9        2.62      -19.55     19.55 o 
   9   3   9        0.13      -23.13     31.81 o 
 -11   4   9       47.53       42.78     37.11 o 
 -10   4   9       67.85       86.31     27.78 o 
  -9   4   9       28.68       19.88     24.30 o 
  -8   4   9        0.06       -5.36     22.76 o 
  -7   4   9        0.45        3.07     17.39 o 
  -6   4   9       75.17       92.34     22.78 o 
  -5   4   9       80.92       86.69     22.82 o 
  -4   4   9       21.18       52.72     14.26 o 
  -3   4   9       39.99       90.23     15.98 o 
  -2   4   9        5.72       41.22     21.07 o 
  -1   4   9        0.01       -6.91     16.19 o 
   0   4   9       81.66       71.74     19.53 o 
   1   4   9        3.29       12.29     25.55 o 
   2   4   9       11.09        9.18     17.91 o 
   3   4   9        1.67       20.11     18.79 o 
   4   4   9       10.87      -10.64     18.26 o 
   5   4   9        3.52       16.53     22.37 o 
   6   4   9       88.05       77.38     31.11 o 
  -4   5   9       65.65       91.45     46.34 o 
  -3   5   9       31.17      141.69     87.61 o 
  -2   5   9        7.32       73.28     38.81 o 
 -17   0  10       61.57        9.30     57.55 o 
 -16   0  10       55.36      -13.87     43.74 o 
 -15   0  10       89.48      116.94     30.48 o 
 -14   0  10      115.26      111.56     20.60 o 
 -13   0  10     2185.63     2104.24     61.46 o 
 -12   0  10        7.65       48.10     18.84 o 
 -11   0  10       79.88      104.19     16.37 o 
 -10   0  10      118.56      156.43     17.56 o 
  -9   0  10       45.09       95.92     14.85 o 
  -8   0  10       13.36       12.87     12.83 o 
  -7   0  10      119.84       96.67     14.70 o 
  -6   0  10       59.25       46.94     22.64 o 
  -5   0  10       11.08        9.58     12.35 o 
  -4   0  10       72.84       68.74      8.55 o 
  -3   0  10       11.63       -4.66     19.62 o 
  -2   0  10       90.59       95.67     18.50 o 
  -1   0  10      107.50      133.86     29.12 o 
   0   0  10      517.22      502.24     42.18 o 
   1   0  10        0.15       -9.84     25.83 o 
   2   0  10       20.54       18.39     20.00 o 
   3   0  10      846.86      745.44     40.04 o 
   4   0  10      627.59      598.41     34.93 o 
   5   0  10       72.24       72.26     22.56 o 
   6   0  10       36.19       51.54     24.98 o 
   7   0  10      131.35      156.66     29.54 o 
   8   0  10       12.24        1.43     26.64 o 
   9   0  10       26.83       38.29     30.48 o 
  10   0  10      155.22      220.02     38.86 o 
 -16   1  10      253.63      265.85     29.61 o 
 -15   1  10        2.50       -8.09     16.63 o 
 -14   1  10       19.20       42.29     16.05 o 
 -13   1  10        8.65       26.83     15.44 o 
 -12   1  10       44.93       19.23     12.42 o 
 -11   1  10        1.79       10.49     10.92 o 
 -10   1  10      330.16      329.89     16.30 o 
  -9   1  10      147.11      167.42     12.87 o 
  -8   1  10      134.67      148.55     11.54 o 
  -7   1  10        5.17        0.77     12.17 o 
  -6   1  10       68.01       83.09     12.35 o 
  -5   1  10        1.57       -0.32     12.26 o 
  -4   1  10       13.86       27.58      9.28 o 
  -3   1  10      369.43      347.60     26.79 o 
  -2   1  10        9.85        7.17     10.93 o 
  -1   1  10        0.03       23.01     11.63 o 
   0   1  10      684.33      644.64     28.47 o 
   1   1  10       93.39      123.88     17.03 o 
   2   1  10       61.00       37.53     11.67 o 
   3   1  10       30.22       29.32     15.79 o 
   4   1  10       29.65       26.91     16.61 o 
   5   1  10        3.32       -4.97     15.37 o 
   6   1  10       34.53       28.88     17.25 o 
   7   1  10       66.41       40.14     30.84 o 
   8   1  10        8.51       24.98     20.44 o 
   9   1  10       35.01       14.34     24.41 o 
  10   1  10       49.42       25.47     40.28 o 
 -15   2  10        7.35        3.67     36.28 o 
 -14   2  10        0.01        1.25     17.45 o 
 -13   2  10        1.96      -15.23     15.23 o 
 -12   2  10        0.87      -14.02     14.35 o 
 -11   2  10        3.42        7.76     16.21 o 
 -10   2  10       15.09        7.74     15.43 o 
  -9   2  10       12.24       -0.70     13.96 o 
  -8   2  10        0.29       11.72     19.73 o 
  -7   2  10       27.55       33.86     12.08 o 
  -6   2  10       70.94       86.69     12.74 o 
  -5   2  10       53.77       48.91     11.82 o 
  -4   2  10       30.27       18.15      9.98 o 
  -3   2  10      179.23      191.47     12.59 o 
  -2   2  10       41.62       51.22     12.34 o 
  -1   2  10       28.44       53.82     12.03 o 
   0   2  10        0.04       -1.25     11.85 o 
   1   2  10       13.13      -11.60     11.60 o 
   2   2  10        6.97       12.18     19.01 o 
   3   2  10       12.42       29.35     12.73 o 
   4   2  10        5.94       -6.37     14.00 o 
   5   2  10        3.39       -5.95     16.68 o 
   6   2  10       33.22       23.23     22.01 o 
   7   2  10       59.92       65.60     22.39 o 
   8   2  10        1.12      -27.48     27.48 o 
   9   2  10        9.08      -16.50     67.42 o 
 -13   3  10        4.65       34.82     31.96 o 
 -12   3  10       22.68       13.59     22.22 o 
 -11   3  10        9.63      -16.66     24.03 o 
 -10   3  10        5.83       19.52     18.14 o 
  -9   3  10       82.49       85.83     18.89 o 
  -8   3  10       43.73       66.55     16.30 o 
  -7   3  10      223.39      233.54     22.48 o 
  -6   3  10      559.45      655.17     27.36 o 
  -5   3  10        0.36       22.15     14.03 o 
  -4   3  10        4.60       -4.23     12.75 o 
  -3   3  10       52.83       78.45     15.31 o 
  -2   3  10        1.70       18.54     13.92 o 
  -1   3  10       29.22       22.18     15.58 o 
   0   3  10       59.21       61.86     15.54 o 
   1   3  10        9.48       55.10     17.03 o 
   2   3  10        7.30        0.70     15.33 o 
   3   3  10       26.02       36.01     17.40 o 
   4   3  10       26.94        7.41     17.30 o 
   5   3  10        6.52       26.55     28.37 o 
   6   3  10        0.24       33.26     44.38 o 
   7   3  10       68.89       26.93     60.28 o 
 -10   4  10        6.24       -8.47     54.12 o 
  -9   4  10       38.71       23.64     31.12 o 
  -8   4  10       15.85        8.27     22.46 o 
  -7   4  10        0.82      -22.11     24.66 o 
  -6   4  10       12.82       27.33     21.46 o 
  -5   4  10       33.31       89.50     18.78 o 
  -4   4  10      121.15      117.38     21.96 o 
  -3   4  10       72.06      107.70     20.70 o 
  -2   4  10        0.82       13.29     20.30 o 
  -1   4  10       31.99       49.73     17.70 o 
   0   4  10      131.56      173.00     26.90 o 
   1   4  10        2.96       -8.13     18.57 o 
   2   4  10        1.81        3.19     21.35 o 
   3   4  10       25.10       -3.52     21.37 o 
 -15   1  11       35.41       71.09     26.53 o 
 -14   1  11      113.02       80.52     26.11 o 
 -13   1  11       58.34       55.46     18.20 o 
 -12   1  11       43.61       12.41     18.68 o 
 -11   1  11        2.48       -4.74     12.65 o 
 -10   1  11        1.73      -11.30     12.38 o 
  -9   1  11        7.59        5.66     12.44 o 
  -8   1  11       27.69       19.52     14.02 o 
  -7   1  11        0.04       -5.77     12.05 o 
  -6   1  11      144.52      143.33     16.63 o 
  -5   1  11        8.11        2.70     10.98 o 
  -4   1  11       10.77       13.59     12.17 o 
  -3   1  11        0.08      -10.57     12.02 o 
  -2   1  11        0.95        2.65     14.32 o 
  -1   1  11       12.84       33.83     13.59 o 
   0   1  11      137.29      158.06     19.21 o 
   1   1  11      149.37      138.59     16.96 o 
   2   1  11        0.25      -10.22     13.91 o 
   3   1  11      112.11       83.27     17.33 o 
   4   1  11       71.76      104.47     18.69 o 
   5   1  11       28.98       38.26     18.84 o 
   6   1  11       44.13       15.15     19.79 o 
   7   1  11       70.07      101.23     25.31 o 
   8   1  11        0.02       32.65     29.85 o 
 -14   2  11        9.92       35.39     23.52 o 
 -13   2  11        0.36       17.79     24.22 o 
 -12   2  11       35.58       90.91     20.51 o 
 -11   2  11       30.66       25.53     18.40 o 
 -10   2  11       34.28       43.16     29.44 o 
  -9   2  11       19.51       -4.90     13.93 o 
  -8   2  11       13.56        6.21     12.99 o 
  -7   2  11        5.44       40.07     18.79 o 
  -6   2  11      164.49      204.53     16.77 o 
  -5   2  11       38.09       40.94     13.58 o 
  -4   2  11       27.91       24.33     11.62 o 
  -3   2  11      803.43      764.29     21.96 o 
  -2   2  11      384.01      363.43     20.12 o 
  -1   2  11      188.26      184.56     14.26 o 
   0   2  11      159.47      166.46     19.73 o 
   1   2  11        0.45        0.13     15.39 o 
   2   2  11        2.77       18.29     16.41 o 
   3   2  11        1.91       19.86     18.81 o 
   4   2  11        0.07      -22.27     32.61 o 
   5   2  11       27.10       -4.35     33.96 o 
   6   2  11       30.70       37.80     24.40 o 
   7   2  11       74.94       87.29     41.90 o 
 -12   3  11        7.70       15.58     38.81 o 
 -11   3  11       11.86      -19.81     21.95 o 
 -10   3  11        4.69        7.14     21.32 o 
  -9   3  11        0.00       18.00     25.55 o 
  -8   3  11        0.00        5.99     18.88 o 
  -7   3  11       12.01       27.54     22.23 o 
  -6   3  11      109.23      105.04     14.76 o 
  -5   3  11       27.87       44.40     15.57 o 
  -4   3  11        0.13       28.72     16.63 o 
  -3   3  11       19.06       38.86     20.20 o 
  -2   3  11        0.63        1.45     18.11 o 
  -1   3  11        5.61       18.29     25.24 o 
   0   3  11       18.62       29.05     20.06 o 
   1   3  11       25.58       49.90     18.40 o 
   2   3  11        0.91       20.89     19.33 o 
   3   3  11        2.88      -26.13     26.13 o 
   4   3  11       36.94        0.80     65.56 o 
   5   3  11        1.90       66.69     54.39 o 
  -7   4  11        7.98       28.21     37.45 o 
  -6   4  11      116.37      104.64     24.61 o 
  -5   4  11       16.50       21.51     23.65 o 
  -4   4  11       49.37      118.93     30.03 o 
  -3   4  11       67.80       60.70     22.30 o 
  -2   4  11       17.21       23.13     20.55 o 
  -1   4  11       12.82       14.26     28.45 o 
   0   4  11       24.72       47.89     35.61 o 
 -14   0  12       74.94        5.74     42.10 o 
 -13   0  12       30.29      -29.40     30.34 o 
 -12   0  12      150.10      162.66     26.49 o 
 -11   0  12       26.75       30.54     27.78 o 
 -10   0  12       35.81       44.97     23.71 o 
  -9   0  12      316.50      301.79     39.61 o 
  -8   0  12       25.49       27.03     20.86 o 
  -7   0  12       19.86       87.97     37.86 o 
  -6   0  12      341.47      259.79     35.78 o 
  -5   0  12       18.26      -18.40     46.95 o 
  -4   0  12        0.59       26.54     20.15 o 
  -3   0  12        1.91        8.53     20.32 o 
  -2   0  12       10.79       31.02     28.43 o 
  -1   0  12       34.99       23.88     49.14 o 
   0   0  12      196.80      176.87     26.54 o 
   1   0  12       33.05       -7.02     22.55 o 
   2   0  12       46.39       59.35     25.75 o 
   3   0  12       31.96       -0.52     23.90 o 
   4   0  12       12.35       60.81     28.21 o 
   5   0  12        6.01       22.00     30.34 o 
   6   0  12        1.60       15.29     35.64 o 
 -14   1  12        9.37       58.77     40.32 o 
 -13   1  12       27.19       -2.36     22.89 o 
 -12   1  12        1.14       42.53     59.18 o 
 -11   1  12       14.37       26.95     17.96 o 
 -10   1  12       15.37      -10.89     20.08 o 
  -9   1  12       17.41        7.67     15.28 o 
  -8   1  12       23.24       12.96     15.02 o 
  -7   1  12       22.94       13.88     15.89 o 
  -6   1  12       49.51       48.28     15.30 o 
  -5   1  12       75.91       83.52     23.07 o 
  -4   1  12       66.79       63.57     22.69 o 
  -3   1  12       52.04       38.41     15.10 o 
  -2   1  12       40.32       37.42     16.47 o 
  -1   1  12       46.07       37.74     18.70 o 
   0   1  12       28.79       18.08     22.29 o 
   1   1  12      101.15       97.39     20.92 o 
   2   1  12        2.65      -17.47     17.81 o 
   3   1  12        0.10      -25.01     25.01 o 
   4   1  12        6.03       43.09     26.19 o 
   5   1  12        9.84       11.54     22.92 o 
   6   1  12        1.69      -36.79     36.79 o 
 -12   2  12       33.02       23.87     25.03 o 
 -11   2  12        1.44       45.27     21.17 o 
 -10   2  12       38.38       54.28     18.75 o 
  -9   2  12      103.61      154.21     29.26 o 
  -8   2  12        0.59      -15.04     19.21 o 
  -7   2  12        0.06      -18.98     18.98 o 
  -6   2  12       22.37       39.11     22.98 o 
  -5   2  12       19.31       -8.23     16.18 o 
  -4   2  12       57.88       29.45     20.21 o 
  -3   2  12       57.23       55.57     16.66 o 
  -2   2  12       79.48       69.08     20.70 o 
  -1   2  12        0.05       -8.94     21.07 o 
   0   2  12       36.13       33.19     25.32 o 
   1   2  12       48.78       19.21     22.37 o 
   2   2  12       14.22       35.89     20.04 o 
   3   2  12        4.45        7.95     22.27 o 
   4   2  12      106.58      119.63     32.27 o 
   5   2  12        4.23       41.27     59.04 o 
 -10   3  12        0.34       52.34     55.08 o 
  -9   3  12      243.64      260.25     32.81 o 
  -8   3  12       53.10       88.45     23.20 o 
  -7   3  12       18.37       88.89     28.12 o 
  -6   3  12      659.62      618.03     27.80 o 
  -5   3  12      352.16      359.58     25.62 o 
  -4   3  12      116.05      144.63     21.80 o 
  -3   3  12        0.49      -18.70     20.58 o 
  -2   3  12       29.21       40.66     20.28 o 
  -1   3  12        0.09       52.13     21.93 o 
   0   3  12        0.25       58.81     29.21 o 
   1   3  12       54.31       75.08     30.98 o 
   2   3  12        0.30       13.19     44.41 o 
 -12   1  13      216.55      224.15     45.40 o 
 -11   1  13       64.76       76.23     31.02 o 
 -10   1  13       36.79       25.05     22.69 o 
  -9   1  13      106.80      116.34     22.66 o 
  -8   1  13        0.08       -8.19     17.82 o 
  -7   1  13        0.12        2.50     18.27 o 
  -6   1  13        7.67       15.66     17.75 o 
  -5   1  13       41.69       31.11     17.62 o 
  -4   1  13       31.01       22.73     35.52 o 
  -3   1  13       59.25       77.77     18.97 o 
  -2   1  13       34.26        0.30     17.55 o 
  -1   1  13        8.25        1.89     20.83 o 
   0   1  13        0.51       15.25     20.17 o 
   1   1  13       33.49       25.62     26.04 o 
   2   1  13        0.01       -1.15     22.93 o 
   3   1  13        4.48        4.82     26.10 o 
 -10   2  13       15.73       76.72     32.61 o 
  -9   2  13       92.50      105.91     31.18 o 
  -8   2  13       49.66       22.97     28.78 o 
  -7   2  13       35.65       12.87     20.26 o 
  -6   2  13       19.58        9.33     19.99 o 
  -5   2  13        0.19      -21.44     21.44 o 
  -4   2  13       52.58       28.20     27.08 o 
  -3   2  13       11.63       -5.80     23.31 o 
  -2   2  13        4.57       50.46     24.50 o 
  -1   2  13        6.56       14.30     24.84 o 
   0   2  13       25.89        6.33     23.57 o 
   1   2  13       19.08       25.55     32.47 o 
   2   2  13       70.21      113.59     86.94 o 
 -10   0  14        4.44       35.53     38.81 o 
  -9   0  14       15.89      -13.26     36.90 o 
  -8   0  14       92.06      132.25     57.83 o 
  -7   0  14       38.41       62.60     29.38 o 
  -6   0  14        0.28       -8.60     28.77 o 
  -5   0  14       68.88       98.82     30.97 o 
  -4   0  14       12.39       -1.85     29.67 o 
  -3   0  14        1.56       13.41     31.39 o 
  -2   0  14       86.07       76.86     34.52 o 
  -1   0  14       10.82       25.69     48.93 o 
   0   0  14       29.60       18.49     39.47 o 
  -9   1  14       65.74      107.90     43.54 o 
  -8   1  14       41.10        9.13     30.49 o 
  -7   1  14        2.66      -24.16     27.19 o 
  -6   1  14        0.01       18.91     23.53 o 
  -5   1  14       46.11       83.54     22.74 o 
  -4   1  14        3.97      -25.40     25.40 o 
  -3   1  14       18.05       -6.06     33.36 o 
  -2   1  14       38.39       -8.77     32.04 o 
  -1   1  14       35.49       17.29     34.59 o 
   0   1  14        2.67       26.10     61.77 o 
                                                 
