# Supplementary material for: Towards an understanding of the propensity for crystalline hydrate formation by molecular compounds
Source: IUCrJ. 2016 Oct 18;3(Pt 6):430–9. doi: 10.1107/S2052252516015633 (PMC5094445; doi:10.1107/S2052252516015633)
Supplement: Supplementary file 6 [file m-03-00430-7.4H2Osup6.hkl]

data_7.4H2O                                                                     
_shelx_title ' HS130 in P-1'                                                    
_shelx_refln_list_code          4                                               
_shelx_F_calc_maximum       80.46                                               
_exptl_crystal_F_000       190.00                                               
_reflns_d_resolution_high  0.7616                                               
                                                                                
loop_                                                                           
 _space_group_symop_operation_xyz                                               
 'x, y, z'                                                                      
 '-x, -y, -z'                                                                   
                                                                                
_cell_length_a     7.7923                                                       
_cell_length_b     7.9651                                                       
_cell_length_c     8.4455                                                       
_cell_angle_alpha 102.627                                                       
_cell_angle_beta   95.961                                                       
_cell_angle_gamma 114.174                                                       
                                                                                
_shelx_F_squared_multiplier     1.000                                           
                                                                                
loop_                                                                           
 _refln_index_h                                                                 
 _refln_index_k                                                                 
 _refln_index_l                                                                 
 _refln_F_squared_calc                                                          
 _refln_F_squared_meas                                                          
 _refln_F_squared_sigma                                                         
 _refln_observed_status                                                         
   1   0   0          0.01          0.03         0.38 o                         
   2   0   0          0.60          1.57         0.25 o                         
   3   0   0       1007.55       1070.04        11.95 o                         
   4   0   0        333.71        349.00         6.94 o                         
   5   0   0         50.35         44.05         3.77 o                         
   6   0   0         45.67         43.26         3.38 o                         
   7   0   0         14.67         22.62         3.95 o                         
   8   0   0         22.94         30.06         4.29 o                         
  -9   1   0          0.49         13.39         5.51 o                         
  -8   1   0         12.50         14.12         5.47 o                         
  -7   1   0         46.47         32.54         4.96 o                         
  -6   1   0          4.38          2.37         2.30 o                         
  -5   1   0         17.11         17.42         1.92 o                         
  -4   1   0        220.21        240.77         2.94 o                         
  -3   1   0        238.80        237.07         2.85 o                         
  -2   1   0          2.56          1.91         0.30 o                         
  -1   1   0         72.89         68.48         4.02 o                         
   0   1   0        506.26        544.30        11.84 o                         
   1   1   0       1106.79       1121.19         8.56 o                         
   2   1   0         43.00         50.40         0.90 o                         
   3   1   0          0.32          0.52         0.52 o                         
   4   1   0        316.73        310.03         4.59 o                         
   5   1   0          0.84          1.69         2.09 o                         
   6   1   0         39.44         35.34         6.22 o                         
   7   1   0          0.09          1.26         3.74 o                         
   8   1   0          4.68          8.99         5.45 o                         
  -9   2   0          7.48         18.82         4.81 o                         
  -8   2   0          5.70         10.73         3.59 o                         
  -6   2   0         13.66         11.14         1.66 o                         
  -5   2   0        102.33         97.44         1.78 o                         
  -4   2   0        304.04        322.01         3.15 o                         
  -3   2   0          0.26          0.11         0.52 o                         
  -2   2   0        442.45        453.05         4.51 o                         
  -1   2   0         30.63         36.55         0.91 o                         
   0   2   0        167.57        171.58         1.80 o                         
   1   2   0        346.06        366.40         4.28 o                         
   2   2   0        209.12        239.29         2.67 o                         
   3   2   0         33.51         35.40         1.12 o                         
   4   2   0          0.27         -0.71         0.97 o                         
   5   2   0          0.23          1.42         1.11 o                         
   6   2   0         24.00         24.29         3.52 o                         
   7   2   0         48.29         38.60         5.62 o                         
 -10   3   0          0.03         -3.53        11.06 o                         
  -9   3   0          2.66          6.05         4.96 o                         
  -8   3   0          1.82          2.83         3.32 o                         
  -7   3   0          0.00          2.53         1.57 o                         
  -6   3   0        209.04        197.41         3.17 o                         
  -5   3   0        157.60        159.26         2.60 o                         
  -4   3   0         47.88         45.62         1.14 o                         
  -3   3   0        268.44        251.77         2.97 o                         
  -2   3   0       1378.87       1411.12        14.42 o                         
  -1   3   0         21.70         25.20         1.41 o                         
   0   3   0         30.54         30.07         0.77 o                         
   1   3   0         38.47         37.14         1.00 o                         
   2   3   0          3.19          7.97         0.82 o                         
   3   3   0          1.17          2.99         1.12 o                         
   4   3   0          0.00         -0.26         1.33 o                         
   5   3   0          0.92          5.08         4.43 o                         
   6   3   0          6.48         14.69         4.12 o                         
   7   3   0          9.04         16.53         5.87 o                         
 -10   4   0          0.17         13.93         7.42 o                         
  -9   4   0          0.51         12.40         4.06 o                         
  -8   4   0         33.83         28.05         4.84 o                         
  -7   4   0          0.83          4.55         3.02 o                         
  -6   4   0        274.53        259.66         3.52 o                         
  -5   4   0         49.50         45.57         1.49 o                         
  -4   4   0         53.34         52.33         1.33 o                         
  -3   4   0          0.27         -0.14         0.58 o                         
  -2   4   0         24.79         17.75         1.09 o                         
  -1   4   0        112.85        107.66         3.02 o                         
   0   4   0         64.89         65.32         1.43 o                         
   1   4   0        134.17        129.87         2.48 o                         
   2   4   0          8.07         11.22         1.14 o                         
   3   4   0          8.00          9.14         1.50 o                         
   4   4   0          0.04         -0.66         2.37 o                         
   5   4   0          9.87         24.20         4.17 o                         
   6   4   0          2.32         11.72         5.17 o                         
 -10   5   0         34.11         42.05         8.01 o                         
  -9   5   0          0.54          3.66         4.90 o                         
  -8   5   0         13.52         13.54         2.68 o                         
  -7   5   0         78.02         71.18         2.91 o                         
  -6   5   0        195.86        180.07         4.13 o                         
  -5   5   0         10.17         10.21         1.58 o                         
  -4   5   0         14.19         17.21         1.19 o                         
  -3   5   0         41.24         32.81         1.84 o                         
  -2   5   0         42.77         40.08         2.23 o                         
  -1   5   0         78.30         80.06         4.31 o                         
   0   5   0         53.87         51.67         1.45 o                         
   1   5   0        115.63        111.74         2.46 o                         
   2   5   0         19.56         26.02         1.82 o                         
   3   5   0         16.61         18.81         1.97 o                         
   4   5   0         87.53         92.56         5.51 o                         
   5   5   0         47.80         45.70         7.84 o                         
 -10   6   0          1.07          7.36        12.02 o                         
  -9   6   0          0.02          3.36         4.19 o                         
  -8   6   0          0.87          3.67         2.49 o                         
  -7   6   0         36.15         35.12         3.24 o                         
  -6   6   0          0.03         -1.73         1.73 o                         
  -5   6   0          2.18          2.63         1.58 o                         
  -4   6   0         33.90         30.25         2.27 o                         
  -3   6   0         36.28         33.43         2.50 o                         
  -2   6   0         33.65         31.53         6.61 o                         
  -1   6   0          1.49          3.76         2.00 o                         
   0   6   0        144.26        134.79         2.57 o                         
   1   6   0          3.30          4.61         2.66 o                         
   2   6   0         18.33         17.29         2.07 o                         
   3   6   0          0.00          0.94         2.64 o                         
   4   6   0         20.18         23.40         4.99 o                         
  -9   7   0          8.26          4.96         6.70 o                         
  -8   7   0          4.65          9.36         3.89 o                         
  -7   7   0         28.12         27.99         5.50 o                         
  -6   7   0          0.17         -4.07         4.07 o                         
  -5   7   0          2.90          2.81         2.86 o                         
  -4   7   0          2.52          6.34         3.35 o                         
  -3   7   0          0.08         -0.98         2.70 o                         
  -1   7   0         22.62         16.69         4.31 o                         
   0   7   0         14.64         20.20         3.62 o                         
   1   7   0          2.90          2.92         3.21 o                         
   2   7   0          0.24          4.41         5.04 o                         
   3   7   0          0.00          9.95         5.92 o                         
  -8   8   0          2.03          5.36         4.55 o                         
  -7   8   0          1.27          6.83         3.41 o                         
  -6   8   0          4.65          9.27         3.57 o                         
  -5   8   0         29.53         34.34         3.80 o                         
  -4   8   0          0.02         -3.56         3.56 o                         
  -3   8   0          0.03          2.08         4.37 o                         
  -2   8   0          3.85          4.88         3.29 o                         
  -1   8   0         92.71         84.71         4.56 o                         
   0   8   0          3.20          9.56        11.03 o                         
   1   8   0          9.60          4.76         4.42 o                         
   2   8   0          5.27         14.77         6.88 o                         
  -8   9   0          2.26         15.91         5.92 o                         
  -7   9   0          1.61          4.99         5.08 o                         
  -6   9   0          4.44          7.72         3.97 o                         
  -5   9   0          9.18          7.45         7.12 o                         
  -4   9   0         12.79         11.43         3.97 o                         
  -3   9   0          2.07          3.26         4.06 o                         
  -2   9   0         56.37         46.59        12.53 o                         
  -1   9   0          0.03          6.45         4.78 o                         
   0   9   0          0.01         -7.06         7.06 o                         
   3 -10   1          4.46         -4.11         6.72 o                         
   4 -10   1          1.77          7.41         6.52 o                         
   5 -10   1          0.16         -5.98         6.73 o                         
   6 -10   1          0.66          4.01         7.89 o                         
   0  -9   1          0.86         -1.56         8.16 o                         
   1  -9   1         18.92         12.95         4.37 o                         
   2  -9   1          5.71          8.36         3.92 o                         
   3  -9   1          1.62          2.16         4.46 o                         
   4  -9   1         21.75         14.77         5.50 o                         
   5  -9   1         12.82         26.58         3.95 o                         
   6  -9   1          1.06         -4.16         4.16 o                         
   7  -9   1         10.21          8.24         8.31 o                         
   8  -9   1         16.11         22.25         6.64 o                         
  -2  -8   1         12.73          4.81         6.10 o                         
  -1  -8   1         16.16         16.32         3.57 o                         
   0  -8   1          8.16          7.60         3.92 o                         
   1  -8   1         31.30         53.84         5.14 o                         
   2  -8   1          0.00          6.07         2.99 o                         
   3  -8   1          0.00          1.47         3.33 o                         
   4  -8   1         44.08         42.38         3.52 o                         
   5  -8   1          9.93          5.86         5.02 o                         
   6  -8   1          0.04          1.48         3.28 o                         
   7  -8   1          1.49          4.33         6.04 o                         
   8  -8   1         20.29         25.06         4.29 o                         
  -3  -7   1          0.79          0.63         8.13 o                         
  -2  -7   1          1.95          2.17         3.16 o                         
  -1  -7   1          3.67          6.03         5.44 o                         
   0  -7   1         19.06         23.92         5.32 o                         
   1  -7   1         23.24         18.98         4.03 o                         
   2  -7   1          2.21          2.16         2.49 o                         
   3  -7   1          0.19         -1.31         2.63 o                         
   4  -7   1          0.08         -1.11         2.59 o                         
   5  -7   1         25.35         23.95         3.12 o                         
   6  -7   1         35.30         29.87         2.55 o                         
   7  -7   1          1.88          7.42         5.20 o                         
   8  -7   1          4.55         11.78         6.16 o                         
   9  -7   1          0.00         -7.42         7.42 o                         
  -4  -6   1          0.07         -1.22         6.91 o                         
  -3  -6   1          8.82         10.43         2.82 o                         
  -2  -6   1          2.31          6.62         1.94 o                         
  -1  -6   1         62.91         58.02         3.68 o                         
   0  -6   1        110.92         95.95         2.54 o                         
   1  -6   1         21.79         22.04         2.24 o                         
   2  -6   1         34.01         30.74         2.33 o                         
   3  -6   1         51.05         42.60         2.38 o                         
   4  -6   1         19.16         17.24         1.02 o                         
   5  -6   1        123.41        104.17         2.33 o                         
   6  -6   1        323.89        294.69         4.62 o                         
   7  -6   1          2.47         -0.06         3.03 o                         
   8  -6   1         10.91         15.77         2.57 o                         
   9  -6   1          1.29          0.64        10.82 o                         
  -5  -5   1         17.41         25.35         5.07 o                         
  -4  -5   1          2.19          9.83         2.51 o                         
  -3  -5   1          8.86          6.96         2.81 o                         
  -2  -5   1          2.54          6.43         1.54 o                         
  -1  -5   1        119.54        109.45         2.33 o                         
   0  -5   1         49.72         44.88         1.29 o                         
   1  -5   1         37.10         32.83         2.00 o                         
   2  -5   1        597.00        614.81        10.69 o                         
   3  -5   1         14.14         10.99         0.93 o                         
   4  -5   1          5.90          6.04         1.14 o                         
   5  -5   1         50.10         51.04         1.78 o                         
   6  -5   1        381.32        365.45         6.46 o                         
   7  -5   1         37.92         32.50         3.01 o                         
   8  -5   1          0.01          1.10         2.72 o                         
   9  -5   1          5.81          1.91         4.84 o                         
  10  -5   1          1.55         11.48         7.48 o                         
  -6  -4   1          2.52         15.15         5.11 o                         
  -5  -4   1         77.02         74.69         4.64 o                         
  -4  -4   1         11.36         14.98         3.78 o                         
  -3  -4   1          0.00         -1.00         1.20 o                         
  -2  -4   1        109.66        112.02         1.95 o                         
  -1  -4   1          3.96          5.68         1.03 o                         
   0  -4   1         17.39         15.45         0.82 o                         
   1  -4   1         61.63         68.83         1.74 o                         
   2  -4   1        153.82        166.47         2.47 o                         
   3  -4   1         49.05         56.07         1.09 o                         
   4  -4   1         32.37         33.03         1.44 o                         
   5  -4   1          0.07          0.56         1.15 o                         
   6  -4   1         88.51         79.60         2.19 o                         
   7  -4   1          6.31          6.80         1.88 o                         
   8  -4   1          0.16          5.25         4.19 o                         
   9  -4   1         18.64         18.75         5.02 o                         
  10  -4   1          4.13         11.54         7.83 o                         
  -7  -3   1          4.03         10.27         5.10 o                         
  -6  -3   1          7.92         17.36         4.22 o                         
  -5  -3   1         34.25         35.17         7.48 o                         
  -4  -3   1          9.75         10.49         1.55 o                         
  -3  -3   1         12.84         12.30         1.06 o                         
  -2  -3   1        103.37        112.12         1.72 o                         
  -1  -3   1          3.52          5.85         0.73 o                         
   0  -3   1         43.52         43.67         0.96 o                         
   1  -3   1        660.68        715.35         6.70 o                         
   2  -3   1         23.75         25.22         0.84 o                         
   3  -3   1          6.33          8.38         0.62 o                         
   4  -3   1        165.89        168.64         2.30 o                         
   5  -3   1         69.62         64.54         2.12 o                         
   6  -3   1         86.51         75.21         2.51 o                         
   7  -3   1          9.94         13.16         1.95 o                         
   8  -3   1          7.75          7.05         3.48 o                         
   9  -3   1          6.14         17.52         4.78 o                         
  -8  -2   1          0.18          2.03         9.72 o                         
  -7  -2   1         11.96         23.47         4.44 o                         
  -6  -2   1          0.01         10.70         5.08 o                         
  -5  -2   1         10.61         12.14         2.62 o                         
  -4  -2   1         42.33         43.66         1.36 o                         
  -3  -2   1          3.01          4.32         0.80 o                         
  -2  -2   1         10.25         10.09         0.56 o                         
  -1  -2   1        631.84        631.94         4.87 o                         
   0  -2   1       4953.11       4848.82        35.50 o                         
   1  -2   1         67.85         78.13         0.95 o                         
   2  -2   1        162.13        173.25         1.65 o                         
   3  -2   1        655.72        669.66         6.49 o                         
   4  -2   1        267.45        302.85         4.54 o                         
   5  -2   1          7.87          9.80         1.52 o                         
   6  -2   1         11.19         12.26         1.10 o                         
   7  -2   1         17.44         20.63         7.24 o                         
   8  -2   1         12.95         11.98         3.87 o                         
   9  -2   1          0.84          3.77         4.91 o                         
  -8  -1   1         21.12         38.27         5.48 o                         
  -7  -1   1         44.79         51.66         4.21 o                         
  -5  -1   1         16.87         15.24         2.11 o                         
  -4  -1   1         71.91         72.14         3.29 o                         
  -3  -1   1         10.31         10.70         0.66 o                         
  -2  -1   1       1445.82       1432.22        10.97 o                         
  -1  -1   1         55.04         53.19         0.65 o                         
   0  -1   1        162.46        154.13         4.73 o                         
   1  -1   1        402.12        367.23         7.87 o                         
   2  -1   1        742.38        740.32         6.33 o                         
   3  -1   1        484.26        517.43         5.63 o                         
   4  -1   1        163.21        158.83         1.89 o                         
   5  -1   1         37.92         40.76         1.42 o                         
   6  -1   1         17.65         31.42         2.98 o                         
   7  -1   1          0.01         -3.29         3.95 o                         
   8  -1   1          0.16          3.80         4.01 o                         
   9  -1   1          1.80          6.25         5.77 o                         
  -9   0   1          4.19          7.44         6.66 o                         
  -8   0   1          2.79         15.19         4.20 o                         
  -7   0   1         36.38         38.14         5.89 o                         
  -6   0   1         33.85         38.81         4.10 o                         
  -5   0   1         50.69         56.48         2.47 o                         
  -4   0   1        129.63        131.94         3.51 o                         
  -3   0   1          0.03          0.04         0.77 o                         
  -2   0   1         26.55         22.06         0.58 o                         
  -1   0   1          0.76          1.18         0.31 o                         
   1   0   1        126.22        128.34         1.97 o                         
   2   0   1        225.00        219.57         2.37 o                         
   3   0   1        104.26        117.81         1.64 o                         
   4   0   1          6.86          5.15         0.93 o                         
   5   0   1         90.56         88.22         2.15 o                         
   6   0   1        151.43        139.17         5.25 o                         
   7   0   1         51.19         54.29         6.13 o                         
   8   0   1          1.68          4.40         5.29 o                         
  -9   1   1          2.71          6.64         5.05 o                         
  -8   1   1          2.13          7.07         4.08 o                         
  -7   1   1         15.76         21.14         3.35 o                         
  -6   1   1        118.41        114.51         3.94 o                         
  -5   1   1         57.26         60.47         2.42 o                         
  -4   1   1          0.18         -0.14         0.55 o                         
  -3   1   1        102.40         89.36         1.45 o                         
  -2   1   1          0.19         -0.05         0.35 o                         
  -1   1   1       2957.99       2918.33        23.13 o                         
   0   1   1         36.94         46.17         0.89 o                         
   1   1   1         22.85         26.84         0.60 o                         
   2   1   1          0.37          0.24         0.50 o                         
   3   1   1         13.83         13.31         0.81 o                         
   4   1   1          4.81          7.92         1.63 o                         
   5   1   1        101.12         82.99         1.96 o                         
   6   1   1         37.18         39.41         8.22 o                         
   7   1   1          1.12          1.60         4.31 o                         
   8   1   1          0.07          1.11         5.45 o                         
  -9   2   1          1.45          5.77         5.77 o                         
  -8   2   1         38.49         33.97         4.79 o                         
  -7   2   1          0.46         -0.01         3.18 o                         
  -6   2   1        123.64        114.47         2.41 o                         
  -5   2   1        168.18        170.18         2.21 o                         
  -4   2   1        137.52        123.24         1.73 o                         
  -3   2   1          2.79          6.46         0.61 o                         
  -2   2   1          2.30          2.47         0.45 o                         
  -1   2   1        456.90        476.38         4.79 o                         
   0   2   1        978.32       1007.73         8.54 o                         
   1   2   1          6.95          4.26         0.78 o                         
   2   2   1          4.92          4.10         0.75 o                         
   3   2   1          4.52          7.60         1.35 o                         
   4   2   1         51.71         48.22         2.02 o                         
   5   2   1         85.02         84.79         3.17 o                         
   6   2   1          1.92         -2.00         6.49 o                         
   7   2   1          2.31          9.51         4.63 o                         
 -10   3   1         17.67          9.69         8.43 o                         
  -9   3   1          3.90          8.48         4.22 o                         
  -8   3   1          8.75         15.55         5.11 o                         
  -7   3   1        282.60        260.57         4.74 o                         
  -6   3   1          3.76          8.98         1.08 o                         
  -5   3   1          7.90          8.53         1.02 o                         
  -4   3   1        270.35        290.17         3.62 o                         
  -3   3   1         44.48         48.36         1.12 o                         
  -2   3   1          2.31          6.62         0.63 o                         
  -1   3   1         65.30         57.87         1.89 o                         
   0   3   1         23.93         23.19         0.78 o                         
   1   3   1       1076.42       1153.12        11.15 o                         
   2   3   1          0.28          1.34         0.85 o                         
   3   3   1          0.01          0.46         1.29 o                         
   4   3   1        267.70        264.36         4.86 o                         
   5   3   1         74.73         68.48         7.78 o                         
   6   3   1          3.28         15.56         6.12 o                         
   7   3   1         13.02         25.38         6.57 o                         
 -10   4   1          0.02         13.57         6.76 o                         
  -9   4   1          0.10          5.00         3.91 o                         
  -8   4   1          9.95         17.36         4.16 o                         
  -7   4   1         44.90         39.96         3.53 o                         
  -6   4   1        100.63         90.06         3.07 o                         
  -5   4   1         18.91         19.21         1.14 o                         
  -4   4   1         13.73         12.73         0.92 o                         
  -3   4   1        904.55        982.51         8.57 o                         
  -2   4   1          2.25          2.33         0.69 o                         
  -1   4   1         50.61         48.70         1.43 o                         
   0   4   1          1.60          4.45         1.03 o                         
   1   4   1         10.08         14.96         1.17 o                         
   2   4   1         10.80         14.07         1.55 o                         
   3   4   1         11.27         10.17         1.92 o                         
   4   4   1         71.85         73.44         6.74 o                         
   5   4   1         31.32         41.66         4.94 o                         
   6   4   1          1.75          7.91         8.94 o                         
 -10   5   1          2.66         -1.61         6.58 o                         
  -9   5   1          3.59          4.23         6.76 o                         
  -8   5   1          0.12          0.41         2.23 o                         
  -7   5   1        175.77        161.27         3.97 o                         
  -6   5   1         28.13         21.66         2.37 o                         
  -5   5   1          6.16          8.65         1.22 o                         
  -4   5   1          3.29          4.52         0.90 o                         
  -3   5   1         10.08         14.35         1.18 o                         
  -2   5   1          3.39          3.28         1.51 o                         
  -1   5   1         60.74         57.24         1.60 o                         
   0   5   1         94.69         91.15         2.41 o                         
   1   5   1          0.11          2.51         1.36 o                         
   2   5   1          8.42         11.90         1.87 o                         
   3   5   1          0.28          2.34         2.04 o                         
   4   5   1          0.01          3.47         4.29 o                         
   5   5   1          0.32         -2.45         8.85 o                         
 -10   6   1          1.00         -2.99         7.24 o                         
  -9   6   1          6.51          7.32         8.70 o                         
  -8   6   1         14.23         25.40         3.22 o                         
  -7   6   1         45.25         45.15         3.69 o                         
  -6   6   1          6.16         11.40         2.91 o                         
  -5   6   1          0.39         -0.03         1.10 o                         
  -4   6   1          0.83          0.74         1.96 o                         
  -3   6   1          6.60          9.32         2.02 o                         
  -2   6   1          0.16         -1.00         2.13 o                         
  -1   6   1        246.70        235.62         3.36 o                         
   0   6   1         16.58         18.16         2.93 o                         
   1   6   1          2.81          3.88         2.64 o                         
   2   6   1         10.51         20.30         2.92 o                         
   3   6   1         10.35         28.72         4.98 o                         
   4   6   1         16.66         16.09         9.81 o                         
  -9   7   1         12.98         27.03         7.30 o                         
  -8   7   1         17.12         20.98         3.79 o                         
  -7   7   1         51.28         43.45         4.14 o                         
  -6   7   1         21.54         21.50         3.02 o                         
  -5   7   1         19.98         27.07         3.68 o                         
  -4   7   1          1.49          2.72         2.81 o                         
  -3   7   1         18.99         23.21         3.95 o                         
  -2   7   1          7.03         10.69         2.80 o                         
  -1   7   1         52.51         33.26         5.32 o                         
   0   7   1          0.33          2.55         3.65 o                         
   1   7   1          3.05          4.06         3.18 o                         
   2   7   1          1.07         -3.19         6.38 o                         
   3   7   1          1.24         10.11        16.09 o                         
  -8   8   1          1.58          1.54        11.30 o                         
  -7   8   1          0.28          0.13         3.74 o                         
  -6   8   1         25.50         28.25         4.78 o                         
  -5   8   1         61.43         46.84         6.46 o                         
  -4   8   1          4.72          4.25         3.53 o                         
  -3   8   1         27.39         25.11         4.99 o                         
  -2   8   1         46.50         48.63         9.63 o                         
  -1   8   1          0.19          5.46         5.03 o                         
   0   8   1         10.91         10.27         8.49 o                         
   1   8   1         16.70         36.64         6.25 o                         
  -8   9   1          0.45         -7.06         7.06 o                         
  -7   9   1          1.67          6.21         5.33 o                         
  -6   9   1          1.03          7.24         5.14 o                         
  -5   9   1          0.04         -4.75         5.08 o                         
  -4   9   1          0.00          2.83         4.21 o                         
  -3   9   1          0.03          4.41         5.71 o                         
  -2   9   1          8.10          6.61         8.46 o                         
  -1   9   1          7.02         15.92        11.81 o                         
   2 -10   2          0.85          8.37         8.55 o                         
   3 -10   2          0.72          3.84         4.92 o                         
   4 -10   2          2.02          1.65         4.97 o                         
   5 -10   2          2.56         10.86         5.14 o                         
   6 -10   2          2.60          2.25         6.15 o                         
  -1  -9   2          1.79         -7.77         7.77 o                         
   0  -9   2          0.80         -3.05         4.90 o                         
   1  -9   2         17.93         21.99         4.36 o                         
   2  -9   2          0.56         -4.65         6.85 o                         
   3  -9   2          3.17         11.01         3.83 o                         
   4  -9   2          3.69          2.90         4.01 o                         
   5  -9   2          4.14          3.41         3.68 o                         
   6  -9   2          1.79         10.20         4.08 o                         
   7  -9   2          4.61          9.04        11.96 o                         
   8  -9   2          0.07          1.97         6.76 o                         
  -2  -8   2          2.83          2.35         4.22 o                         
  -1  -8   2          0.62          1.94         3.52 o                         
   0  -8   2          4.92         11.10         3.37 o                         
   1  -8   2          0.75          9.52         3.36 o                         
   2  -8   2          3.03          6.48         3.06 o                         
   3  -8   2         10.72         19.59         3.38 o                         
   4  -8   2         22.73         26.55         3.53 o                         
   5  -8   2          0.72          2.69         4.54 o                         
   6  -8   2         38.76         39.55         4.00 o                         
   7  -8   2         30.99         34.99         5.74 o                         
   8  -8   2         11.99         24.61         4.25 o                         
  -3  -7   2          7.31         13.56         4.64 o                         
  -2  -7   2         14.39         24.26         4.85 o                         
  -1  -7   2         90.47         84.70         7.00 o                         
   0  -7   2          1.16          0.35         4.25 o                         
   1  -7   2         29.70         25.95         3.56 o                         
   2  -7   2         24.68         26.95         5.05 o                         
   3  -7   2         43.47         29.22         3.26 o                         
   4  -7   2          1.32         -0.64         3.05 o                         
   5  -7   2         37.96         36.07         2.45 o                         
   6  -7   2         24.07         22.97         3.47 o                         
   7  -7   2         28.88         32.56         3.28 o                         
   8  -7   2          0.00          1.59         3.77 o                         
   9  -7   2          0.10          2.15         6.70 o                         
  -5  -6   2         18.36         22.31         7.95 o                         
  -4  -6   2          4.47         11.49         4.76 o                         
  -3  -6   2          0.35          5.25         2.86 o                         
  -2  -6   2         22.15         23.54         2.00 o                         
  -1  -6   2         32.14         27.66         1.81 o                         
   0  -6   2        141.33        127.71         2.18 o                         
   1  -6   2          2.83          5.99         0.98 o                         
   2  -6   2          1.45          3.31         1.71 o                         
   3  -6   2          9.65         11.81         1.92 o                         
   4  -6   2         42.93         38.09         1.63 o                         
   5  -6   2         44.79         40.43         2.24 o                         
   6  -6   2         41.18         35.76         7.57 o                         
   7  -6   2          2.21          5.63         2.20 o                         
   8  -6   2         10.58         17.51         3.20 o                         
   9  -6   2         35.94         51.63         5.17 o                         
  -6  -5   2         18.21         33.31         7.60 o                         
  -5  -5   2         13.88         33.61        10.35 o                         
  -4  -5   2          0.72         -1.85         2.40 o                         
  -3  -5   2          3.20          8.58         2.18 o                         
  -2  -5   2          4.62          7.66         1.44 o                         
  -1  -5   2         22.28         19.57         1.29 o                         
   0  -5   2         32.26         35.73         1.36 o                         
   1  -5   2          3.58          7.54         1.03 o                         
   2  -5   2         32.82         30.81         1.13 o                         
   3  -5   2          0.10         -0.21         0.91 o                         
   4  -5   2          6.49          8.29         1.31 o                         
   5  -5   2        463.36        442.67         5.86 o                         
   6  -5   2          8.93         14.95         1.79 o                         
   7  -5   2         11.10         14.20         2.11 o                         
   8  -5   2          0.18          3.06         3.91 o                         
   9  -5   2         11.66         23.14         7.12 o                         
  -6  -4   2          6.80         10.93         5.19 o                         
  -5  -4   2          4.42          5.38         4.84 o                         
  -4  -4   2          0.32          3.09         1.83 o                         
  -3  -4   2          3.93          6.13         1.35 o                         
  -2  -4   2         35.57         35.84         1.38 o                         
  -1  -4   2          2.11          1.62         0.97 o                         
   0  -4   2         44.79         48.46         1.02 o                         
   1  -4   2         19.36         21.41         0.74 o                         
   2  -4   2          0.03          0.67         0.53 o                         
   3  -4   2         19.31         19.59         0.88 o                         
   4  -4   2         34.61         29.97         1.18 o                         
   5  -4   2        120.56        112.84         3.13 o                         
   6  -4   2         16.34         15.42         1.61 o                         
   7  -4   2          5.44          7.94         2.07 o                         
   8  -4   2          0.23         -1.54         4.07 o                         
   9  -4   2          7.34         13.44         4.44 o                         
  -7  -3   2          0.05          6.78         5.33 o                         
  -6  -3   2          1.44          0.68         5.50 o                         
  -5  -3   2          5.81          8.62         3.86 o                         
  -4  -3   2         93.25         82.55         2.09 o                         
  -3  -3   2          1.69          2.05         1.26 o                         
  -2  -3   2        434.52        422.36         4.40 o                         
  -1  -3   2        295.17        294.48         3.17 o                         
   0  -3   2          3.54          4.64         0.55 o                         
   1  -3   2        835.84        873.52         7.07 o                         
   2  -3   2        303.13        300.12         3.09 o                         
   3  -3   2         69.77         70.41         1.31 o                         
   4  -3   2         16.40         16.04         0.84 o                         
   5  -3   2        102.98        101.84         3.64 o                         
   6  -3   2         96.11         82.49         2.63 o                         
   7  -3   2         39.12         31.76         2.99 o                         
   8  -3   2          0.69          3.15         6.34 o                         
   9  -3   2          3.45          7.28         7.65 o                         
  -8  -2   2         24.12         37.60         6.36 o                         
  -7  -2   2          9.56          5.62         9.15 o                         
  -6  -2   2          0.00          3.34         3.23 o                         
  -5  -2   2         44.45         43.58         2.91 o                         
  -4  -2   2          0.20          0.77         0.86 o                         
  -3  -2   2        252.80        251.60         3.37 o                         
  -2  -2   2         68.35         57.55         1.06 o                         
  -1  -2   2        218.52        214.45         2.03 o                         
   0  -2   2       3191.76       3131.84        21.68 o                         
   1  -2   2          2.68          2.66         0.44 o                         
   2  -2   2        524.14        527.22         4.82 o                         
   3  -2   2        728.86        833.28         8.22 o                         
   4  -2   2          3.03          2.32         0.75 o                         
   5  -2   2         20.76         22.34         2.46 o                         
   6  -2   2         37.27         32.16         1.67 o                         
   7  -2   2         75.65         57.93         4.49 o                         
   8  -2   2         14.07         12.80         6.67 o                         
   9  -2   2          0.02          8.75         5.73 o                         
  -8  -1   2          3.21          3.12         4.53 o                         
  -7  -1   2         11.01         11.81        11.90 o                         
  -6  -1   2         61.78         37.45         6.28 o                         
  -5  -1   2          1.22          3.18         4.10 o                         
  -4  -1   2         99.42         94.25         1.90 o                         
  -3  -1   2          8.16          8.35         0.53 o                         
  -2  -1   2         34.79         37.75         0.83 o                         
  -1  -1   2       6474.06       6361.02        63.99 o                         
   0  -1   2          1.04          1.01         0.38 o                         
   1  -1   2         68.36         66.02         0.95 o                         
   2  -1   2        239.39        254.43         2.92 o                         
   3  -1   2        626.72        681.69         6.78 o                         
   4  -1   2         74.31         73.04         1.53 o                         
   5  -1   2         52.36         46.13         1.51 o                         
   6  -1   2         18.59         18.04         1.40 o                         
   7  -1   2          3.14          0.38         3.58 o                         
   8  -1   2          2.29          7.79         4.24 o                         
   9  -1   2          8.05          5.62         8.91 o                         
  -9   0   2          1.16          8.73         8.49 o                         
  -8   0   2          2.62         12.08         4.30 o                         
  -7   0   2         15.56         19.57         3.40 o                         
  -6   0   2        104.54        100.49         4.06 o                         
  -5   0   2         72.66         66.47         2.70 o                         
  -4   0   2         49.28         48.14         1.32 o                         
  -3   0   2          6.41          9.60         0.65 o                         
  -2   0   2          7.52          7.09         0.54 o                         
  -1   0   2       4144.24       4164.67        28.59 o                         
   0   0   2        283.65        306.03         3.53 o                         
   1   0   2         15.25         11.23         0.72 o                         
   2   0   2        169.21        168.23         2.03 o                         
   3   0   2          0.12          0.13         0.73 o                         
   4   0   2         25.87         23.12         1.12 o                         
   5   0   2        140.40        130.61         2.49 o                         
   6   0   2          4.74          5.65         2.10 o                         
   7   0   2         14.31          8.98         6.70 o                         
   8   0   2          0.09          3.45         5.50 o                         
  -9   1   2          3.14          6.53        13.25 o                         
  -8   1   2         10.16         18.01        12.17 o                         
  -7   1   2         14.59         20.35         3.08 o                         
  -6   1   2         89.29         77.99         3.83 o                         
  -5   1   2          0.02         -0.15         1.25 o                         
  -4   1   2        150.15        146.74         1.99 o                         
  -3   1   2        103.19        102.50         1.66 o                         
  -2   1   2       1729.67       1756.85        13.30 o                         
  -1   1   2          1.90          3.91         0.42 o                         
   0   1   2         41.68         51.07         1.02 o                         
   1   1   2        293.32        329.02         3.31 o                         
   2   1   2        166.33        155.23         2.13 o                         
   3   1   2         67.90         67.83         1.57 o                         
   4   1   2         57.02         52.95         1.90 o                         
   5   1   2        156.83        153.48         3.55 o                         
   6   1   2          1.80          7.21         3.53 o                         
   7   1   2         17.08         20.31         6.16 o                         
   8   1   2          1.73         -8.43         8.43 o                         
  -9   2   2          4.01         12.30         5.98 o                         
  -8   2   2          0.43          8.72         3.99 o                         
  -7   2   2         30.21         29.49         3.95 o                         
  -6   2   2        163.15        151.82         2.50 o                         
  -5   2   2        290.36        274.59         3.76 o                         
  -4   2   2         95.51         87.88         1.55 o                         
  -3   2   2        742.19        788.57         7.79 o                         
  -2   2   2         87.03         86.98         1.45 o                         
  -1   2   2        871.22        901.03        11.72 o                         
   0   2   2         89.08         95.57         1.47 o                         
   1   2   2        212.06        223.85         2.53 o                         
   2   2   2         36.12         31.96         1.00 o                         
   3   2   2         31.87         29.74         1.64 o                         
   4   2   2          0.03          1.99         1.37 o                         
   5   2   2          3.92          9.48         2.29 o                         
   6   2   2         40.59         42.42         5.04 o                         
   7   2   2          0.39          4.21         8.13 o                         
 -10   3   2          3.98          5.26         7.48 o                         
  -9   3   2          6.87         13.15         4.57 o                         
  -8   3   2          0.34          3.05         3.23 o                         
  -7   3   2        159.26        144.70         5.12 o                         
  -6   3   2         25.53         27.14         2.34 o                         
  -5   3   2         25.51         26.49         1.29 o                         
  -4   3   2          7.35         14.60         0.93 o                         
  -3   3   2         44.27         50.55         1.14 o                         
  -2   3   2         42.12         43.71         1.00 o                         
  -1   3   2        134.55        134.44         1.82 o                         
   0   3   2         75.46         79.77         1.44 o                         
   1   3   2          0.49         -0.55         0.93 o                         
   2   3   2          2.57          2.51         1.15 o                         
   3   3   2         54.82         51.16         2.16 o                         
   4   3   2         25.86         31.58         4.41 o                         
   5   3   2         11.03         17.79         4.40 o                         
   6   3   2          9.36         15.25         6.25 o                         
 -10   4   2          1.14          2.93         7.30 o                         
  -9   4   2          8.38         11.17         4.12 o                         
  -8   4   2          5.99          8.74         3.49 o                         
  -7   4   2         41.77         36.76         3.05 o                         
  -6   4   2          0.11          1.19         1.47 o                         
  -5   4   2          0.88          2.69         1.24 o                         
  -4   4   2          1.32          1.69         1.11 o                         
  -3   4   2         12.47         14.64         0.99 o                         
  -2   4   2         15.80         13.26         0.90 o                         
  -1   4   2         20.87         20.10         1.07 o                         
   0   4   2         58.59         61.46         3.70 o                         
   1   4   2          0.86          3.14         1.24 o                         
   2   4   2          5.12          5.76         1.63 o                         
   3   4   2         61.29         58.52         4.45 o                         
   4   4   2         38.63         42.81         3.22 o                         
   5   4   2          2.14          8.02         4.40 o                         
 -10   5   2          0.91         -2.27         7.18 o                         
  -9   5   2         17.66         13.52         5.62 o                         
  -8   5   2          5.20          5.91         2.55 o                         
  -7   5   2         63.15         66.56         2.70 o                         
  -6   5   2          0.36          1.59         1.63 o                         
  -5   5   2         44.27         38.62         1.53 o                         
  -4   5   2          4.14          2.13         1.15 o                         
  -3   5   2         72.38         69.75         1.59 o                         
  -2   5   2         41.39         39.54         1.28 o                         
  -1   5   2        150.18        148.68         2.60 o                         
   0   5   2         41.24         43.15         1.98 o                         
   1   5   2          0.19          0.58         1.78 o                         
   2   5   2          7.02          6.62         2.14 o                         
   3   5   2         48.10         35.98         3.29 o                         
   4   5   2          4.17         15.19         4.58 o                         
  -9   6   2         14.81         26.90         4.60 o                         
  -8   6   2         37.69         39.48         5.26 o                         
  -7   6   2          6.15         11.10         2.28 o                         
  -6   6   2         60.08         50.68         4.01 o                         
  -5   6   2          4.41          0.44         4.01 o                         
  -4   6   2          6.36          9.78         1.47 o                         
  -3   6   2        147.43        133.78         2.81 o                         
  -2   6   2          0.23          0.81         1.04 o                         
  -1   6   2          3.45          1.95         2.43 o                         
   0   6   2          8.39          7.42         2.51 o                         
   1   6   2         16.96         18.38         2.13 o                         
   2   6   2          7.11          8.59         4.16 o                         
   3   6   2          0.01          3.59         3.75 o                         
  -8   7   2          0.14          9.97        13.28 o                         
  -7   7   2          3.95          6.58         8.34 o                         
  -6   7   2          5.01          2.39         3.89 o                         
  -5   7   2          0.00         -2.03         2.80 o                         
  -4   7   2         13.36         12.00         3.03 o                         
  -3   7   2          4.10          8.80         2.81 o                         
  -2   7   2        273.34        244.05         6.92 o                         
  -1   7   2          4.56          2.59         3.62 o                         
   0   7   2         11.95         20.91         3.69 o                         
   1   7   2         11.85          8.44         3.40 o                         
   2   7   2         10.11         17.21         5.40 o                         
  -8   8   2          1.62          5.26         8.52 o                         
  -7   8   2          0.47          8.57         5.26 o                         
  -6   8   2         27.20         29.57         6.43 o                         
  -5   8   2          9.43         15.44         4.42 o                         
  -4   8   2          0.16          3.00         3.55 o                         
  -3   8   2         15.29         16.58         3.66 o                         
  -2   8   2         27.27         26.44         4.24 o                         
  -1   8   2          0.73          0.07         4.21 o                         
   0   8   2          5.55          6.39         4.78 o                         
  -7   9   2          0.04         -1.32         7.00 o                         
  -6   9   2         10.12          5.14        10.26 o                         
  -5   9   2          3.90          2.67         4.97 o                         
  -4   9   2          3.21          9.97         9.21 o                         
  -3   9   2          9.28          3.60         4.94 o                         
  -2   9   2          1.38          2.94         5.08 o                         
   2 -10   3          2.39         -4.98         6.88 o                         
   3 -10   3          0.03          4.94         6.29 o                         
   4 -10   3         11.19         26.78         5.24 o                         
   5 -10   3          0.09          4.07         5.64 o                         
   6 -10   3          4.43         12.86         8.73 o                         
  -1  -9   3          5.21          2.99         7.71 o                         
   0  -9   3         20.34         24.08         5.09 o                         
   1  -9   3          2.85          4.08         4.12 o                         
   2  -9   3          0.08          3.41         4.43 o                         
   3  -9   3         26.82         20.65         4.29 o                         
   4  -9   3          0.52          7.08         3.69 o                         
   5  -9   3          0.82         -1.34         3.92 o                         
   6  -9   3         14.84         29.82         8.88 o                         
   7  -9   3          2.29          5.02         6.34 o                         
   8  -9   3          0.07         -1.55         6.70 o                         
  -2  -8   3         13.16         11.43         6.16 o                         
  -1  -8   3          1.33         14.37         4.45 o                         
   0  -8   3          0.52          4.44         3.78 o                         
   1  -8   3          3.81          4.18         3.39 o                         
   2  -8   3         10.86         18.00         4.96 o                         
   3  -8   3          4.91          3.93         2.98 o                         
   4  -8   3         34.25         28.99         3.52 o                         
   5  -8   3          4.67          4.87         3.44 o                         
   6  -8   3         53.65         50.63         7.36 o                         
   7  -8   3         24.64         27.86         4.58 o                         
   8  -8   3          0.01          8.07         8.43 o                         
  -3  -7   3          1.13          9.68         5.85 o                         
  -2  -7   3          0.06          5.22         2.91 o                         
  -1  -7   3          8.30         16.29         2.36 o                         
   0  -7   3          0.91          1.65         4.63 o                         
   1  -7   3          6.66          9.73         1.76 o                         
   2  -7   3         44.23         50.43         7.60 o                         
   3  -7   3         22.55         24.47         2.87 o                         
   4  -7   3          2.47          5.83         1.71 o                         
   5  -7   3        176.37        170.78         6.40 o                         
   6  -7   3         26.84         24.25         2.82 o                         
   7  -7   3          0.58          4.49         2.65 o                         
   8  -7   3          0.94         11.37         3.94 o                         
   9  -7   3         26.95         46.71         9.51 o                         
  -5  -6   3          0.92          1.59        10.94 o                         
  -4  -6   3          0.14          8.50         4.20 o                         
  -3  -6   3          2.04          6.19         2.38 o                         
  -2  -6   3         52.28         54.60         3.61 o                         
  -1  -6   3         65.69         65.85         3.83 o                         
   0  -6   3         16.24         16.72         1.90 o                         
   1  -6   3         17.18         18.08         2.11 o                         
   2  -6   3         31.63         29.87         1.42 o                         
   3  -6   3          6.82          9.68         1.03 o                         
   4  -6   3          7.06          7.60         1.34 o                         
   5  -6   3        307.18        296.43         6.04 o                         
   6  -6   3         55.85         47.82         2.53 o                         
   7  -6   3          7.80         10.22         2.42 o                         
   8  -6   3          0.00          7.92         3.05 o                         
   9  -6   3          1.18         12.01         7.56 o                         
  -6  -5   3          6.89         -5.98         7.18 o                         
  -5  -5   3          0.00         -0.66         7.59 o                         
  -4  -5   3         25.20         24.78         5.11 o                         
  -3  -5   3          0.00          2.77         1.93 o                         
  -2  -5   3         20.29         21.51         1.82 o                         
  -1  -5   3          1.61          5.43         1.06 o                         
   0  -5   3         24.14         24.83         1.44 o                         
   1  -5   3        131.55        134.91         2.49 o                         
   2  -5   3          8.81         13.93         0.94 o                         
   3  -5   3          5.56          5.68         1.18 o                         
   4  -5   3          0.24          0.57         1.16 o                         
   5  -5   3         66.33         62.36         2.38 o                         
   6  -5   3          8.62         15.14         1.94 o                         
   7  -5   3         11.76         15.96         2.36 o                         
   8  -5   3          0.14          3.18         3.80 o                         
   9  -5   3          0.04          5.17         6.28 o                         
  -7  -4   3          1.31         -0.24         8.31 o                         
  -6  -4   3         13.15         18.08         5.30 o                         
  -5  -4   3          0.37          4.45         3.58 o                         
  -4  -4   3         18.50         21.44         2.48 o                         
  -3  -4   3         35.51         31.10         1.99 o                         
  -2  -4   3         39.98         35.52         1.41 o                         
  -1  -4   3         90.17         86.10         1.74 o                         
   0  -4   3       1287.56       1288.37        13.67 o                         
   1  -4   3          0.01          0.24         0.60 o                         
   2  -4   3         12.45         15.47         0.84 o                         
   3  -4   3        424.28        433.24         4.93 o                         
   4  -4   3        303.70        298.93         3.80 o                         
   5  -4   3         13.28         14.27         2.07 o                         
   6  -4   3          0.24          6.32         2.00 o                         
   7  -4   3          4.96          4.51         2.40 o                         
   8  -4   3         35.20         41.46         7.03 o                         
   9  -4   3          2.56         13.94         5.01 o                         
  -7  -3   3          4.74          8.44        10.23 o                         
  -6  -3   3          4.60         11.86         4.90 o                         
  -5  -3   3          0.17          3.77         2.28 o                         
  -4  -3   3          8.47          4.65         1.35 o                         
  -3  -3   3          3.45          4.52         1.27 o                         
  -2  -3   3          4.30          8.25         0.79 o                         
  -1  -3   3        956.94        926.71         7.75 o                         
   0  -3   3         19.65         21.48         0.83 o                         
   1  -3   3        265.01        262.53         2.65 o                         
   2  -3   3        208.76        209.64         2.50 o                         
   3  -3   3         70.53         75.04         1.35 o                         
   4  -3   3        122.14        127.01         2.02 o                         
   5  -3   3          5.40          8.96         1.12 o                         
   6  -3   3          0.37          2.13         2.15 o                         
   7  -3   3          0.44          0.51         2.96 o                         
   8  -3   3          8.49         10.59         4.10 o                         
   9  -3   3          0.25          9.29         9.72 o                         
  -8  -2   3          1.60          5.20         8.43 o                         
  -7  -2   3          0.93          1.53         5.06 o                         
  -6  -2   3          2.16          6.20         4.16 o                         
  -5  -2   3         49.91         44.38         1.48 o                         
  -4  -2   3          0.99          1.92         0.98 o                         
  -3  -2   3        144.84        139.53         2.09 o                         
  -2  -2   3        155.49        157.16         2.08 o                         
  -1  -2   3        371.95        376.42         4.73 o                         
   0  -2   3         32.93         32.06         0.82 o                         
   1  -2   3        110.26        104.52         1.45 o                         
   2  -2   3          4.45          8.02         0.80 o                         
   3  -2   3          4.64          3.36         0.75 o                         
   4  -2   3          2.76          3.03         0.89 o                         
   5  -2   3         21.41         19.59         1.53 o                         
   6  -2   3         37.50         28.29         1.85 o                         
   7  -2   3         14.46         21.87         3.68 o                         
   8  -2   3          0.02          3.89         5.20 o                         
   9  -2   3          6.60         20.27         8.55 o                         
  -8  -1   3         10.78         15.78         4.45 o                         
  -7  -1   3         16.87         29.81         4.14 o                         
  -6  -1   3          9.74         11.24         4.37 o                         
  -5  -1   3          2.53          2.85         1.28 o                         
  -4  -1   3          7.90         10.24         0.90 o                         
  -3  -1   3        451.06        447.77         4.16 o                         
  -2  -1   3        163.91        157.56         1.82 o                         
  -1  -1   3         18.92         20.13         0.65 o                         
   0  -1   3         36.84         34.62         0.56 o                         
   1  -1   3         25.24         25.70         0.75 o                         
   2  -1   3        503.08        546.91         5.57 o                         
   3  -1   3         10.31         11.61         0.90 o                         
   4  -1   3          0.15          0.13         0.95 o                         
   5  -1   3          5.06          9.48         1.31 o                         
   6  -1   3         13.66         15.73         2.00 o                         
   7  -1   3          5.92         10.32         3.78 o                         
   8  -1   3          2.88          3.86         6.46 o                         
  -9   0   3          2.44         10.62         5.80 o                         
  -8   0   3         51.57         50.38         5.66 o                         
  -7   0   3         59.62         61.31         4.33 o                         
  -6   0   3          4.41          5.13         2.65 o                         
  -5   0   3         20.09         17.56         1.07 o                         
  -4   0   3          0.03          0.88         0.75 o                         
  -3   0   3         10.05         13.64         0.77 o                         
  -2   0   3         33.05         32.71         0.80 o                         
  -1   0   3       1033.35       1086.24        10.20 o                         
   0   0   3        379.87        372.50         6.76 o                         
   1   0   3        459.62        457.88         4.78 o                         
   2   0   3         83.90         94.15         1.38 o                         
   3   0   3         13.88         12.93         0.99 o                         
   4   0   3          1.66          2.47         1.25 o                         
   5   0   3         71.27         65.59         2.04 o                         
   6   0   3         32.36         24.20         3.46 o                         
   7   0   3          0.79          7.20         4.46 o                         
   8   0   3         10.89         -7.00         7.00 o                         
  -9   1   3          1.39         15.88         5.20 o                         
  -8   1   3         11.44         13.61         3.72 o                         
  -7   1   3        285.76        263.42         7.05 o                         
  -6   1   3         63.65         57.31         1.59 o                         
  -5   1   3         45.19         39.24         1.37 o                         
  -4   1   3         72.76         75.69         1.66 o                         
  -3   1   3         22.14         22.43         0.87 o                         
  -2   1   3        802.90        833.41         7.34 o                         
  -1   1   3        101.13        102.99         1.52 o                         
   0   1   3         53.56         60.43         1.08 o                         
   1   1   3        274.63        297.94         2.91 o                         
   2   1   3         36.87         35.91         1.18 o                         
   3   1   3        258.50        246.88         3.68 o                         
   4   1   3        476.89        455.18         6.32 o                         
   5   1   3          0.18         -0.11         1.89 o                         
   6   1   3          1.45         -1.08         4.10 o                         
   7   1   3          0.01          4.93         4.80 o                         
  -8   2   3         23.60         37.89         7.98 o                         
  -7   2   3          0.79          1.21         1.67 o                         
  -6   2   3          7.50          9.39         1.70 o                         
  -5   2   3         25.23         25.19         1.31 o                         
  -4   2   3         18.52         20.11         1.02 o                         
  -3   2   3        146.09        147.35         2.09 o                         
  -2   2   3          0.73          0.34         0.61 o                         
  -1   2   3          6.40          6.59         0.73 o                         
   0   2   3        561.65        621.75         8.04 o                         
   1   2   3          2.84          1.62         0.75 o                         
   2   2   3         11.50         12.08         1.23 o                         
   3   2   3         58.25         62.49         3.31 o                         
   4   2   3        296.77        277.66         5.56 o                         
   5   2   3         29.75         27.24         3.66 o                         
   6   2   3         16.46         18.97         4.33 o                         
   7   2   3          4.83          0.06         8.31 o                         
 -10   3   3          2.07         -1.26        11.66 o                         
  -9   3   3         17.15         20.56         4.40 o                         
  -8   3   3          3.01          7.77         3.54 o                         
  -7   3   3         33.70         29.13         2.30 o                         
  -6   3   3         20.98         18.71         1.63 o                         
  -5   3   3         41.53         41.33         1.60 o                         
  -4   3   3         43.83         54.46         1.88 o                         
  -3   3   3         17.62         14.52         0.96 o                         
  -2   3   3         70.23         74.66         1.41 o                         
  -1   3   3         13.52         13.31         0.95 o                         
   0   3   3        366.06        390.58         4.58 o                         
   1   3   3         16.72         21.24         1.30 o                         
   2   3   3          5.32          7.53         1.61 o                         
   3   3   3        136.15        126.49         3.80 o                         
   4   3   3          0.01          1.42         3.14 o                         
   5   3   3         10.70         24.55         5.29 o                         
   6   3   3         11.55          7.83         4.99 o                         
 -10   4   3          0.94         15.85         7.53 o                         
  -9   4   3         37.15         39.82         4.70 o                         
  -8   4   3         28.44         36.13         4.14 o                         
  -7   4   3          0.64          3.51         2.43 o                         
  -6   4   3          0.26         -1.65         1.65 o                         
  -5   4   3         17.14         22.74         2.11 o                         
  -4   4   3         94.26         98.58         2.63 o                         
  -3   4   3          0.89         -1.07         1.07 o                         
  -2   4   3         18.79         22.07         1.21 o                         
  -1   4   3         67.46         65.53         1.75 o                         
   0   4   3          1.22          1.15         1.24 o                         
   1   4   3          0.53          0.67         1.47 o                         
   2   4   3         38.39         42.83         2.25 o                         
   3   4   3          0.04         -1.27         2.62 o                         
   4   4   3         15.34         23.03         4.03 o                         
   5   4   3          0.38         19.33         5.31 o                         
  -9   5   3          6.77         14.57         4.70 o                         
  -8   5   3          1.72         -3.08         3.08 o                         
  -7   5   3          3.52          7.63         2.26 o                         
  -6   5   3         10.08         13.12         1.83 o                         
  -5   5   3         20.15         21.36         1.73 o                         
  -4   5   3          5.14          5.54         1.31 o                         
  -3   5   3          0.00          2.46         1.33 o                         
  -2   5   3        240.80        223.07         3.08 o                         
  -1   5   3         50.96         47.14         1.75 o                         
   0   5   3         21.49         20.11         2.55 o                         
   1   5   3         36.56         31.85         2.39 o                         
   2   5   3         15.58         10.73         2.67 o                         
   3   5   3         12.49         20.28         3.35 o                         
   4   5   3          7.17          9.67         7.36 o                         
  -9   6   3         15.94         14.83         5.17 o                         
  -8   6   3         45.37         44.77         3.24 o                         
  -7   6   3          0.36         -0.95         2.38 o                         
  -6   6   3         26.01         28.71         2.80 o                         
  -5   6   3          1.45          5.30         2.32 o                         
  -4   6   3         40.83         46.48         5.20 o                         
  -3   6   3         18.80         20.28         3.15 o                         
  -2   6   3        204.07        192.39         9.73 o                         
  -1   6   3          8.89          6.98         1.96 o                         
   0   6   3          2.14          3.35         4.96 o                         
   1   6   3          0.95          6.58         3.66 o                         
   2   6   3          0.28          6.85         3.28 o                         
   3   6   3          4.50         13.32         5.61 o                         
  -9   7   3          5.58         14.29        10.53 o                         
  -8   7   3          4.62          9.04         4.41 o                         
  -7   7   3         12.24         12.44         3.75 o                         
  -6   7   3         32.71         28.26         5.47 o                         
  -5   7   3          0.33          4.16         3.26 o                         
  -4   7   3          1.48          3.85         3.68 o                         
  -3   7   3         13.54         11.93         3.07 o                         
  -2   7   3         12.25         19.84         3.29 o                         
  -1   7   3          0.58         -2.73         3.64 o                         
   0   7   3         12.55         17.69         3.84 o                         
   1   7   3          1.83          2.01         3.89 o                         
  -8   8   3          0.15         10.29         5.69 o                         
  -7   8   3          0.01          9.03         4.84 o                         
  -6   8   3          3.74          2.79         7.83 o                         
  -5   8   3          0.72         -1.08         8.04 o                         
  -4   8   3          0.74         11.77         3.84 o                         
  -3   8   3          1.86         -4.10         4.10 o                         
  -2   8   3          1.03          0.35         4.12 o                         
  -1   8   3          0.77          0.64         4.50 o                         
   0   8   3          9.56         12.85         4.63 o                         
  -6   9   3          0.12         -7.30        10.94 o                         
  -5   9   3          8.12         11.12         7.71 o                         
  -4   9   3         14.01         47.78         8.49 o                         
  -3   9   3          0.71         12.14         8.73 o                         
   2 -10   4          1.93         -8.13         8.13 o                         
   3 -10   4          0.09          1.58         5.54 o                         
   4 -10   4          4.73         11.17         5.81 o                         
   5 -10   4          0.00          9.23         7.18 o                         
  -1  -9   4          2.93         11.48         9.15 o                         
   0  -9   4          6.50         34.27         8.61 o                         
   1  -9   4          4.82          6.16         4.14 o                         
   2  -9   4         11.52         12.55         5.20 o                         
   3  -9   4          4.47         24.64        10.76 o                         
   4  -9   4          0.21          7.85         4.33 o                         
   5  -9   4         43.37         51.79         5.52 o                         
   6  -9   4         48.89         56.88         7.51 o                         
   7  -9   4          0.31         10.12         5.00 o                         
  -2  -8   4          5.27          5.25         4.71 o                         
  -1  -8   4          0.46         -0.42         3.67 o                         
   0  -8   4          0.32          3.10         3.60 o                         
   1  -8   4         16.00         27.55         3.83 o                         
   2  -8   4          0.42          2.02         3.28 o                         
   3  -8   4          7.36         20.95         3.55 o                         
   4  -8   4         20.11         24.14         3.48 o                         
   5  -8   4         17.41         23.51         3.50 o                         
   6  -8   4          3.97          4.27         3.58 o                         
   7  -8   4          0.20         14.49         4.64 o                         
   8  -8   4          1.02         16.03         7.68 o                         
  -3  -7   4         16.11         29.79         6.10 o                         
  -2  -7   4         15.90         20.47         2.49 o                         
  -1  -7   4          4.81          5.26         2.88 o                         
   0  -7   4          6.73          8.06         2.22 o                         
   1  -7   4          1.85         -0.16         2.96 o                         
   2  -7   4         41.36         32.65         2.80 o                         
   3  -7   4         11.21          7.00         3.95 o                         
   4  -7   4          2.42          1.05         1.95 o                         
   5  -7   4         33.62         33.15         2.97 o                         
   6  -7   4         10.35         19.80         3.82 o                         
   7  -7   4          0.11          7.03         3.80 o                         
   8  -7   4         13.38         27.95         6.94 o                         
  -5  -6   4          0.87          0.54        19.08 o                         
  -4  -6   4          0.49         -2.79         6.20 o                         
  -3  -6   4          0.01         -0.46         2.57 o                         
  -2  -6   4         16.31         19.99         1.90 o                         
  -1  -6   4        129.11        121.29         2.63 o                         
   0  -6   4         32.97         29.55         1.90 o                         
   1  -6   4          1.15          1.30         2.47 o                         
   2  -6   4          4.20          7.02         1.35 o                         
   3  -6   4        105.29        102.94         2.34 o                         
   4  -6   4        190.33        169.08         4.74 o                         
   5  -6   4          0.25          1.29         1.91 o                         
   6  -6   4          5.45         14.64         2.33 o                         
   7  -6   4          5.04          6.42         3.41 o                         
   8  -6   4         31.30         45.04         3.96 o                         
   9  -6   4          2.17         -3.77         7.18 o                         
  -6  -5   4          7.30          7.24         7.77 o                         
  -5  -5   4          0.16          5.44         4.22 o                         
  -4  -5   4          1.15         -2.21         5.86 o                         
  -3  -5   4          9.11         23.74         4.25 o                         
  -2  -5   4         87.24         81.91         2.13 o                         
  -1  -5   4        177.91        161.39         2.68 o                         
   0  -5   4          1.78          1.18         1.13 o                         
   1  -5   4          1.89          0.58         1.10 o                         
   2  -5   4          1.07          2.49         0.89 o                         
   3  -5   4         55.04         44.37         1.63 o                         
   4  -5   4         57.90         51.17         1.76 o                         
   5  -5   4         11.71         13.44         1.81 o                         
   6  -5   4         28.91         33.64         2.53 o                         
   7  -5   4          0.34         -0.33         2.48 o                         
   8  -5   4          2.96         10.97         6.16 o                         
   9  -5   4          3.52          2.45         5.73 o                         
  -6  -4   4          3.02          8.56         4.64 o                         
  -5  -4   4         39.46         42.12         4.03 o                         
  -4  -4   4          1.65         -0.61         2.04 o                         
  -3  -4   4          7.19         11.75         2.26 o                         
  -2  -4   4         48.67         40.96         1.36 o                         
  -1  -4   4         92.21         87.44         1.57 o                         
   0  -4   4         11.36         15.18         0.90 o                         
   1  -4   4         16.44         14.13         0.83 o                         
   2  -4   4         32.11         30.09         1.01 o                         
   3  -4   4         75.08         68.35         1.71 o                         
   4  -4   4        110.01        106.71         2.31 o                         
   5  -4   4         14.29         18.67         1.51 o                         
   6  -4   4         63.59         60.22         2.26 o                         
   7  -4   4         14.87         19.69         2.92 o                         
   8  -4   4          0.01          6.18         3.97 o                         
   9  -4   4          0.01          3.40         6.91 o                         
  -7  -3   4          0.09          4.36        16.74 o                         
  -6  -3   4          3.25          2.85         6.82 o                         
  -5  -3   4          5.48          7.37         2.26 o                         
  -4  -3   4         12.92         14.63         1.59 o                         
  -3  -3   4         56.55         55.24         1.50 o                         
  -2  -3   4         23.88         23.36         0.94 o                         
  -1  -3   4        612.30        591.43         5.04 o                         
   0  -3   4        139.63        142.56         1.88 o                         
   1  -3   4          1.44          1.99         0.69 o                         
   2  -3   4        204.18        210.56         2.79 o                         
   3  -3   4          6.60         11.75         1.15 o                         
   4  -3   4         17.34         18.30         1.43 o                         
   5  -3   4          7.27          5.79         1.59 o                         
   6  -3   4        105.30         86.74         2.72 o                         
   7  -3   4          9.07         12.95         2.36 o                         
   8  -3   4          3.59          6.20         4.31 o                         
  -8  -2   4          7.64         10.83         8.19 o                         
  -7  -2   4          7.04         12.53         4.67 o                         
  -6  -2   4          3.13          1.83         3.25 o                         
  -5  -2   4         15.28         16.16         2.13 o                         
  -4  -2   4         48.11         42.00         1.56 o                         
  -3  -2   4         18.18         20.71         1.14 o                         
  -2  -2   4         87.69         91.06         1.57 o                         
  -1  -2   4        337.23        326.41         3.43 o                         
   0  -2   4         58.33         53.70         0.98 o                         
   1  -2   4         84.10         79.23         1.30 o                         
   2  -2   4        213.59        204.49         2.72 o                         
   3  -2   4          8.91         13.34         1.14 o                         
   4  -2   4         47.10         39.65         1.63 o                         
   5  -2   4          8.98         10.99         1.67 o                         
   6  -2   4         24.20         24.34         2.57 o                         
   7  -2   4          2.27          6.96         6.94 o                         
   8  -2   4          1.14          2.00         4.67 o                         
  -8  -1   4          1.92          9.88         5.01 o                         
  -7  -1   4        150.97        145.20         6.15 o                         
  -6  -1   4          5.15          6.03         3.18 o                         
  -5  -1   4          4.12          6.10         1.33 o                         
  -4  -1   4         54.22         48.12         1.84 o                         
  -3  -1   4        105.73        105.08         1.60 o                         
  -2  -1   4        354.92        364.66         3.26 o                         
  -1  -1   4         28.39         27.17         0.77 o                         
   0  -1   4         28.79         31.55         1.19 o                         
   1  -1   4        327.03        331.33         3.53 o                         
   2  -1   4         93.87        102.61         1.69 o                         
   3  -1   4          4.62          6.82         1.05 o                         
   4  -1   4        397.02        377.95         5.96 o                         
   5  -1   4         26.66         28.46         2.31 o                         
   6  -1   4          7.03          3.80         2.41 o                         
   7  -1   4         13.23         19.57         4.01 o                         
   8  -1   4         29.17         69.80        11.84 o                         
  -9   0   4          0.04         17.22         9.75 o                         
  -8   0   4          0.21          4.21         4.31 o                         
  -7   0   4          0.17          1.83         3.16 o                         
  -6   0   4          3.97          7.31         1.56 o                         
  -5   0   4          0.96          0.89         1.38 o                         
  -4   0   4         40.16         42.97         1.44 o                         
  -3   0   4        687.84        671.11         6.27 o                         
  -2   0   4        155.58        146.34         1.92 o                         
  -1   0   4          0.28          1.91         0.54 o                         
   0   0   4         32.58         47.03         1.38 o                         
   1   0   4         82.15         77.81         1.49 o                         
   2   0   4          0.32          2.66         0.82 o                         
   3   0   4         33.85         32.35         2.07 o                         
   4   0   4        248.72        237.18         4.45 o                         
   5   0   4         83.23         68.33         3.31 o                         
   6   0   4          0.11          3.99         4.50 o                         
   7   0   4          0.67         10.88         5.59 o                         
  -9   1   4          2.99          0.25         5.26 o                         
  -8   1   4          5.25          6.84         3.97 o                         
  -7   1   4         60.83         51.94         5.98 o                         
  -6   1   4         23.97         23.32         2.07 o                         
  -5   1   4         11.11         12.25         1.32 o                         
  -4   1   4         93.94         96.96         1.87 o                         
  -3   1   4        100.26         99.49         1.66 o                         
  -2   1   4        309.35        312.59         3.19 o                         
  -1   1   4         60.21         57.30         1.14 o                         
   0   1   4        335.23        359.78         3.99 o                         
   1   1   4          2.26          4.25         0.86 o                         
   2   1   4          9.61         13.00         1.12 o                         
   3   1   4         70.66         65.17         2.20 o                         
   4   1   4         17.50         16.33         1.93 o                         
   5   1   4          0.31          1.79         2.86 o                         
   6   1   4          3.10         -5.44         5.44 o                         
   7   1   4          1.76          4.60         7.59 o                         
  -9   2   4          1.30         -0.58         4.99 o                         
  -8   2   4         38.00         35.71         3.92 o                         
  -7   2   4         21.04         18.47         2.60 o                         
  -6   2   4         20.25         21.80         1.67 o                         
  -5   2   4         12.76         16.74         1.34 o                         
  -4   2   4         16.73         19.62         1.58 o                         
  -3   2   4          1.82          2.03         1.05 o                         
  -2   2   4         98.04         98.55         1.69 o                         
  -1   2   4         20.42         14.85         0.93 o                         
   0   2   4         12.37         14.35         1.10 o                         
   1   2   4         35.68         30.51         1.20 o                         
   2   2   4          0.85          2.77         1.45 o                         
   3   2   4         93.21         91.30         3.25 o                         
   4   2   4          5.48          5.97         2.28 o                         
   5   2   4         20.33         26.94         3.72 o                         
   6   2   4          1.12         -3.73         5.95 o                         
  -9   3   4          1.23         -2.36         9.21 o                         
  -8   3   4          2.44          6.73         6.19 o                         
  -7   3   4         38.83         37.77         5.49 o                         
  -6   3   4         15.02         21.21         2.07 o                         
  -5   3   4          9.56         13.72         1.48 o                         
  -4   3   4         10.21         15.97         1.50 o                         
  -3   3   4         15.49         18.36         1.12 o                         
  -2   3   4          1.45          2.55         1.38 o                         
  -1   3   4          5.16          7.19         1.01 o                         
   0   3   4          3.36          4.41         1.16 o                         
   1   3   4          2.84          2.41         1.41 o                         
   2   3   4          2.50          3.09         1.95 o                         
   3   3   4         10.24         14.49         2.68 o                         
   4   3   4          0.02          1.28         5.46 o                         
   5   3   4          0.09         15.20         6.76 o                         
  -9   4   4          2.23          8.06         5.92 o                         
  -8   4   4         15.27         23.96        12.50 o                         
  -7   4   4          1.53          2.50         2.05 o                         
  -6   4   4         61.72         55.25         2.22 o                         
  -5   4   4         11.46         11.73         1.66 o                         
  -4   4   4        116.36        102.80         3.31 o                         
  -3   4   4        261.48        253.20         3.95 o                         
  -2   4   4        187.72        178.91         2.80 o                         
  -1   4   4         55.42         52.64         2.17 o                         
   0   4   4          0.14         -1.75         1.75 o                         
   1   4   4         12.56         17.55         1.71 o                         
   2   4   4         36.96         33.60         3.01 o                         
   3   4   4          3.60         13.53         3.69 o                         
   4   4   4         10.77         19.48        14.05 o                         
  -9   5   4         11.60         20.96         4.28 o                         
  -8   5   4         16.13         24.72         2.78 o                         
  -7   5   4         28.79         36.19         2.90 o                         
  -6   5   4          7.37          6.73         2.22 o                         
  -5   5   4          3.34          6.24         1.95 o                         
  -4   5   4          2.82          3.11         2.07 o                         
  -3   5   4         54.90         43.12         1.88 o                         
  -2   5   4          8.66          8.51         1.86 o                         
  -1   5   4          1.01         -0.03         2.11 o                         
   0   5   4          7.72          6.71         2.13 o                         
   1   5   4         27.64         29.84         3.31 o                         
   2   5   4          0.01         -1.66         3.76 o                         
   3   5   4          0.68          4.84         3.66 o                         
  -9   6   4         12.32         31.28         8.73 o                         
  -8   6   4         10.98         11.40         3.38 o                         
  -7   6   4          4.68          4.38         2.87 o                         
  -6   6   4          1.72         -0.02         2.43 o                         
  -5   6   4          2.09          6.39         3.32 o                         
  -4   6   4         10.35         13.15         2.10 o                         
  -3   6   4        122.59        108.37         3.28 o                         
  -2   6   4          3.72          8.17         2.33 o                         
  -1   6   4          0.21          0.10         4.78 o                         
   0   6   4          0.03         -3.02         3.02 o                         
   1   6   4         19.68         22.32         3.46 o                         
   2   6   4          1.48          5.72         4.39 o                         
  -8   7   4         28.66         45.56         5.54 o                         
  -7   7   4         14.65         22.18         5.83 o                         
  -6   7   4          3.36          2.24         7.56 o                         
  -5   7   4         28.09         38.24         5.05 o                         
  -4   7   4          5.15          7.44         4.57 o                         
  -3   7   4         75.46         55.22         4.37 o                         
  -2   7   4         14.81         15.48         3.72 o                         
  -1   7   4          1.21          5.27        10.29 o                         
   0   7   4          4.30          7.29         3.98 o                         
  -7   8   4          4.53          9.74         5.14 o                         
  -6   8   4          6.37          3.19        13.28 o                         
  -5   8   4          0.85          3.93         4.79 o                         
  -4   8   4          8.42          4.78         4.70 o                         
  -3   8   4          1.52         -1.26         5.80 o                         
  -2   8   4          5.22          5.43         5.22 o                         
   3 -10   5          2.06         23.02         9.51 o                         
   4 -10   5          1.63          7.30         7.95 o                         
   0  -9   5          1.01          6.01         4.98 o                         
   1  -9   5          2.78         14.84         9.48 o                         
   2  -9   5          9.65         17.91         4.54 o                         
   3  -9   5          4.18         -0.53         7.77 o                         
   4  -9   5          1.99         14.03         4.70 o                         
   5  -9   5         64.88         59.35         8.94 o                         
   6  -9   5          2.23         18.09         5.44 o                         
   7  -9   5          0.11         20.15         7.65 o                         
  -2  -8   5          2.62          4.62         3.99 o                         
  -1  -8   5          0.15          0.78         4.00 o                         
   0  -8   5          0.26          4.54         7.77 o                         
   1  -8   5          0.21          3.32         5.65 o                         
   2  -8   5          4.82          9.97         4.28 o                         
   3  -8   5         15.62         12.10         3.48 o                         
   4  -8   5          8.16         17.12         3.79 o                         
   5  -8   5         47.14         59.97         9.18 o                         
   6  -8   5         23.22         47.31         5.11 o                         
   7  -8   5          0.57         10.67        11.45 o                         
  -3  -7   5          0.00          7.92         5.09 o                         
  -2  -7   5         15.20         19.44         3.48 o                         
  -1  -7   5         27.67         29.34         2.60 o                         
   0  -7   5          2.25          8.63         2.54 o                         
   1  -7   5         31.00         30.47         2.78 o                         
   2  -7   5         22.37         25.10         2.80 o                         
   3  -7   5          0.24          2.77         2.71 o                         
   4  -7   5         70.96         73.45         3.01 o                         
   5  -7   5          3.28          6.52         2.62 o                         
   6  -7   5         11.45         21.19         3.95 o                         
   7  -7   5          0.09          6.93         4.65 o                         
   8  -7   5          4.83         16.50         4.45 o                         
  -5  -6   5          9.99         16.79         6.37 o                         
  -4  -6   5          2.01          9.06         3.58 o                         
  -3  -6   5         11.58         20.87         3.61 o                         
  -2  -6   5          0.23          7.33         2.19 o                         
  -1  -6   5         37.83         38.86         2.50 o                         
   0  -6   5          5.76         11.04         2.41 o                         
   1  -6   5          2.52          6.32         2.03 o                         
   2  -6   5          4.29          6.53         1.96 o                         
   3  -6   5         24.38         27.99         2.13 o                         
   4  -6   5         42.27         45.15         3.12 o                         
   5  -6   5         21.21         27.81         3.18 o                         
   6  -6   5         11.69         17.86         4.46 o                         
   7  -6   5          1.91          7.25         4.25 o                         
   8  -6   5          0.00          5.22         7.12 o                         
  -6  -5   5          0.34          8.53        14.20 o                         
  -5  -5   5          0.91          7.67         4.62 o                         
  -4  -5   5          1.10          0.82         2.40 o                         
  -3  -5   5         12.47         13.92         2.50 o                         
  -2  -5   5         19.62         24.38         1.67 o                         
  -1  -5   5        188.62        157.94         2.87 o                         
   0  -5   5          6.47          8.69         1.84 o                         
   1  -5   5          0.63          0.51         1.35 o                         
   2  -5   5        120.97        121.32         2.63 o                         
   3  -5   5        149.11        139.18         2.79 o                         
   4  -5   5         87.93         79.99         2.36 o                         
   5  -5   5          4.69          5.67         1.65 o                         
   6  -5   5         18.26         16.11         2.45 o                         
   7  -5   5         11.65         22.77         3.58 o                         
   8  -5   5          2.54         16.07         4.84 o                         
  -6  -4   5          5.53          9.90         5.01 o                         
  -5  -4   5         16.37         19.38         5.41 o                         
  -4  -4   5          0.43          2.20         2.54 o                         
  -3  -4   5          7.23         10.83         1.36 o                         
  -2  -4   5        239.71        211.35         3.00 o                         
  -1  -4   5        212.82        194.70         2.91 o                         
   0  -4   5         18.33         19.50         1.17 o                         
   1  -4   5          2.96          3.04         1.05 o                         
   2  -4   5        100.40         89.27         2.04 o                         
   3  -4   5         23.43         18.15         1.62 o                         
   4  -4   5          5.83          9.87         1.62 o                         
   5  -4   5          5.79          4.67         1.62 o                         
   6  -4   5          0.01          5.71         3.19 o                         
   7  -4   5          3.39          3.43         2.39 o                         
   8  -4   5          3.07         12.48         6.64 o                         
  -7  -3   5          1.80         -4.17         5.44 o                         
  -6  -3   5          3.16         16.79         6.24 o                         
  -5  -3   5          0.05          4.11         3.57 o                         
  -4  -3   5          1.94          5.45         1.36 o                         
  -3  -3   5          4.88          7.08         1.11 o                         
  -2  -3   5         14.13         15.98         1.17 o                         
  -1  -3   5          3.92          6.31         0.98 o                         
   0  -3   5         23.08         22.58         1.13 o                         
   1  -3   5         19.40         17.76         1.06 o                         
   2  -3   5         48.08         44.44         1.38 o                         
   3  -3   5         33.53         32.57         1.43 o                         
   4  -3   5         32.83         27.55         1.67 o                         
   5  -3   5         30.92         22.89         2.10 o                         
   6  -3   5          0.02          1.37         2.26 o                         
   7  -3   5         22.28         31.99         4.78 o                         
   8  -3   5          3.75          8.49        11.27 o                         
  -8  -2   5          0.69          9.15         9.39 o                         
  -7  -2   5          2.99         34.74         5.98 o                         
  -6  -2   5          1.65          1.85         6.22 o                         
  -5  -2   5          0.08          1.00         1.48 o                         
  -4  -2   5        138.02        129.74         2.47 o                         
  -3  -2   5         39.40         37.32         1.60 o                         
  -2  -2   5          4.06          5.90         1.10 o                         
  -1  -2   5        256.74        241.24         3.34 o                         
   0  -2   5          4.89          4.03         0.73 o                         
   1  -2   5         45.50         43.07         1.48 o                         
   2  -2   5        134.66        128.25         2.16 o                         
   3  -2   5          4.76          6.77         1.20 o                         
   4  -2   5          0.01         -0.81         1.41 o                         
   5  -2   5         15.05         19.80         2.12 o                         
   6  -2   5          2.09          1.79         2.39 o                         
   7  -2   5          3.80          9.93         4.48 o                         
   8  -2   5          1.40         13.34         7.83 o                         
  -8  -1   5         11.40         19.97         5.24 o                         
  -7  -1   5         25.11         34.69         4.29 o                         
  -6  -1   5          0.09          3.83         3.19 o                         
  -5  -1   5         21.15         23.17         1.72 o                         
  -4  -1   5        103.65         94.86         2.19 o                         
  -3  -1   5          8.49         11.15         0.91 o                         
  -2  -1   5         70.48         71.27         1.42 o                         
  -1  -1   5        164.77        166.32         2.34 o                         
   0  -1   5        227.50        234.39         5.10 o                         
   1  -1   5         15.02         11.79         1.45 o                         
   2  -1   5         35.44         33.02         1.02 o                         
   3  -1   5        221.03        206.92         3.29 o                         
   4  -1   5          1.51          2.78         1.66 o                         
   5  -1   5         13.53         17.06         2.47 o                         
   6  -1   5          3.04          2.65         2.63 o                         
   7  -1   5          5.14         13.60         4.46 o                         
  -8   0   5         99.60         82.93         6.58 o                         
  -7   0   5          3.36         12.20         3.82 o                         
  -6   0   5          0.17         -0.80         1.86 o                         
  -5   0   5          5.01          4.46         1.38 o                         
  -4   0   5         10.24         14.99         1.17 o                         
  -3   0   5         39.55         33.44         1.17 o                         
  -2   0   5        116.77        110.86         1.95 o                         
  -1   0   5        124.83        129.50         3.41 o                         
   0   0   5         23.00         26.17         1.61 o                         
   1   0   5          3.08          4.28         0.87 o                         
   2   0   5         21.34         21.61         1.20 o                         
   3   0   5        230.20        224.06         4.69 o                         
   4   0   5          4.34          6.44         2.49 o                         
   5   0   5         10.20         11.67         2.42 o                         
   6   0   5          3.69          4.59         4.11 o                         
   7   0   5         38.66         44.86         8.67 o                         
  -9   1   5          3.96          5.14         7.18 o                         
  -8   1   5         33.70         48.16         7.03 o                         
  -7   1   5         12.83         18.79         3.77 o                         
  -6   1   5          2.38          9.28         2.20 o                         
  -5   1   5          9.16         13.53         1.48 o                         
  -4   1   5          2.16          2.67         1.46 o                         
  -3   1   5        235.50        217.41         3.50 o                         
  -2   1   5         33.41         33.76         1.16 o                         
  -1   1   5         90.03         84.34         1.90 o                         
   0   1   5         97.62        106.20         1.60 o                         
   1   1   5          1.18          2.37         0.99 o                         
   2   1   5          9.59         14.66         1.66 o                         
   3   1   5        478.08        454.60         7.18 o                         
   4   1   5         24.25         24.62         2.57 o                         
   5   1   5          5.62         11.53         4.47 o                         
   6   1   5          0.92          9.10         5.43 o                         
  -9   2   5          3.82          5.27         5.28 o                         
  -8   2   5          3.40         12.31         5.83 o                         
  -7   2   5          3.57          1.73         2.27 o                         
  -6   2   5         46.52         43.35         2.19 o                         
  -5   2   5          0.22          2.58         1.48 o                         
  -4   2   5         12.93         15.97         1.55 o                         
  -3   2   5        140.66        140.25         2.67 o                         
  -2   2   5         79.12         72.85         1.99 o                         
  -1   2   5        111.54        112.14         2.94 o                         
   0   2   5         66.42         62.66         2.08 o                         
   1   2   5         29.70         30.02         1.69 o                         
   2   2   5         26.06         22.08         1.96 o                         
   3   2   5         39.86         39.72         3.16 o                         
   4   2   5          3.61          6.37         3.78 o                         
   5   2   5         30.72         41.35         7.09 o                         
  -9   3   5          0.96         -5.00         5.15 o                         
  -8   3   5          0.02          5.84         3.38 o                         
  -7   3   5          0.98          3.47         2.08 o                         
  -6   3   5          0.28         -1.82         1.82 o                         
  -5   3   5          2.20          2.48         2.47 o                         
  -4   3   5          0.20          1.25         1.59 o                         
  -3   3   5          8.43         11.46         1.55 o                         
  -2   3   5        178.15        163.53         3.02 o                         
  -1   3   5         35.79         37.43         1.87 o                         
   0   3   5          0.25          2.14         2.14 o                         
   1   3   5         83.95         82.32         2.62 o                         
   2   3   5          8.18         11.77         2.87 o                         
   3   3   5          3.39         11.51         3.53 o                         
   4   3   5         11.70         17.87         3.61 o                         
   5   3   5         13.12         11.60         5.68 o                         
  -9   4   5          0.00          7.82         4.36 o                         
  -8   4   5          0.63          2.54         3.66 o                         
  -7   4   5          4.54          6.59         2.40 o                         
  -6   4   5          0.05          4.18         2.06 o                         
  -5   4   5          0.29         10.41         2.49 o                         
  -4   4   5          4.18          5.93         1.76 o                         
  -3   4   5        111.14        104.79         3.68 o                         
  -2   4   5         12.49         14.35         2.23 o                         
  -1   4   5         19.03         17.09         2.05 o                         
   0   4   5          8.59          6.47         2.36 o                         
   1   4   5         32.85         33.37         2.82 o                         
   2   4   5         20.05         25.46         3.00 o                         
   3   4   5          0.06          6.96         3.64 o                         
   4   4   5          6.75         14.12         7.18 o                         
  -9   5   5          1.70          0.54         4.67 o                         
  -8   5   5          4.18         11.72         4.33 o                         
  -7   5   5          6.61          6.17         3.86 o                         
  -6   5   5          2.32          3.37         3.80 o                         
  -5   5   5          1.50          8.54         2.76 o                         
  -4   5   5         20.60         23.83         2.46 o                         
  -3   5   5        114.81        105.55         3.17 o                         
  -2   5   5         24.79         28.71         2.78 o                         
  -1   5   5          0.00          1.93         3.39 o                         
   0   5   5         12.93          8.75         2.81 o                         
   1   5   5          1.81          8.04         3.71 o                         
   2   5   5          9.40          9.87         3.46 o                         
  -8   6   5          7.74         12.03         4.99 o                         
  -7   6   5         15.69         13.69         4.21 o                         
  -6   6   5          0.01          1.87         2.87 o                         
  -5   6   5         11.11         13.43         2.68 o                         
  -4   6   5          0.18          5.54         2.86 o                         
  -3   6   5         43.64         42.42         4.40 o                         
  -2   6   5          2.83          0.48         3.76 o                         
  -1   6   5          0.18          6.08         3.88 o                         
   0   6   5          0.98          0.10         3.54 o                         
   1   6   5          1.31          5.68         8.51 o                         
  -7   7   5          2.35         -4.93         4.93 o                         
  -6   7   5          0.74          9.76         4.50 o                         
  -5   7   5          0.98          3.22        11.87 o                         
  -4   7   5          3.66          8.98         4.05 o                         
  -3   7   5         26.06         33.75         8.67 o                         
  -2   7   5          6.24         -2.60         5.62 o                         
  -1   7   5         20.39         23.92        11.30 o                         
  -5   8   5          7.23         21.41         8.61 o                         
  -4   8   5          0.91          9.57         7.77 o                         
   0  -9   6         12.13         15.17         4.43 o                         
   1  -9   6          4.11         19.08         7.83 o                         
   2  -9   6          0.22          1.25         4.97 o                         
   3  -9   6          3.50         21.61        15.10 o                         
   4  -9   6         24.71         25.06         6.10 o                         
   5  -9   6          3.38          3.47         8.07 o                         
   6  -9   6          0.73          3.60        19.32 o                         
  -2  -8   6          4.51         12.77         5.97 o                         
  -1  -8   6          1.32         12.84         4.69 o                         
   0  -8   6          0.35         16.42         5.32 o                         
   1  -8   6         13.96         21.71         4.24 o                         
   2  -8   6          6.80         15.69         3.99 o                         
   3  -8   6          0.06          4.89         3.69 o                         
   4  -8   6         28.06         33.02         6.94 o                         
   5  -8   6          0.74         11.06         5.44 o                         
   6  -8   6          1.75          8.68         8.88 o                         
   7  -8   6          6.67         10.62         5.43 o                         
  -3  -7   6          1.67         -4.86         5.07 o                         
  -2  -7   6          9.00         10.48         3.26 o                         
  -1  -7   6         24.23         26.16         3.08 o                         
   0  -7   6          0.18          4.40         3.19 o                         
   1  -7   6          1.59          0.28         2.39 o                         
   2  -7   6         77.55         73.82         6.57 o                         
   3  -7   6         11.95          9.30         2.35 o                         
   4  -7   6          0.15          2.84         3.93 o                         
   5  -7   6          1.10          4.61         4.37 o                         
   6  -7   6          2.13         11.63         4.09 o                         
   7  -7   6         14.94         23.53         3.92 o                         
  -4  -6   6          0.09         -3.05         4.44 o                         
  -3  -6   6         23.87         24.68         3.54 o                         
  -2  -6   6        153.51        119.68         3.66 o                         
  -1  -6   6          9.30         12.10         2.24 o                         
   0  -6   6          0.00          0.70         2.12 o                         
   1  -6   6          0.01          0.60         1.97 o                         
   2  -6   6         21.92         25.17         2.11 o                         
   3  -6   6         15.69         21.47         2.33 o                         
   4  -6   6         11.98         14.95         2.45 o                         
   5  -6   6         24.80         26.12         2.79 o                         
   6  -6   6          4.48          6.58         2.58 o                         
   7  -6   6          5.14          8.64         4.10 o                         
  -5  -5   6          0.11          7.12         5.63 o                         
  -4  -5   6          2.50          3.68         3.07 o                         
  -3  -5   6         16.04         17.54         3.24 o                         
  -2  -5   6         56.05         44.38         4.84 o                         
  -1  -5   6         15.86         19.95         1.68 o                         
   0  -5   6          4.69         10.38         2.22 o                         
   1  -5   6          0.32          1.94         2.06 o                         
   2  -5   6        104.16         94.06         2.39 o                         
   3  -5   6         33.31         32.04         1.96 o                         
   4  -5   6          4.28          3.30         3.32 o                         
   5  -5   6          0.17         13.46         3.02 o                         
   6  -5   6          4.20          8.12         2.43 o                         
   7  -5   6          3.94          6.45         2.85 o                         
  -6  -4   6          5.92         18.40         4.16 o                         
  -5  -4   6          0.08          8.24         3.15 o                         
  -4  -4   6          2.81          7.07         2.12 o                         
  -3  -4   6          1.53          0.73         2.32 o                         
  -2  -4   6          1.81          5.31         2.21 o                         
  -1  -4   6         45.74         45.50         2.07 o                         
   0  -4   6          6.85          9.94         1.13 o                         
   1  -4   6          0.78         -0.59         1.54 o                         
   2  -4   6          1.33          3.25         1.41 o                         
   3  -4   6         53.93         48.04         1.85 o                         
   4  -4   6          8.30         13.34         1.94 o                         
   5  -4   6         91.64         84.16         5.28 o                         
   6  -4   6          3.10          6.90         2.94 o                         
   7  -4   6          2.59          5.97         3.14 o                         
  -7  -3   6         25.32         37.72         6.21 o                         
  -6  -3   6          2.18         -0.59         3.40 o                         
  -5  -3   6         10.85         13.71         1.79 o                         
  -4  -3   6         39.94         37.13         2.57 o                         
  -3  -3   6         19.15         19.72         1.68 o                         
  -2  -3   6         98.02         89.35         2.33 o                         
  -1  -3   6          5.53         11.88         1.98 o                         
   0  -3   6         28.73         29.04         1.10 o                         
   1  -3   6         60.18         54.12         1.42 o                         
   2  -3   6         21.67         21.70         1.24 o                         
   3  -3   6         66.96         65.71         2.19 o                         
   4  -3   6         26.97         29.88         3.18 o                         
   5  -3   6         14.52         15.81         2.95 o                         
   6  -3   6         17.70         18.66         4.60 o                         
   7  -3   6          1.75          7.83         7.18 o                         
  -7  -2   6          2.38          9.07         5.14 o                         
  -6  -2   6          0.26          4.19         3.39 o                         
  -5  -2   6          0.50          6.30         1.99 o                         
  -4  -2   6         30.50         34.74         2.10 o                         
  -3  -2   6          2.59          6.38         1.26 o                         
  -2  -2   6          8.58         10.98         1.59 o                         
  -1  -2   6          3.27          5.85         1.00 o                         
   0  -2   6         34.03         34.25         2.01 o                         
   1  -2   6          5.01          7.31         1.69 o                         
   2  -2   6          0.00          0.79         1.70 o                         
   3  -2   6        111.95        110.55         2.12 o                         
   4  -2   6         73.96         64.52         4.05 o                         
   5  -2   6         28.33         23.68         2.41 o                         
   6  -2   6          8.19          7.92         3.51 o                         
   7  -2   6         26.24         55.62         8.43 o                         
  -8  -1   6         18.21         11.54         6.24 o                         
  -7  -1   6          0.72         17.99         4.00 o                         
  -6  -1   6          0.00          3.62         2.22 o                         
  -5  -1   6          0.00          1.60         2.05 o                         
  -4  -1   6          7.83         14.84         2.00 o                         
  -3  -1   6         19.52         17.63         1.31 o                         
  -2  -1   6          1.26          1.02         0.98 o                         
  -1  -1   6         74.61         68.02         2.60 o                         
   0  -1   6         30.23         34.26         2.26 o                         
   1  -1   6         23.83         27.08         2.03 o                         
   2  -1   6         45.08         45.65         1.61 o                         
   3  -1   6        382.82        357.14         6.41 o                         
   4  -1   6          5.46          5.95         2.21 o                         
   5  -1   6          1.66          1.82         4.29 o                         
   6  -1   6          7.88         12.62         6.88 o                         
  -8   0   6          4.17          0.45         5.24 o                         
  -7   0   6          0.02         -1.79         3.37 o                         
  -6   0   6          2.37          0.75         2.78 o                         
  -5   0   6         41.10         40.95         3.12 o                         
  -4   0   6         89.63         80.73         2.21 o                         
  -3   0   6         22.00         19.65         1.60 o                         
  -2   0   6         23.75         20.69         1.03 o                         
  -1   0   6         10.06         13.88         1.75 o                         
   0   0   6         75.53         69.24         2.73 o                         
   1   0   6          9.93          7.65         1.87 o                         
   2   0   6         31.78         24.65         2.28 o                         
   3   0   6          5.07          6.18         1.79 o                         
   4   0   6         35.35         31.25         2.59 o                         
   5   0   6          0.91          4.73         3.78 o                         
   6   0   6          0.73         20.57         7.89 o                         
  -8   1   6          0.42          6.60         4.90 o                         
  -7   1   6          1.71         -0.55         2.97 o                         
  -6   1   6          2.26          7.59         2.02 o                         
  -5   1   6          2.76          7.47         2.85 o                         
  -4   1   6         13.30         15.40         1.82 o                         
  -3   1   6         82.30         74.41         3.87 o                         
  -2   1   6          0.99          0.52         0.98 o                         
  -1   1   6         58.32         59.37         1.48 o                         
   0   1   6         29.04         31.02         1.31 o                         
   1   1   6         40.95         34.40         1.90 o                         
   2   1   6         24.37         29.42         2.55 o                         
   3   1   6         42.61         37.57         2.64 o                         
   4   1   6          7.64          4.39         3.48 o                         
   5   1   6          3.08          5.17         4.37 o                         
  -9   2   6          0.86         14.81         6.04 o                         
  -8   2   6         19.46         27.08         3.87 o                         
  -7   2   6          0.38          2.42         3.77 o                         
  -6   2   6          0.02          3.24         2.43 o                         
  -5   2   6          1.72          0.96         1.96 o                         
  -4   2   6         85.52         79.04         2.84 o                         
  -3   2   6        123.08        114.23         3.54 o                         
  -2   2   6         35.03         30.75         1.79 o                         
  -1   2   6          2.93          5.28         1.33 o                         
   0   2   6          2.90          2.10         1.35 o                         
   1   2   6          1.14          0.65         3.76 o                         
   2   2   6         22.94         29.65         5.14 o                         
   3   2   6          2.95          2.99         3.51 o                         
   4   2   6         12.60         26.31         4.26 o                         
   5   2   6          1.44          2.87         8.91 o                         
  -9   3   6          0.00          8.93         5.41 o                         
  -8   3   6          9.97          4.02         4.85 o                         
  -7   3   6         22.19         26.75         2.79 o                         
  -6   3   6          0.02          3.07         2.54 o                         
  -5   3   6         22.62         26.69         2.51 o                         
  -4   3   6         51.97         49.57         3.86 o                         
  -3   3   6         97.38         88.84         3.30 o                         
  -2   3   6          3.72          2.45         1.62 o                         
  -1   3   6          3.92          7.76         2.34 o                         
   0   3   6         20.05         16.06         1.85 o                         
   1   3   6          0.78          4.55         2.48 o                         
   2   3   6          0.08         -0.30         4.11 o                         
   3   3   6          7.34         14.52         4.35 o                         
   4   3   6          8.27          4.18         9.39 o                         
  -8   4   6          3.97         11.01         3.99 o                         
  -7   4   6         25.02         29.79         3.85 o                         
  -6   4   6          0.27         -3.58         3.58 o                         
  -5   4   6         13.15         18.27         2.57 o                         
  -4   4   6        102.95         99.26         3.71 o                         
  -3   4   6          0.00          3.11         2.03 o                         
  -2   4   6         19.22         25.82         2.40 o                         
  -1   4   6          5.86          8.25         2.56 o                         
   0   4   6          0.24          3.72         2.09 o                         
   1   4   6          1.12          5.52         2.90 o                         
   2   4   6          1.13         -2.19         4.29 o                         
   3   4   6          1.51          2.68         5.50 o                         
  -8   5   6          0.10          2.00         5.40 o                         
  -7   5   6          2.90         13.73         3.59 o                         
  -6   5   6          1.94         11.88         9.54 o                         
  -5   5   6          8.27         11.57         2.87 o                         
  -4   5   6         17.19         26.17         2.71 o                         
  -3   5   6          1.77          0.19         2.41 o                         
  -2   5   6          2.48          5.64         3.43 o                         
  -1   5   6          3.34          6.76         2.86 o                         
   0   5   6         21.82         24.05         3.14 o                         
   1   5   6          0.00          4.17         4.42 o                         
  -7   6   6          0.84          3.95         6.82 o                         
  -6   6   6         21.66         48.24         6.60 o                         
  -5   6   6          7.88          9.42         4.33 o                         
  -4   6   6         13.21         14.75         8.58 o                         
  -3   6   6         17.78         11.48         5.68 o                         
  -2   6   6          2.27          7.11         7.89 o                         
  -1   6   6          1.07          6.58         6.46 o                         
   0   6   6          1.20          6.10         7.48 o                         
  -6   7   6          1.91         -1.54         6.19 o                         
  -5   7   6         11.72         16.22         5.99 o                         
  -4   7   6          8.37         14.79         5.45 o                         
   1  -9   7          2.21          6.20         6.02 o                         
   2  -9   7          3.98          3.89         5.86 o                         
   3  -9   7          1.46         26.88        19.61 o                         
   4  -9   7         19.04         37.80         8.97 o                         
  -1  -8   7          7.43         18.62         5.95 o                         
   0  -8   7          0.67         10.18         3.77 o                         
   1  -8   7          2.90         13.25         4.31 o                         
   2  -8   7         13.77         19.61         4.80 o                         
   3  -8   7          0.47          0.41         7.68 o                         
   4  -8   7         14.48         27.63         4.58 o                         
   5  -8   7          0.01         10.56         8.70 o                         
   6  -8   7          0.25         13.51         7.77 o                         
  -3  -7   7          0.09         -2.29         5.32 o                         
  -2  -7   7         14.56         12.67         3.59 o                         
  -1  -7   7          7.13         10.99         3.31 o                         
   0  -7   7          0.90          2.52         3.42 o                         
   1  -7   7          3.65         10.78         2.61 o                         
   2  -7   7          5.95          8.64         2.39 o                         
   3  -7   7          0.85          3.65         2.74 o                         
   4  -7   7          4.13         18.01         3.25 o                         
   5  -7   7          0.86          8.52         3.18 o                         
   6  -7   7          1.78          3.81         8.10 o                         
  -4  -6   7          3.14          3.32        10.14 o                         
  -3  -6   7          4.57          3.11         3.44 o                         
  -2  -6   7          5.60         11.50         3.62 o                         
  -1  -6   7          5.00          4.67         2.06 o                         
   0  -6   7          4.77          4.23         2.10 o                         
   1  -6   7          8.34         12.79         2.08 o                         
   2  -6   7         30.75         30.60         2.46 o                         
   3  -6   7         22.91         25.01         2.21 o                         
   4  -6   7         23.18         31.55         3.06 o                         
   5  -6   7         29.68         31.81         2.93 o                         
   6  -6   7          1.23          8.69         4.23 o                         
   7  -6   7          3.20          5.57         4.20 o                         
  -5  -5   7          0.03          1.02         6.92 o                         
  -4  -5   7          0.12          4.15         4.02 o                         
  -3  -5   7         79.38         67.16        12.11 o                         
  -2  -5   7         32.48         26.03         4.03 o                         
  -1  -5   7          0.98          0.27         1.75 o                         
   0  -5   7          0.79         -0.22         1.69 o                         
   1  -5   7         52.12         47.91         3.16 o                         
   2  -5   7         47.44         40.22         2.69 o                         
   3  -5   7         32.31         36.80         2.53 o                         
   4  -5   7          0.03          0.62         2.05 o                         
   5  -5   7          1.46          6.17         2.94 o                         
   6  -5   7          9.03          9.40         3.46 o                         
   7  -5   7          3.73          4.25         3.99 o                         
  -6  -4   7          0.49         10.00         4.70 o                         
  -5  -4   7          2.47         12.71         3.76 o                         
  -4  -4   7          3.60          6.62         2.27 o                         
  -3  -4   7          3.19          3.92         2.00 o                         
  -2  -4   7          5.41          5.94         2.60 o                         
  -1  -4   7          0.00         -0.02         1.73 o                         
   0  -4   7          0.26         -2.07         2.07 o                         
   1  -4   7         17.03         19.66         1.92 o                         
   2  -4   7         25.18         24.52         2.33 o                         
   3  -4   7         77.89         70.86         4.48 o                         
   4  -4   7          5.73         11.87         2.87 o                         
   5  -4   7          5.14         13.70         4.08 o                         
   6  -4   7          6.27         17.86         7.06 o                         
   7  -4   7          0.43         -8.79         8.79 o                         
  -6  -3   7          0.09          6.78         4.05 o                         
  -5  -3   7          1.33          4.33         3.31 o                         
  -4  -3   7         13.17         13.39         2.10 o                         
  -3  -3   7          0.26          1.42         2.10 o                         
  -2  -3   7         46.61         42.57         2.28 o                         
  -1  -3   7         37.53         32.19         1.79 o                         
   0  -3   7          3.13          6.21         1.52 o                         
   1  -3   7          3.85          2.30         5.41 o                         
   2  -3   7          5.15          7.87         3.10 o                         
   3  -3   7        115.09        103.90         7.93 o                         
   4  -3   7          5.04         11.02         3.80 o                         
   5  -3   7          0.01          7.99         7.06 o                         
   6  -3   7          5.23         15.18         4.18 o                         
  -7  -2   7          0.04         -2.13         4.56 o                         
  -6  -2   7          1.60          7.50         3.36 o                         
  -5  -2   7         54.01         52.25         2.96 o                         
  -4  -2   7          5.83          9.04         2.02 o                         
  -3  -2   7          2.37          0.00         1.89 o                         
  -2  -2   7          7.24         10.60         1.54 o                         
  -1  -2   7         38.60         38.37         2.77 o                         
   0  -2   7         16.49         15.82         2.34 o                         
   1  -2   7         68.16         65.19         3.40 o                         
   2  -2   7         97.16         97.06         4.23 o                         
   3  -2   7         37.18         32.72         5.92 o                         
   4  -2   7          2.85         -1.14         3.10 o                         
   5  -2   7          0.02         -0.75         3.71 o                         
   6  -2   7          6.86          8.37        11.60 o                         
  -7  -1   7          0.73          1.16         4.06 o                         
  -6  -1   7          6.89         14.11         2.85 o                         
  -5  -1   7          7.63          8.01         2.17 o                         
  -4  -1   7          1.60          3.18         1.97 o                         
  -3  -1   7          2.06         -1.92         1.92 o                         
  -2  -1   7         41.36         38.64         1.81 o                         
  -1  -1   7          8.39         16.20         4.66 o                         
   0  -1   7          2.56          5.14         6.97 o                         
   1  -1   7          4.65          4.41         2.39 o                         
   2  -1   7          1.69          4.14         3.00 o                         
   3  -1   7         13.82         13.40         3.45 o                         
   4  -1   7         21.37         23.43         4.13 o                         
   5  -1   7          3.15          9.16         4.09 o                         
  -8   0   7          1.87         -4.60         8.37 o                         
  -7   0   7          0.26          1.51         3.75 o                         
  -6   0   7          1.84          8.52         2.46 o                         
  -5   0   7          5.17          9.79         2.14 o                         
  -4   0   7         73.89         63.85         2.73 o                         
  -3   0   7        157.84        142.17         2.56 o                         
  -2   0   7         20.71         28.74         2.66 o                         
  -1   0   7         38.99         45.45         2.99 o                         
   0   0   7          0.08         -0.15         2.47 o                         
   1   0   7         10.38         15.20         3.17 o                         
   2   0   7        189.56        168.41         5.82 o                         
   3   0   7          1.36          4.90         3.14 o                         
   4   0   7         11.35         21.48         3.66 o                         
   5   0   7          6.91          3.39         5.65 o                         
  -8   1   7          3.13         16.80         4.52 o                         
  -7   1   7          9.76         14.05         3.81 o                         
  -6   1   7          0.03          4.39         2.49 o                         
  -5   1   7          0.26          2.41         2.69 o                         
  -4   1   7          1.66          1.76         2.88 o                         
  -3   1   7        131.71        120.40         6.48 o                         
  -2   1   7          0.04          1.50         1.51 o                         
  -1   1   7          4.79          7.86         2.39 o                         
   0   1   7         13.93         22.67         3.65 o                         
   1   1   7          7.56          5.48         3.46 o                         
   2   1   7         35.43         34.45         5.20 o                         
   3   1   7          4.25         -3.41         4.90 o                         
   4   1   7          0.37         19.50         6.22 o                         
  -8   2   7          0.02         -4.10         4.46 o                         
  -7   2   7         13.80         24.35         2.96 o                         
  -6   2   7          0.02         -2.69         2.69 o                         
  -5   2   7          4.06          4.21         2.35 o                         
  -4   2   7         34.98         36.13         4.13 o                         
  -3   2   7         21.27         20.63         4.13 o                         
  -2   2   7         12.99         19.58         2.20 o                         
  -1   2   7          9.45          9.59         2.19 o                         
   0   2   7          5.99          2.46         2.94 o                         
   1   2   7         22.94         28.75         3.55 o                         
   2   2   7         46.64         42.79         7.18 o                         
   3   2   7          0.01          2.65         4.23 o                         
   4   2   7         35.75         45.96         6.23 o                         
  -8   3   7          1.12          4.47         6.28 o                         
  -7   3   7          1.44          2.26         5.09 o                         
  -6   3   7          0.43          2.43         4.32 o                         
  -5   3   7          0.91         -1.94         2.61 o                         
  -4   3   7         41.40         45.36         3.08 o                         
  -3   3   7         58.76         60.92         3.95 o                         
  -2   3   7         30.55         29.27         2.99 o                         
  -1   3   7          1.55          7.85         3.33 o                         
   0   3   7         53.81         51.42         4.25 o                         
   1   3   7          0.53          9.18         3.57 o                         
   2   3   7          2.96          5.57         4.95 o                         
   3   3   7          0.22         17.52         9.51 o                         
  -8   4   7          1.73         13.95        12.17 o                         
  -7   4   7          0.38          4.64         4.15 o                         
  -6   4   7          1.85          5.95         4.03 o                         
  -5   4   7          4.62          9.47         4.17 o                         
  -4   4   7          8.44         10.85         3.50 o                         
  -3   4   7          0.85          7.48         4.90 o                         
  -2   4   7          0.00          5.68         5.56 o                         
  -1   4   7          0.57         -0.10         3.53 o                         
   0   4   7          0.02         -0.68         3.97 o                         
   1   4   7          6.31          7.76         4.55 o                         
   2   4   7          0.04         12.76         5.21 o                         
  -7   5   7          0.38         -1.39         4.94 o                         
  -6   5   7          1.98          0.01         3.65 o                         
  -5   5   7          0.10          5.28         4.78 o                         
  -4   5   7         14.96         23.73         6.76 o                         
  -3   5   7          9.80          8.60         6.46 o                         
  -2   5   7          0.04         -2.27         5.08 o                         
  -1   5   7          0.64          3.29         4.42 o                         
   0   5   7         12.74          6.52         4.58 o                         
  -6   6   7          8.99         18.48         6.88 o                         
  -5   6   7          5.73         17.04         6.76 o                         
  -4   6   7         33.25         37.86         7.66 o                         
  -3   6   7          3.47          3.05         7.65 o                         
   0  -8   8          3.36          8.43         6.28 o                         
   1  -8   8         20.01         35.52         7.66 o                         
   2  -8   8          5.32          3.53         6.10 o                         
   3  -8   8          5.04         12.98         6.70 o                         
   4  -8   8          1.18         16.86         8.19 o                         
  -2  -7   8          8.55          1.20         4.90 o                         
  -1  -7   8          1.31          1.55         3.45 o                         
   0  -7   8          0.14          2.54         4.21 o                         
   1  -7   8         32.07         38.46         4.48 o                         
   2  -7   8          0.51          2.70         4.32 o                         
   3  -7   8          2.30          6.88         4.37 o                         
   4  -7   8          0.09          3.28         3.84 o                         
   5  -7   8          0.11         13.22         5.38 o                         
  -3  -6   8         23.62         31.27         4.91 o                         
  -2  -6   8          0.71         12.28         3.97 o                         
  -1  -6   8          4.07          5.18         2.70 o                         
   0  -6   8          1.96          7.37         4.12 o                         
   1  -6   8          2.51          5.65         3.76 o                         
   2  -6   8         14.37         15.14         3.52 o                         
   3  -6   8          7.63         14.26         3.47 o                         
   4  -6   8          2.49          3.99         3.22 o                         
   5  -6   8          4.01          5.16         4.71 o                         
   6  -6   8          0.29         -0.80         5.02 o                         
  -4  -5   8         22.29         21.71         3.44 o                         
  -3  -5   8          3.44         10.04         2.88 o                         
  -2  -5   8          0.37          4.63         2.48 o                         
  -1  -5   8          6.78          8.97         2.83 o                         
   0  -5   8          0.37         -0.10         3.27 o                         
   1  -5   8          4.99         -1.08         3.40 o                         
   2  -5   8         13.43         17.11         3.39 o                         
   3  -5   8         82.19         88.19        11.10 o                         
   4  -5   8          2.74          8.59         4.21 o                         
   5  -5   8          1.44          6.05         3.51 o                         
   6  -5   8          1.00         -4.02         4.02 o                         
  -5  -4   8          5.18          4.44         4.88 o                         
  -4  -4   8         17.26         11.63         3.53 o                         
  -3  -4   8          0.01         -0.84         2.79 o                         
  -2  -4   8          0.62         -2.66         4.60 o                         
  -1  -4   8         22.78         24.63         3.35 o                         
   0  -4   8          2.97          6.52         3.18 o                         
   1  -4   8          2.41          6.03         3.60 o                         
   2  -4   8          5.01          2.43         4.40 o                         
   3  -4   8          5.97          7.88         3.53 o                         
   4  -4   8          3.48         12.21         8.94 o                         
   5  -4   8          0.09          3.79         5.08 o                         
   6  -4   8          5.04          6.95         5.29 o                         
  -6  -3   8          0.57         -1.06         4.97 o                         
  -5  -3   8          8.21          6.80         3.30 o                         
  -4  -3   8          0.51          5.76         3.62 o                         
  -3  -3   8         15.60         14.76         3.71 o                         
  -2  -3   8          2.07          4.69         2.91 o                         
  -1  -3   8          2.44          3.26         4.52 o                         
   0  -3   8          6.96          5.78         2.86 o                         
   1  -3   8         21.38         28.60         3.60 o                         
   2  -3   8         10.44         12.65         3.20 o                         
   3  -3   8         99.67         92.33         5.21 o                         
   4  -3   8         19.99         25.71         4.02 o                         
   5  -3   8          2.98          7.57         5.46 o                         
   6  -3   8         10.85         16.09        12.08 o                         
  -6  -2   8          0.02          5.46         4.98 o                         
  -5  -2   8          1.29          4.56         3.79 o                         
  -4  -2   8          1.15          1.91         2.99 o                         
  -3  -2   8          4.02          7.19         3.68 o                         
  -2  -2   8         36.71         40.97         6.28 o                         
  -1  -2   8         13.93         20.47         3.29 o                         
   0  -2   8          1.75          5.59         3.71 o                         
   1  -2   8         31.49         28.71         4.37 o                         
   2  -2   8        154.37        141.13         5.00 o                         
   3  -2   8          3.85          6.02         4.99 o                         
   4  -2   8          7.92          3.56         4.09 o                         
   5  -2   8         14.09          8.68         4.48 o                         
  -7  -1   8          0.94          2.23        21.17 o                         
  -6  -1   8          6.80          7.38         4.36 o                         
  -5  -1   8          0.12         -0.78         3.95 o                         
  -4  -1   8          0.64          0.98         3.73 o                         
  -3  -1   8          7.76         11.54         4.31 o                         
  -2  -1   8          0.64          9.15         4.93 o                         
  -1  -1   8          5.25          7.94         2.72 o                         
   0  -1   8         13.18          9.75         2.74 o                         
   1  -1   8          3.44          4.15         3.07 o                         
   2  -1   8          1.55         10.74         3.92 o                         
   3  -1   8          0.00          9.34         3.87 o                         
   4  -1   8          0.66         -5.02         6.13 o                         
   5  -1   8          0.00         11.00         7.36 o                         
  -7   0   8          3.80          4.01         7.12 o                         
  -6   0   8          0.43          9.64         4.81 o                         
  -5   0   8         11.39          1.14         5.02 o                         
  -4   0   8          0.09          5.93         3.41 o                         
  -3   0   8          1.87          8.52         2.84 o                         
  -2   0   8          1.32          3.03         3.80 o                         
  -1   0   8          1.70          0.57         2.80 o                         
   0   0   8         34.10         29.49         3.30 o                         
   1   0   8          8.42          3.95         3.34 o                         
   2   0   8         29.14         37.86         5.80 o                         
   3   0   8          0.12          8.22        10.05 o                         
   4   0   8         14.00          8.61         4.58 o                         
  -7   1   8          0.08         21.89        11.36 o                         
  -6   1   8          1.64         12.02         5.20 o                         
  -5   1   8         31.01         19.74         4.90 o                         
  -4   1   8        115.07        119.43         6.94 o                         
  -3   1   8         12.51         24.10         4.72 o                         
  -2   1   8         15.39         21.65         4.49 o                         
  -1   1   8          5.60          7.25         4.18 o                         
   0   1   8         32.29         33.10         3.83 o                         
   1   1   8          6.95         12.17         3.44 o                         
   2   1   8         46.04         50.96         4.46 o                         
   3   1   8         15.57         21.09         6.82 o                         
  -7   2   8          0.49         11.18         7.83 o                         
  -6   2   8          0.27         10.87         5.80 o                         
  -5   2   8          3.03          4.71         3.60 o                         
  -4   2   8         77.53         66.00         4.42 o                         
  -3   2   8          1.62          2.69         4.66 o                         
  -2   2   8          0.59          5.87         3.40 o                         
  -1   2   8          1.76          3.30         4.17 o                         
   0   2   8          2.65          9.35         3.61 o                         
   1   2   8          5.28         22.84        13.01 o                         
   2   2   8          0.12         -0.86         4.54 o                         
   3   2   8          1.51         13.59         5.67 o                         
  -7   3   8          1.27          7.33         5.21 o                         
  -6   3   8          0.69          1.93         5.38 o                         
  -5   3   8         11.00         22.09         4.12 o                         
  -4   3   8          2.86          0.34         3.90 o                         
  -3   3   8         16.56         16.55         3.83 o                         
  -2   3   8          8.72          9.28         4.04 o                         
  -1   3   8          5.14         11.49         5.77 o                         
   0   3   8          0.09          2.02         4.13 o                         
   1   3   8          0.45         -7.06         7.06 o                         
  -7   4   8          1.18          9.63         5.35 o                         
  -6   4   8         22.66         33.30         9.06 o                         
  -5   4   8          1.14          7.76         4.54 o                         
  -4   4   8          0.10          8.65         4.58 o                         
  -3   4   8          1.95          5.38         6.79 o                         
  -2   4   8          7.24         20.88         5.28 o                         
  -1   4   8          2.80          3.10         6.04 o                         
   0   4   8          0.11         11.77         5.85 o                         
  -5   5   8          0.08          4.30        12.62 o                         
  -4   5   8          1.26          1.86         4.97 o                         
  -3   5   8          7.60         15.17        11.12 o                         
  -2   5   8          0.03         -7.12         7.12 o                         
  -1  -7   9          1.86          1.51         4.31 o                         
   0  -7   9          4.48          7.13         5.20 o                         
   1  -7   9          2.15         -0.02         5.81 o                         
   2  -7   9          0.84          2.31         4.33 o                         
   3  -7   9          3.51         -4.50         5.12 o                         
   4  -7   9          7.44         11.36        10.29 o                         
  -2  -6   9          1.08          2.80         3.91 o                         
  -1  -6   9          2.20          7.47         4.13 o                         
   0  -6   9          9.91         15.32         3.35 o                         
   1  -6   9          3.77          5.55         3.70 o                         
   2  -6   9          0.62          6.01         3.70 o                         
   3  -6   9          0.01          7.77         3.99 o                         
   4  -6   9          0.01          5.43         5.36 o                         
  -3  -5   9          0.38          3.76         3.59 o                         
  -2  -5   9          1.53         10.11         3.86 o                         
  -1  -5   9          2.22          3.63         7.68 o                         
   0  -5   9          0.64          3.77         7.33 o                         
   1  -5   9         34.29         37.43         4.39 o                         
   2  -5   9         60.39         52.95         4.67 o                         
   3  -5   9         16.53         36.00         6.76 o                         
   4  -5   9          0.22          4.27         5.16 o                         
   5  -5   9          0.12         13.90        10.29 o                         
  -4  -4   9          0.00          4.44         3.69 o                         
  -3  -4   9          1.85          2.21         7.62 o                         
  -2  -4   9          9.00          8.65         6.55 o                         
  -1  -4   9          0.87         -0.35         3.95 o                         
   0  -4   9          7.77         17.02         3.65 o                         
   1  -4   9          4.29          8.40         3.64 o                         
   2  -4   9        138.44        119.12        12.42 o                         
   3  -4   9          1.80          1.84         4.36 o                         
   4  -4   9          4.21          4.72         8.37 o                         
   5  -4   9          6.03          6.52         6.58 o                         
  -5  -3   9          1.61         12.68         7.30 o                         
  -4  -3   9          0.20         13.40         5.28 o                         
  -3  -3   9          4.52          7.39         4.00 o                         
  -2  -3   9         23.34         27.55         3.66 o                         
  -1  -3   9          0.05         10.76         3.97 o                         
   0  -3   9          7.41         15.30         3.36 o                         
   1  -3   9          3.99          2.28         6.70 o                         
   2  -3   9          0.54          5.94         5.44 o                         
   3  -3   9          3.79          7.04         4.24 o                         
   4  -3   9          1.17          8.76        10.97 o                         
  -5  -2   9          1.58          7.42         6.52 o                         
  -4  -2   9          6.03          6.55         3.97 o                         
  -3  -2   9          4.73          8.26         4.22 o                         
  -2  -2   9          1.82          7.52         6.52 o                         
  -1  -2   9          6.11          7.26         5.71 o                         
   0  -2   9         14.13         22.27         3.72 o                         
   1  -2   9          1.18          3.26         3.63 o                         
   2  -2   9         14.69         23.92         7.66 o                         
   3  -2   9         10.44         14.72         4.48 o                         
   4  -2   9         12.72          9.95         5.18 o                         
  -6  -1   9          1.99          5.56         7.83 o                         
  -5  -1   9          9.94         21.29         4.38 o                         
  -4  -1   9         36.45         45.45         4.79 o                         
  -3  -1   9         10.02         16.83         4.07 o                         
  -2  -1   9          0.00          6.34         3.53 o                         
  -1  -1   9          0.01          3.26         3.26 o                         
   0  -1   9         35.21         33.87         3.75 o                         
   1  -1   9          2.36          5.35         3.87 o                         
   2  -1   9          0.42          3.05         3.82 o                         
   3  -1   9          2.52          9.56         5.01 o                         
   4  -1   9          0.23         14.29         7.53 o                         
  -6   0   9          1.68          1.22         5.86 o                         
  -5   0   9          1.07         11.09         4.66 o                         
  -4   0   9        113.53         93.54         8.65 o                         
  -3   0   9          0.04         -0.49         3.72 o                         
  -2   0   9          1.37         15.16         4.16 o                         
  -1   0   9          2.61          1.02         5.68 o                         
   0   0   9          0.50          5.31         3.57 o                         
   1   0   9          9.38         26.90         6.37 o                         
   2   0   9          1.58          6.36         5.31 o                         
   3   0   9          2.77          7.76         5.48 o                         
  -6   1   9          1.60          4.44         5.26 o                         
  -5   1   9          0.89          9.90         4.58 o                         
  -4   1   9          1.48          3.14        13.07 o                         
  -3   1   9          0.64          5.07         6.61 o                         
  -2   1   9          5.13         15.55         3.72 o                         
  -1   1   9          0.00          7.55         5.02 o                         
   0   1   9         21.91         49.70         7.77 o                         
   1   1   9         16.45          7.21         4.66 o                         
   2   1   9          9.22         21.19         4.87 o                         
  -6   2   9          1.94          3.12         5.27 o                         
  -5   2   9         13.61         27.11        14.53 o                         
  -4   2   9          3.17          2.03         4.67 o                         
  -3   2   9         12.95         29.18         6.82 o                         
  -2   2   9          0.88          7.35         3.86 o                         
  -1   2   9         10.05         10.82         8.01 o                         
   0   2   9          4.52          6.44         8.34 o                         
   1   2   9          8.98         15.21         5.09 o                         
  -6   3   9          4.09          9.04         9.42 o                         
  -5   3   9          0.93          2.12         4.97 o                         
  -4   3   9          1.71          6.46         4.85 o                         
  -3   3   9          0.03          5.95         6.43 o                         
  -2   3   9          0.26          6.81        11.33 o                         
  -1   3   9          0.16          5.98         7.65 o                         
   0   3   9          6.26          0.00         8.19 o                         
  -4   4   9         10.72         19.79         7.89 o                         
  -3   4   9          0.47          8.49         8.01 o                         
   0  -6  10          0.10         -1.39         5.42 o                         
   1  -6  10          2.94         16.56         7.77 o                         
   2  -6  10         43.73         61.13         9.69 o                         
  -2  -5  10         11.37          8.49         4.78 o                         
  -1  -5  10          0.36         -5.64         5.64 o                         
   0  -5  10          0.54         -3.03         9.60 o                         
   1  -5  10          0.26         15.72         5.23 o                         
   2  -5  10          8.47          6.79         6.52 o                         
   3  -5  10          0.90         17.52         9.21 o                         
  -3  -4  10          0.69         -0.86         5.66 o                         
  -2  -4  10          0.04          9.26         5.19 o                         
  -1  -4  10          3.64          2.09         4.93 o                         
   0  -4  10          3.88          3.30         8.10 o                         
   1  -4  10         13.74         24.20         4.91 o                         
   2  -4  10         25.27         28.37         5.56 o                         
   3  -4  10          2.52         -7.40         7.40 o                         
  -4  -3  10          1.67         13.23         6.72 o                         
  -3  -3  10         12.80         15.41         6.91 o                         
  -2  -3  10          0.68         11.67         4.55 o                         
  -1  -3  10          1.64          1.55         7.12 o                         
   0  -3  10          1.65          0.44         4.34 o                         
   1  -3  10         26.45         24.58         5.92 o                         
   2  -3  10          3.05          2.78         4.87 o                         
   3  -3  10          2.33         -2.21         8.19 o                         
  -4  -2  10         10.86         18.35         5.57 o                         
  -3  -2  10          2.49         -1.11         7.39 o                         
  -2  -2  10          0.11          9.60         4.52 o                         
  -1  -2  10          0.52         -0.61         5.08 o                         
   0  -2  10          1.64          0.08         4.09 o                         
   1  -2  10          0.45         -1.58         4.84 o                         
   2  -2  10         11.02          2.88        11.57 o                         
  -5  -1  10          3.30          2.09         7.65 o                         
  -4  -1  10          3.77         12.00         5.09 o                         
  -3  -1  10          0.67         11.63         9.87 o                         
  -2  -1  10          1.01         16.06         9.39 o                         
  -1  -1  10         17.27         17.07         7.71 o                         
   0  -1  10          8.42         28.94         7.36 o                         
   1  -1  10          1.51         11.54         8.79 o                         
   2  -1  10          2.81          1.97         7.48 o                         
  -5   0  10         15.85          6.22         7.48 o                         
  -4   0  10          2.45         12.60         5.13 o                         
  -3   0  10          4.08         12.62        10.35 o                         
  -2   0  10          0.25         -0.10         4.88 o                         
  -1   0  10         20.12         34.39         8.67 o                         
   0   0  10          0.04          7.81         5.29 o                         
   1   0  10         18.26         14.04         5.71 o                         
  -5   1  10         33.25         62.80         9.15 o                         
  -4   1  10          0.12         13.05         5.77 o                         
  -3   1  10          0.90         -1.50         4.63 o                         
  -2   1  10          0.05          1.15         5.05 o                         
  -1   1  10          1.12         15.85         8.31 o                         
   0   1  10         11.09         11.78         8.73 o                         
  -4   2  10          7.63          7.44        14.80 o                         
  -3   2  10          0.66          3.89         8.37 o                         
  -2   2  10          0.58         10.94         8.91 o                         
                                                                                
