# Supplementary material for: Towards an understanding of the propensity for crystalline hydrate formation by molecular compounds
Source: IUCrJ. 2016 Oct 18;3(Pt 6):430–9. doi: 10.1107/S2052252516015633 (PMC5094445; doi:10.1107/S2052252516015633)
Supplement: Supplementary file 7 [file m-03-00430-9sup7.hkl]

data_9                                                                          
_shelx_title ' pna21_a.res in Pna2(1)'                                          
_shelx_refln_list_code          4                                               
_shelx_F_calc_maximum      143.02                                               
_exptl_crystal_F_000       616.00                                               
_reflns_d_resolution_high  0.7673                                               
                                                                                
loop_                                                                           
 _space_group_symop_operation_xyz                                               
 'x, y, z'                                                                      
 '-x, -y, z+1/2'                                                                
 '-x+1/2, y+1/2, z+1/2'                                                         
 'x+1/2, -y+1/2, z'                                                             
                                                                                
_cell_length_a    21.1051                                                       
_cell_length_b     6.5848                                                       
_cell_length_c    11.2410                                                       
_cell_angle_alpha  90.000                                                       
_cell_angle_beta   90.000                                                       
_cell_angle_gamma  90.000                                                       
                                                                                
_shelx_F_squared_multiplier     1.000                                           
                                                                                
loop_                                                                           
 _refln_index_h                                                                 
 _refln_index_k                                                                 
 _refln_index_l                                                                 
 _refln_F_squared_calc                                                          
 _refln_F_squared_meas                                                          
 _refln_F_squared_sigma                                                         
 _refln_observed_status                                                         
   0   0 -14          1.57        111.09        72.70 o                         
   2   0 -14        135.77        102.49        49.84 o                         
   4   0 -14         41.96         -0.75        60.70 o                         
   6   0 -14         84.34        180.25        56.60 o                         
   8   0 -14        176.70        224.05       116.32 o                         
   1   1 -14         42.49         64.04        35.10 o                         
   2   1 -14        132.47        137.87        35.13 o                         
   3   1 -14         48.70         54.88        48.52 o                         
   4   1 -14        121.81         69.66        35.92 o                         
   5   1 -14          0.93        -24.90        38.80 o                         
   6   1 -14         11.45        -16.68        41.37 o                         
   7   1 -14         76.01         52.11        45.19 o                         
   0   2 -14         25.81         46.37        58.75 o                         
   1   2 -14         32.92         41.03        41.04 o                         
   2   2 -14         13.52         49.02        40.67 o                         
   3   2 -14        115.71         98.48        44.02 o                         
   4   2 -14         79.67        -21.77        52.81 o                         
   2   0 -13        170.63        186.72        65.17 o                         
   4   0 -13         42.13         76.50        39.19 o                         
   6   0 -13          4.02          6.82        64.18 o                         
   8   0 -13        493.76        469.02        52.63 o                         
  10   0 -13         16.87        103.94        57.27 o                         
  12   0 -13         56.04        155.43        52.14 o                         
   0   1 -13        154.41        221.61        43.73 o                         
   1   1 -13         27.75         50.33        28.93 o                         
   2   1 -13         43.56         22.58        28.45 o                         
   3   1 -13        126.90        139.02        29.83 o                         
   4   1 -13         68.49         88.91        29.37 o                         
   5   1 -13         37.69         38.33        36.22 o                         
   6   1 -13        156.75        144.07        31.66 o                         
   7   1 -13        308.49        284.23        35.65 o                         
   8   1 -13        425.67        419.82        39.34 o                         
   9   1 -13        116.98        176.03        34.31 o                         
  10   1 -13        102.22        153.34        44.41 o                         
  11   1 -13         25.56         40.04        39.20 o                         
  12   1 -13         18.64         -6.74        41.50 o                         
   1   2 -13         55.13         43.99        33.86 o                         
   2   2 -13          2.59          4.01        30.87 o                         
   3   2 -13        143.36        130.75        44.39 o                         
   4   2 -13        225.38        317.75        39.95 o                         
   5   2 -13        100.81         86.77        33.29 o                         
   6   2 -13        257.58        313.48        50.33 o                         
   7   2 -13        248.63        230.58        44.82 o                         
   8   2 -13         48.19         59.31        35.21 o                         
   9   2 -13         67.46         99.67        38.30 o                         
  10   2 -13         17.52         29.32        43.78 o                         
   0   3 -13         15.38          7.45        49.08 o                         
   1   3 -13          5.14         36.87        35.32 o                         
   2   3 -13         43.24         31.95        35.28 o                         
   3   3 -13         67.01         42.80        35.85 o                         
   4   3 -13         10.70         26.27        38.60 o                         
   5   3 -13         55.87         37.87        38.91 o                         
   6   3 -13        270.38        274.49        49.10 o                         
   7   3 -13         60.35         94.08        41.66 o                         
   8   3 -13        206.35        213.75        70.31 o                         
   0   0 -12        357.42        358.18        81.45 o                         
   2   0 -12         44.84         26.11        29.75 o                         
   4   0 -12        171.24        189.54        36.93 o                         
   6   0 -12         58.88         48.40        35.31 o                         
   8   0 -12        139.07        174.00       109.62 o                         
  10   0 -12         85.22        101.61        38.42 o                         
  12   0 -12         21.19         27.16        48.24 o                         
  14   0 -12         31.87        -34.38        43.58 o                         
   1   1 -12          6.60         35.94        22.56 o                         
   2   1 -12         99.19         66.28        24.23 o                         
   3   1 -12        191.03        220.73        30.65 o                         
   4   1 -12        140.10        153.21        25.69 o                         
   5   1 -12         45.90         51.99        27.85 o                         
   6   1 -12        205.27        195.10        27.64 o                         
   7   1 -12        291.46        295.88        29.26 o                         
   8   1 -12         69.68        130.91        26.53 o                         
   9   1 -12        146.70        167.58        34.98 o                         
  10   1 -12         32.38         47.88        27.59 o                         
  11   1 -12          4.68         23.11        35.30 o                         
  12   1 -12        104.97        105.86        38.02 o                         
  13   1 -12         45.83         86.28        32.51 o                         
  14   1 -12         24.59         33.07        39.10 o                         
  15   1 -12         16.23         -0.03        41.81 o                         
   0   2 -12         38.17         16.46        35.97 o                         
   1   2 -12         74.18         67.23        25.42 o                         
   2   2 -12         13.34         34.85        24.40 o                         
   3   2 -12         76.85         94.10        27.07 o                         
   4   2 -12          6.92         52.48        25.52 o                         
   5   2 -12        306.27        292.97        28.89 o                         
   6   2 -12        184.88        133.61        27.51 o                         
   7   2 -12        285.65        301.42        30.00 o                         
   8   2 -12         33.12         76.33        30.34 o                         
   9   2 -12         71.87         40.15        29.64 o                         
  10   2 -12        284.12        371.50        44.12 o                         
  11   2 -12         29.76         -2.85        49.86 o                         
  12   2 -12        132.73        104.09        36.02 o                         
  13   2 -12         11.56         11.13        35.83 o                         
  14   2 -12         25.78         14.44        36.86 o                         
   1   3 -12         56.88         46.76        29.66 o                         
   2   3 -12         49.56         49.59        30.02 o                         
   3   3 -12         75.66        104.04        30.86 o                         
   4   3 -12         28.41         17.11        30.85 o                         
   5   3 -12         25.49         47.69        31.60 o                         
   6   3 -12         20.27         -0.09        30.34 o                         
   7   3 -12        104.74         48.90        46.13 o                         
   8   3 -12         32.21         42.21        33.09 o                         
   9   3 -12         36.95         44.12        38.21 o                         
  10   3 -12         79.58        111.67        35.97 o                         
  11   3 -12         13.84         85.22        63.29 o                         
  12   3 -12         11.04        -24.02        41.16 o                         
   0   4 -12        262.63        175.39        48.28 o                         
   1   4 -12         30.97        -10.18        33.68 o                         
   2   4 -12         65.29        102.81        35.18 o                         
   3   4 -12          5.38         24.80        34.95 o                         
   4   4 -12         38.58         92.79        37.67 o                         
   5   4 -12         47.55         87.68        67.67 o                         
   6   4 -12         51.49         66.95        35.51 o                         
   7   4 -12         94.36         71.19        42.12 o                         
   8   4 -12          8.94        -34.67        52.36 o                         
   9   4 -12         14.85         52.57       105.36 o                         
   2   0 -11        109.53        125.38        21.64 o                         
   4   0 -11        457.25        522.89        31.03 o                         
   6   0 -11        140.32        171.58        29.56 o                         
   8   0 -11        110.33        160.48        43.13 o                         
  10   0 -11         99.52         99.95        32.43 o                         
  12   0 -11         88.95         97.18        50.88 o                         
  14   0 -11        234.91        185.16        48.31 o                         
  16   0 -11         17.77         33.17        44.01 o                         
  18   0 -11          4.43         59.29        55.86 o                         
   0   1 -11         86.19         68.40        21.97 o                         
   1   1 -11         29.57         38.10        14.73 o                         
   2   1 -11         13.14         24.32        14.89 o                         
   3   1 -11         76.57         42.55        14.89 o                         
   4   1 -11          3.26         17.33        16.05 o                         
   5   1 -11         58.09         76.25        16.32 o                         
   6   1 -11        987.54       1040.05        40.74 o                         
   7   1 -11        636.75        649.11        32.36 o                         
   8   1 -11        626.39        692.22        33.19 o                         
   9   1 -11        451.68        444.46        39.31 o                         
  10   1 -11         68.41         79.38        25.34 o                         
  11   1 -11         39.99         34.75        24.10 o                         
  12   1 -11        177.91        142.51        26.00 o                         
  13   1 -11        128.34        136.19        27.12 o                         
  14   1 -11         10.48         33.02        27.23 o                         
  15   1 -11         15.51         65.94        31.47 o                         
  16   1 -11         34.56         -2.10        43.34 o                         
  17   1 -11         53.63         49.91        35.04 o                         
   1   2 -11         31.75         28.01        15.93 o                         
   2   2 -11         86.83         58.21        17.15 o                         
   3   2 -11         68.76         88.80        20.58 o                         
   4   2 -11        209.65        260.98        31.34 o                         
   5   2 -11        976.51        862.70        45.21 o                         
   6   2 -11        310.39        359.94        31.40 o                         
   7   2 -11        210.78        227.14        27.13 o                         
   8   2 -11         87.53         73.44        23.72 o                         
   9   2 -11         22.18        -13.66        24.85 o                         
  10   2 -11        488.09        482.60        32.90 o                         
  11   2 -11          5.00          2.89        25.29 o                         
  12   2 -11         24.32         61.69        27.50 o                         
  13   2 -11         49.70         53.94        35.01 o                         
  14   2 -11        297.79        236.92        35.91 o                         
  15   2 -11         25.33        -34.19        34.19 o                         
  16   2 -11         54.02         -2.76        36.04 o                         
   0   3 -11        204.94        207.41        37.21 o                         
   1   3 -11         76.90         34.52        23.35 o                         
   2   3 -11         57.46         53.33        26.02 o                         
   3   3 -11          1.94         -0.75        22.25 o                         
   4   3 -11         30.94         15.15        23.07 o                         
   5   3 -11         78.35         32.93        24.49 o                         
   6   3 -11         27.76         46.73        27.50 o                         
   7   3 -11         43.87          6.24        27.53 o                         
   8   3 -11         48.98         93.51        29.49 o                         
   9   3 -11         43.68         45.77        29.29 o                         
  10   3 -11         24.60         52.44        29.76 o                         
  11   3 -11        115.98        154.15        39.25 o                         
  12   3 -11         21.02         27.78        32.75 o                         
  13   3 -11        143.94        111.63        36.19 o                         
  14   3 -11        166.53        197.17        37.74 o                         
  15   3 -11         96.65         37.35        37.78 o                         
   1   4 -11          7.61        -13.07        28.02 o                         
   2   4 -11         74.75         95.75        27.78 o                         
   3   4 -11         45.58         29.73        28.16 o                         
   4   4 -11         53.36         80.49        29.39 o                         
   5   4 -11         21.02        -12.98        34.44 o                         
   6   4 -11         27.22         11.94        29.84 o                         
   7   4 -11        136.40        141.39        32.47 o                         
   8   4 -11         64.37         67.66        38.88 o                         
   9   4 -11        142.77        133.71        33.31 o                         
  10   4 -11         22.68         12.90        33.43 o                         
  11   4 -11        129.62        141.46        37.28 o                         
  12   4 -11        206.52        201.31        47.77 o                         
   0   5 -11         53.07         81.64        60.26 o                         
   1   5 -11        106.32         63.90        31.28 o                         
   2   5 -11         59.42         78.12        38.33 o                         
   3   5 -11         80.83        112.14        33.23 o                         
   4   5 -11         21.14         13.36        32.78 o                         
   5   5 -11          4.47        -29.62        33.50 o                         
   6   5 -11          9.65        -31.27        49.31 o                         
   7   5 -11         83.78         79.41        52.02 o                         
   8   5 -11        252.17        169.44        59.61 o                         
   0   0 -10        207.06        212.86        28.48 o                         
   2   0 -10        142.83        157.12        18.25 o                         
   4   0 -10        939.91        895.54        51.91 o                         
   6   0 -10        333.25        414.81        44.59 o                         
   8   0 -10        287.05        311.22        29.29 o                         
  10   0 -10       1651.92       1608.54        65.52 o                         
  12   0 -10        123.37        152.56        30.16 o                         
  14   0 -10         29.93         29.47        32.75 o                         
  16   0 -10         14.38        -13.40        42.23 o                         
  18   0 -10          2.63         81.58        44.55 o                         
  20   0 -10        122.72        223.11       129.53 o                         
   1   1 -10         35.29         55.40        13.09 o                         
   2   1 -10        230.57        253.68        15.74 o                         
   3   1 -10        160.00        157.60        14.97 o                         
   4   1 -10         37.42         53.31        13.85 o                         
   5   1 -10          2.55         12.25        14.20 o                         
   6   1 -10         56.16         35.70        16.60 o                         
   7   1 -10        178.07        171.29        19.58 o                         
   8   1 -10        178.00        159.55        18.53 o                         
   9   1 -10        411.35        388.17        23.43 o                         
  10   1 -10         93.80         86.49        19.40 o                         
  11   1 -10         88.50         83.67        21.45 o                         
  12   1 -10        265.19        259.85        23.78 o                         
  13   1 -10         53.11         68.72        21.64 o                         
  14   1 -10          8.94          9.81        23.61 o                         
  15   1 -10          3.70         33.78        25.31 o                         
  16   1 -10        117.51         82.00        27.55 o                         
  17   1 -10         46.69         44.99        27.81 o                         
  18   1 -10        135.84         80.82        34.09 o                         
  19   1 -10         54.77          6.75        43.42 o                         
   0   2 -10         30.53         64.84        24.94 o                         
   1   2 -10        191.89        187.27        14.72 o                         
   2   2 -10        191.05        172.77        15.35 o                         
   3   2 -10         66.35         82.69        15.72 o                         
   4   2 -10          5.26         37.22        14.33 o                         
   5   2 -10        981.43        814.49        28.74 o                         
   6   2 -10        119.61        128.71        18.23 o                         
   7   2 -10         56.28         50.37        19.17 o                         
   8   2 -10          7.60         22.95        19.93 o                         
   9   2 -10         86.81         74.63        23.57 o                         
  10   2 -10        252.12        244.99        25.36 o                         
  11   2 -10        218.54        170.67        34.02 o                         
  12   2 -10          9.55         -3.88        24.81 o                         
  13   2 -10         96.44        119.97        27.06 o                         
  14   2 -10         22.22          5.73        25.84 o                         
  15   2 -10        147.37         94.49        29.31 o                         
  16   2 -10         27.89         70.75        31.75 o                         
  17   2 -10         95.46         56.50        42.49 o                         
  18   2 -10         67.03         74.53        43.88 o                         
  19   2 -10         14.07         69.83        58.36 o                         
   1   3 -10         95.01         56.43        15.60 o                         
   2   3 -10        137.55        100.17        15.07 o                         
   3   3 -10         86.36         77.22        14.83 o                         
   4   3 -10          7.99          3.02        14.93 o                         
   5   3 -10          6.77         10.24        16.92 o                         
   6   3 -10         45.52         49.48        18.55 o                         
   7   3 -10         80.40         36.22        20.21 o                         
   8   3 -10         28.26         15.08        27.39 o                         
   9   3 -10        183.31        196.50        23.78 o                         
  10   3 -10         73.01         56.05        25.55 o                         
  11   3 -10         48.01         81.26        28.32 o                         
  12   3 -10         53.54         71.56        29.73 o                         
  13   3 -10         61.06         53.90        31.95 o                         
  14   3 -10         21.21         70.80        33.31 o                         
  15   3 -10          3.74         57.01        35.09 o                         
  16   3 -10          9.05        122.33        44.89 o                         
  17   3 -10         71.61         46.07        46.76 o                         
   0   4 -10          4.42         33.30        30.04 o                         
   1   4 -10        106.98         75.84        20.90 o                         
   2   4 -10        100.07        103.50        25.42 o                         
   3   4 -10         84.37         37.91        25.02 o                         
   4   4 -10         58.95         -3.89        23.52 o                         
   5   4 -10         48.16         26.42        25.71 o                         
   6   4 -10         70.69         18.10        25.11 o                         
   7   4 -10         57.26         24.46        27.13 o                         
   8   4 -10        125.42         68.38        27.86 o                         
   9   4 -10        253.54        237.22        31.27 o                         
  10   4 -10        156.73        195.37        31.37 o                         
  11   4 -10         68.37         84.37        30.76 o                         
  12   4 -10         11.07         14.92        32.70 o                         
  13   4 -10         84.70         94.88        38.56 o                         
  14   4 -10          4.36         14.62        38.41 o                         
  15   4 -10         24.93         53.23        71.83 o                         
   1   5 -10        101.14         11.74        27.75 o                         
   2   5 -10          7.63         34.36        29.04 o                         
   3   5 -10         68.89         80.16        28.32 o                         
   4   5 -10         42.12         40.05        28.07 o                         
   5   5 -10         24.77         42.68        28.37 o                         
   6   5 -10         16.18         28.96        30.63 o                         
   7   5 -10         42.73         77.43        31.22 o                         
   8   5 -10        148.83        145.75        32.48 o                         
   9   5 -10         10.99         -9.66        40.50 o                         
  10   5 -10         18.08         19.63        41.83 o                         
  11   5 -10         91.13         95.57        39.46 o                         
   0   6 -10         11.61         12.71        42.78 o                         
   1   6 -10         77.00        122.25        43.35 o                         
   2   6 -10        111.94        143.03        31.83 o                         
   3   6 -10         31.81        -11.73        31.46 o                         
   4   6 -10         88.08         94.03        40.56 o                         
   5   6 -10         34.75          7.90        41.69 o                         
   2   0  -9        202.58        241.58        18.32 o                         
   4   0  -9        125.79        133.14        15.60 o                         
   6   0  -9        862.22        870.73        36.74 o                         
   8   0  -9        451.87        497.27        28.44 o                         
  10   0  -9       2505.29       2386.99        80.86 o                         
  12   0  -9        226.60        273.98        26.67 o                         
  14   0  -9         87.03         25.34        31.48 o                         
  16   0  -9        156.56         58.99        38.72 o                         
  18   0  -9        100.72         98.90        47.66 o                         
  20   0  -9        829.43        816.53        60.80 o                         
   0   1  -9         22.99         20.80        13.30 o                         
   1   1  -9        120.60        132.16        10.44 o                         
   2   1  -9         44.95         35.25         9.75 o                         
   3   1  -9        214.84        213.55        11.76 o                         
   4   1  -9        384.18        396.06        16.19 o                         
   5   1  -9         46.50         55.10        10.32 o                         
   6   1  -9        370.85        381.08        16.65 o                         
   7   1  -9         35.60         21.99        11.86 o                         
   8   1  -9        150.00        180.79        14.30 o                         
   9   1  -9        302.53        299.66        16.96 o                         
  10   1  -9        473.53        460.37        23.76 o                         
  11   1  -9        513.75        498.04        24.41 o                         
  12   1  -9        317.32        324.40        18.85 o                         
  13   1  -9         73.15        108.53        19.64 o                         
  14   1  -9        211.29        233.93        21.34 o                         
  15   1  -9        124.15        123.75        22.11 o                         
  16   1  -9         36.38         50.55        33.94 o                         
  17   1  -9         17.90         29.50        24.64 o                         
  18   1  -9         10.52         30.87        30.95 o                         
  19   1  -9         66.34         61.71        29.40 o                         
  20   1  -9          0.25          0.47        36.24 o                         
  21   1  -9         91.51        147.36        48.80 o                         
   1   2  -9        182.08        180.44        11.65 o                         
   2   2  -9        143.91        133.98        11.43 o                         
   3   2  -9        215.18        240.65        12.46 o                         
   4   2  -9          4.79         17.56        10.24 o                         
   5   2  -9        378.96        354.04        14.81 o                         
   6   2  -9         91.21        101.03        14.77 o                         
   7   2  -9        119.56        102.33        18.12 o                         
   8   2  -9         97.54         75.92        14.19 o                         
   9   2  -9        306.10        307.64        17.55 o                         
  10   2  -9        173.85        193.82        17.50 o                         
  11   2  -9        249.15        254.36        26.03 o                         
  12   2  -9         26.14         13.92        17.12 o                         
  13   2  -9          7.25        -13.93        25.98 o                         
  14   2  -9         52.85         88.49        25.67 o                         
  15   2  -9        125.94        140.42        24.78 o                         
  16   2  -9         20.30         44.38        25.28 o                         
  17   2  -9        112.32         77.26        29.14 o                         
  18   2  -9          7.52          0.82        53.25 o                         
  19   2  -9         33.79         46.26        41.28 o                         
  20   2  -9          7.84         -8.31        44.00 o                         
   0   3  -9        258.75        253.06        30.49 o                         
   1   3  -9        219.27        224.59        21.72 o                         
   2   3  -9        143.99        148.73        23.79 o                         
   3   3  -9        466.71        399.30        19.77 o                         
   4   3  -9        244.86        276.08        18.89 o                         
   5   3  -9         76.73         67.43        14.40 o                         
   6   3  -9        155.36        159.64        18.94 o                         
   7   3  -9        710.16        570.84        26.53 o                         
   8   3  -9        391.18        364.02        21.58 o                         
   9   3  -9         39.13         40.78        16.05 o                         
  10   3  -9          0.76          8.02        17.08 o                         
  11   3  -9          1.09         29.94        21.26 o                         
  12   3  -9         17.49          9.52        25.23 o                         
  13   3  -9        176.70        211.99        27.85 o                         
  14   3  -9        131.81         32.74        26.22 o                         
  15   3  -9         51.84         37.42        27.59 o                         
  16   3  -9         24.74         54.37        36.66 o                         
  17   3  -9         57.70         93.06        52.52 o                         
  18   3  -9         48.08         95.00        50.14 o                         
  19   3  -9         87.37         77.43        46.73 o                         
   1   4  -9        165.28        144.04        16.68 o                         
   2   4  -9        258.29        241.89        16.16 o                         
   3   4  -9         79.68         34.31        13.74 o                         
   4   4  -9          2.93          5.69        11.69 o                         
   5   4  -9         20.67         45.96        16.79 o                         
   6   4  -9        220.02        212.93        22.64 o                         
   7   4  -9         83.09         83.83        26.66 o                         
   8   4  -9        342.12        419.73        29.72 o                         
   9   4  -9         71.99         40.63        26.47 o                         
  10   4  -9        107.01         80.08        25.83 o                         
  11   4  -9         29.17         53.92        26.21 o                         
  12   4  -9        157.78        200.30        29.77 o                         
  13   4  -9         36.45         46.25        28.79 o                         
  14   4  -9        352.17        385.37        41.28 o                         
  15   4  -9         22.20         71.75        38.51 o                         
  16   4  -9         47.58        124.69        40.58 o                         
  17   4  -9         13.65         16.81        45.27 o                         
   0   5  -9        101.94         79.36        27.27 o                         
   1   5  -9         82.77         69.01        20.03 o                         
   2   5  -9         32.83         50.27        18.97 o                         
   3   5  -9         98.26         78.34        23.37 o                         
   4   5  -9         27.67         42.85        22.66 o                         
   5   5  -9         17.60         12.25        20.72 o                         
   6   5  -9         26.66         19.57        32.41 o                         
   7   5  -9         63.51         69.67        27.12 o                         
   8   5  -9        102.31        101.61        38.31 o                         
   9   5  -9          7.17         46.52        28.73 o                         
  10   5  -9         14.90         -5.79        39.50 o                         
  11   5  -9         28.28         99.13        41.00 o                         
  12   5  -9         11.39        -11.79        38.07 o                         
  13   5  -9          9.20          6.80        46.94 o                         
  14   5  -9         33.05         78.99        49.99 o                         
   1   6  -9          0.26         -0.28        20.78 o                         
   2   6  -9         39.18        -21.32        23.48 o                         
   3   6  -9          6.81         49.60        34.35 o                         
   4   6  -9         53.74         13.52        27.58 o                         
   5   6  -9         71.49         80.64        28.21 o                         
   6   6  -9         16.74         75.68        30.13 o                         
   7   6  -9        142.39        150.47        30.89 o                         
   8   6  -9         62.88         42.30        39.27 o                         
   9   6  -9        113.63        169.08        37.70 o                         
   0   0  -8       3823.78       4087.60       151.06 o                         
   2   0  -8        153.51        170.65        12.52 o                         
   4   0  -8         16.46         18.57        10.75 o                         
   6   0  -8         25.91         -6.39        12.69 o                         
   8   0  -8        473.42        501.10        23.80 o                         
  10   0  -8       3169.58       3166.59        93.87 o                         
  12   0  -8        542.15        591.77        30.60 o                         
  14   0  -8        113.14         98.91        21.00 o                         
  16   0  -8         23.46         41.71        27.49 o                         
  18   0  -8        871.59        919.73        77.04 o                         
  20   0  -8         14.94         26.80        35.21 o                         
  22   0  -8        710.24        825.29        86.98 o                         
   1   1  -8        161.92        164.36         8.77 o                         
   2   1  -8         65.27         77.19         8.06 o                         
   3   1  -8        351.32        327.15        12.21 o                         
   4   1  -8         86.21         96.51         8.38 o                         
   5   1  -8         25.73         22.22         7.84 o                         
   6   1  -8        278.86        321.49        13.32 o                         
   7   1  -8         94.34        104.25        10.13 o                         
   8   1  -8         18.50         24.94        10.48 o                         
   9   1  -8        163.61        190.59        13.02 o                         
  10   1  -8        486.45        491.13        19.54 o                         
  11   1  -8        725.03        680.65        23.93 o                         
  12   1  -8         90.17        124.22        14.15 o                         
  13   1  -8         87.55         91.21        14.73 o                         
  14   1  -8         32.88         51.20        15.40 o                         
  15   1  -8         96.51        103.48        17.70 o                         
  16   1  -8         68.57         80.23        18.79 o                         
  17   1  -8         17.02         13.67        21.96 o                         
  18   1  -8         33.82         36.91        21.38 o                         
  19   1  -8         72.55         45.02        23.56 o                         
  20   1  -8        216.78        196.36        29.03 o                         
  21   1  -8        117.52        189.88        39.76 o                         
  22   1  -8         21.37         51.99        54.92 o                         
   0   2  -8        211.35        193.32        13.55 o                         
   1   2  -8        125.28        126.88         8.98 o                         
   2   2  -8         47.26         63.89         8.42 o                         
   3   2  -8         33.96         37.14         8.37 o                         
   4   2  -8         59.70         41.90         8.50 o                         
   5   2  -8         13.66         14.81         8.32 o                         
   6   2  -8        746.01        723.82        21.95 o                         
   7   2  -8         45.24         53.21        11.28 o                         
   8   2  -8        325.64        323.03        15.90 o                         
   9   2  -8        203.62        204.78        14.20 o                         
  10   2  -8         30.88         25.85        13.11 o                         
  11   2  -8         25.95         30.01        16.25 o                         
  12   2  -8         37.32         17.76        14.01 o                         
  13   2  -8         92.10         78.22        16.10 o                         
  14   2  -8          5.59         37.57        16.09 o                         
  15   2  -8         66.99         60.17        20.67 o                         
  16   2  -8          8.33         44.49        23.59 o                         
  17   2  -8         95.90        100.18        24.93 o                         
  18   2  -8         24.12         79.93        25.09 o                         
  19   2  -8         25.39         98.57        35.71 o                         
  20   2  -8          1.99         20.92        39.27 o                         
  21   2  -8         39.67         17.94        43.88 o                         
  22   2  -8         13.73         88.49        51.80 o                         
   1   3  -8        249.67        241.26        12.15 o                         
   2   3  -8         58.76         59.79         9.70 o                         
   3   3  -8        715.75        659.47        19.91 o                         
   4   3  -8         82.48         78.33        10.05 o                         
   5   3  -8        410.64        386.98        17.03 o                         
   6   3  -8        213.28        190.43        13.95 o                         
   7   3  -8       1127.83        906.26        32.45 o                         
   8   3  -8        110.90        146.93        25.43 o                         
   9   3  -8         67.90         85.14        16.33 o                         
  10   3  -8         48.86         63.29        15.38 o                         
  11   3  -8         54.19         51.56        15.75 o                         
  12   3  -8        299.88        303.51        19.84 o                         
  13   3  -8        136.12        117.17        21.20 o                         
  14   3  -8         21.32         10.37        21.25 o                         
  15   3  -8         39.22         53.23        24.63 o                         
  16   3  -8         57.14         51.73        25.69 o                         
  17   3  -8        168.68        137.69        32.14 o                         
  18   3  -8          9.77         71.85        37.80 o                         
  19   3  -8        222.71        214.46        44.22 o                         
  20   3  -8         17.22        -32.57        49.64 o                         
   0   4  -8         98.83        104.72        19.29 o                         
   1   4  -8          2.38         -1.34        11.42 o                         
   2   4  -8        201.16        216.23        14.25 o                         
   3   4  -8         44.42         20.42        13.29 o                         
   4   4  -8          1.50         31.18        10.29 o                         
   5   4  -8         75.95         49.67        13.46 o                         
   6   4  -8        103.09        116.70        15.10 o                         
   7   4  -8        537.31        468.15        23.94 o                         
   8   4  -8         52.60         34.55        16.27 o                         
   9   4  -8        104.12         80.53        16.63 o                         
  10   4  -8         82.17         97.43        19.85 o                         
  11   4  -8          5.19         24.85        22.36 o                         
  12   4  -8         38.67         75.38        24.17 o                         
  13   4  -8          8.66         24.71        29.04 o                         
  14   4  -8          6.40         14.51        27.34 o                         
  15   4  -8         23.00         -3.21        33.10 o                         
  16   4  -8         69.49         62.11        40.97 o                         
  17   4  -8         22.79         19.17        61.17 o                         
  18   4  -8         78.94        149.57        66.42 o                         
  19   4  -8         28.40         22.32        48.46 o                         
   1   5  -8         15.00         36.79        19.54 o                         
   2   5  -8         18.10         28.94        14.27 o                         
   3   5  -8          7.93         19.34        14.50 o                         
   4   5  -8         26.76         10.82        16.86 o                         
   5   5  -8         89.53         62.50        18.05 o                         
   6   5  -8         82.07         80.34        19.75 o                         
   7   5  -8          9.85         47.63        19.08 o                         
   8   5  -8         66.07         55.32        19.75 o                         
   9   5  -8         27.29         63.82        22.35 o                         
  10   5  -8         18.13          7.24        32.73 o                         
  11   5  -8         19.26         33.74        26.77 o                         
  12   5  -8          2.10         46.27        26.70 o                         
  13   5  -8         42.82         68.04        36.67 o                         
  14   5  -8         14.32         48.51        37.29 o                         
  15   5  -8          7.59         73.14        40.13 o                         
  16   5  -8          4.79         42.38        44.67 o                         
   0   6  -8        147.91        135.98        34.13 o                         
   1   6  -8        236.91        210.58        18.66 o                         
   2   6  -8        120.45        103.34        18.03 o                         
   3   6  -8         61.19         69.00        25.94 o                         
   4   6  -8         37.07         13.71        27.91 o                         
   5   6  -8        168.79        166.24        20.34 o                         
   6   6  -8        106.65        132.14        20.78 o                         
   7   6  -8         75.19         32.72        32.27 o                         
   8   6  -8         13.60         30.43        49.66 o                         
   9   6  -8        183.92        183.02        31.09 o                         
  10   6  -8         84.77        129.56        33.14 o                         
  11   6  -8          9.30         17.96        35.15 o                         
  12   6  -8         15.97         76.51        45.59 o                         
   1   7  -8         62.61         85.09        17.04 o                         
   2   7  -8         36.47         64.95        19.77 o                         
   3   7  -8        146.71        184.11        23.61 o                         
   4   7  -8        132.15        117.36        23.96 o                         
   5   7  -8         67.40         90.78        81.29 o                         
   2   0  -7        654.29        749.66        23.98 o                         
   4   0  -7        105.17        116.89        10.47 o                         
   6   0  -7         76.92         88.40        11.38 o                         
   8   0  -7        154.16        178.75        14.38 o                         
  10   0  -7         58.90         63.17        13.54 o                         
  12   0  -7       2713.68       2807.94        83.57 o                         
  14   0  -7        113.57        133.41        19.27 o                         
  16   0  -7         17.41         60.90        31.42 o                         
  18   0  -7        322.95        299.79        27.61 o                         
  20   0  -7        288.45        364.61        36.82 o                         
  22   0  -7        109.81        101.27        41.15 o                         
  24   0  -7        206.72        238.27       146.53 o                         
   0   1  -7        139.94        191.69        11.66 o                         
   1   1  -7        448.41        478.10        12.57 o                         
   2   1  -7        916.69        946.42        19.65 o                         
   3   1  -7        139.44        149.97         7.73 o                         
   4   1  -7         22.06         35.49         6.71 o                         
   5   1  -7         27.18         40.05         7.02 o                         
   6   1  -7         49.77         44.98         7.69 o                         
   7   1  -7         83.29         99.48         8.45 o                         
   8   1  -7        324.24        350.79        12.73 o                         
   9   1  -7        298.22        323.01        12.49 o                         
  10   1  -7          1.22         10.91         9.35 o                         
  11   1  -7        831.36        728.44        21.62 o                         
  12   1  -7        225.14        257.45        14.22 o                         
  13   1  -7          8.95         11.03        11.47 o                         
  14   1  -7        378.14        394.64        20.05 o                         
  15   1  -7        112.53        120.67        22.44 o                         
  16   1  -7        123.39        138.63        16.25 o                         
  17   1  -7         53.71         80.02        15.65 o                         
  18   1  -7         74.08         72.04        21.26 o                         
  19   1  -7        125.46        100.68        22.90 o                         
  20   1  -7         17.66         57.72        22.03 o                         
  21   1  -7         41.18         58.13        25.57 o                         
  22   1  -7         89.98         58.87        37.37 o                         
  23   1  -7        123.56        181.81        45.48 o                         
   1   2  -7          3.38          2.93         6.59 o                         
   2   2  -7         45.77         29.68         6.81 o                         
   3   2  -7         55.83         61.36         9.21 o                         
   4   2  -7          0.56          2.09         6.71 o                         
   5   2  -7        497.70        432.32        14.06 o                         
   6   2  -7        739.60        729.68        18.82 o                         
   7   2  -7         75.78         77.55         8.83 o                         
   8   2  -7         13.95          8.41         9.24 o                         
   9   2  -7         10.45          8.11         9.77 o                         
  10   2  -7        605.02        598.11        20.00 o                         
  11   2  -7        161.07        177.95        12.82 o                         
  12   2  -7        213.15        219.48        14.05 o                         
  13   2  -7        222.93        228.85        14.93 o                         
  14   2  -7          8.74         40.80        14.65 o                         
  15   2  -7          6.11          7.24        16.08 o                         
  16   2  -7        257.32        228.04        18.83 o                         
  17   2  -7         34.52         45.14        18.68 o                         
  18   2  -7         38.19         55.70        19.80 o                         
  19   2  -7          6.72         16.51        23.43 o                         
  20   2  -7         22.03         30.62        35.46 o                         
  21   2  -7        104.86        134.34        39.93 o                         
  22   2  -7          9.88         90.53        42.63 o                         
  23   2  -7         20.50         67.14        47.85 o                         
   0   3  -7        702.11        725.40        26.24 o                         
   1   3  -7         88.53         83.78         8.65 o                         
   2   3  -7         38.16         29.41         7.72 o                         
   3   3  -7        382.85        374.78        12.93 o                         
   4   3  -7        286.02        279.50        10.92 o                         
   5   3  -7        977.28        885.37        22.21 o                         
   6   3  -7        615.22        629.08        21.49 o                         
   7   3  -7        547.22        462.81        17.71 o                         
   8   3  -7        516.16        475.33        18.49 o                         
   9   3  -7        144.31        143.80        12.84 o                         
  10   3  -7        160.25        180.69        14.50 o                         
  11   3  -7          8.49         -0.04        14.19 o                         
  12   3  -7        114.49        114.68        15.43 o                         
  13   3  -7        169.91        155.12        17.81 o                         
  14   3  -7          8.56         16.94        22.82 o                         
  15   3  -7         97.95         99.63        20.63 o                         
  16   3  -7        153.22        145.73        24.08 o                         
  17   3  -7         99.73         69.11        32.67 o                         
  18   3  -7        290.98        340.05        55.60 o                         
  19   3  -7        231.30        292.14        41.14 o                         
  20   3  -7          6.30         14.91        40.75 o                         
  21   3  -7          4.77         -0.34        49.37 o                         
  22   3  -7          6.40         31.68        72.80 o                         
   1   4  -7        190.66        233.48        15.45 o                         
   2   4  -7        653.81        634.18        24.31 o                         
   3   4  -7        269.33        248.11        14.06 o                         
   4   4  -7         96.38         96.18        11.98 o                         
   5   4  -7        115.17        104.03        12.24 o                         
   6   4  -7        145.22        187.08        17.04 o                         
   7   4  -7        571.03        539.28        23.57 o                         
   8   4  -7        141.15        146.50        16.53 o                         
   9   4  -7        203.55        208.20        16.47 o                         
  10   4  -7         28.94         58.00        15.52 o                         
  11   4  -7        127.88        161.95        17.51 o                         
  12   4  -7         16.26         26.13        17.38 o                         
  13   4  -7          2.16         23.96        21.73 o                         
  14   4  -7         12.47         46.67        23.30 o                         
  15   4  -7        106.90        115.94        25.42 o                         
  16   4  -7         71.63         66.04        41.30 o                         
  17   4  -7        209.57        209.87        39.07 o                         
  18   4  -7         47.63         60.98        44.13 o                         
  19   4  -7         13.85         45.99        59.92 o                         
  20   4  -7          4.39        -42.96        47.62 o                         
   0   5  -7         83.41         78.76        20.02 o                         
   1   5  -7        212.73        196.15        14.76 o                         
   2   5  -7         51.06         43.11        11.12 o                         
   3   5  -7         15.62         31.79        11.75 o                         
   4   5  -7         93.44        135.84        13.23 o                         
   5   5  -7         98.85         85.42        12.22 o                         
   6   5  -7         20.62         26.85        13.83 o                         
   7   5  -7        165.81        167.05        17.77 o                         
   8   5  -7         61.37         70.36        17.38 o                         
   9   5  -7         27.54         25.87        18.01 o                         
  10   5  -7        319.76        313.54        33.59 o                         
  11   5  -7          5.50          1.09        20.05 o                         
  12   5  -7         30.65          9.78        29.16 o                         
  13   5  -7         56.92         43.61        27.40 o                         
  14   5  -7         16.08         31.20        34.25 o                         
  15   5  -7         24.27         16.58        57.51 o                         
  16   5  -7         46.90         55.31        40.31 o                         
  17   5  -7         97.09        200.18        65.96 o                         
  18   5  -7          6.45         79.63        65.16 o                         
   1   6  -7        133.62        124.04        14.33 o                         
   2   6  -7        506.45        470.59        23.24 o                         
   3   6  -7          6.80         38.76        15.78 o                         
   4   6  -7        152.11        178.36        17.63 o                         
   5   6  -7        158.88        174.60        21.08 o                         
   6   6  -7          7.06         -8.13        17.17 o                         
   7   6  -7        111.67        131.76        27.52 o                         
   8   6  -7         26.92         61.46        29.66 o                         
   9   6  -7        272.60        248.48        23.27 o                         
  10   6  -7          1.75         31.95        28.81 o                         
  11   6  -7         75.14        115.25        33.31 o                         
  12   6  -7         46.34         54.60        45.63 o                         
  13   6  -7        110.75         85.25        38.52 o                         
  14   6  -7         97.21        113.70        57.35 o                         
   0   7  -7        369.70        284.55        61.24 o                         
   1   7  -7          5.60         19.24        50.69 o                         
   2   7  -7          5.53         63.30        38.58 o                         
   3   7  -7        170.31        231.30        40.30 o                         
   4   7  -7         93.08         76.65        16.95 o                         
   5   7  -7         37.02         43.46        25.36 o                         
   6   7  -7         38.97         29.01        22.74 o                         
   7   7  -7         20.04         52.70        34.55 o                         
   8   7  -7         14.19         68.97        31.22 o                         
   0   0  -6         11.99          5.69        10.45 o                         
   2   0  -6       1740.79       1938.49        47.76 o                         
   4   0  -6          5.85          6.16         8.25 o                         
   6   0  -6        145.03        160.02        11.26 o                         
   8   0  -6        124.50        163.32        12.57 o                         
  10   0  -6        259.33        280.94        16.70 o                         
  12   0  -6        971.86        971.12        33.37 o                         
  14   0  -6        354.65        360.31        23.08 o                         
  16   0  -6        424.76        439.14        24.77 o                         
  18   0  -6        575.65        578.57        39.59 o                         
  20   0  -6        588.03        545.63        35.32 o                         
  22   0  -6        748.79        828.48        54.01 o                         
  24   0  -6         70.05         76.08        93.54 o                         
   1   1  -6        603.07        595.17        14.41 o                         
   2   1  -6        582.76        629.43        14.39 o                         
   3   1  -6         45.96         40.13         5.62 o                         
   4   1  -6        432.94        459.30        11.57 o                         
   5   1  -6         46.93         42.04         5.84 o                         
   6   1  -6          3.03         11.03         6.43 o                         
   7   1  -6         51.39         64.97         7.05 o                         
   8   1  -6        802.76        847.67        18.95 o                         
   9   1  -6        264.87        278.45        10.90 o                         
  10   1  -6        167.47        193.93        10.03 o                         
  11   1  -6        530.27        511.98        15.72 o                         
  12   1  -6        381.26        406.72        15.47 o                         
  13   1  -6        117.03        112.33        11.75 o                         
  14   1  -6        773.81        705.47        22.60 o                         
  15   1  -6        191.36        178.79        13.19 o                         
  16   1  -6         38.33         52.01        15.64 o                         
  17   1  -6         61.51         79.78        16.31 o                         
  18   1  -6          1.78         -5.85        15.65 o                         
  19   1  -6        102.74         85.54        17.83 o                         
  20   1  -6        440.36        434.66        34.19 o                         
  21   1  -6         30.52         41.61        23.50 o                         
  22   1  -6          3.77         -1.72        30.02 o                         
  23   1  -6        112.62         51.95        41.25 o                         
  24   1  -6         37.36         48.50        44.12 o                         
   0   2  -6        395.48        410.62        15.74 o                         
   1   2  -6        310.25        306.23         9.50 o                         
   2   2  -6         59.79         86.98         6.38 o                         
   3   2  -6        481.54        441.36        11.69 o                         
   4   2  -6         44.77         42.47         5.78 o                         
   5   2  -6        905.65        831.08        21.32 o                         
   6   2  -6        193.47        231.56         9.70 o                         
   7   2  -6        229.47        236.51        10.15 o                         
   8   2  -6        877.07        905.95        20.12 o                         
   9   2  -6        148.17        164.32         9.65 o                         
  10   2  -6         17.29         24.08         9.29 o                         
  11   2  -6        273.43        284.33        13.57 o                         
  12   2  -6         27.75         29.64        11.19 o                         
  13   2  -6        178.48        168.63        12.39 o                         
  14   2  -6         52.36         65.23        11.69 o                         
  15   2  -6        121.70        122.06        15.47 o                         
  16   2  -6        187.43        187.83        14.48 o                         
  17   2  -6        128.48        113.87        16.43 o                         
  18   2  -6        329.74        314.92        22.12 o                         
  19   2  -6         23.36          5.57        18.77 o                         
  20   2  -6         58.91         66.05        35.85 o                         
  21   2  -6        121.87         95.66        37.93 o                         
  22   2  -6          2.39         36.76        53.80 o                         
  23   2  -6         17.31         90.09        60.05 o                         
  24   2  -6          7.37          7.88        48.40 o                         
   1   3  -6        152.21        160.80         8.08 o                         
   2   3  -6        131.85        151.85         7.89 o                         
   3   3  -6        119.78        113.09         7.46 o                         
   4   3  -6        181.84        202.86         8.83 o                         
   5   3  -6        915.56        855.77        19.00 o                         
   6   3  -6        241.49        259.12        10.87 o                         
   7   3  -6         61.03         75.68         9.08 o                         
   8   3  -6         46.69         69.59         9.60 o                         
   9   3  -6        147.04        141.81        11.43 o                         
  10   3  -6        458.37        446.59        17.79 o                         
  11   3  -6        153.04        131.19        12.92 o                         
  12   3  -6        130.99        139.20        13.26 o                         
  13   3  -6        321.78        277.65        18.67 o                         
  14   3  -6         14.36         32.77        11.49 o                         
  15   3  -6        249.03        247.64        15.02 o                         
  16   3  -6         17.43         13.93        19.82 o                         
  17   3  -6         24.58         21.80        20.80 o                         
  18   3  -6        113.45         88.64        29.08 o                         
  19   3  -6         30.48         44.34        34.66 o                         
  20   3  -6        147.47        118.04        38.33 o                         
  21   3  -6         14.22         28.24        40.15 o                         
  22   3  -6          1.11        -42.32        42.32 o                         
  23   3  -6         32.83         44.91        51.49 o                         
   0   4  -6       1474.31       1470.78        42.92 o                         
   1   4  -6        811.05        778.24        20.47 o                         
   2   4  -6        223.29        231.53        11.30 o                         
   3   4  -6        334.02        331.30        12.97 o                         
   4   4  -6         74.07         86.78        10.18 o                         
   5   4  -6         50.47         65.19         8.52 o                         
   6   4  -6        315.72        285.30        11.86 o                         
   7   4  -6        276.00        274.66        14.97 o                         
   8   4  -6        619.96        626.03        24.40 o                         
   9   4  -6        532.50        489.49        24.77 o                         
  10   4  -6         30.88         54.81        12.73 o                         
  11   4  -6        152.04        146.89        14.88 o                         
  12   4  -6        148.33        149.18        21.27 o                         
  13   4  -6         81.81        114.26        18.20 o                         
  14   4  -6         87.42        112.21        21.29 o                         
  15   4  -6        101.57         82.17        22.06 o                         
  16   4  -6         60.37         95.60        47.00 o                         
  17   4  -6        385.64        446.05        42.70 o                         
  18   4  -6          0.32         29.62        42.15 o                         
  19   4  -6         30.85         17.40        37.75 o                         
  20   4  -6        505.01        592.54        52.59 o                         
  21   4  -6          5.74        -10.64        47.70 o                         
   1   5  -6         75.02         91.13        11.88 o                         
   2   5  -6          8.38         31.43        11.34 o                         
   3   5  -6        252.62        231.31        13.59 o                         
   4   5  -6         63.16         55.70        10.65 o                         
   5   5  -6         32.89         29.79        11.50 o                         
   6   5  -6         96.12         93.16        11.10 o                         
   7   5  -6        121.40        154.04        14.20 o                         
   8   5  -6         95.31        111.39        13.61 o                         
   9   5  -6         56.30         52.56        14.09 o                         
  10   5  -6        138.42        144.79        17.32 o                         
  11   5  -6         59.16         69.01        26.51 o                         
  12   5  -6         13.83         10.25        20.47 o                         
  13   5  -6         83.81         93.04        37.45 o                         
  14   5  -6        212.34        311.49        48.18 o                         
  15   5  -6         27.80         45.96        44.48 o                         
  16   5  -6         44.48         88.57        36.68 o                         
  17   5  -6         44.63         89.99        39.56 o                         
  18   5  -6         78.09        174.95        44.03 o                         
  19   5  -6        346.32        487.36        58.09 o                         
   0   6  -6        186.34        181.78        19.13 o                         
   1   6  -6         42.98         59.92        13.57 o                         
   2   6  -6          5.23         30.73        11.69 o                         
   3   6  -6         65.17         79.51        11.87 o                         
   4   6  -6         69.67         84.63        13.38 o                         
   5   6  -6        156.64        165.34        18.30 o                         
   6   6  -6         89.23        108.08        22.76 o                         
   7   6  -6         87.33        102.65        21.54 o                         
   8   6  -6        569.73        576.26        27.96 o                         
   9   6  -6         42.90         54.52        20.42 o                         
  10   6  -6        199.85        223.39        25.84 o                         
  11   6  -6         44.84         74.35        36.91 o                         
  12   6  -6         23.65         81.88        30.86 o                         
  13   6  -6         87.45         86.73        33.02 o                         
  14   6  -6          4.52         26.56        37.14 o                         
  15   6  -6         93.21         59.25        68.03 o                         
   1   7  -6        167.09         97.72        34.07 o                         
   2   7  -6         29.89         79.06        33.65 o                         
   3   7  -6         72.32         49.19        34.95 o                         
   4   7  -6         62.63        101.34        38.61 o                         
   5   7  -6        157.92        212.18        55.76 o                         
   6   7  -6        102.89        139.91        21.81 o                         
   7   7  -6         38.48         48.82        36.58 o                         
   8   7  -6         11.29         35.04        17.99 o                         
   9   7  -6         27.37         73.37        36.41 o                         
  10   7  -6         72.48         58.02        37.98 o                         
  11   7  -6         14.81        -13.04        71.63 o                         
   2   0  -5       2102.40       2280.63        56.96 o                         
   4   0  -5       1102.06       1155.94        29.63 o                         
   6   0  -5        360.07        418.57        16.28 o                         
   8   0  -5        721.72        773.22        24.15 o                         
  10   0  -5         31.71         33.92        10.22 o                         
  12   0  -5         34.55         44.79        14.47 o                         
  14   0  -5         13.37         23.31        13.80 o                         
  16   0  -5        121.48        102.11        14.91 o                         
  18   0  -5          5.57         16.91        16.07 o                         
  20   0  -5         39.40         60.54        19.59 o                         
  22   0  -5        153.59        186.08        39.04 o                         
  24   0  -5         56.34         94.65        61.87 o                         
   0   1  -5        246.74        271.27        11.65 o                         
   1   1  -5        490.23        480.99        10.96 o                         
   2   1  -5         70.07         80.94         5.31 o                         
   3   1  -5        558.15        571.56        12.59 o                         
   4   1  -5        962.68       1076.97        20.90 o                         
   5   1  -5        210.33        196.52         8.14 o                         
   6   1  -5         76.66        104.92         6.94 o                         
   7   1  -5        300.53        300.59        10.33 o                         
   8   1  -5       1333.08       1427.88        27.69 o                         
   9   1  -5        605.39        647.55        15.86 o                         
  10   1  -5        660.93        624.26        16.73 o                         
  11   1  -5        229.87        276.45        11.13 o                         
  12   1  -5         28.61         17.09         8.23 o                         
  13   1  -5        209.52        193.65        10.50 o                         
  14   1  -5         29.89         35.13         8.67 o                         
  15   1  -5        143.52        138.96        11.35 o                         
  16   1  -5        395.79        400.76        15.08 o                         
  17   1  -5        100.34        117.05        11.44 o                         
  18   1  -5        468.21        494.29        17.61 o                         
  19   1  -5        240.73        266.56        15.02 o                         
  20   1  -5         20.73         19.13        15.31 o                         
  21   1  -5          8.03         34.21        17.43 o                         
  22   1  -5          2.98          7.99        24.64 o                         
  23   1  -5         32.42         12.19        38.35 o                         
  24   1  -5         76.83        128.05        47.62 o                         
  25   1  -5        151.57        244.52        53.96 o                         
   1   2  -5        496.97        496.05        12.54 o                         
   2   2  -5         76.73         70.03         5.55 o                         
   3   2  -5       1063.49        968.37        18.79 o                         
   4   2  -5        869.15        880.05        19.36 o                         
   5   2  -5        783.95        748.91        16.51 o                         
   6   2  -5         39.02         34.72         6.24 o                         
   7   2  -5        635.71        669.72        16.02 o                         
   8   2  -5        153.50        205.89         9.27 o                         
   9   2  -5         48.21         35.45         7.04 o                         
  10   2  -5         28.66         40.99         7.17 o                         
  11   2  -5         16.97         19.58         7.64 o                         
  12   2  -5        697.74        729.79        18.73 o                         
  13   2  -5         92.92        106.79        10.28 o                         
  14   2  -5        212.13        206.52        11.68 o                         
  15   2  -5        132.55        126.76        12.21 o                         
  16   2  -5         96.78        134.54        10.42 o                         
  17   2  -5        433.24        408.15        16.12 o                         
  18   2  -5        211.69        213.60        16.24 o                         
  19   2  -5          4.44         29.93        15.34 o                         
  20   2  -5         18.85          7.08        25.57 o                         
  21   2  -5         62.84         24.88        30.90 o                         
  22   2  -5         22.47         43.94        43.50 o                         
  23   2  -5         20.42         78.45        36.90 o                         
  24   2  -5          2.08          5.75        40.10 o                         
  25   2  -5        184.77        186.37        59.30 o                         
   0   3  -5        442.32        421.31        18.58 o                         
   1   3  -5        777.85        792.66        17.77 o                         
   2   3  -5        182.48        210.18         8.60 o                         
   3   3  -5         83.38        112.77         7.12 o                         
   4   3  -5         49.44         68.15         6.28 o                         
   5   3  -5        561.27        492.35        13.80 o                         
   6   3  -5        471.77        459.60        13.46 o                         
   7   3  -5          9.98         14.71         7.00 o                         
   8   3  -5        362.37        359.90        13.25 o                         
   9   3  -5        595.30        578.69        20.53 o                         
  10   3  -5        207.83        254.94        12.08 o                         
  11   3  -5        332.18        296.74        13.27 o                         
  12   3  -5          9.38          0.98         9.25 o                         
  13   3  -5        285.32        290.60        16.02 o                         
  14   3  -5        132.78        151.64        14.50 o                         
  15   3  -5        503.94        469.72        24.84 o                         
  16   3  -5        129.29        130.80        16.49 o                         
  17   3  -5        124.94        175.07        20.64 o                         
  18   3  -5          8.09          4.15        22.13 o                         
  19   3  -5         89.83         89.58        34.44 o                         
  20   3  -5         45.51         47.38        35.63 o                         
  21   3  -5          1.50         19.11        34.58 o                         
  22   3  -5          7.92        -30.56        37.51 o                         
  23   3  -5         18.97         82.06        40.80 o                         
  24   3  -5         15.43        -89.25        89.25 o                         
   1   4  -5        683.31        662.97        15.34 o                         
   2   4  -5        120.05        129.86         8.94 o                         
   3   4  -5         92.76        115.55         7.96 o                         
   4   4  -5        103.88         95.83         7.64 o                         
   5   4  -5         28.94         29.42         7.55 o                         
   6   4  -5         42.98         59.01         8.18 o                         
   7   4  -5         29.59         26.94         7.36 o                         
   8   4  -5         11.01         14.34         9.85 o                         
   9   4  -5        244.31        226.12        14.70 o                         
  10   4  -5         85.73         55.93        12.74 o                         
  11   4  -5        388.06        357.63        21.49 o                         
  12   4  -5          8.56         11.05        13.83 o                         
  13   4  -5        195.63        217.87        16.20 o                         
  14   4  -5          0.11         10.70        15.51 o                         
  15   4  -5          4.88         40.49        17.47 o                         
  16   4  -5         88.99         40.17        29.10 o                         
  17   4  -5         52.99         23.74        31.97 o                         
  18   4  -5         20.31        -13.33        34.93 o                         
  19   4  -5        296.89        237.54        39.80 o                         
  20   4  -5         16.26          2.02        41.54 o                         
  21   4  -5          4.20        -20.42        56.03 o                         
  22   4  -5         60.64        116.18        47.49 o                         
   0   5  -5       4177.81       4089.71       115.93 o                         
   1   5  -5        204.47        213.86        12.96 o                         
   2   5  -5          5.00          5.26         7.99 o                         
   3   5  -5        228.02        217.86        10.80 o                         
   4   5  -5        475.08        468.84        16.64 o                         
   5   5  -5         56.71         47.81         9.38 o                         
   6   5  -5         96.62        117.92        12.27 o                         
   7   5  -5        147.28        168.81        11.84 o                         
   8   5  -5         15.79         30.57        10.24 o                         
   9   5  -5        518.41        512.52        19.21 o                         
  10   5  -5        726.17        763.19        26.30 o                         
  11   5  -5        101.59         96.01        13.79 o                         
  12   5  -5         61.11         55.90        17.07 o                         
  13   5  -5         75.24         75.93        17.67 o                         
  14   5  -5         46.86         12.66        25.35 o                         
  15   5  -5         30.86         54.70        31.91 o                         
  16   5  -5        310.62        251.12        37.76 o                         
  17   5  -5          1.65         56.01        54.48 o                         
  18   5  -5         39.39         76.74        40.71 o                         
  19   5  -5        178.90        225.57        44.90 o                         
  20   5  -5         26.61        -48.00        48.00 o                         
   1   6  -5        184.20        153.29        19.15 o                         
   2   6  -5        190.48        249.47        20.65 o                         
   3   6  -5         23.65         47.06        12.16 o                         
   4   6  -5         55.58         54.54        13.55 o                         
   5   6  -5         71.82         83.84        15.52 o                         
   6   6  -5        193.14        195.27        14.33 o                         
   7   6  -5         15.50         31.62        12.41 o                         
   8   6  -5         52.78         35.08        16.62 o                         
   9   6  -5         79.21         69.56        28.37 o                         
  10   6  -5         12.06        -16.11        16.11 o                         
  11   6  -5         32.14         15.39        27.24 o                         
  12   6  -5          5.05         13.05        23.59 o                         
  13   6  -5         54.79         99.73        31.54 o                         
  14   6  -5         74.45         94.01        33.32 o                         
  15   6  -5          3.37        -24.97        44.19 o                         
  16   6  -5        103.73         74.56        43.62 o                         
  17   6  -5         57.67        340.89       206.91 o                         
   0   7  -5         83.33         91.32        41.85 o                         
   1   7  -5         60.40        103.92        37.07 o                         
   2   7  -5        140.79        148.80        31.06 o                         
   3   7  -5         58.40         59.88        30.14 o                         
   4   7  -5          4.43         13.17        29.69 o                         
   5   7  -5         58.37         65.79        30.58 o                         
   6   7  -5         26.57         78.18        62.15 o                         
   7   7  -5         76.05        106.48        22.84 o                         
   8   7  -5         87.75        135.84        46.39 o                         
   9   7  -5        117.28        133.72        27.53 o                         
  10   7  -5          3.56         77.20        29.16 o                         
  11   7  -5         44.90         56.64        38.01 o                         
  12   7  -5         59.00         55.15        31.53 o                         
   1   8  -5         61.32         65.55        43.73 o                         
   2   8  -5        174.67        199.82        51.05 o                         
   3   8  -5        104.46        221.00        70.56 o                         
   0   0  -4         15.19         28.18         8.14 o                         
   2   0  -4       1133.58       1027.27        31.58 o                         
   4   0  -4          1.53          1.52         6.11 o                         
   6   0  -4        179.08        199.81        11.97 o                         
   8   0  -4       2134.01       2429.12        59.58 o                         
  10   0  -4        448.42        548.99        18.62 o                         
  12   0  -4        197.76        203.36        12.73 o                         
  14   0  -4        391.96        425.39        17.53 o                         
  16   0  -4        175.07        205.24        15.20 o                         
  18   0  -4        758.68        688.34        27.48 o                         
  20   0  -4          2.27         31.12        18.15 o                         
  22   0  -4         29.15         46.03        24.84 o                         
  24   0  -4         28.11         42.72        60.19 o                         
   1   1  -4       1438.33       1398.62        24.76 o                         
   2   1  -4         27.79         24.86         4.14 o                         
   3   1  -4        516.92        506.84        10.84 o                         
   4   1  -4         17.79         17.93         4.84 o                         
   5   1  -4        614.60        603.95        13.20 o                         
   6   1  -4        491.92        575.70        14.05 o                         
   7   1  -4        614.39        596.71        14.46 o                         
   8   1  -4          3.43          4.75         5.41 o                         
   9   1  -4        704.38        696.81        15.76 o                         
  10   1  -4         55.73         62.52         6.11 o                         
  11   1  -4        120.62        123.35         7.14 o                         
  12   1  -4        222.39        270.74        10.10 o                         
  13   1  -4         79.71         79.38         7.93 o                         
  14   1  -4        201.06        208.20         9.26 o                         
  15   1  -4        150.62        149.14         9.33 o                         
  16   1  -4          4.75          8.00         8.97 o                         
  17   1  -4        318.66        332.84        13.54 o                         
  18   1  -4       1710.06       1596.60        32.70 o                         
  19   1  -4        263.18        229.56        13.76 o                         
  20   1  -4         11.86         20.27        12.71 o                         
  21   1  -4          2.66         20.80        16.12 o                         
  22   1  -4         97.10         97.59        19.26 o                         
  23   1  -4         57.71         66.50        28.53 o                         
  24   1  -4         94.51        122.43        39.13 o                         
  25   1  -4         47.08         82.52        46.65 o                         
  26   1  -4         22.32         53.58        59.46 o                         
   0   2  -4       1385.16       1437.44        38.25 o                         
   1   2  -4        110.32        111.18         5.55 o                         
   2   2  -4       5616.96       5812.30       101.75 o                         
   3   2  -4        578.51        546.02        12.26 o                         
   4   2  -4          6.10          7.82         3.61 o                         
   5   2  -4        728.55        723.57        15.98 o                         
   6   2  -4        561.78        620.83        15.10 o                         
   7   2  -4        867.37        893.18        18.99 o                         
   8   2  -4        371.81        416.84        12.69 o                         
   9   2  -4        278.95        267.45         9.53 o                         
  10   2  -4         38.73         44.68         6.58 o                         
  11   2  -4         66.77         67.13         6.76 o                         
  12   2  -4        668.99        648.65        14.64 o                         
  13   2  -4        283.60        290.69        10.14 o                         
  14   2  -4        609.21        568.26        15.31 o                         
  15   2  -4        239.53        220.62        11.33 o                         
  16   2  -4        599.22        562.08        18.54 o                         
  17   2  -4       1194.69       1048.10        26.48 o                         
  18   2  -4        395.38        335.61        16.76 o                         
  19   2  -4         41.61         37.21        13.74 o                         
  20   2  -4         52.37         50.55        20.40 o                         
  21   2  -4         24.34         51.02        24.33 o                         
  22   2  -4        205.03        183.01        33.89 o                         
  23   2  -4         14.65         41.99        34.39 o                         
  24   2  -4        217.92        284.34        40.80 o                         
  25   2  -4        209.25        226.13        44.45 o                         
   1   3  -4       1291.99       1247.83        22.64 o                         
   2   3  -4       1454.56       1445.54        27.29 o                         
   3   3  -4        353.00        328.70         9.67 o                         
   4   3  -4         63.69         63.50         5.88 o                         
   5   3  -4         79.79         89.63         5.97 o                         
   6   3  -4         28.96         27.41         6.06 o                         
   7   3  -4        156.55        176.50         7.32 o                         
   8   3  -4        152.23        132.75         8.13 o                         
   9   3  -4        513.61        467.14        12.39 o                         
  10   3  -4         19.60         35.81         6.45 o                         
  11   3  -4        165.75        150.63         7.81 o                         
  12   3  -4          1.01          6.75         8.05 o                         
  13   3  -4         10.08         11.41         9.39 o                         
  14   3  -4         19.97         20.48         9.83 o                         
  15   3  -4        122.91        134.97        12.99 o                         
  16   3  -4        128.38        122.15        19.77 o                         
  17   3  -4         35.48         37.74        15.86 o                         
  18   3  -4        125.72        132.87        19.13 o                         
  19   3  -4        317.67        293.99        26.43 o                         
  20   3  -4         45.16         23.30        30.76 o                         
  21   3  -4          4.55        -12.64        33.01 o                         
  22   3  -4         54.12         96.18        37.15 o                         
  23   3  -4         35.22          9.04        40.06 o                         
  24   3  -4          3.83         54.65        43.69 o                         
   0   4  -4       2203.58       2094.99        49.71 o                         
   1   4  -4       1098.26       1075.65        20.71 o                         
   2   4  -4         37.43         30.88         5.76 o                         
   3   4  -4         83.80         91.49         6.58 o                         
   4   4  -4         76.82         75.41         6.89 o                         
   5   4  -4         97.52         95.63         7.10 o                         
   6   4  -4         16.73         13.44         6.95 o                         
   7   4  -4         68.62         70.54         8.54 o                         
   8   4  -4        133.58        140.96         9.20 o                         
   9   4  -4         21.47         24.30         8.38 o                         
  10   4  -4        359.90        377.22        14.42 o                         
  11   4  -4        695.17        605.46        19.49 o                         
  12   4  -4         40.47         55.85        13.82 o                         
  13   4  -4          2.57          6.70        10.24 o                         
  14   4  -4         27.48         45.01        11.18 o                         
  15   4  -4        203.32        213.44        14.26 o                         
  16   4  -4        255.33        326.55        25.15 o                         
  17   4  -4         10.64         72.45        40.71 o                         
  18   4  -4         45.25         47.34        29.44 o                         
  19   4  -4        172.80        164.44        36.72 o                         
  20   4  -4         44.96         60.53        43.65 o                         
  21   4  -4         53.02        125.36        40.20 o                         
  22   4  -4         24.40         32.77        48.43 o                         
  23   4  -4         61.75         57.90        43.86 o                         
   1   5  -4        545.96        494.30        14.00 o                         
   2   5  -4        289.90        315.65        11.89 o                         
   3   5  -4         16.02          8.17         9.03 o                         
   4   5  -4         80.50         82.41         9.84 o                         
   5   5  -4         64.60         81.94         8.98 o                         
   6   5  -4        521.12        538.85        17.93 o                         
   7   5  -4          1.86          8.31        10.80 o                         
   8   5  -4        108.15        129.76        14.43 o                         
   9   5  -4        415.34        395.47        20.27 o                         
  10   5  -4       1568.88       1482.09        36.84 o                         
  11   5  -4        115.55        116.50        12.16 o                         
  12   5  -4        226.70        260.97        15.40 o                         
  13   5  -4         67.29         43.24        17.02 o                         
  14   5  -4         53.88         59.12        22.76 o                         
  15   5  -4         43.39         43.18        41.15 o                         
  16   5  -4         59.16         33.71        31.92 o                         
  17   5  -4         57.63          3.11        54.67 o                         
  18   5  -4        100.89        165.20        38.90 o                         
  19   5  -4        198.13        148.27        58.77 o                         
  20   5  -4        204.39        325.72        51.00 o                         
  21   5  -4        109.55        -40.53        67.48 o                         
   0   6  -4        143.31        133.63        22.58 o                         
   1   6  -4         28.41         30.71        15.76 o                         
   2   6  -4        166.67        212.10        27.55 o                         
   3   6  -4        170.28        143.43        19.12 o                         
   4   6  -4         72.72         78.55        19.97 o                         
   5   6  -4         32.84         40.64        17.91 o                         
   6   6  -4        164.73        183.20        15.65 o                         
   7   6  -4         35.56         47.36        12.80 o                         
   8   6  -4         51.54         52.82        11.98 o                         
   9   6  -4         35.39         48.71        13.53 o                         
  10   6  -4        456.80        459.25        24.80 o                         
  11   6  -4         32.60         20.66        20.29 o                         
  12   6  -4        139.84        141.98        26.43 o                         
  13   6  -4         13.94         17.43        24.68 o                         
  14   6  -4          9.26         25.29        30.81 o                         
  15   6  -4        215.80        190.76        55.56 o                         
  16   6  -4          3.10          3.41        35.21 o                         
  17   6  -4          7.49         54.21        47.10 o                         
  18   6  -4         19.42       -106.70       158.80 o                         
   1   7  -4         43.59          9.28        28.64 o                         
   2   7  -4         78.07         57.36        28.70 o                         
   3   7  -4         64.68         90.93        32.10 o                         
   4   7  -4         33.82         43.12        30.03 o                         
   5   7  -4          7.09        -28.41        28.41 o                         
   6   7  -4         39.33         69.01        30.35 o                         
   7   7  -4        303.00        253.27        31.57 o                         
   8   7  -4         14.68         57.18        26.78 o                         
   9   7  -4         71.31         87.41        17.01 o                         
  10   7  -4         33.06         81.79        19.71 o                         
  11   7  -4          8.91         31.56        22.96 o                         
  12   7  -4          1.49         -6.42        41.16 o                         
  13   7  -4          5.10         21.22        46.97 o                         
   0   8  -4         22.95         76.93        67.09 o                         
   1   8  -4         52.54         40.43        37.36 o                         
   2   8  -4         14.97          0.52        36.50 o                         
   3   8  -4        141.89        141.20        38.29 o                         
   4   8  -4         55.94         48.29        60.88 o                         
   5   8  -4         45.11         58.47        62.93 o                         
   6   8  -4         55.37        -52.87        65.51 o                         
   2   0  -3        574.58        620.99        17.89 o                         
   4   0  -3         11.65         18.69         7.35 o                         
   6   0  -3       2471.45       2493.08        69.56 o                         
   8   0  -3        317.52        322.79        13.91 o                         
  10   0  -3        657.21        691.05        21.18 o                         
  12   0  -3         17.32         42.27         8.90 o                         
  14   0  -3        915.88        824.51        25.81 o                         
  16   0  -3        376.12        382.92        17.82 o                         
  18   0  -3        309.46        321.38        21.31 o                         
  20   0  -3        200.84        209.97        19.47 o                         
  22   0  -3        262.11        233.10        29.40 o                         
  24   0  -3         45.77         31.98        32.60 o                         
  26   0  -3        192.58        122.62       118.46 o                         
   0   1  -3       5634.95       5914.75       149.59 o                         
   1   1  -3       4481.60       4157.84        68.97 o                         
   2   1  -3          3.14          0.13         3.52 o                         
   3   1  -3        794.31        777.77        14.45 o                         
   4   1  -3        418.17        453.99        11.41 o                         
   5   1  -3       1592.77       1511.07        28.07 o                         
   6   1  -3       1821.57       2068.61        37.84 o                         
   7   1  -3        587.17        567.39        12.56 o                         
   8   1  -3       1397.11       1462.19        29.23 o                         
   9   1  -3        925.12        958.91        19.24 o                         
  10   1  -3         58.12         60.87         5.73 o                         
  11   1  -3        229.11        228.24         8.42 o                         
  12   1  -3        604.17        660.68        15.19 o                         
  13   1  -3         53.99         82.11         7.33 o                         
  14   1  -3         10.44          9.20         6.86 o                         
  15   1  -3        266.45        279.34        10.37 o                         
  16   1  -3        446.32        478.29        15.37 o                         
  17   1  -3        762.97        683.75        18.43 o                         
  18   1  -3        128.18        106.14        12.33 o                         
  19   1  -3        165.04        111.25        11.27 o                         
  20   1  -3         27.97         40.23        11.57 o                         
  21   1  -3          2.42         30.31        13.16 o                         
  22   1  -3          1.84         27.53        15.43 o                         
  23   1  -3         25.24         41.57        24.09 o                         
  24   1  -3         78.46         97.41        35.27 o                         
  25   1  -3         24.44         -4.81        33.36 o                         
  26   1  -3         15.77         12.96        63.36 o                         
   1   2  -3        554.56        517.05        11.51 o                         
   2   2  -3        901.62        969.27        19.25 o                         
   3   2  -3       1177.45       1169.45        21.92 o                         
   4   2  -3         12.72          8.67         4.13 o                         
   5   2  -3       1157.63       1125.04        21.97 o                         
   6   2  -3        465.63        507.75        11.61 o                         
   7   2  -3        698.23        732.29        16.49 o                         
   8   2  -3         62.45         83.82         5.54 o                         
   9   2  -3        198.02        199.80         6.98 o                         
  10   2  -3        688.98        704.05        14.31 o                         
  11   2  -3         92.97         97.63         5.74 o                         
  12   2  -3        155.43        180.64         7.31 o                         
  13   2  -3        443.65        442.49        12.23 o                         
  14   2  -3         73.09         74.01         6.40 o                         
  15   2  -3        740.21        661.83        15.90 o                         
  16   2  -3         54.23         43.83         8.19 o                         
  17   2  -3        823.29        701.01        20.07 o                         
  18   2  -3         15.25         40.60         8.50 o                         
  19   2  -3        171.49        155.45        13.95 o                         
  20   2  -3         30.97         44.79        26.32 o                         
  21   2  -3         79.35         89.76        24.28 o                         
  22   2  -3          6.66         40.96        26.67 o                         
  23   2  -3          8.69         10.14        28.99 o                         
  24   2  -3         77.82         85.91        37.01 o                         
  25   2  -3         87.81         99.94        41.40 o                         
  26   2  -3        436.78        468.17        50.40 o                         
   0   3  -3       1992.58       1969.14        45.60 o                         
   1   3  -3         73.27         78.36         5.05 o                         
   2   3  -3        134.40        153.49         6.33 o                         
   3   3  -3       1320.18       1287.59        22.87 o                         
   4   3  -3        181.56        204.71         7.68 o                         
   5   3  -3         88.46        102.53         6.34 o                         
   6   3  -3          7.75          5.36         4.86 o                         
   7   3  -3         84.26         80.05         5.64 o                         
   8   3  -3        516.09        501.21        13.39 o                         
   9   3  -3          9.40         15.23         6.31 o                         
  10   3  -3         86.45         86.66         7.85 o                         
  11   3  -3         34.66         36.65         7.93 o                         
  12   3  -3         50.53         61.20         8.39 o                         
  13   3  -3         21.39         22.13         9.75 o                         
  14   3  -3          5.62          2.71         9.43 o                         
  15   3  -3        159.02        176.22        15.37 o                         
  16   3  -3        631.80        616.54        24.26 o                         
  17   3  -3         51.33         57.23        16.60 o                         
  18   3  -3         11.72         48.76        17.49 o                         
  19   3  -3         40.86         72.02        22.99 o                         
  20   3  -3         61.50         54.92        25.31 o                         
  21   3  -3         65.33         62.93        27.45 o                         
  22   3  -3         29.90         -6.87        51.52 o                         
  23   3  -3         29.52         30.24        39.55 o                         
  24   3  -3         94.91        108.94        42.29 o                         
  25   3  -3        105.67        181.11        46.64 o                         
   1   4  -3       1714.18       1624.00        27.67 o                         
   2   4  -3        659.94        653.58        13.81 o                         
   3   4  -3         47.11         45.62         5.41 o                         
   4   4  -3        125.99        143.02         7.12 o                         
   5   4  -3        108.34        119.70         7.01 o                         
   6   4  -3          5.75         12.39         8.31 o                         
   7   4  -3        112.22         94.24         7.54 o                         
   8   4  -3        107.70        133.98         7.91 o                         
   9   4  -3         51.30         57.75         8.40 o                         
  10   4  -3         86.34         92.34        11.45 o                         
  11   4  -3        794.10        749.91        21.79 o                         
  12   4  -3        414.11        445.02        16.10 o                         
  13   4  -3        183.67        205.00        13.01 o                         
  14   4  -3        214.73        240.77        16.57 o                         
  15   4  -3         81.05         92.63        15.15 o                         
  16   4  -3         92.46         95.29        16.71 o                         
  17   4  -3        214.15        265.77        23.59 o                         
  18   4  -3         16.92        -24.92        24.92 o                         
  19   4  -3        124.26        105.69        31.40 o                         
  20   4  -3        113.65        119.39        35.35 o                         
  21   4  -3        162.42        182.65        38.50 o                         
  22   4  -3         33.01         72.88        38.36 o                         
  23   4  -3         70.46        133.41        46.38 o                         
   0   5  -3       2968.89       2976.28        83.39 o                         
   1   5  -3         86.49         83.90        11.14 o                         
   2   5  -3        401.19        445.38        17.22 o                         
   3   5  -3         27.27         20.11         7.96 o                         
   4   5  -3         70.12         80.59         7.11 o                         
   5   5  -3         11.72         13.61         7.05 o                         
   6   5  -3         25.54         41.44         9.38 o                         
   7   5  -3        241.69        233.03        11.45 o                         
   8   5  -3          9.49          9.45         9.74 o                         
   9   5  -3        675.19        608.33        22.88 o                         
  10   5  -3        277.83        299.60        13.61 o                         
  11   5  -3        225.32        243.07        13.72 o                         
  12   5  -3         72.24         64.17        13.67 o                         
  13   5  -3         85.15         80.88        16.51 o                         
  14   5  -3        130.58        138.57        19.93 o                         
  15   5  -3         82.94         59.51        25.86 o                         
  16   5  -3         65.94         56.59        27.44 o                         
  17   5  -3        117.30         68.46        33.53 o                         
  18   5  -3        297.72        276.84        37.59 o                         
  19   5  -3         30.33          6.23        36.11 o                         
  20   5  -3        391.58        398.00        55.03 o                         
  21   5  -3         62.13          1.98        46.67 o                         
   1   6  -3         57.15         71.35        14.65 o                         
   2   6  -3        250.79        279.72        18.14 o                         
   3   6  -3         37.42         68.55        14.45 o                         
   4   6  -3        170.83        157.81        16.26 o                         
   5   6  -3         29.97         43.65        12.66 o                         
   6   6  -3        146.65        177.10        13.44 o                         
   7   6  -3         24.71         46.06         9.76 o                         
   8   6  -3         11.73         15.29        12.57 o                         
   9   6  -3          2.47         22.14        14.56 o                         
  10   6  -3         95.47        123.87        13.97 o                         
  11   6  -3         30.94         38.14        15.06 o                         
  12   6  -3        124.49        142.56        28.65 o                         
  13   6  -3         99.89         88.90        21.08 o                         
  14   6  -3         65.29         88.17        28.43 o                         
  15   6  -3        206.33        220.99        38.30 o                         
  16   6  -3         51.95         12.84        42.33 o                         
  17   6  -3         19.02         10.28        40.40 o                         
  18   6  -3         93.17        105.50        41.43 o                         
   0   7  -3          2.19          2.63        73.59 o                         
   1   7  -3         37.18         20.46        30.79 o                         
   2   7  -3         14.26         45.90        30.56 o                         
   3   7  -3         49.59         34.88        27.52 o                         
   4   7  -3         96.13        106.09        28.27 o                         
   5   7  -3         98.66         67.54        27.66 o                         
   6   7  -3        247.49        302.11        38.72 o                         
   7   7  -3        156.25        127.06        27.50 o                         
   8   7  -3         58.25         61.07        21.87 o                         
   9   7  -3        104.40        107.91        19.33 o                         
  10   7  -3          0.66          4.63        34.97 o                         
  11   7  -3         43.82         41.80        26.05 o                         
  12   7  -3        139.65        226.77        31.24 o                         
  13   7  -3         27.87         70.62        34.50 o                         
  14   7  -3         19.91         66.44        36.53 o                         
   1   8  -3          4.36          4.57        35.36 o                         
   2   8  -3         72.58         68.15        35.94 o                         
   3   8  -3         51.49         77.66        37.95 o                         
   4   8  -3         21.53         24.95        37.05 o                         
   5   8  -3         84.29        188.07        54.78 o                         
   6   8  -3        118.47        112.25        59.50 o                         
   7   8  -3        329.85        358.68        65.21 o                         
   8   8  -3        226.37        305.25       120.26 o                         
   0   0  -2       9004.99       9511.64       340.72 o                         
   2   0  -2       7892.49       8069.98       184.11 o                         
   4   0  -2        984.64        996.63        25.93 o                         
   6   0  -2        114.68        146.73         7.99 o                         
   8   0  -2        284.25        376.55        15.50 o                         
  10   0  -2       1567.90       1628.89        39.20 o                         
  12   0  -2         56.21         59.67         8.97 o                         
  14   0  -2        550.68        510.62        18.10 o                         
  16   0  -2         26.82         21.94        10.85 o                         
  18   0  -2        147.86        170.70        15.46 o                         
  20   0  -2       1662.64       1504.78        43.88 o                         
  22   0  -2         61.02         55.16        20.87 o                         
  24   0  -2         80.89         92.30        33.75 o                         
  26   0  -2         42.75        191.24        87.92 o                         
   1   1  -2       7133.55       6747.37       112.46 o                         
   2   1  -2      19618.63      21467.46       370.08 o                         
   3   1  -2        136.34        116.52         4.94 o                         
   4   1  -2       6713.82       6900.69       121.26 o                         
   5   1  -2       1309.48       1232.84        22.03 o                         
   6   1  -2         53.14         59.14         4.25 o                         
   7   1  -2        540.69        482.12        10.62 o                         
   8   1  -2        280.75        279.37         7.47 o                         
   9   1  -2       1114.20       1071.71        19.51 o                         
  10   1  -2          9.07         14.96         4.54 o                         
  11   1  -2        227.58        205.58         7.47 o                         
  12   1  -2        285.63        310.18         9.34 o                         
  13   1  -2         52.26         55.64         6.31 o                         
  14   1  -2         40.92         32.24         7.37 o                         
  15   1  -2        282.84        274.74        10.33 o                         
  16   1  -2        636.44        613.27        15.59 o                         
  17   1  -2        660.19        566.83        16.23 o                         
  18   1  -2        515.83        518.97        16.06 o                         
  19   1  -2        389.00        383.21        15.03 o                         
  20   1  -2         35.78         48.91        11.88 o                         
  21   1  -2          3.87          0.16        13.04 o                         
  22   1  -2        156.95        125.69        16.54 o                         
  23   1  -2         40.86         65.49        26.14 o                         
  24   1  -2         14.27         29.03        28.18 o                         
  25   1  -2          7.50         43.06        36.18 o                         
  26   1  -2         89.91         94.31        45.36 o                         
  27   1  -2        114.12        139.80       116.98 o                         
   0   2  -2      20452.77      21525.51       485.60 o                         
   1   2  -2        488.58        454.17         9.68 o                         
   2   2  -2         56.47         41.79         4.42 o                         
   3   2  -2       1494.38       1375.57        24.86 o                         
   4   2  -2         16.91         33.15         4.03 o                         
   5   2  -2       1203.24       1217.48        21.94 o                         
   6   2  -2          6.32          1.89         3.88 o                         
   7   2  -2        174.68        200.88         7.17 o                         
   8   2  -2       1009.25       1094.31        21.96 o                         
   9   2  -2        108.26        101.05         5.99 o                         
  10   2  -2         69.31         89.63         5.81 o                         
  11   2  -2        131.16        135.09         7.08 o                         
  12   2  -2          2.37          6.39         4.63 o                         
  13   2  -2        296.37        285.88         9.31 o                         
  14   2  -2        100.12        101.20         7.04 o                         
  15   2  -2       1179.55       1072.38        23.40 o                         
  16   2  -2       1612.45       1538.57        31.83 o                         
  17   2  -2        463.24        486.87        16.20 o                         
  18   2  -2        199.85        218.60        13.22 o                         
  19   2  -2         12.32         24.46        16.09 o                         
  20   2  -2         59.66         84.21        16.67 o                         
  21   2  -2         51.84         92.36        22.27 o                         
  22   2  -2         60.03         67.24        30.83 o                         
  23   2  -2          2.95         33.00        28.28 o                         
  24   2  -2         97.61         67.82        32.02 o                         
  25   2  -2         42.93         23.51        39.62 o                         
  26   2  -2         24.00          6.72        53.39 o                         
   1   3  -2        858.62        736.07        13.51 o                         
   2   3  -2        214.00        216.91         7.07 o                         
   3   3  -2       1436.42       1361.49        23.46 o                         
   4   3  -2        567.02        544.31        11.50 o                         
   5   3  -2         86.44         84.65         5.89 o                         
   6   3  -2        710.28        742.76        15.87 o                         
   7   3  -2        314.69        301.86         9.19 o                         
   8   3  -2        330.42        354.01        10.03 o                         
   9   3  -2        267.05        270.86         9.11 o                         
  10   3  -2        332.14        381.46        11.87 o                         
  11   3  -2        125.74        160.22         8.41 o                         
  12   3  -2        115.50        127.66        12.75 o                         
  13   3  -2         49.61         56.74        11.50 o                         
  14   3  -2          0.91         13.49        10.88 o                         
  15   3  -2        347.91        352.60        17.22 o                         
  16   3  -2         36.59         58.20        14.08 o                         
  17   3  -2        521.25        506.41        25.93 o                         
  18   3  -2        158.65        149.09        20.71 o                         
  19   3  -2         98.84        118.68        19.58 o                         
  20   3  -2         25.76         43.77        24.26 o                         
  21   3  -2        113.40        134.07        27.79 o                         
  22   3  -2          3.49         92.75        28.75 o                         
  23   3  -2         48.63         79.30        36.13 o                         
  24   3  -2         13.18         46.76        45.73 o                         
  25   3  -2         87.31         51.04        43.71 o                         
   0   4  -2        372.53        344.89        17.25 o                         
   1   4  -2        877.98        892.63        20.19 o                         
   2   4  -2        389.76        405.37        11.12 o                         
   3   4  -2         71.30         65.99         6.14 o                         
   4   4  -2          3.35         15.27         5.21 o                         
   5   4  -2         11.39         17.98         5.28 o                         
   6   4  -2        297.07        329.69        10.20 o                         
   7   4  -2        277.92        260.99         9.41 o                         
   8   4  -2         20.57         22.73         7.06 o                         
   9   4  -2         31.16         41.65         7.59 o                         
  10   4  -2        835.34        885.62        20.31 o                         
  11   4  -2        330.30        287.78        12.27 o                         
  12   4  -2        574.03        507.10        20.98 o                         
  13   4  -2        244.47        203.39        14.71 o                         
  14   4  -2        144.04        137.50        16.16 o                         
  15   4  -2        319.01        313.16        18.70 o                         
  16   4  -2        173.58        183.54        19.90 o                         
  17   4  -2        336.54        338.83        21.07 o                         
  18   4  -2        189.49        188.40        31.05 o                         
  19   4  -2        160.60        113.87        26.53 o                         
  20   4  -2          9.10          8.87        27.57 o                         
  21   4  -2         79.86        126.18        39.32 o                         
  22   4  -2        311.48        314.84        41.47 o                         
  23   4  -2         34.22         -1.60        48.87 o                         
  24   4  -2          9.40        -15.76        58.90 o                         
   1   5  -2          1.91          5.67         7.38 o                         
   2   5  -2        505.64        512.47        15.55 o                         
   3   5  -2        163.69        181.95         8.59 o                         
   4   5  -2         60.14         72.33         8.64 o                         
   5   5  -2         92.65         78.05         6.87 o                         
   6   5  -2         22.65         12.32         8.14 o                         
   7   5  -2         15.09         25.34         8.05 o                         
   8   5  -2          9.34          5.17         8.59 o                         
   9   5  -2         98.81         88.97         9.50 o                         
  10   5  -2          2.66         -3.55        11.60 o                         
  11   5  -2        244.92        271.91        16.09 o                         
  12   5  -2        298.06        299.49        15.80 o                         
  13   5  -2          0.67        -13.43        13.43 o                         
  14   5  -2          3.48          5.16        16.54 o                         
  15   5  -2         39.96         18.61        23.02 o                         
  16   5  -2         93.68         68.61        23.94 o                         
  17   5  -2        131.48        149.80        27.71 o                         
  18   5  -2         48.69         21.75        31.14 o                         
  19   5  -2         32.72        103.33        39.31 o                         
  20   5  -2          9.99         72.95        36.81 o                         
  21   5  -2         38.48         52.02        39.96 o                         
  22   5  -2         45.20        -59.18        59.18 o                         
   0   6  -2        239.25        219.38        28.63 o                         
   1   6  -2        331.66        337.87        22.99 o                         
   2   6  -2        328.31        354.80        21.82 o                         
   3   6  -2         18.90         45.67        18.35 o                         
   4   6  -2        121.29        152.61        15.97 o                         
   5   6  -2        341.05        337.07        15.79 o                         
   6   6  -2         58.75         72.50         9.82 o                         
   7   6  -2         65.02         54.33        10.47 o                         
   8   6  -2        845.16        784.54        22.52 o                         
   9   6  -2         56.58         53.44        13.76 o                         
  10   6  -2         14.23         25.79        12.40 o                         
  11   6  -2        112.55        119.93        14.14 o                         
  12   6  -2         27.68         55.85        17.82 o                         
  13   6  -2         31.97         73.97        22.80 o                         
  14   6  -2        144.34        189.19        28.23 o                         
  15   6  -2         60.15         43.26        33.96 o                         
  16   6  -2         34.06         92.24        54.77 o                         
  17   6  -2         18.91         35.16        36.97 o                         
  18   6  -2        180.45        181.50        40.15 o                         
  19   6  -2          8.40        -21.22        53.95 o                         
   1   7  -2          5.73         99.92        35.05 o                         
   2   7  -2         18.47         20.04        32.65 o                         
   3   7  -2         66.72         91.65        28.30 o                         
   4   7  -2         84.17        109.39        27.41 o                         
   5   7  -2        397.72        447.70        35.21 o                         
   6   7  -2         64.80         29.68        26.84 o                         
   7   7  -2         43.29         84.18        20.88 o                         
   8   7  -2         31.66         83.37        28.35 o                         
   9   7  -2         44.98         68.66        24.84 o                         
  10   7  -2        188.38        228.40        22.12 o                         
  11   7  -2         52.36         87.29        23.12 o                         
  12   7  -2         37.72         61.03        32.51 o                         
  13   7  -2         71.12         60.17        31.41 o                         
  14   7  -2         40.64         77.68        34.02 o                         
  15   7  -2         92.68         76.37        52.83 o                         
   0   8  -2          6.92         -6.62        48.27 o                         
   1   8  -2         74.23         58.83        35.27 o                         
   2   8  -2         20.36         40.33        39.43 o                         
   3   8  -2         16.27         49.18        48.72 o                         
   4   8  -2         52.34        187.32        41.72 o                         
   5   8  -2         34.00        130.17        49.01 o                         
   6   8  -2        216.48        270.63        51.85 o                         
   7   8  -2        103.68        130.68        52.41 o                         
   8   8  -2         72.74        125.01        58.37 o                         
   9   8  -2         77.95         46.76        44.65 o                         
   4   0  -1        571.35        502.45        14.61 o                         
   6   0  -1       2622.88       2536.62        57.26 o                         
   8   0  -1         51.04         59.60         7.17 o                         
  10   0  -1       7423.56       7976.28       219.70 o                         
  12   0  -1        155.82        153.39         9.85 o                         
  14   0  -1        801.89        819.77        24.30 o                         
  16   0  -1        336.29        333.64        16.07 o                         
  18   0  -1        473.95        438.11        19.53 o                         
  20   0  -1         44.16         44.25        17.11 o                         
  22   0  -1        280.65        252.28        24.14 o                         
  24   0  -1         51.55         54.52        29.80 o                         
  26   0  -1        315.48        461.34       117.71 o                         
   0   1  -1       1392.49       1398.51        34.93 o                         
   1   1  -1       6384.75       5721.31        99.37 o                         
   2   1  -1       3435.07       3378.74        55.82 o                         
   3   1  -1        786.58        647.74        12.24 o                         
   4   1  -1         14.80         12.49         3.03 o                         
   5   1  -1       1062.70        953.81        18.18 o                         
   6   1  -1         16.76         29.42         3.19 o                         
   7   1  -1        378.26        382.53         8.83 o                         
   8   1  -1       4298.59       4346.76        69.53 o                         
   9   1  -1        550.06        568.00        11.99 o                         
  10   1  -1        105.07        127.66         5.61 o                         
  11   1  -1        330.98        329.87         8.90 o                         
  12   1  -1          1.78          1.09         4.95 o                         
  13   1  -1        254.99        245.22         8.80 o                         
  14   1  -1        155.55        154.53         7.60 o                         
  15   1  -1         88.59         98.86         7.42 o                         
  16   1  -1         84.40         88.48         8.86 o                         
  17   1  -1        478.36        450.14        14.49 o                         
  18   1  -1         89.00         87.77        10.52 o                         
  19   1  -1        457.83        434.26        15.42 o                         
  20   1  -1        531.88        489.44        18.37 o                         
  21   1  -1          7.36         28.91        12.83 o                         
  22   1  -1         32.07         55.07        16.62 o                         
  23   1  -1         17.41         -2.47        22.33 o                         
  24   1  -1        340.38        338.44        32.25 o                         
  25   1  -1         23.99         83.98        37.88 o                         
  26   1  -1         28.10        100.15        50.70 o                         
  27   1  -1        112.10        192.30        69.84 o                         
   1   2  -1       3434.57       3171.08        53.01 o                         
   2   2  -1       2116.69       2008.12        32.53 o                         
   3   2  -1        972.03        856.70        15.14 o                         
   4   2  -1        124.16        116.60         5.34 o                         
   5   2  -1        488.01        492.66        10.28 o                         
   6   2  -1         18.86         10.82         3.73 o                         
   7   2  -1        665.93        632.53        13.72 o                         
   8   2  -1         30.58         30.47         6.19 o                         
   9   2  -1        923.07        888.92        20.67 o                         
  10   2  -1         25.08         23.21         6.19 o                         
  11   2  -1        214.63        258.72         9.93 o                         
  12   2  -1         25.13         36.09         5.04 o                         
  13   2  -1         36.12         43.34         6.04 o                         
  14   2  -1        109.77        116.00         7.94 o                         
  15   2  -1        907.33        799.72        18.66 o                         
  16   2  -1        295.04        331.03        13.10 o                         
  17   2  -1        163.98        166.32        11.58 o                         
  18   2  -1        254.09        249.20        15.39 o                         
  19   2  -1        119.28        113.83        15.33 o                         
  20   2  -1         36.31         43.67        15.68 o                         
  21   2  -1         26.98         46.91        19.28 o                         
  22   2  -1        168.85        156.45        31.47 o                         
  23   2  -1          1.67         35.38        30.01 o                         
  24   2  -1          9.57         38.04        37.62 o                         
  25   2  -1        129.67        227.75        38.80 o                         
  26   2  -1         44.05        188.81        56.16 o                         
   0   3  -1        188.39        189.05        10.43 o                         
   1   3  -1        664.94        606.29        13.97 o                         
   2   3  -1       1517.89       1671.27        27.66 o                         
   3   3  -1        872.19        790.36        14.90 o                         
   4   3  -1         11.32         10.05         4.34 o                         
   5   3  -1        222.59        242.96         7.81 o                         
   6   3  -1         27.79         43.60         5.04 o                         
   7   3  -1       1254.87       1266.40        22.33 o                         
   8   3  -1         72.30         88.69         5.74 o                         
   9   3  -1        627.34        578.89        13.22 o                         
  10   3  -1         61.15         64.57         7.40 o                         
  11   3  -1        245.35        235.05        10.15 o                         
  12   3  -1        129.30        146.05         9.62 o                         
  13   3  -1        333.61        319.81        12.92 o                         
  14   3  -1        365.54        337.27        14.92 o                         
  15   3  -1        295.86        290.54        16.70 o                         
  16   3  -1        381.55        397.31        18.98 o                         
  17   3  -1       1873.18       1661.51        44.64 o                         
  18   3  -1       1015.65        970.10        35.74 o                         
  19   3  -1         91.55        106.26        22.03 o                         
  20   3  -1         32.82         11.93        31.18 o                         
  21   3  -1         29.48         57.80        26.35 o                         
  22   3  -1        105.60        163.25        37.84 o                         
  23   3  -1        114.87        147.80        33.04 o                         
  24   3  -1          3.53         78.95        50.13 o                         
  25   3  -1        118.29        140.97        46.56 o                         
   1   4  -1        259.34        246.28         7.65 o                         
   2   4  -1        720.35        724.73        14.47 o                         
   3   4  -1        124.69        141.60         6.26 o                         
   4   4  -1         93.14         98.82         5.99 o                         
   5   4  -1         36.34         34.85         5.33 o                         
   6   4  -1         48.29         61.69         6.16 o                         
   7   4  -1        262.16        235.11         9.27 o                         
   8   4  -1        245.00        244.45        10.16 o                         
   9   4  -1        174.91        192.83         9.05 o                         
  10   4  -1        109.63        106.38         7.78 o                         
  11   4  -1        185.84        194.59        13.68 o                         
  12   4  -1        226.96        251.76        13.37 o                         
  13   4  -1         84.43         61.08        13.32 o                         
  14   4  -1         30.98         48.20        14.52 o                         
  15   4  -1        206.76        187.30        18.13 o                         
  16   4  -1         24.71         18.69        16.45 o                         
  17   4  -1        232.38        226.59        20.55 o                         
  18   4  -1        612.71        629.90        37.92 o                         
  19   4  -1        327.85        316.98        29.57 o                         
  20   4  -1        133.14        152.36        28.71 o                         
  21   4  -1         17.74         46.65        30.75 o                         
  22   4  -1        218.95        209.56        34.96 o                         
  23   4  -1         17.61        117.71        39.91 o                         
  24   4  -1         20.93        -44.94        44.94 o                         
   0   5  -1         93.91         99.88        20.51 o                         
   1   5  -1         62.45         54.19        13.06 o                         
   2   5  -1        122.89        152.09         9.19 o                         
   3   5  -1        122.60        115.02         7.35 o                         
   4   5  -1          1.19         11.11         9.17 o                         
   5   5  -1        258.44        266.83        10.19 o                         
   6   5  -1          7.00          6.37         6.57 o                         
   7   5  -1         37.37         62.15         8.22 o                         
   8   5  -1         88.82        108.75        11.82 o                         
   9   5  -1         81.80         77.37        11.79 o                         
  10   5  -1        154.75        163.30        11.98 o                         
  11   5  -1         86.73        101.96        14.63 o                         
  12   5  -1        134.59        132.15        11.69 o                         
  13   5  -1          5.27         26.63        16.07 o                         
  14   5  -1         50.31         55.95        18.62 o                         
  15   5  -1         29.39         23.45        22.97 o                         
  16   5  -1         34.19         37.46        24.75 o                         
  17   5  -1         17.64        -31.70        37.49 o                         
  18   5  -1        196.27        181.19        32.72 o                         
  19   5  -1         29.37         86.65        30.45 o                         
  20   5  -1        168.41        137.45        37.07 o                         
  21   5  -1         30.81         17.86        39.64 o                         
  22   5  -1         61.51        112.09        42.43 o                         
   1   6  -1        335.88        327.11        21.75 o                         
   2   6  -1        120.21        120.00        20.65 o                         
   3   6  -1        187.13        171.28        26.88 o                         
   4   6  -1        165.15        205.34        16.10 o                         
   5   6  -1        391.99        356.17        16.13 o                         
   6   6  -1         73.40         84.27        12.09 o                         
   7   6  -1        176.67        178.84        11.66 o                         
   8   6  -1         28.52         49.89        10.83 o                         
   9   6  -1         71.06         84.37        17.26 o                         
  10   6  -1         59.62         65.85        12.77 o                         
  11   6  -1        244.39        292.45        23.86 o                         
  12   6  -1         22.07          2.41        17.37 o                         
  13   6  -1         33.90         46.30        20.65 o                         
  14   6  -1        241.86        287.27        31.08 o                         
  15   6  -1         10.81         40.70        31.38 o                         
  16   6  -1         12.65          9.23        28.70 o                         
  17   6  -1         99.25        135.30        34.79 o                         
  18   6  -1         95.12         69.38        36.56 o                         
  19   6  -1         59.11        138.16        45.83 o                         
   0   7  -1        158.85        153.85        45.95 o                         
   1   7  -1          1.47         45.33        26.70 o                         
   2   7  -1        335.50        299.97        31.13 o                         
   3   7  -1         44.69        117.02        27.03 o                         
   4   7  -1          8.38         15.03        29.73 o                         
   5   7  -1        359.76        348.88        34.88 o                         
   6   7  -1        620.00        595.06        34.96 o                         
   7   7  -1         80.38         83.24        17.15 o                         
   8   7  -1          5.84          7.31        19.24 o                         
   9   7  -1        112.90        111.04        21.21 o                         
  10   7  -1          4.27          1.01        20.87 o                         
  11   7  -1        181.97        222.27        35.48 o                         
  12   7  -1         28.78         45.58        25.04 o                         
  13   7  -1        113.87        173.93        32.72 o                         
  14   7  -1         32.58         60.02        34.25 o                         
  15   7  -1        119.58         97.02        39.89 o                         
   1   8  -1         23.39          9.15        54.67 o                         
   2   8  -1         23.07         23.52        38.78 o                         
   3   8  -1         22.14          9.87        38.71 o                         
   4   8  -1         40.33         17.76        41.26 o                         
   5   8  -1         43.46         36.83        46.97 o                         
   6   8  -1         90.07        156.24        63.83 o                         
   7   8  -1         11.15         32.05        71.31 o                         
   8   8  -1         11.52        -26.25        26.25 o                         
   9   8  -1          5.10         -5.25        37.62 o                         
   4   0   0       4495.82       4766.13       107.72 o                         
   6   0   0          0.48         -5.09         5.31 o                         
   8   0   0        949.10       1008.66        27.64 o                         
  10   0   0          3.19         10.70         7.57 o                         
  12   0   0        768.81        883.76        28.34 o                         
  14   0   0          7.99          7.59        10.30 o                         
  16   0   0       4108.95       3799.40       101.55 o                         
  18   0   0         23.79          9.67        14.21 o                         
  20   0   0         82.53        120.56        18.86 o                         
  22   0   0          0.09         22.77        22.98 o                         
  24   0   0        136.15         90.96        30.82 o                         
  26   0   0          7.98         -7.48        73.92 o                         
   1   1   0       6918.21       5789.16       124.55 o                         
   2   1   0          5.27          9.21         2.37 o                         
   3   1   0       1094.40        898.85        16.79 o                         
   4   1   0       2348.72       2328.11        43.91 o                         
   5   1   0        940.18        884.34        18.72 o                         
   6   1   0          4.82          6.20         3.94 o                         
   7   1   0        502.78        488.24        11.30 o                         
   8   1   0        164.46        162.24         6.37 o                         
   9   1   0         11.85         25.44         4.74 o                         
  10   1   0          0.69          3.80         4.90 o                         
  11   1   0        266.66        278.42         9.16 o                         
  12   1   0         72.91        126.68         6.70 o                         
  13   1   0        258.96        270.43         9.48 o                         
  14   1   0          4.10          2.86         7.69 o                         
  15   1   0         66.36         55.73         7.64 o                         
  16   1   0        874.28        813.37        20.30 o                         
  17   1   0         78.44         84.07        10.36 o                         
  18   1   0         31.17         29.82        11.17 o                         
  19   1   0        571.69        523.41        19.02 o                         
  20   1   0        195.13        191.63        14.92 o                         
  21   1   0         23.07         51.03        18.11 o                         
  22   1   0          0.34         23.28        14.86 o                         
  23   1   0         10.34         62.42        24.81 o                         
  24   1   0         50.49         85.01        32.59 o                         
  25   1   0          5.96         20.27        37.40 o                         
  26   1   0          0.30        -50.08        50.08 o                         
  27   1   0         30.28         -5.69        54.22 o                         
   0   2   0        964.76        851.98        26.00 o                         
   1   2   0       4137.74       3821.85        63.19 o                         
   2   2   0         99.82        111.70         4.53 o                         
   3   2   0       1958.58       1648.22        28.35 o                         
   4   2   0         17.08         30.69         4.10 o                         
   5   2   0          4.49          0.15         3.68 o                         
   6   2   0         13.54         22.60         3.28 o                         
   7   2   0       1435.20       1269.06        23.66 o                         
   8   2   0          6.91         -1.42         5.10 o                         
   9   2   0       1969.39       1786.33        37.29 o                         
  10   2   0          2.64         13.53         5.12 o                         
  11   2   0        101.10        105.55         7.18 o                         
  12   2   0        713.63        713.19        17.36 o                         
  13   2   0          0.29          6.20         7.17 o                         
  14   2   0         13.12         21.03         8.07 o                         
  15   2   0        275.59        284.90        12.61 o                         
  16   2   0        262.33        323.58        15.22 o                         
  17   2   0        429.17        422.01        19.07 o                         
  18   2   0         10.88         14.89        16.08 o                         
  19   2   0        214.29        215.12        16.81 o                         
  20   2   0        429.39        402.75        22.23 o                         
  21   2   0          4.43        -18.33        19.66 o                         
  22   2   0          0.38        -12.26        22.89 o                         
  23   2   0          1.15        -25.47        39.57 o                         
  24   2   0          0.41         49.71        48.08 o                         
  25   2   0        305.00        328.76        40.84 o                         
  26   2   0          2.03         45.78        40.17 o                         
   1   3   0         48.52         45.34         4.69 o                         
   2   3   0        191.15        186.32         7.11 o                         
   3   3   0        256.09        265.08         7.79 o                         
   4   3   0       1982.06       2065.78        35.58 o                         
   5   3   0        284.43        302.48         9.13 o                         
   6   3   0          2.72         12.93         4.59 o                         
   7   3   0       1487.34       1361.85        24.17 o                         
   8   3   0         98.35        140.20         5.98 o                         
   9   3   0        263.37        254.62        10.55 o                         
  10   3   0         36.92         31.06         7.74 o                         
  11   3   0        603.09        607.22        17.30 o                         
  12   3   0       1825.83       1831.09        38.67 o                         
  13   3   0        699.55        628.15        20.77 o                         
  14   3   0         16.29         31.01        11.61 o                         
  15   3   0        397.02        356.03        19.12 o                         
  16   3   0        324.22        328.34        19.68 o                         
  17   3   0       2097.83       1766.89        54.69 o                         
  18   3   0         59.52         76.15        18.26 o                         
  19   3   0          6.93         21.57        20.60 o                         
  20   3   0        174.96        197.88        28.63 o                         
  21   3   0         11.17          9.57        30.47 o                         
  22   3   0          0.05          1.18        33.50 o                         
  23   3   0        120.37        192.68        51.03 o                         
  24   3   0         50.25         78.46        45.36 o                         
  25   3   0         31.17        115.12        40.66 o                         
   0   4   0          2.87         19.27         8.93 o                         
   1   4   0         11.85         19.35        10.41 o                         
   2   4   0         85.22         93.12         6.74 o                         
   3   4   0        136.13        156.04         8.52 o                         
   4   4   0        257.78        264.09         9.49 o                         
   5   4   0         81.90         78.42         6.11 o                         
   6   4   0          0.02         10.41         5.70 o                         
   7   4   0         44.44         53.76         6.86 o                         
   8   4   0       1762.67       1923.53        34.74 o                         
   9   4   0         76.94         65.92         6.29 o                         
  10   4   0          0.03          5.93         7.56 o                         
  11   4   0        117.11        118.66        12.14 o                         
  12   4   0          5.09         -6.80        11.79 o                         
  13   4   0         27.60         22.73        12.83 o                         
  14   4   0         59.69         50.78        14.44 o                         
  15   4   0        150.36        142.05        18.82 o                         
  16   4   0        280.77        308.32        20.15 o                         
  17   4   0          3.04          5.92        18.28 o                         
  18   4   0          2.17         56.44        24.66 o                         
  19   4   0        465.55        476.96        57.17 o                         
  20   4   0        155.75        155.47        49.26 o                         
  21   4   0          0.91         42.70        34.56 o                         
  22   4   0         18.11        -33.16        42.39 o                         
  23   4   0         54.99        102.86        42.74 o                         
  24   4   0        172.54        168.47        47.92 o                         
   1   5   0          4.69          1.18         8.95 o                         
   2   5   0         41.71         44.40         6.56 o                         
   3   5   0        214.26        210.57        10.52 o                         
   4   5   0        543.34        534.99        18.25 o                         
   5   5   0        107.41        112.30        13.16 o                         
   6   5   0         10.46         12.39         8.03 o                         
   7   5   0         61.46         74.45         7.27 o                         
   8   5   0         42.71         46.10        11.04 o                         
   9   5   0        251.72        266.75        11.86 o                         
  10   5   0          0.09          9.21        11.60 o                         
  11   5   0          0.34         -3.86        12.86 o                         
  12   5   0         73.99         93.81        22.09 o                         
  13   5   0         41.56         27.24        16.34 o                         
  14   5   0          9.78         26.03        18.85 o                         
  15   5   0         23.10         11.89        22.48 o                         
  16   5   0        108.47        136.56        31.34 o                         
  17   5   0         93.61         69.34        28.74 o                         
  18   5   0         94.38        109.01        31.26 o                         
  19   5   0          3.28         23.82        32.51 o                         
  20   5   0        172.42        156.51        40.46 o                         
  21   5   0         43.55         71.81        55.50 o                         
  22   5   0          0.64         79.48        49.35 o                         
   0   6   0        429.31        504.04        55.51 o                         
   1   6   0        488.54        527.32        20.96 o                         
   2   6   0         62.30         59.43         8.36 o                         
   3   6   0        282.67        266.84        15.67 o                         
   4   6   0        269.51        277.28        19.09 o                         
   5   6   0        228.71        226.62        14.83 o                         
   6   6   0          1.57         19.59        14.15 o                         
   7   6   0        100.26         72.67        11.66 o                         
   8   6   0        107.99        105.92        12.80 o                         
   9   6   0          9.18         13.80        15.96 o                         
  10   6   0         12.95         15.51        12.68 o                         
  11   6   0         18.59         -5.37        18.21 o                         
  12   6   0        106.40        125.61        18.89 o                         
  13   6   0         91.10         70.69        22.88 o                         
  14   6   0         24.69         52.77        29.02 o                         
  15   6   0         27.32         48.18        28.80 o                         
  16   6   0        112.61        187.76        35.13 o                         
  17   6   0         58.60         85.83        39.74 o                         
  18   6   0          8.09         19.98        42.38 o                         
  19   6   0         63.25         40.29        79.49 o                         
   1   7   0         20.01         24.95        39.00 o                         
   2   7   0          2.41         63.69        31.47 o                         
   3   7   0        173.93        203.53        38.66 o                         
   4   7   0        363.53        352.36        22.40 o                         
   5   7   0         96.96        115.97        16.14 o                         
   6   7   0         91.62         92.06        13.40 o                         
   7   7   0         58.97         47.26        15.03 o                         
   8   7   0        263.28        223.71        17.86 o                         
   9   7   0         13.57         33.49        22.84 o                         
  10   7   0         52.71         37.68        38.71 o                         
  11   7   0        144.08        119.76        24.57 o                         
  12   7   0        121.61        104.89        25.60 o                         
  13   7   0        100.22        102.36        38.97 o                         
  14   7   0         31.15         58.39        36.47 o                         
  15   7   0        186.50        122.71        39.72 o                         
   0   8   0         12.55         -1.85       171.66 o                         
   1   8   0          8.32         16.85        38.02 o                         
   2   8   0         41.13         36.79        57.94 o                         
   3   8   0        174.40        114.06        40.16 o                         
   4   8   0         28.51         43.57        53.83 o                         
   5   8   0         35.81         83.50        48.57 o                         
   6   8   0         35.84        110.20        64.36 o                         
   7   8   0         41.97        218.07        94.01 o                         
   8   8   0        383.39        484.08        38.89 o                         
   9   8   0         17.05         24.52        20.01 o                         
   4   0   1        571.34        522.92        14.67 o                         
   6   0   1       2622.83       2685.24        71.92 o                         
   8   0   1         51.09         67.31         8.10 o                         
  10   0   1       7423.59       8181.25       237.22 o                         
  12   0   1        155.88        180.20        12.75 o                         
  14   0   1        801.90        867.04        31.28 o                         
  16   0   1        336.23        365.53        20.01 o                         
  18   0   1        474.05        470.66        24.96 o                         
  20   0   1         44.18         48.24        20.30 o                         
  22   0   1        280.62        293.34        30.60 o                         
  24   0   1         51.57         80.61        31.19 o                         
  26   0   1        315.48        183.48        92.42 o                         
   0   1   1       1392.41       1396.33        42.77 o                         
   1   1   1       6384.22       5778.16       105.75 o                         
   2   1   1       3435.04       3399.28        55.79 o                         
   3   1   1        787.05        639.89        11.87 o                         
   4   1   1         14.79          8.74         3.25 o                         
   5   1   1       1062.27        961.17        20.27 o                         
   6   1   1         16.76         27.34         3.93 o                         
   7   1   1        378.03        383.90         9.81 o                         
   8   1   1       4298.63       4471.49        85.18 o                         
   9   1   1        550.30        599.08        13.63 o                         
  10   1   1        105.06        117.91         7.22 o                         
  11   1   1        330.95        333.47        11.06 o                         
  12   1   1          1.78          7.41         6.23 o                         
  13   1   1        255.17        247.81        10.26 o                         
  14   1   1        155.57        193.66        10.93 o                         
  15   1   1         88.66        105.80         9.30 o                         
  16   1   1         84.35        111.85        10.52 o                         
  17   1   1        478.19        462.16        16.71 o                         
  18   1   1         88.95         96.14        13.18 o                         
  19   1   1        458.09        447.83        17.31 o                         
  20   1   1        531.90        508.90        21.51 o                         
  21   1   1          7.33         14.31        16.56 o                         
  22   1   1         32.06          7.16        17.59 o                         
  23   1   1         17.41         -8.14        24.85 o                         
  24   1   1        340.39        413.96        51.57 o                         
  25   1   1         24.03        -22.10        30.80 o                         
  26   1   1         28.08         -1.15        61.95 o                         
  27   1   1        112.18        130.94        53.75 o                         
   1   2   1       3433.32       3211.39        64.43 o                         
   2   2   1       2117.19       2040.36        37.35 o                         
   3   2   1        972.25        845.93        16.29 o                         
   4   2   1        124.14        123.12         5.46 o                         
   5   2   1        488.25        491.50        11.40 o                         
   6   2   1         18.86          9.79         4.25 o                         
   7   2   1        666.25        625.42        14.02 o                         
   8   2   1         30.58         36.81         5.75 o                         
   9   2   1        923.35        881.08        20.73 o                         
  10   2   1         25.14         36.12         7.16 o                         
  11   2   1        214.82        250.47        14.87 o                         
  12   2   1         25.11         29.78         7.54 o                         
  13   2   1         36.03         46.76         8.85 o                         
  14   2   1        109.85        100.24         9.77 o                         
  15   2   1        907.03        767.06        28.68 o                         
  16   2   1        295.03        299.61        15.11 o                         
  17   2   1        163.84        172.64        13.92 o                         
  18   2   1        254.04        235.07        17.48 o                         
  19   2   1        119.28        142.92        18.01 o                         
  20   2   1         36.30         29.92        17.24 o                         
  21   2   1         26.94         26.35        19.62 o                         
  22   2   1        168.78        185.75        34.84 o                         
  23   2   1          1.69         70.10        47.16 o                         
  24   2   1          9.57         44.55        36.60 o                         
  25   2   1        129.68        177.30        42.94 o                         
  26   2   1         44.08         77.10        41.21 o                         
   0   3   1        188.48        197.60        13.22 o                         
   1   3   1        665.04        608.21        16.67 o                         
   2   3   1       1517.93       1642.88        34.42 o                         
   3   3   1        871.56        801.01        16.81 o                         
   4   3   1         11.35          8.91         3.96 o                         
   5   3   1        222.33        239.78         7.76 o                         
   6   3   1         27.79         37.27         4.51 o                         
   7   3   1       1254.50       1260.34        24.85 o                         
   8   3   1         72.25         87.50         6.40 o                         
   9   3   1        626.82        571.05        16.03 o                         
  10   3   1         61.18         44.83         7.52 o                         
  11   3   1        245.62        230.97        10.83 o                         
  12   3   1        129.23        141.73        10.70 o                         
  13   3   1        333.87        328.67        13.22 o                         
  14   3   1        365.60        342.85        15.12 o                         
  15   3   1        296.09        297.69        16.71 o                         
  16   3   1        381.44        393.35        24.02 o                         
  17   3   1       1873.87       1646.65        54.65 o                         
  18   3   1       1015.66        945.61        36.46 o                         
  19   3   1         91.67        153.99        20.71 o                         
  20   3   1         32.87         52.24        30.82 o                         
  21   3   1         29.54         60.75        34.29 o                         
  22   3   1        105.60        187.62        35.20 o                         
  23   3   1        114.76        205.01        40.10 o                         
  24   3   1          3.55          4.27        58.40 o                         
  25   3   1        118.09        147.12        45.91 o                         
   1   4   1        259.38        265.47        11.19 o                         
   2   4   1        719.92        725.77        19.41 o                         
   3   4   1        124.70        144.64         8.77 o                         
   4   4   1         93.11         96.63         8.10 o                         
   5   4   1         36.40         35.40         7.82 o                         
   6   4   1         48.35         56.38         6.02 o                         
   7   4   1        262.37        248.43         9.39 o                         
   8   4   1        244.97        243.50         9.01 o                         
   9   4   1        174.94        199.20         9.63 o                         
  10   4   1        109.70         99.87         9.21 o                         
  11   4   1        185.94        203.78        13.79 o                         
  12   4   1        226.94        214.82        17.09 o                         
  13   4   1         84.35         84.53        14.21 o                         
  14   4   1         31.04         75.67        15.36 o                         
  15   4   1        206.72        162.84        20.70 o                         
  16   4   1         24.72         10.76        16.97 o                         
  17   4   1        232.54        212.92        20.82 o                         
  18   4   1        612.79        536.83        42.21 o                         
  19   4   1        327.73        300.36        34.90 o                         
  20   4   1        133.15        121.84        55.44 o                         
  21   4   1         17.73         61.19        35.14 o                         
  22   4   1        219.05        245.84        46.74 o                         
  23   4   1         17.62         35.95        62.01 o                         
  24   4   1         20.93         94.78        45.35 o                         
   0   5   1         93.98         88.54        21.54 o                         
   1   5   1         62.49         79.43         8.58 o                         
   2   5   1        122.96        148.49        10.80 o                         
   3   5   1        122.65        102.05         9.31 o                         
   4   5   1          1.20          4.60         8.52 o                         
   5   5   1        258.37        263.00        13.28 o                         
   6   5   1          6.99         23.66        13.61 o                         
   7   5   1         37.41         43.10         9.42 o                         
   8   5   1         88.82        106.11        12.24 o                         
   9   5   1         81.80         69.12        12.84 o                         
  10   5   1        154.75        142.49        18.90 o                         
  11   5   1         86.69        110.47        14.81 o                         
  12   5   1        134.50        114.76        15.50 o                         
  13   5   1          5.25         24.34        15.82 o                         
  14   5   1         50.29         33.02        18.68 o                         
  15   5   1         29.37         29.26        23.34 o                         
  16   5   1         34.18         60.86        29.15 o                         
  17   5   1         17.65         57.70        29.09 o                         
  18   5   1        196.28        106.01        41.05 o                         
  19   5   1         29.39         66.50        34.88 o                         
  20   5   1        168.46        215.90        48.44 o                         
  21   5   1         30.83         15.28        40.19 o                         
  22   5   1         61.53         19.88        45.22 o                         
   1   6   1        335.73        343.89        17.98 o                         
   2   6   1        120.19        152.75        12.99 o                         
   3   6   1        187.24        178.44        13.44 o                         
   4   6   1        165.15        193.24        17.65 o                         
   5   6   1        391.81        365.35        20.32 o                         
   6   6   1         73.49        112.29        13.38 o                         
   7   6   1        176.77        180.62        15.30 o                         
   8   6   1         28.52         40.03        12.31 o                         
   9   6   1         71.00         76.19        13.63 o                         
  10   6   1         59.64         42.51        16.57 o                         
  11   6   1        244.25        257.16        21.17 o                         
  12   6   1         22.07          3.86        18.64 o                         
  13   6   1         33.94         37.96        24.59 o                         
  14   6   1        241.88        210.55        34.08 o                         
  15   6   1         10.77        -12.36        30.43 o                         
  16   6   1         12.65          8.16        32.73 o                         
  17   6   1         99.18         42.62        36.49 o                         
  18   6   1         95.01        130.64        39.36 o                         
  19   6   1         59.17         70.89        48.79 o                         
   0   7   1        158.98        178.63        22.86 o                         
   1   7   1          1.47          5.69        10.07 o                         
   2   7   1        335.50        332.33        28.04 o                         
   3   7   1         44.64         39.91        13.57 o                         
   4   7   1          8.37          1.51        20.36 o                         
   5   7   1        359.56        325.68        25.56 o                         
   6   7   1        620.04        546.98        27.20 o                         
   7   7   1         80.43        127.89        19.13 o                         
   8   7   1          5.84         34.97        19.39 o                         
   9   7   1        113.00        147.46        20.46 o                         
  10   7   1          4.28         42.47        30.65 o                         
  11   7   1        181.90        164.18        27.45 o                         
  12   7   1         28.76         -1.08        30.05 o                         
  13   7   1        113.96        138.08        52.53 o                         
  14   7   1         32.59         12.24        34.72 o                         
  15   7   1        119.67         25.69        38.55 o                         
   1   8   1         23.39         -4.76        54.70 o                         
   2   8   1         23.00         11.19        47.60 o                         
   3   8   1         22.15        105.16        59.25 o                         
   4   8   1         40.33         54.48        26.59 o                         
   5   8   1         43.50         22.67        49.53 o                         
   6   8   1         89.96         81.34        40.68 o                         
   7   8   1         11.15         10.30        70.77 o                         
   8   8   1         11.51          3.71        28.28 o                         
   9   8   1          5.09         33.28        47.11 o                         
   0   0   2       9005.24       9613.44       304.83 o                         
   2   0   2       7892.51       8325.96       194.09 o                         
   4   0   2        984.67        992.21        25.99 o                         
   6   0   2        114.67        147.15         8.62 o                         
   8   0   2        284.21        363.09        15.08 o                         
  10   0   2       1567.74       1727.94        50.48 o                         
  12   0   2         56.25         59.84        10.60 o                         
  14   0   2        550.73        529.02        24.61 o                         
  16   0   2         26.78         53.77        15.69 o                         
  18   0   2        147.82        172.64        25.56 o                         
  20   0   2       1662.63       1606.05        52.31 o                         
  22   0   2         61.00         41.82        32.48 o                         
  24   0   2         80.86         61.05        44.77 o                         
  26   0   2         42.72         96.09        94.73 o                         
   1   1   2       7134.05       6616.30       109.50 o                         
   2   1   2      19618.43      21560.47       350.13 o                         
   3   1   2        136.22        108.68         4.92 o                         
   4   1   2       6713.87       7092.91       128.98 o                         
   5   1   2       1309.73       1260.41        24.04 o                         
   6   1   2         53.12         50.16         4.40 o                         
   7   1   2        540.72        484.81        13.02 o                         
   8   1   2        280.76        277.67         9.21 o                         
   9   1   2       1113.83       1107.77        21.63 o                         
  10   1   2          9.05         19.54         5.61 o                         
  11   1   2        227.71        210.38         8.87 o                         
  12   1   2        285.62        313.17        11.09 o                         
  13   1   2         52.17         63.65         7.70 o                         
  14   1   2         41.04         43.75         8.10 o                         
  15   1   2        282.78        298.23        12.75 o                         
  16   1   2        636.42        646.26        20.76 o                         
  17   1   2        660.37        663.67        20.78 o                         
  18   1   2        515.90        517.19        19.65 o                         
  19   1   2        388.73        358.34        17.53 o                         
  20   1   2         35.79         31.93        16.21 o                         
  21   1   2          3.86         12.93        16.49 o                         
  22   1   2        156.94        192.28        22.90 o                         
  23   1   2         40.82         34.26        26.58 o                         
  24   1   2         14.25         77.49        41.61 o                         
  25   1   2          7.47         36.22        40.15 o                         
  26   1   2         89.92        122.54        50.92 o                         
  27   1   2        114.07        234.89       113.18 o                         
   0   2   2      20454.16      21710.43       511.77 o                         
   1   2   2        488.39        435.56         9.79 o                         
   2   2   2         56.45         46.51         4.14 o                         
   3   2   2       1494.79       1378.47        25.82 o                         
   4   2   2         16.88         25.53         4.26 o                         
   5   2   2       1203.73       1214.14        21.90 o                         
   6   2   2          6.32          7.42         3.93 o                         
   7   2   2        174.75        187.68         7.31 o                         
   8   2   2       1008.98       1093.18        23.23 o                         
   9   2   2        108.33        109.38         6.39 o                         
  10   2   2         69.35         84.80         6.30 o                         
  11   2   2        131.29        143.86         8.32 o                         
  12   2   2          2.38          2.60         7.53 o                         
  13   2   2        296.30        287.66        16.85 o                         
  14   2   2        100.14        112.70         8.49 o                         
  15   2   2       1179.39       1072.23        25.47 o                         
  16   2   2       1612.68       1559.87        36.71 o                         
  17   2   2        462.96        461.04        28.51 o                         
  18   2   2        199.84        175.97        17.33 o                         
  19   2   2         12.33          3.56        16.16 o                         
  20   2   2         59.69         12.17        17.72 o                         
  21   2   2         51.79         70.92        21.10 o                         
  22   2   2         60.03         47.18        26.75 o                         
  23   2   2          2.96         10.98        30.58 o                         
  24   2   2         97.54         95.38        38.67 o                         
  25   2   2         43.00         42.25        40.88 o                         
  26   2   2         24.00         38.12        46.72 o                         
   1   3   2        858.31        697.35        17.89 o                         
   2   3   2        214.16        226.26        11.82 o                         
   3   3   2       1437.34       1372.33        28.27 o                         
   4   3   2        566.96        542.66        13.76 o                         
   5   3   2         86.61         89.12         5.71 o                         
   6   3   2        710.38        751.07        16.62 o                         
   7   3   2        314.73        279.87        10.15 o                         
   8   3   2        330.37        361.95        11.47 o                         
   9   3   2        267.32        274.71        10.33 o                         
  10   3   2        332.20        364.25        14.09 o                         
  11   3   2        125.60        142.36         9.95 o                         
  12   3   2        115.51         99.30        10.44 o                         
  13   3   2         49.47         59.53        10.26 o                         
  14   3   2          0.91        -11.47        11.47 o                         
  15   3   2        347.48        325.13        18.32 o                         
  16   3   2         36.61         44.69        16.16 o                         
  17   3   2        520.91        442.35        21.91 o                         
  18   3   2        158.57        137.18        18.24 o                         
  19   3   2         98.78         89.02        19.96 o                         
  20   3   2         25.75         27.42        23.38 o                         
  21   3   2        113.24        189.92        39.71 o                         
  22   3   2          3.48         71.28        34.70 o                         
  23   3   2         48.67        123.01        43.57 o                         
  24   3   2         13.17         52.21        42.08 o                         
  25   3   2         87.47        180.73        50.28 o                         
   0   4   2        372.77        323.82        20.56 o                         
   1   4   2        878.19        900.41        25.35 o                         
   2   4   2        389.73        419.47        18.69 o                         
   3   4   2         71.38         71.31         9.14 o                         
   4   4   2          3.35          7.69         8.00 o                         
   5   4   2         11.39          6.73         6.92 o                         
   6   4   2        297.02        322.25        10.13 o                         
   7   4   2        278.04        260.59         9.42 o                         
   8   4   2         20.64         22.15         7.87 o                         
   9   4   2         31.19         33.86         8.19 o                         
  10   4   2        835.45        887.64        23.38 o                         
  11   4   2        330.30        335.96        17.40 o                         
  12   4   2        573.81        605.19        34.69 o                         
  13   4   2        244.39        246.48        17.48 o                         
  14   4   2        144.01        124.72        17.71 o                         
  15   4   2        318.94        324.88        24.70 o                         
  16   4   2        173.48        170.08        17.44 o                         
  17   4   2        336.65        340.79        22.39 o                         
  18   4   2        189.52        161.60        33.85 o                         
  19   4   2        160.47        119.05        32.16 o                         
  20   4   2          9.12         35.15        42.15 o                         
  21   4   2         79.89        121.09        37.90 o                         
  22   4   2        311.52        349.27        51.40 o                         
  23   4   2         34.17         -1.10        43.06 o                         
  24   4   2          9.43        145.39        74.90 o                         
   1   5   2          1.91         11.20        11.29 o                         
   2   5   2        505.55        537.34        18.94 o                         
   3   5   2        163.70        177.59        12.32 o                         
   4   5   2         60.17         42.05        11.19 o                         
   5   5   2         92.70         78.45        11.38 o                         
   6   5   2         22.75         20.21        12.12 o                         
   7   5   2         15.07         10.41         7.25 o                         
   8   5   2          9.32          1.86         8.66 o                         
   9   5   2         98.82         78.17        15.05 o                         
  10   5   2          2.69         14.42        16.44 o                         
  11   5   2        244.94        231.79        15.73 o                         
  12   5   2        298.06        341.88        21.42 o                         
  13   5   2          0.67         17.85        22.17 o                         
  14   5   2          3.53         27.48        20.28 o                         
  15   5   2         39.97         81.77        27.93 o                         
  16   5   2         93.68         67.50        33.99 o                         
  17   5   2        131.54        198.05        35.66 o                         
  18   5   2         48.56         87.63        68.08 o                         
  19   5   2         32.69        -12.48        34.81 o                         
  20   5   2          9.98         -7.50        37.56 o                         
  21   5   2         38.43        -43.92        63.67 o                         
  22   5   2         45.19        193.48        84.56 o                         
   0   6   2        239.22        266.31        32.07 o                         
   1   6   2        331.60        346.64        27.06 o                         
   2   6   2        328.23        342.21        20.67 o                         
   3   6   2         18.95         23.05        12.92 o                         
   4   6   2        121.19        109.27        14.43 o                         
   5   6   2        340.90        332.79        22.04 o                         
   6   6   2         58.74         81.56        13.92 o                         
   7   6   2         65.09         70.38        14.64 o                         
   8   6   2        845.32        827.10        30.87 o                         
   9   6   2         56.50         31.60        17.77 o                         
  10   6   2         14.23        -19.01        19.01 o                         
  11   6   2        112.46        118.88        19.65 o                         
  12   6   2         27.69          4.54        21.84 o                         
  13   6   2         31.89         92.25        29.16 o                         
  14   6   2        144.30        117.24        33.20 o                         
  15   6   2         60.09         18.63        41.54 o                         
  16   6   2         34.09          5.67        48.28 o                         
  17   6   2         18.91         64.93        37.97 o                         
  18   6   2        180.44        147.31        50.33 o                         
  19   6   2          8.42        143.55        56.26 o                         
   1   7   2          5.72         10.96        14.32 o                         
   2   7   2         18.43         53.87        28.05 o                         
   3   7   2         66.69         44.90        21.53 o                         
   4   7   2         84.17         91.96        16.36 o                         
   5   7   2        397.86        392.10        22.86 o                         
   6   7   2         64.80        107.25        20.47 o                         
   7   7   2         43.29          1.72        18.62 o                         
   8   7   2         31.66         67.33        20.47 o                         
   9   7   2         44.91         11.70        21.52 o                         
  10   7   2        188.37        175.69        27.56 o                         
  11   7   2         52.43         54.37        53.89 o                         
  12   7   2         37.71         84.23        45.25 o                         
  13   7   2         71.07         89.72        34.14 o                         
  14   7   2         40.70         22.28        47.00 o                         
  15   7   2         92.61         -0.57        58.53 o                         
   0   8   2          6.88        -13.69        29.98 o                         
   1   8   2         74.25         82.56        15.31 o                         
   2   8   2         20.36          2.32        25.77 o                         
   3   8   2         16.26         36.21        35.32 o                         
   4   8   2         52.26         70.54        17.73 o                         
   5   8   2         34.01         21.27        24.46 o                         
   6   8   2        216.46        168.22        32.60 o                         
   7   8   2        103.71        108.54        42.23 o                         
   8   8   2         72.67        108.56        31.11 o                         
   9   8   2         77.97         70.55        34.35 o                         
   2   0   3        574.17        628.56        17.79 o                         
   4   0   3         11.64         13.16         5.70 o                         
   6   0   3       2471.47       2484.15        61.39 o                         
   8   0   3        317.53        317.61        13.37 o                         
  10   0   3        657.13        725.93        26.59 o                         
  12   0   3         17.30         43.56        10.68 o                         
  14   0   3        915.94        952.11        30.56 o                         
  16   0   3        376.05        440.96        22.33 o                         
  18   0   3        309.52        335.81        22.83 o                         
  20   0   3        200.79        215.54        22.91 o                         
  22   0   3        262.19        251.91        39.04 o                         
  24   0   3         45.79          2.30        53.33 o                         
  26   0   3        192.53        136.04        63.04 o                         
   0   1   3       5635.13       5907.72       141.08 o                         
   1   1   3       4481.43       4181.55        69.15 o                         
   2   1   3          3.13          0.08         3.91 o                         
   3   1   3        794.31        773.20        17.14 o                         
   4   1   3        418.23        445.95        12.02 o                         
   5   1   3       1593.07       1473.48        30.07 o                         
   6   1   3       1821.55       2089.59        37.96 o                         
   7   1   3        587.16        569.94        12.53 o                         
   8   1   3       1396.99       1560.01        27.97 o                         
   9   1   3        925.41       1000.83        19.08 o                         
  10   1   3         58.12         54.43         6.17 o                         
  11   1   3        229.05        243.91         9.31 o                         
  12   1   3        604.17        702.92        17.39 o                         
  13   1   3         53.98         82.84         9.20 o                         
  14   1   3         10.45         12.46         9.30 o                         
  15   1   3        266.42        282.27        12.98 o                         
  16   1   3        446.28        495.77        16.91 o                         
  17   1   3        762.91        743.94        22.03 o                         
  18   1   3        128.20        101.42        12.72 o                         
  19   1   3        165.06        140.48        14.76 o                         
  20   1   3         27.97         31.64        18.36 o                         
  21   1   3          2.43          2.20        20.14 o                         
  22   1   3          1.84        -11.95        23.78 o                         
  23   1   3         25.25         91.19        30.15 o                         
  24   1   3         78.44         73.99        51.48 o                         
  25   1   3         24.46         92.92        37.00 o                         
  26   1   3         15.77         29.92        49.19 o                         
   1   2   3        554.55        512.16        11.70 o                         
   2   2   3        901.78        931.81        17.83 o                         
   3   2   3       1176.69       1184.64        21.54 o                         
   4   2   3         12.70          8.62         4.82 o                         
   5   2   3       1156.80       1138.30        21.07 o                         
   6   2   3        465.63        500.22        12.09 o                         
   7   2   3        697.80        736.13        15.77 o                         
   8   2   3         62.46         67.38         5.76 o                         
   9   2   3        198.06        179.05         8.25 o                         
  10   2   3        688.97        694.77        16.88 o                         
  11   2   3         93.01         84.42         7.68 o                         
  12   2   3        155.43        158.50         9.13 o                         
  13   2   3        444.01        448.74        15.68 o                         
  14   2   3         73.10         75.91         9.09 o                         
  15   2   3        740.68        681.52        20.46 o                         
  16   2   3         54.23         59.30        10.62 o                         
  17   2   3        823.94        756.50        24.40 o                         
  18   2   3         15.29          9.62        11.80 o                         
  19   2   3        171.47        146.58        16.14 o                         
  20   2   3         30.97         30.80        19.10 o                         
  21   2   3         79.33         35.17        27.63 o                         
  22   2   3          6.66         39.84        28.15 o                         
  23   2   3          8.63         14.42        34.66 o                         
  24   2   3         77.82         64.54        40.52 o                         
  25   2   3         87.81        107.20        44.88 o                         
  26   2   3        436.79        499.92        55.09 o                         
   0   3   3       1992.89       1989.22        57.63 o                         
   1   3   3         73.31         74.21         5.44 o                         
   2   3   3        134.41        150.11         6.63 o                         
   3   3   3       1320.11       1252.28        25.75 o                         
   4   3   3        181.38        204.86         9.80 o                         
   5   3   3         88.53         95.18         6.42 o                         
   6   3   3          7.74         14.23         5.29 o                         
   7   3   3         84.29         91.55         6.69 o                         
   8   3   3        516.33        484.79        13.67 o                         
   9   3   3          9.39         15.14         6.97 o                         
  10   3   3         86.45         92.34         7.62 o                         
  11   3   3         34.71         39.14         8.33 o                         
  12   3   3         50.43         70.64         9.16 o                         
  13   3   3         21.38         20.48        10.96 o                         
  14   3   3          5.61         11.33        12.00 o                         
  15   3   3        159.08        193.31        23.99 o                         
  16   3   3        632.10        594.43        29.39 o                         
  17   3   3         51.37          9.21        19.05 o                         
  18   3   3         11.73         46.43        20.11 o                         
  19   3   3         40.87         84.54        25.81 o                         
  20   3   3         61.51        118.79        34.84 o                         
  21   3   3         65.37         95.66        29.98 o                         
  22   3   3         29.90         41.99        37.31 o                         
  23   3   3         29.51        125.02        43.28 o                         
  24   3   3         95.00        163.95        52.46 o                         
  25   3   3        105.62        146.84        48.55 o                         
   1   4   3       1713.66       1647.48        35.82 o                         
   2   4   3        659.94        654.18        19.85 o                         
   3   4   3         47.17         49.02         9.53 o                         
   4   4   3        125.93        138.03        10.29 o                         
   5   4   3        108.22        117.06         7.99 o                         
   6   4   3          5.75         19.17         6.05 o                         
   7   4   3        112.18        126.04         7.60 o                         
   8   4   3        107.73        122.22         9.85 o                         
   9   4   3         51.27         48.54         9.13 o                         
  10   4   3         86.33         84.78        12.53 o                         
  11   4   3        794.47        791.94        24.63 o                         
  12   4   3        414.16        407.47        20.71 o                         
  13   4   3        183.79        206.10        18.74 o                         
  14   4   3        214.78        201.97        18.01 o                         
  15   4   3         81.11         82.67        16.79 o                         
  16   4   3         92.44        109.88        18.13 o                         
  17   4   3        214.16        271.69        28.60 o                         
  18   4   3         16.84         38.77        24.96 o                         
  19   4   3        124.42         98.30        45.33 o                         
  20   4   3        113.65        133.74        36.20 o                         
  21   4   3        162.36        175.38        40.77 o                         
  22   4   3         33.00         13.60        46.08 o                         
  23   4   3         70.46        147.19        46.62 o                         
   0   5   3       2968.78       3160.15       104.97 o                         
   1   5   3         86.58        112.91        13.85 o                         
   2   5   3        401.20        456.94        21.14 o                         
   3   5   3         27.23         37.44        12.28 o                         
   4   5   3         70.10         87.15        12.42 o                         
   5   5   3         11.69        -10.20        11.03 o                         
   6   5   3         25.56         13.94        11.40 o                         
   7   5   3        241.74        233.44        15.45 o                         
   8   5   3          9.49         18.70         9.29 o                         
   9   5   3        675.34        568.65        28.06 o                         
  10   5   3        277.82        319.61        18.36 o                         
  11   5   3        225.12        249.51        18.72 o                         
  12   5   3         72.31         56.42        14.25 o                         
  13   5   3         85.14         96.46        19.11 o                         
  14   5   3        130.58        169.35        20.15 o                         
  15   5   3         82.91         71.89        26.54 o                         
  16   5   3         65.88         42.23        39.83 o                         
  17   5   3        117.38        139.80        35.08 o                         
  18   5   3        297.71        315.59        62.21 o                         
  19   5   3         30.37         49.69        37.20 o                         
  20   5   3        391.61        307.34        46.93 o                         
  21   5   3         62.06         -0.34        43.62 o                         
   1   6   3         57.10         85.31        15.26 o                         
   2   6   3        250.74        265.03        18.40 o                         
   3   6   3         37.37         27.02        14.12 o                         
   4   6   3        170.82        163.61        15.92 o                         
   5   6   3         29.94         63.90        14.67 o                         
   6   6   3        146.76        179.90        16.48 o                         
   7   6   3         24.69          7.97        15.04 o                         
   8   6   3         11.73         14.34        20.04 o                         
   9   6   3          2.46         15.22        20.13 o                         
  10   6   3         95.56         68.43        21.71 o                         
  11   6   3         30.98         15.27        22.87 o                         
  12   6   3        124.48        119.29        29.67 o                         
  13   6   3         99.88        124.01        32.21 o                         
  14   6   3         65.31         44.34        33.35 o                         
  15   6   3        206.39        246.05        40.31 o                         
  16   6   3         51.94          7.50        37.77 o                         
  17   6   3         19.00          2.18        42.25 o                         
  18   6   3         93.12         78.91        54.25 o                         
   0   7   3          2.17         -2.45        44.46 o                         
   1   7   3         37.18         51.96        19.67 o                         
   2   7   3         14.26         39.19        19.88 o                         
   3   7   3         49.59         72.83        18.21 o                         
   4   7   3         96.02        119.31        18.91 o                         
   5   7   3         98.72         72.87        19.39 o                         
   6   7   3        247.48        256.70        28.24 o                         
   7   7   3        156.16        155.52        24.89 o                         
   8   7   3         58.34         69.08        25.61 o                         
   9   7   3        104.29        148.46        43.01 o                         
  10   7   3          0.66         12.32        30.45 o                         
  11   7   3         43.80         93.47        32.42 o                         
  12   7   3        139.54        148.42        34.84 o                         
  13   7   3         27.90         85.37        37.08 o                         
  14   7   3         19.91        111.60        43.12 o                         
   1   8   3          4.36         25.64        24.16 o                         
   2   8   3         72.61         81.76        26.61 o                         
   3   8   3         51.49         67.85        26.54 o                         
   4   8   3         21.52         78.67        34.00 o                         
   5   8   3         84.29         -9.44        40.02 o                         
   6   8   3        118.44        100.10        34.57 o                         
   7   8   3        329.74        253.38        70.86 o                         
   8   8   3        226.38        196.48        71.41 o                         
   0   0   4         15.08         27.20         9.70 o                         
   2   0   4       1133.78       1036.74        29.70 o                         
   4   0   4          1.53          1.93         6.99 o                         
   6   0   4        179.11        176.19         9.56 o                         
   8   0   4       2134.05       2293.18        63.10 o                         
  10   0   4        448.54        528.97        20.14 o                         
  12   0   4        197.67        219.30        15.53 o                         
  14   0   4        391.95        415.10        21.26 o                         
  16   0   4        175.09        216.77        20.19 o                         
  18   0   4        758.59        734.13        34.68 o                         
  20   0   4          2.23         -4.54        22.78 o                         
  22   0   4         29.17         86.93        51.80 o                         
  24   0   4         28.14        156.06        54.73 o                         
  26   0   4        331.93        365.08       123.74 o                         
   1   1   4       1438.27       1410.04        30.14 o                         
   2   1   4         27.69         25.40         5.45 o                         
   3   1   4        516.75        492.56        12.07 o                         
   4   1   4         17.80         27.00         6.21 o                         
   5   1   4        614.36        587.19        13.91 o                         
   6   1   4        491.89        573.95        14.35 o                         
   7   1   4        614.62        600.03        14.37 o                         
   8   1   4          3.45         10.28         5.35 o                         
   9   1   4        704.77        687.29        15.56 o                         
  10   1   4         55.65         52.98         6.54 o                         
  11   1   4        120.62        119.56         7.97 o                         
  12   1   4        222.39        253.07        11.97 o                         
  13   1   4         79.75         93.96         8.81 o                         
  14   1   4        201.14        217.59        11.76 o                         
  15   1   4        150.64        147.02        12.35 o                         
  16   1   4          4.75          5.57        10.84 o                         
  17   1   4        318.61        312.62        16.29 o                         
  18   1   4       1710.16       1685.39        41.01 o                         
  19   1   4        263.12        252.49        16.81 o                         
  20   1   4         11.85         15.77        16.74 o                         
  21   1   4          2.66         -4.68        22.47 o                         
  22   1   4         97.10        141.07        29.60 o                         
  23   1   4         57.77         81.56        33.95 o                         
  24   1   4         94.54        134.73        47.25 o                         
  25   1   4         47.13         52.81        48.20 o                         
  26   1   4         22.26          0.30        69.87 o                         
   0   2   4       1385.27       1490.26        36.32 o                         
   1   2   4        110.44        106.19         6.21 o                         
   2   2   4       5616.87       5819.26        98.84 o                         
   3   2   4        578.98        558.53        12.22 o                         
   4   2   4          6.11          1.61         5.81 o                         
   5   2   4        728.89        718.03        15.25 o                         
   6   2   4        561.88        623.68        14.80 o                         
   7   2   4        867.49        884.87        18.88 o                         
   8   2   4        371.93        398.61        12.67 o                         
   9   2   4        278.83        253.46        10.59 o                         
  10   2   4         38.72         32.36         8.03 o                         
  11   2   4         66.66         76.95         8.38 o                         
  12   2   4        668.84        657.53        22.69 o                         
  13   2   4        283.28        302.75        13.76 o                         
  14   2   4        609.23        578.42        20.11 o                         
  15   2   4        239.37        214.95        14.26 o                         
  16   2   4        599.12        578.56        23.35 o                         
  17   2   4       1194.09       1115.21        36.74 o                         
  18   2   4        395.37        403.41        23.02 o                         
  19   2   4         41.57         43.51        18.20 o                         
  20   2   4         52.43         75.93        24.88 o                         
  21   2   4         24.32         79.70        42.15 o                         
  22   2   4        205.04        177.92        36.04 o                         
  23   2   4         14.69         16.08        33.60 o                         
  24   2   4        218.01        224.34        44.52 o                         
  25   2   4        209.26        159.59        63.21 o                         
   1   3   4       1291.74       1241.74        24.20 o                         
   2   3   4       1454.81       1423.43        29.75 o                         
   3   3   4        352.81        303.75         9.97 o                         
   4   3   4         63.73         72.37         6.44 o                         
   5   3   4         79.86         82.91         7.02 o                         
   6   3   4         28.94         15.93         6.30 o                         
   7   3   4        156.79        170.14         8.47 o                         
   8   3   4        152.20        131.42         9.27 o                         
   9   3   4        513.60        434.38        14.66 o                         
  10   3   4         19.63         26.60         9.15 o                         
  11   3   4        165.94        142.60        10.58 o                         
  12   3   4          1.01         -2.49        10.12 o                         
  13   3   4         10.04         18.06        10.14 o                         
  14   3   4         19.93         18.30        10.31 o                         
  15   3   4        122.82         95.90        18.55 o                         
  16   3   4        128.37        122.50        14.26 o                         
  17   3   4         35.55         27.01        13.51 o                         
  18   3   4        125.81        161.35        24.22 o                         
  19   3   4        317.51        281.64        31.16 o                         
  20   3   4         45.17         22.17        27.90 o                         
  21   3   4          4.57          9.89        39.67 o                         
  22   3   4         54.08         43.77        39.23 o                         
  23   3   4         35.32         45.75        68.30 o                         
  24   3   4          3.82         41.50        46.19 o                         
   0   4   4       2203.90       2172.17        68.90 o                         
   1   4   4       1098.46       1109.49        27.65 o                         
   2   4   4         37.41         46.14         9.90 o                         
   3   4   4         83.70         91.44         9.92 o                         
   4   4   4         76.87         87.64         7.83 o                         
   5   4   4         97.59        102.08         6.95 o                         
   6   4   4         16.72         23.72         9.48 o                         
   7   4   4         68.68         58.82         8.11 o                         
   8   4   4        133.39        133.68        10.01 o                         
   9   4   4         21.48         26.35        10.97 o                         
  10   4   4        359.85        362.58        18.52 o                         
  11   4   4        694.83        629.26        23.51 o                         
  12   4   4         40.58         53.19        13.36 o                         
  13   4   4          2.56         22.04        19.78 o                         
  14   4   4         27.47         26.36        16.41 o                         
  15   4   4        203.34        200.83        19.94 o                         
  16   4   4        255.36        299.55        28.84 o                         
  17   4   4         10.67          5.09        24.83 o                         
  18   4   4         45.26         52.53        26.28 o                         
  19   4   4        172.69        105.11        61.88 o                         
  20   4   4         44.86        136.21        38.88 o                         
  21   4   4         53.02        152.34        47.83 o                         
  22   4   4         24.42        -11.17        44.56 o                         
  23   4   4         61.77         -7.89        72.81 o                         
   1   5   4        546.00        535.13        24.84 o                         
   2   5   4        289.92        304.81        19.35 o                         
   3   5   4         15.99         14.47        14.07 o                         
   4   5   4         80.51         78.65        14.55 o                         
   5   5   4         64.56         80.56        14.17 o                         
   6   5   4        521.09        554.29        22.83 o                         
   7   5   4          1.86         34.94        11.80 o                         
   8   5   4        108.11        115.60        12.59 o                         
   9   5   4        415.52        373.86        19.00 o                         
  10   5   4       1568.91       1493.07        42.61 o                         
  11   5   4        115.46        150.96        15.40 o                         
  12   5   4        226.70        252.22        19.35 o                         
  13   5   4         67.29         68.79        18.44 o                         
  14   5   4         53.90         73.55        31.59 o                         
  15   5   4         43.33         14.80        26.50 o                         
  16   5   4         59.11         49.06        32.43 o                         
  17   5   4         57.65         75.89        34.86 o                         
  18   5   4        100.81        141.10        38.61 o                         
  19   5   4        198.24        170.42        39.83 o                         
  20   5   4        204.40        216.67        52.96 o                         
  21   5   4        109.48         97.85        78.74 o                         
   0   6   4        143.18        136.54        31.50 o                         
   1   6   4         28.44         76.30        20.86 o                         
   2   6   4        166.66        187.77        25.68 o                         
   3   6   4        170.43        138.41        17.62 o                         
   4   6   4         72.75         28.36        20.02 o                         
   5   6   4         32.83         44.41        15.73 o                         
   6   6   4        164.72        177.86        18.27 o                         
   7   6   4         35.55         45.36        16.58 o                         
   8   6   4         51.60         12.51        18.90 o                         
   9   6   4         35.33         89.43        25.43 o                         
  10   6   4        456.82        431.08        32.61 o                         
  11   6   4         32.58         21.47        27.04 o                         
  12   6   4        139.91         94.50        28.98 o                         
  13   6   4         13.94          2.89        38.23 o                         
  14   6   4          9.26         16.89        37.00 o                         
  15   6   4        215.78        174.62        38.84 o                         
  16   6   4          3.10        130.35        44.49 o                         
  17   6   4          7.49         93.02        73.35 o                         
  18   6   4         19.41         -0.39        48.87 o                         
   1   7   4         43.58         31.63        32.76 o                         
   2   7   4         77.95         63.10        26.81 o                         
   3   7   4         64.73         59.20        24.86 o                         
   4   7   4         33.81         11.38        28.55 o                         
   5   7   4          7.10         46.89        25.26 o                         
   6   7   4         39.26        102.98        31.28 o                         
   7   7   4        302.88        268.09        48.91 o                         
   8   7   4         14.68         15.64        34.20 o                         
   9   7   4         71.32        115.04        33.60 o                         
  10   7   4         33.12          1.25        42.28 o                         
  11   7   4          8.88         71.41        53.87 o                         
  12   7   4          1.50        -36.56        36.56 o                         
  13   7   4          5.10         44.07        41.51 o                         
   0   8   4         23.02        164.92        42.60 o                         
   1   8   4         52.50         99.78        33.66 o                         
   2   8   4         14.97         45.98        38.04 o                         
   3   8   4        141.91        183.88        78.83 o                         
   4   8   4         56.04        232.20        45.10 o                         
   5   8   4         45.15         47.75        60.88 o                         
   6   8   4         55.37        -14.29        44.73 o                         
   2   0   5       2102.54       2280.70        57.25 o                         
   4   0   5       1102.00       1164.18        33.71 o                         
   6   0   5        360.02        431.46        14.97 o                         
   8   0   5        721.68        795.39        26.30 o                         
  10   0   5         31.71         30.53        10.68 o                         
  12   0   5         34.55         23.53        12.91 o                         
  14   0   5         13.40         36.27        14.71 o                         
  16   0   5        121.55        140.75        19.62 o                         
  18   0   5          5.55         16.75        19.35 o                         
  20   0   5         39.40         26.77        27.46 o                         
  22   0   5        153.59        219.91        58.64 o                         
  24   0   5         56.32         21.48        91.94 o                         
   0   1   5        246.85        278.97        12.79 o                         
   1   1   5        490.22        489.94        11.93 o                         
   2   1   5         70.07         73.99         5.85 o                         
   3   1   5        558.10        573.49        12.98 o                         
   4   1   5        962.54       1061.99        21.57 o                         
   5   1   5        210.50        177.52         6.79 o                         
   6   1   5         76.68         76.81         5.19 o                         
   7   1   5        300.25        292.11         9.85 o                         
   8   1   5       1333.06       1374.38        26.63 o                         
   9   1   5        604.95        610.49        14.46 o                         
  10   1   5        660.96        616.24        14.54 o                         
  11   1   5        229.97        252.48         9.35 o                         
  12   1   5         28.49         37.10         7.32 o                         
  13   1   5        209.50        180.96        10.79 o                         
  14   1   5         29.90         52.30         9.98 o                         
  15   1   5        143.61        149.81        12.04 o                         
  16   1   5        395.93        444.26        18.82 o                         
  17   1   5        100.44        154.72        23.84 o                         
  18   1   5        468.19        532.81        24.56 o                         
  19   1   5        240.80        247.22        18.75 o                         
  20   1   5         20.83         46.66        22.31 o                         
  21   1   5          8.07         56.65        27.51 o                         
  22   1   5          2.97         -3.97        35.72 o                         
  23   1   5         32.40         30.83        53.27 o                         
  24   1   5         76.86        166.02        44.99 o                         
  25   1   5        151.41        127.74        57.64 o                         
   1   2   5        496.95        505.00        12.46 o                         
   2   2   5         76.62         73.03         6.21 o                         
   3   2   5       1063.44        960.19        19.16 o                         
   4   2   5        869.16        881.83        19.73 o                         
   5   2   5        784.03        757.35        16.17 o                         
   6   2   5         39.06         34.15         6.76 o                         
   7   2   5        635.94        642.18        15.39 o                         
   8   2   5        153.48        207.59         9.38 o                         
   9   2   5         48.19         31.56         8.86 o                         
  10   2   5         28.69         32.80         8.46 o                         
  11   2   5         16.94          8.30         9.06 o                         
  12   2   5        697.75        707.65        19.81 o                         
  13   2   5         92.90         91.59        12.33 o                         
  14   2   5        212.06        208.01        14.76 o                         
  15   2   5        132.51        133.22        12.02 o                         
  16   2   5         96.76        122.38        14.37 o                         
  17   2   5        433.16        370.00        20.13 o                         
  18   2   5        211.79        220.11        17.84 o                         
  19   2   5          4.43         30.65        23.28 o                         
  20   2   5         18.84         73.66        41.20 o                         
  21   2   5         62.85        115.31        34.49 o                         
  22   2   5         22.50         85.66        36.96 o                         
  23   2   5         20.42         86.48        50.05 o                         
  24   2   5          2.08         71.99        45.65 o                         
  25   2   5        184.71        173.97        95.30 o                         
   0   3   5        442.20        443.93        19.75 o                         
   1   3   5        777.75        754.05        17.20 o                         
   2   3   5        182.49        186.92         8.61 o                         
   3   3   5         83.21        101.92         7.52 o                         
   4   3   5         49.43         65.78         7.43 o                         
   5   3   5        561.20        528.47        14.95 o                         
   6   3   5        471.80        460.99        15.89 o                         
   7   3   5          9.94         -0.80         7.71 o                         
   8   3   5        362.29        351.68        13.25 o                         
   9   3   5        595.61        575.67        16.33 o                         
  10   3   5        207.83        244.39        12.26 o                         
  11   3   5        332.02        304.01        14.04 o                         
  12   3   5          9.39         18.46        11.77 o                         
  13   3   5        285.69        279.34        16.04 o                         
  14   3   5        132.79        167.70        20.53 o                         
  15   3   5        504.27        471.22        22.75 o                         
  16   3   5        129.21        132.95        18.36 o                         
  17   3   5        124.77        136.34        23.58 o                         
  18   3   5          8.09         18.28        29.52 o                         
  19   3   5         89.83         71.67        33.33 o                         
  20   3   5         45.51         52.89        42.53 o                         
  21   3   5          1.48         29.33        33.11 o                         
  22   3   5          7.92          1.85        42.65 o                         
  23   3   5         18.90          3.18        54.17 o                         
   1   4   5        683.43        676.01        16.12 o                         
   2   4   5        119.95        119.61         7.66 o                         
   3   4   5         92.70        108.66         8.39 o                         
   4   4   5        103.84         94.14         8.05 o                         
   5   4   5         28.89         27.03         7.88 o                         
   6   4   5         42.99         53.45         9.64 o                         
   7   4   5         29.60         33.47        10.36 o                         
   8   4   5         11.01         30.98        11.14 o                         
   9   4   5        244.37        236.25        15.85 o                         
  10   4   5         85.74         57.32        13.75 o                         
  11   4   5        387.91        374.34        21.02 o                         
  12   4   5          8.56         -1.75        16.31 o                         
  13   4   5        195.50        213.75        20.18 o                         
  14   4   5          0.11         -8.88        21.45 o                         
  15   4   5          4.87         -2.90        24.84 o                         
  16   4   5         88.93         12.18        26.15 o                         
  17   4   5         53.06         83.80        30.78 o                         
  18   4   5         20.33         34.61        29.99 o                         
  19   4   5        296.88        308.74        41.20 o                         
  20   4   5         16.28        -16.73        51.83 o                         
  21   4   5          4.19         -3.35        42.40 o                         
  22   4   5         60.70         38.21        62.21 o                         
   0   5   5       4177.55       4145.18       140.29 o                         
   1   5   5        204.53        195.31        15.95 o                         
   2   5   5          5.00         27.78        14.87 o                         
   3   5   5        227.99        211.76        22.39 o                         
   4   5   5        475.20        496.98        22.57 o                         
   5   5   5         56.73         62.19        17.24 o                         
   6   5   5         96.64         80.78        17.02 o                         
   7   5   5        147.32        151.69        16.28 o                         
   8   5   5         15.80          5.48        13.25 o                         
   9   5   5        518.33        489.65        18.78 o                         
  10   5   5        726.17        771.26        29.29 o                         
  11   5   5        101.60         80.39        17.03 o                         
  12   5   5         61.29         48.51        19.78 o                         
  13   5   5         75.20         37.81        27.22 o                         
  14   5   5         46.86         14.97        32.94 o                         
  15   5   5         30.89         91.05        30.13 o                         
  16   5   5        310.59        347.62        45.37 o                         
  17   5   5          1.64         66.17        57.24 o                         
  18   5   5         39.38         56.49        40.76 o                         
  19   5   5        178.85        184.40        45.08 o                         
  20   5   5         26.50         89.28        54.15 o                         
   1   6   5        184.26        107.04        21.54 o                         
   2   6   5        190.57        182.62        22.56 o                         
   3   6   5         23.68         24.66        18.45 o                         
   4   6   5         55.58         36.84        18.71 o                         
   5   6   5         71.77         81.82        19.17 o                         
   6   6   5        193.05        224.09        23.05 o                         
   7   6   5         15.45         41.77        21.46 o                         
   8   6   5         52.79        101.27        25.10 o                         
   9   6   5         79.13         86.54        28.13 o                         
  10   6   5         12.08         62.07        39.07 o                         
  11   6   5         32.22         15.92        41.03 o                         
  12   6   5          5.05         21.84        31.12 o                         
  13   6   5         54.73         28.39        36.31 o                         
  14   6   5         74.49         72.26        42.33 o                         
  15   6   5          3.38         80.07        56.90 o                         
  16   6   5        103.69         27.01        41.97 o                         
  17   6   5         57.68        -31.06        56.47 o                         
   0   7   5         83.24        236.16        87.80 o                         
   1   7   5         60.47         17.08        39.81 o                         
   2   7   5        140.78        191.94        35.45 o                         
   3   7   5         58.36         30.93        38.41 o                         
   4   7   5          4.44        -20.34        28.67 o                         
   5   7   5         58.35         19.97        34.49 o                         
   6   7   5         26.57         69.94        34.43 o                         
   7   7   5         76.02         10.72        32.77 o                         
   8   7   5         87.77        179.66        42.22 o                         
   9   7   5        117.19         85.41        37.82 o                         
  10   7   5          3.56        -47.11        49.71 o                         
  11   7   5         44.93        139.15        61.07 o                         
  12   7   5         59.06         44.58        44.63 o                         
   1   8   5         61.31         31.72        49.12 o                         
   2   8   5        174.47        246.97        65.62 o                         
   3   8   5        104.48       -110.07       154.12 o                         
   0   0   6         12.02        -11.25        11.25 o                         
   2   0   6       1740.73       2010.82        48.13 o                         
   4   0   6          5.91          8.70         9.22 o                         
   6   0   6        145.11        172.22        11.86 o                         
   8   0   6        124.29        122.77        12.65 o                         
  10   0   6        259.31        284.21        14.99 o                         
  12   0   6        971.82        946.22        30.73 o                         
  14   0   6        354.67        331.76        19.91 o                         
  16   0   6        424.86        407.42        23.23 o                         
  18   0   6        575.70        515.38        33.96 o                         
  20   0   6        587.99        510.08        49.28 o                         
  22   0   6        748.93        819.24        77.80 o                         
  24   0   6         70.06         51.94        70.46 o                         
   1   1   6        602.94        625.92        13.86 o                         
   2   1   6        582.86        634.00        14.16 o                         
   3   1   6         45.97         49.46         6.40 o                         
   4   1   6        432.95        465.36        14.54 o                         
   5   1   6         46.87         51.37         6.38 o                         
   6   1   6          3.05          1.89         5.40 o                         
   7   1   6         51.42         53.27         5.48 o                         
   8   1   6        802.73        846.09        19.20 o                         
   9   1   6        264.96        275.21        12.38 o                         
  10   1   6        167.44        179.13        11.54 o                         
  11   1   6        530.19        486.38        13.85 o                         
  12   1   6        381.33        381.35        12.11 o                         
  13   1   6        117.05        100.17        11.39 o                         
  14   1   6        773.72        764.98        19.14 o                         
  15   1   6        191.26        169.92        15.44 o                         
  16   1   6         38.32         31.78        17.61 o                         
  17   1   6         61.48         51.31        15.22 o                         
  18   1   6          1.78         34.59        19.23 o                         
  19   1   6        102.72         89.68        22.34 o                         
  20   1   6        440.36        432.82        39.80 o                         
  21   1   6         30.52         -4.79        31.42 o                         
  22   1   6          3.77          3.60        46.65 o                         
  23   1   6        112.68        -44.29        72.66 o                         
  24   1   6         37.35         69.49        53.14 o                         
   0   2   6        395.45        407.25        16.56 o                         
   1   2   6        310.24        271.95        10.34 o                         
   2   2   6         59.81         78.14         7.36 o                         
   3   2   6        481.17        459.79        15.05 o                         
   4   2   6         44.77         36.71         6.87 o                         
   5   2   6        905.57        811.15        18.82 o                         
   6   2   6        193.45        237.10        10.48 o                         
   7   2   6        229.46        254.11        10.74 o                         
   8   2   6        877.13        888.03        20.92 o                         
   9   2   6        148.23        136.10        10.75 o                         
  10   2   6         17.28         25.66        10.49 o                         
  11   2   6        273.43        272.83        14.15 o                         
  12   2   6         27.72         33.61        12.18 o                         
  13   2   6        178.73        148.73        14.57 o                         
  14   2   6         52.35         47.05        16.05 o                         
  15   2   6        121.88        129.76        15.55 o                         
  16   2   6        187.46        142.38        19.03 o                         
  17   2   6        128.69        133.22        19.08 o                         
  18   2   6        329.73        345.83        27.69 o                         
  19   2   6         23.37        -31.94        31.94 o                         
  20   2   6         58.93         86.36        32.29 o                         
  21   2   6        121.99         92.21        39.03 o                         
  22   2   6          2.39         -0.67        37.18 o                         
  23   2   6         17.27        -38.38        38.38 o                         
  24   2   6          7.37        -40.17        52.10 o                         
   1   3   6        152.32        156.54         8.92 o                         
   2   3   6        131.87        138.98         8.88 o                         
   3   3   6        119.86        101.08         8.48 o                         
   4   3   6        181.85        198.95        10.31 o                         
   5   3   6        915.52        839.57        19.76 o                         
   6   3   6        241.35        257.73        11.28 o                         
   7   3   6         60.99         56.37         9.63 o                         
   8   3   6         46.73         51.09        10.75 o                         
   9   3   6        146.91        147.80        12.71 o                         
  10   3   6        458.12        462.45        17.49 o                         
  11   3   6        153.10        154.31        13.51 o                         
  12   3   6        130.98        118.07        15.63 o                         
  13   3   6        321.59        297.76        18.67 o                         
  14   3   6         14.33         19.55        18.66 o                         
  15   3   6        248.94        219.06        19.09 o                         
  16   3   6         17.43         12.26        21.81 o                         
  17   3   6         24.56         -8.63        31.43 o                         
  18   3   6        113.54        107.80        29.55 o                         
  19   3   6         30.44         51.52        31.58 o                         
  20   3   6        147.45         85.06        39.06 o                         
  21   3   6         14.20         51.90        37.95 o                         
  22   3   6          1.12          3.65        43.89 o                         
  23   3   6         32.86          9.40        58.50 o                         
   0   4   6       1474.51       1382.74        40.90 o                         
   1   4   6        810.85        716.29        18.22 o                         
   2   4   6        223.30        225.39        11.28 o                         
   3   4   6        333.78        330.59        14.97 o                         
   4   4   6         74.08         67.09        12.73 o                         
   5   4   6         50.49         70.75        11.22 o                         
   6   4   6        315.72        297.94        14.60 o                         
   7   4   6        276.11        285.97        14.83 o                         
   8   4   6        620.04        582.00        24.25 o                         
   9   4   6        532.69        448.70        19.75 o                         
  10   4   6         30.89         30.97        14.39 o                         
  11   4   6        152.17        163.19        15.12 o                         
  12   4   6        148.40        117.11        20.39 o                         
  13   4   6         81.83         76.96        17.96 o                         
  14   4   6         87.43        114.80        27.40 o                         
  15   4   6        101.71        110.70        28.91 o                         
  16   4   6         60.37        109.25        30.16 o                         
  17   4   6        385.52        422.26        40.61 o                         
  18   4   6          0.32          2.50        47.84 o                         
  19   4   6         30.90         28.42        38.34 o                         
  20   4   6        504.92        616.30        51.92 o                         
  21   4   6          5.76        108.26        57.90 o                         
   1   5   6         75.11        118.37        18.16 o                         
   2   5   6          8.40        -14.91        16.85 o                         
   3   5   6        252.64        217.81        20.57 o                         
   4   5   6         63.15         45.30        20.77 o                         
   5   5   6         32.83         30.24        26.46 o                         
   6   5   6         96.14         79.58        17.53 o                         
   7   5   6        121.36        142.48        16.08 o                         
   8   5   6         95.34        122.57        14.51 o                         
   9   5   6         56.25         76.49        19.90 o                         
  10   5   6        138.42        124.15        18.92 o                         
  11   5   6         59.18         29.36        25.44 o                         
  12   5   6         13.81          4.27        28.51 o                         
  13   5   6         83.76        109.43        30.94 o                         
  14   5   6        212.44        255.24        42.99 o                         
  15   5   6         27.83         36.66        33.33 o                         
  16   5   6         44.45        -36.28        36.28 o                         
  17   5   6         44.64         47.27        41.67 o                         
  18   5   6         78.08         42.39        44.87 o                         
  19   5   6        346.30        255.77        55.66 o                         
   0   6   6        186.23        177.31        35.81 o                         
   1   6   6         42.94         19.84        25.08 o                         
   2   6   6          5.23         28.19        25.26 o                         
   3   6   6         65.18         33.65        23.63 o                         
   4   6   6         69.65         65.39        30.55 o                         
   5   6   6        156.57        162.18        26.13 o                         
   6   6   6         89.22         61.64        32.81 o                         
   7   6   6         87.36         60.66        29.80 o                         
   8   6   6        569.81        593.08        52.84 o                         
   9   6   6         42.90         28.16        31.69 o                         
  10   6   6        199.84        186.91        38.47 o                         
  11   6   6         44.87         -1.24        34.29 o                         
  12   6   6         23.73         19.40        43.59 o                         
  13   6   6         87.40         38.10        40.68 o                         
  14   6   6          4.53         -7.87        52.85 o                         
  15   6   6         93.20         66.65        45.81 o                         
  16   6   6         82.53        163.70        56.36 o                         
   1   7   6        167.06        105.88        37.51 o                         
   2   7   6         29.97         68.12        42.46 o                         
   3   7   6         72.38        111.08        46.02 o                         
   4   7   6         62.62         51.01        79.07 o                         
   5   7   6        158.04        137.20        38.55 o                         
   6   7   6        103.02         94.61        35.56 o                         
   7   7   6         38.54         23.41        34.64 o                         
   8   7   6         11.29        -20.83        36.00 o                         
   9   7   6         27.40         73.08        41.02 o                         
  10   7   6         72.59        112.64        42.23 o                         
  11   7   6         14.85        -60.49        75.12 o                         
   2   0   7        654.17        752.76        25.01 o                         
   4   0   7        105.19        100.68        13.46 o                         
   6   0   7         76.83         97.92        17.04 o                         
   8   0   7        154.17        148.39        14.20 o                         
  10   0   7         58.77         90.83        13.42 o                         
  12   0   7       2713.79       2834.31        79.44 o                         
  14   0   7        113.57         92.94        17.56 o                         
  16   0   7         17.42        -21.92        25.07 o                         
  18   0   7        323.07        345.98        38.53 o                         
  20   0   7        288.41        212.95        46.52 o                         
  22   0   7        109.89        -17.23        62.10 o                         
  24   0   7        206.69        144.07       121.25 o                         
   0   1   7        139.98        179.31        12.37 o                         
   1   1   7        448.49        503.00        13.15 o                         
   2   1   7        916.70        967.12        19.68 o                         
   3   1   7        139.45        141.70         9.48 o                         
   4   1   7         22.06         32.49         7.37 o                         
   5   1   7         27.20         45.64         7.69 o                         
   6   1   7         49.78         80.56         7.39 o                         
   7   1   7         83.29         83.64         9.08 o                         
   8   1   7        324.25        322.91        12.67 o                         
   9   1   7        298.32        293.51        12.42 o                         
  10   1   7          1.21          6.94        10.38 o                         
  11   1   7        831.25        735.22        20.05 o                         
  12   1   7        225.19        252.94        14.02 o                         
  13   1   7          8.97          8.35        13.28 o                         
  14   1   7        378.13        391.79        19.96 o                         
  15   1   7        112.52         90.36        10.78 o                         
  16   1   7        123.41        142.23        17.73 o                         
  17   1   7         53.65         62.38        16.87 o                         
  18   1   7         74.08        122.71        22.07 o                         
  19   1   7        125.38         74.01        53.27 o                         
  20   1   7         17.66         28.32        51.16 o                         
  21   1   7         41.14        -34.86        34.86 o                         
  22   1   7         89.98          4.33        43.42 o                         
  23   1   7        123.51        112.95        54.15 o                         
   1   2   7          3.35          8.98         7.71 o                         
   2   2   7         45.85         39.64         8.90 o                         
   3   2   7         56.01         75.09         8.31 o                         
   4   2   7          0.56         22.30         8.12 o                         
   5   2   7        497.70        426.73        15.64 o                         
   6   2   7        739.44        757.84        18.45 o                         
   7   2   7         75.65         69.14        10.20 o                         
   8   2   7         13.94         17.75        10.87 o                         
   9   2   7         10.40         26.11        12.26 o                         
  10   2   7        604.92        577.15        22.40 o                         
  11   2   7        161.11        184.59        14.73 o                         
  12   2   7        213.16        233.55        16.56 o                         
  13   2   7        222.85        208.01        16.40 o                         
  14   2   7          8.73          2.13        14.91 o                         
  15   2   7          6.08         14.87        16.78 o                         
  16   2   7        257.32        260.08        20.32 o                         
  17   2   7         34.45         88.86        25.48 o                         
  18   2   7         38.25         32.24        32.79 o                         
  19   2   7          6.67         24.97        32.05 o                         
  20   2   7         22.03        117.54        39.31 o                         
  21   2   7        104.73         91.31        51.77 o                         
  22   2   7          9.88         65.85        40.31 o                         
  23   2   7         20.56         21.41        57.69 o                         
   0   3   7        701.84        683.22        26.49 o                         
   1   3   7         88.57         81.46         9.40 o                         
   2   3   7         38.17         31.42         9.32 o                         
   3   3   7        382.90        365.24        13.44 o                         
   4   3   7        285.93        275.49        14.76 o                         
   5   3   7        977.49        893.12        24.95 o                         
   6   3   7        615.31        628.95        20.94 o                         
   7   3   7        547.29        475.41        18.07 o                         
   8   3   7        516.32        501.12        19.38 o                         
   9   3   7        144.23        133.19        13.74 o                         
  10   3   7        160.25        175.20        15.78 o                         
  11   3   7          8.51         -5.15        14.39 o                         
  12   3   7        114.42         79.75        17.52 o                         
  13   3   7        169.75        120.75        16.77 o                         
  14   3   7          8.55         14.56        18.23 o                         
  15   3   7         97.83        131.55        25.31 o                         
  16   3   7        153.13        132.00        33.37 o                         
  17   3   7         99.62         92.11        44.56 o                         
  18   3   7        290.99        389.51        37.76 o                         
  19   3   7        231.30        270.66        42.97 o                         
  20   3   7          6.28         51.13        38.60 o                         
  21   3   7          4.75         69.07        61.93 o                         
  22   3   7          6.41         54.74        56.53 o                         
   1   4   7        190.82        192.65        13.95 o                         
   2   4   7        653.82        623.98        22.28 o                         
   3   4   7        269.50        245.02        15.13 o                         
   4   4   7         96.37         82.57        16.83 o                         
   5   4   7        115.27        100.91        13.84 o                         
   6   4   7        145.33        176.90        16.95 o                         
   7   4   7        570.89        518.10        24.28 o                         
   8   4   7        141.14        158.56        15.49 o                         
   9   4   7        203.43        190.06        16.53 o                         
  10   4   7         28.87         16.62        16.27 o                         
  11   4   7        127.85        136.72        18.61 o                         
  12   4   7         16.26         15.28        22.16 o                         
  13   4   7          2.14         -0.85        27.02 o                         
  14   4   7         12.47        112.10        33.73 o                         
  15   4   7        106.79        121.07        32.09 o                         
  16   4   7         71.60         97.67        34.74 o                         
  17   4   7        209.60        281.64        37.38 o                         
  18   4   7         47.53        -47.31        47.31 o                         
  19   4   7         13.86         23.19        44.41 o                         
  20   4   7          4.39         76.67        74.15 o                         
   0   5   7         83.27        124.85        27.10 o                         
   1   5   7        212.79        170.08        23.47 o                         
   2   5   7         51.06         90.78        20.42 o                         
   3   5   7         15.60         27.23        19.99 o                         
   4   5   7         93.44        129.96        18.07 o                         
   5   5   7         98.75        100.33        20.48 o                         
   6   5   7         20.60         16.58        17.68 o                         
   7   5   7        165.79        159.37        21.89 o                         
   8   5   7         61.43         45.17        18.43 o                         
   9   5   7         27.58         49.90        19.26 o                         
  10   5   7        319.77        292.28        33.81 o                         
  11   5   7          5.52         62.00        30.76 o                         
  12   5   7         30.68          8.68        32.20 o                         
  13   5   7         56.90         92.91        34.68 o                         
  14   5   7         16.06         63.13        35.34 o                         
  15   5   7         24.31         17.20        37.36 o                         
  16   5   7         46.88        104.57        44.92 o                         
  17   5   7         97.12        118.62        47.49 o                         
  18   5   7          6.44        -32.07        57.83 o                         
   1   6   7        133.72        115.85        35.50 o                         
   2   6   7        506.42        522.02        46.07 o                         
   3   6   7          6.79         67.01        26.32 o                         
   4   6   7        152.10        118.90        27.50 o                         
   5   6   7        158.93        116.14        29.60 o                         
   6   6   7          7.11        -17.85        28.64 o                         
   7   6   7        111.62        186.95        52.38 o                         
   8   6   7         26.91         37.05        33.67 o                         
   9   6   7        272.61        261.39        38.33 o                         
  10   6   7          1.74         68.76        47.07 o                         
  11   6   7         75.04        103.85        49.73 o                         
  12   6   7         46.34        -17.87        53.19 o                         
  13   6   7        110.81         75.92        49.74 o                         
  14   6   7         97.25         -6.41        63.24 o                         
   0   7   7        369.80        256.29       162.69 o                         
   1   7   7          5.60          4.68        62.99 o                         
   2   7   7          5.53          7.24        35.38 o                         
   3   7   7        170.35        179.84        39.95 o                         
   4   7   7         92.95        108.10        39.00 o                         
   5   7   7         37.06         91.75        50.46 o                         
   6   7   7         38.96          9.81        38.94 o                         
   7   7   7         20.06        -22.38        50.60 o                         
   8   7   7         14.14         41.05        43.08 o                         
   0   0   8       3823.69       4013.01       155.86 o                         
   2   0   8        153.49        162.32        15.51 o                         
   4   0   8         16.48         22.10        13.94 o                         
   6   0   8         25.89         40.20        13.58 o                         
   8   0   8        473.44        472.85        22.37 o                         
  10   0   8       3169.64       3244.70        84.05 o                         
  12   0   8        542.05        520.30        29.01 o                         
  14   0   8        113.15        127.32        24.05 o                         
  16   0   8         23.46         -9.79        28.60 o                         
  18   0   8        871.56        897.09        66.16 o                         
  20   0   8         14.94        -39.44        80.08 o                         
  22   0   8        710.23        898.43       204.16 o                         
   1   1   8        161.84        166.64         9.90 o                         
   2   1   8         65.32         63.95         8.90 o                         
   3   1   8        351.41        333.32        12.32 o                         
   4   1   8         86.19         85.27         9.98 o                         
   5   1   8         25.76         33.98        10.18 o                         
   6   1   8        278.91        297.49        13.52 o                         
   7   1   8         94.25         87.83         9.32 o                         
   8   1   8         18.49         27.48         9.49 o                         
   9   1   8        163.46        174.97        13.84 o                         
  10   1   8        486.30        514.51        23.05 o                         
  11   1   8        725.28        698.37        23.31 o                         
  12   1   8         90.18        119.38        16.35 o                         
  13   1   8         87.52         98.03        16.86 o                         
  14   1   8         32.92         46.93        18.64 o                         
  15   1   8         96.58         57.78        19.82 o                         
  16   1   8         68.55         97.51        22.15 o                         
  17   1   8         17.05         28.68        26.78 o                         
  18   1   8         33.84         32.28        30.62 o                         
  19   1   8         72.67        172.93        39.05 o                         
  20   1   8        216.81        310.59        46.93 o                         
  21   1   8        117.51        202.51        50.51 o                         
  22   1   8         21.38         76.39        52.60 o                         
   0   2   8        211.48        187.71        17.98 o                         
   1   2   8        125.23        111.32        10.07 o                         
   2   2   8         47.26         62.05        10.13 o                         
   3   2   8         34.00         21.55        10.70 o                         
   4   2   8         59.64         46.69        10.31 o                         
   5   2   8         13.66         20.82        10.55 o                         
   6   2   8        746.03        727.05        22.82 o                         
   7   2   8         45.23         57.69        13.66 o                         
   8   2   8        325.57        342.46        17.93 o                         
   9   2   8        203.59        241.68        17.99 o                         
  10   2   8         30.86         13.57        16.08 o                         
  11   2   8         25.96         25.41        16.27 o                         
  12   2   8         37.29         53.58        23.38 o                         
  13   2   8         92.16         82.24        17.40 o                         
  14   2   8          5.59          7.26        17.91 o                         
  15   2   8         66.99         38.48        26.97 o                         
  16   2   8          8.32          1.03        25.77 o                         
  17   2   8         95.83         12.73        54.31 o                         
  18   2   8         24.12         24.45        34.25 o                         
  19   2   8         25.42         -2.53        40.98 o                         
  20   2   8          1.98         50.38        60.89 o                         
  21   2   8         39.70        103.83        43.44 o                         
  22   2   8         13.74        108.63        88.59 o                         
   1   3   8        249.35        238.53        15.93 o                         
   2   3   8         58.73        100.11        15.30 o                         
   3   3   8        715.72        633.78        23.07 o                         
   4   3   8         82.48         70.35        12.30 o                         
   5   3   8        410.59        402.80        19.20 o                         
   6   3   8        213.27        171.32        15.09 o                         
   7   3   8       1127.46        946.84        31.34 o                         
   8   3   8        110.90        149.79        16.91 o                         
   9   3   8         68.00         75.44        15.98 o                         
  10   3   8         48.86         48.17        16.68 o                         
  11   3   8         54.18          7.84        17.48 o                         
  12   3   8        299.91        314.04        19.93 o                         
  13   3   8        136.28        133.46        22.70 o                         
  14   3   8         21.33         20.77        28.77 o                         
  15   3   8         39.34         66.26        44.85 o                         
  16   3   8         57.15         34.49        33.14 o                         
  17   3   8        168.93        130.15        37.30 o                         
  18   3   8          9.75        -21.19        38.45 o                         
  19   3   8        222.90        180.54        41.57 o                         
  20   3   8         17.21         85.64        43.01 o                         
   0   4   8         98.71         93.80        22.92 o                         
   1   4   8          2.36        -15.17        15.17 o                         
   2   4   8        201.14        206.51        18.15 o                         
   3   4   8         44.37         68.01        19.14 o                         
   4   4   8          1.51          2.32        16.75 o                         
   5   4   8         75.91         86.22        18.96 o                         
   6   4   8        103.08        122.88        18.45 o                         
   7   4   8        537.18        458.08        25.67 o                         
   8   4   8         52.55         21.33        18.94 o                         
   9   4   8        104.14         98.52        19.80 o                         
  10   4   8         82.17         58.11        25.15 o                         
  11   4   8          5.17         -7.00        23.38 o                         
  12   4   8         38.70         10.36        41.02 o                         
  13   4   8          8.65         53.58        40.52 o                         
  14   4   8          6.39         50.17        49.55 o                         
  15   4   8         22.98         -7.03        35.01 o                         
  16   4   8         69.55        122.14        55.18 o                         
  17   4   8         22.77         68.71        60.86 o                         
  18   4   8         78.94        195.94        62.27 o                         
  19   4   8         28.45         56.36        52.06 o                         
   1   5   8         15.01         40.66        28.60 o                         
   2   5   8         18.06         18.25        25.03 o                         
   3   5   8          7.93         22.30        23.59 o                         
   4   5   8         26.76         43.46        22.87 o                         
   5   5   8         89.55        130.94        26.55 o                         
   6   5   8         82.13        113.12        25.94 o                         
   7   5   8          9.84         35.18        28.91 o                         
   8   5   8         66.08         59.95        27.60 o                         
   9   5   8         27.27         26.57        31.37 o                         
  10   5   8         18.05         61.47        32.70 o                         
  11   5   8         19.27         18.50        38.01 o                         
  12   5   8          2.11        -36.19        36.19 o                         
  13   5   8         42.79         57.54        39.07 o                         
  14   5   8         14.36         48.22        40.55 o                         
  15   5   8          7.58         72.18        41.52 o                         
  16   5   8          4.79        142.28        74.04 o                         
   0   6   8        147.92        181.42        50.41 o                         
   1   6   8        236.98        195.58        36.89 o                         
   2   6   8        120.45        111.40        34.01 o                         
   3   6   8         61.10         78.22        31.03 o                         
   4   6   8         37.10         23.85        32.98 o                         
   5   6   8        168.94        167.22        34.17 o                         
   6   6   8        106.66        173.00        36.06 o                         
   7   6   8         75.22        126.09        39.67 o                         
   8   6   8         13.61          8.31        38.20 o                         
   9   6   8        184.08         84.26        40.37 o                         
  10   6   8         84.78        128.86        40.36 o                         
  11   6   8          9.33         -0.65        42.29 o                         
  12   6   8         15.94         51.63        49.97 o                         
   1   7   8         62.60         25.24        58.84 o                         
   2   7   8         36.47         46.52        45.89 o                         
   3   7   8        146.59        114.20        77.72 o                         
   4   7   8        132.15        172.28        55.99 o                         
   5   7   8         67.38        136.00       142.04 o                         
   2   0   9        202.75        187.51        19.75 o                         
   4   0   9        125.84        136.00        19.98 o                         
   6   0   9        862.22        904.79        42.70 o                         
   8   0   9        451.84        459.71        24.91 o                         
  10   0   9       2505.24       2377.03        82.78 o                         
  12   0   9        226.57        270.95        30.86 o                         
  14   0   9         87.10         43.80        27.12 o                         
  16   0   9        156.51        160.46        38.76 o                         
  18   0   9        100.73         35.34       134.56 o                         
  20   0   9        829.48        897.73        98.49 o                         
   0   1   9         23.06         18.94        16.26 o                         
   1   1   9        120.69        114.53        12.71 o                         
   2   1   9         44.94         39.19        12.07 o                         
   3   1   9        214.83        207.94        14.20 o                         
   4   1   9        384.11        371.94        17.14 o                         
   5   1   9         46.45         54.46        12.91 o                         
   6   1   9        370.90        321.42        18.32 o                         
   7   1   9         35.57         43.43        13.28 o                         
   8   1   9        150.07        162.92        12.88 o                         
   9   1   9        302.46        252.02        15.84 o                         
  10   1   9        473.54        483.12        25.48 o                         
  11   1   9        513.68        486.70        26.42 o                         
  12   1   9        317.26        333.77        25.32 o                         
  13   1   9         73.23         43.96        21.37 o                         
  14   1   9        211.29        250.37        30.35 o                         
  15   1   9        124.15        159.36        26.09 o                         
  16   1   9         36.37         77.92        28.88 o                         
  17   1   9         17.89         36.91        29.63 o                         
  18   1   9         10.52         -2.63        37.56 o                         
  19   1   9         66.29         67.20        48.13 o                         
  20   1   9          0.25         40.06        49.91 o                         
  21   1   9         91.54        174.88        76.57 o                         
   1   2   9        181.94        171.80        14.86 o                         
   2   2   9        143.89        155.04        15.39 o                         
   3   2   9        215.42        176.47        16.17 o                         
   4   2   9          4.78          3.47        16.73 o                         
   5   2   9        379.19        365.42        19.11 o                         
   6   2   9         91.15         82.72        18.06 o                         
   7   2   9        119.49        149.96        21.46 o                         
   8   2   9         97.54        139.67        19.72 o                         
   9   2   9        306.08        250.14        21.81 o                         
  10   2   9        173.82        203.08        29.55 o                         
  11   2   9        249.25        281.63        23.87 o                         
  12   2   9         26.14         48.68        21.32 o                         
  13   2   9          7.22         60.66        27.15 o                         
  14   2   9         52.87         25.87        26.93 o                         
  15   2   9        125.74        110.72        28.87 o                         
  16   2   9         20.31         46.77        30.89 o                         
  17   2   9        112.30        123.33        50.43 o                         
  18   2   9          7.54         23.88        39.39 o                         
  19   2   9         33.85        -11.43        55.34 o                         
  20   2   9          7.84         47.21        49.23 o                         
   0   3   9        258.88        278.38        33.19 o                         
   1   3   9        219.45        213.44        20.30 o                         
   2   3   9        143.97        138.02        18.02 o                         
   3   3   9        466.74        430.95        24.36 o                         
   4   3   9        245.00        252.03        18.20 o                         
   5   3   9         76.80         70.54        25.16 o                         
   6   3   9        155.38        127.63        19.86 o                         
   7   3   9        710.33        630.72        38.38 o                         
   8   3   9        390.94        359.30        22.58 o                         
   9   3   9         39.06         31.14        19.81 o                         
  10   3   9          0.75         23.71        24.83 o                         
  11   3   9          1.09         -1.90        28.67 o                         
  12   3   9         17.52         63.81        28.35 o                         
  13   3   9        176.59        224.70        35.74 o                         
  14   3   9        131.79        141.85        32.83 o                         
  15   3   9         51.75          3.12        33.70 o                         
  16   3   9         24.70         46.62        37.46 o                         
  17   3   9         57.63         38.99        59.91 o                         
  18   3   9         48.08         -9.05        41.56 o                         
  19   3   9         87.28         96.52        47.07 o                         
   1   4   9        165.13        188.36        19.58 o                         
   2   4   9        258.23        258.26        22.23 o                         
   3   4   9         79.60         36.13        23.55 o                         
   4   4   9          2.93         -5.35        20.24 o                         
   5   4   9         20.62         27.55        21.50 o                         
   6   4   9        220.11        168.59        26.56 o                         
   7   4   9         83.16         59.65        26.69 o                         
   8   4   9        342.11        336.82        31.46 o                         
   9   4   9         72.10         81.48        28.48 o                         
  10   4   9        107.10        102.76        29.44 o                         
  11   4   9         29.19         51.57        30.86 o                         
  12   4   9        157.77        176.39        34.67 o                         
  13   4   9         36.42         10.97        34.92 o                         
  14   4   9        352.14        449.51        43.06 o                         
  15   4   9         22.18         -3.87        53.23 o                         
  16   4   9         47.59         69.20        48.55 o                         
  17   4   9         13.67         27.57        52.71 o                         
   0   5   9        101.97        107.41        41.91 o                         
   1   5   9         82.72         97.73        31.04 o                         
   2   5   9         32.85         44.80        36.34 o                         
   3   5   9         98.31         87.42        31.28 o                         
   4   5   9         27.73         -5.65        30.32 o                         
   5   5   9         17.60         41.61        29.18 o                         
   6   5   9         26.67         51.78        33.13 o                         
   7   5   9         63.54        160.25        38.00 o                         
   8   5   9        102.29         92.02        62.43 o                         
   9   5   9          7.18         21.56        37.33 o                         
  10   5   9         14.91         13.18        36.29 o                         
  11   5   9         28.29         79.22        41.58 o                         
  12   5   9         11.34        -11.54        41.25 o                         
  13   5   9          9.18         -4.32        58.55 o                         
  14   5   9         33.05         -5.95        50.57 o                         
   1   6   9          0.27        -39.10        39.10 o                         
   2   6   9         39.08         26.99        40.31 o                         
   3   6   9          6.81         83.22        35.24 o                         
   4   6   9         53.73         64.26        40.70 o                         
   5   6   9         71.53         19.81        43.68 o                         
   6   6   9         16.74        -34.06        42.45 o                         
   7   6   9        142.44         82.28        40.98 o                         
   8   6   9         62.88         39.87        55.94 o                         
   9   6   9        113.68         91.96        65.43 o                         
  10   6   9          6.59         55.83        77.58 o                         
   0   0  10        207.15        222.19        32.66 o                         
   2   0  10        142.82        168.80        22.87 o                         
   4   0  10        939.97        954.92        43.46 o                         
   6   0  10        333.21        303.47        26.50 o                         
   8   0  10        287.09        272.61        32.60 o                         
  10   0  10       1651.97       1682.41        71.04 o                         
  12   0  10        123.31        235.48        29.60 o                         
  14   0  10         29.94        -12.18        43.94 o                         
  16   0  10         14.37         46.51        61.57 o                         
  18   0  10          2.63        -59.68        64.82 o                         
  20   0  10        122.72        -17.67       124.37 o                         
   1   1  10         35.29         28.73        14.94 o                         
   2   1  10        230.57        232.89        17.63 o                         
   3   1  10        160.10        153.77        17.78 o                         
   4   1  10         37.42         63.62        16.61 o                         
   5   1  10          2.54         30.70        15.82 o                         
   6   1  10         56.16         34.60        16.01 o                         
   7   1  10        178.01        181.01        21.12 o                         
   8   1  10        177.99        184.37        15.59 o                         
   9   1  10        411.36        369.60        20.13 o                         
  10   1  10         93.78        117.80        20.78 o                         
  11   1  10         88.49         44.96        21.75 o                         
  12   1  10        265.21        302.96        30.41 o                         
  13   1  10         53.13         80.06        27.84 o                         
  14   1  10          8.95         19.65        37.88 o                         
  15   1  10          3.71         -5.89        29.59 o                         
  16   1  10        117.49        106.34        36.54 o                         
  17   1  10         46.71         67.88        41.91 o                         
  18   1  10        135.85        170.26        59.86 o                         
  19   1  10         54.74        -19.33        67.87 o                         
   0   2  10         30.59         59.93        24.89 o                         
   1   2  10        192.05        197.64        18.86 o                         
   2   2  10        191.04        224.87        19.38 o                         
   3   2  10         66.22         44.56        17.71 o                         
   4   2  10          5.23         -1.93        19.91 o                         
   5   2  10        981.22        882.53        36.94 o                         
   6   2  10        119.59         59.70        22.13 o                         
   7   2  10         56.42         85.52        21.32 o                         
   8   2  10          7.62         50.21        26.88 o                         
   9   2  10         86.82         97.01        24.67 o                         
  10   2  10        252.12        283.99        27.90 o                         
  11   2  10        218.36        202.49        27.39 o                         
  12   2  10          9.52         39.03        28.17 o                         
  13   2  10         96.55        185.06        30.18 o                         
  14   2  10         22.22          8.58        35.86 o                         
  15   2  10        147.55        123.10        33.91 o                         
  16   2  10         27.92         23.43        38.26 o                         
  17   2  10         95.61        132.08        45.12 o                         
  18   2  10         67.03        168.28        57.88 o                         
  19   2  10         14.02         44.49        69.47 o                         
   1   3  10         95.04         91.83        19.27 o                         
   2   3  10        137.46        115.81        19.45 o                         
   3   3  10         86.39         68.61        21.28 o                         
   4   3  10          7.99         13.62        19.87 o                         
   5   3  10          6.79          6.50        24.93 o                         
   6   3  10         45.47         50.39        24.17 o                         
   7   3  10         80.39         65.73        31.22 o                         
   8   3  10         28.25         13.86        44.03 o                         
   9   3  10        183.27        151.36        31.22 o                         
  10   3  10         73.07          0.39        31.83 o                         
  11   3  10         48.05         30.23        32.70 o                         
  12   3  10         53.55         84.81        48.67 o                         
  13   3  10         61.06         54.57        33.68 o                         
  14   3  10         21.25         62.08        37.61 o                         
  15   3  10          3.72        -37.80        38.49 o                         
  16   3  10          9.04        115.75        47.27 o                         
  17   3  10         71.61        188.12        50.61 o                         
   0   4  10          4.43          1.70        40.16 o                         
   1   4  10        107.09        121.53        30.39 o                         
   2   4  10        100.06        102.69        26.60 o                         
   3   4  10         84.47         40.30        34.96 o                         
   4   4  10         59.03         25.30        32.05 o                         
   5   4  10         48.07         20.77        30.53 o                         
   6   4  10         70.70         74.24        30.38 o                         
   7   4  10         57.22         52.53        35.13 o                         
   8   4  10        125.31         78.08        32.40 o                         
   9   4  10        253.34        230.97        33.33 o                         
  10   4  10        156.73        228.32        38.78 o                         
  11   4  10         68.31         95.29        48.58 o                         
  12   4  10         11.05         68.84        42.36 o                         
  13   4  10         84.71        161.78        43.09 o                         
  14   4  10          4.36         -0.99        42.99 o                         
  15   4  10         24.94        -41.50        73.61 o                         
   1   5  10        101.03         93.15        36.78 o                         
   2   5  10          7.62         37.75        38.61 o                         
   3   5  10         68.97         81.16        39.60 o                         
   4   5  10         42.12         72.12        36.21 o                         
   5   5  10         24.73         87.59        34.58 o                         
   6   5  10         16.17         19.00        35.79 o                         
   7   5  10         42.79         52.13        40.37 o                         
   8   5  10        148.83        111.17        40.80 o                         
   9   5  10         11.01          1.92        41.19 o                         
  10   5  10         18.08        -42.98        42.98 o                         
  11   5  10         91.15        117.47        44.45 o                         
  12   5  10        564.38        566.29        65.76 o                         
   0   6  10         11.63         47.80        61.33 o                         
   1   6  10         76.95         39.60        46.24 o                         
   2   6  10        111.93        105.62        48.37 o                         
   3   6  10         31.80         75.88        47.84 o                         
   4   6  10         88.10         50.28        54.14 o                         
   5   6  10         34.72         73.54        52.59 o                         
   2   0  11        109.52         95.66        31.68 o                         
   4   0  11        457.26        483.79        39.42 o                         
   6   0  11        140.32        129.45        31.47 o                         
   8   0  11        110.32        115.84        38.20 o                         
  10   0  11         99.58         55.18        37.37 o                         
  12   0  11         88.95         29.87        48.71 o                         
  14   0  11        234.89        293.35        70.23 o                         
  16   0  11         17.79        -25.09        77.65 o                         
  18   0  11          4.41        -29.62       103.77 o                         
   0   1  11         86.35         75.20        28.95 o                         
   1   1  11         29.51         13.87        17.99 o                         
   2   1  11         13.15         58.36        18.78 o                         
   3   1  11         76.46         93.95        21.50 o                         
   4   1  11          3.30         10.47        18.62 o                         
   5   1  11         58.12         47.29        19.44 o                         
   6   1  11        987.55       1059.49        40.86 o                         
   7   1  11        637.02        610.62        33.54 o                         
   8   1  11        626.37        646.67        54.17 o                         
   9   1  11        451.73        471.96        33.39 o                         
  10   1  11         68.40         70.01        28.48 o                         
  11   1  11         40.02         19.65        28.79 o                         
  12   1  11        177.83        177.60        31.13 o                         
  13   1  11        128.21        145.75        34.86 o                         
  14   1  11         10.47         19.70        40.57 o                         
  15   1  11         15.47         79.07        42.21 o                         
  16   1  11         34.59         46.17        44.94 o                         
  17   1  11         53.55        -27.37        47.33 o                         
   1   2  11         31.76         68.67        21.73 o                         
   2   2  11         86.78         78.12        25.74 o                         
   3   2  11         68.80        105.54        25.41 o                         
   4   2  11        209.64        207.80        24.11 o                         
   5   2  11        976.57        945.60        54.46 o                         
   6   2  11        310.49        348.65        28.87 o                         
   7   2  11        210.71        205.78        27.97 o                         
   8   2  11         87.54        116.94        32.08 o                         
   9   2  11         22.16         87.52        33.93 o                         
  10   2  11        488.24        544.61        42.96 o                         
  11   2  11          5.01         12.56        33.71 o                         
  12   2  11         24.31         42.46        33.26 o                         
  13   2  11         49.69         74.16        35.65 o                         
  14   2  11        297.65        302.34        41.05 o                         
  15   2  11         25.31          7.92        46.36 o                         
  16   2  11         54.00         96.76        52.03 o                         
  17   2  11         38.77         81.65       127.26 o                         
   0   3  11        204.91        182.21        36.39 o                         
   1   3  11         76.90         61.08        25.31 o                         
   2   3  11         57.46         46.93        25.00 o                         
   3   3  11          1.92        -30.02        30.58 o                         
   4   3  11         30.96         27.44        30.68 o                         
   5   3  11         78.22         72.07        38.54 o                         
   6   3  11         27.75        -12.71        49.58 o                         
   7   3  11         43.95         76.92        38.93 o                         
   8   3  11         48.98         67.23        37.43 o                         
   9   3  11         43.70        -21.76        33.56 o                         
  10   3  11         24.59        101.07        45.79 o                         
  11   3  11        115.79        124.06        41.23 o                         
  12   3  11         21.04         71.65        44.11 o                         
  13   3  11        144.04        122.03        55.08 o                         
  14   3  11        166.51        163.13        62.88 o                         
  15   3  11         96.72        -14.32        52.64 o                         
   1   4  11          7.60          1.19        33.95 o                         
   2   4  11         74.82         48.90        35.73 o                         
   3   4  11         45.60         32.05        35.57 o                         
   4   4  11         53.35         22.26        43.32 o                         
   5   4  11         20.99        -24.74        34.91 o                         
   6   4  11         27.16         -4.26        41.51 o                         
   7   4  11        136.46        116.96        57.10 o                         
   8   4  11         64.36        103.14        36.98 o                         
   9   4  11        142.82        125.80        53.15 o                         
  10   4  11         22.64         40.60        53.29 o                         
  11   4  11        129.68         58.19        48.61 o                         
  12   4  11        206.54        207.51        46.40 o                         
   0   5  11         53.04        -40.77        60.41 o                         
   1   5  11        106.29          9.12        46.36 o                         
   2   5  11         59.42         64.39        48.88 o                         
   3   5  11         80.80        -15.94        46.20 o                         
   4   5  11         21.18         77.58        43.98 o                         
   5   5  11          4.46         17.11        47.70 o                         
   6   5  11          9.65         84.17        48.10 o                         
   7   5  11         83.81         84.04        51.44 o                         
   8   5  11        252.04        196.57        53.54 o                         
   0   0  12        357.42        334.81        61.66 o                         
   2   0  12         44.85        101.52        33.79 o                         
   4   0  12        171.24        268.55        44.90 o                         
   6   0  12         58.90         61.38        37.00 o                         
   8   0  12        139.07        295.28        81.76 o                         
  10   0  12         85.18         70.37        54.56 o                         
  12   0  12         21.15         -9.16        67.28 o                         
  14   0  12         31.84         10.07        63.81 o                         
   1   1  12          6.62         56.20        24.12 o                         
   2   1  12         99.18         62.63        24.52 o                         
   3   1  12        191.14        202.70        26.88 o                         
   4   1  12        140.11        119.01        34.89 o                         
   5   1  12         45.91        -13.13        27.26 o                         
   6   1  12        205.25        238.78        30.62 o                         
   7   1  12        291.37        320.91        42.23 o                         
   8   1  12         69.69         94.01        31.04 o                         
   9   1  12        146.65        225.75        41.36 o                         
  10   1  12         32.48         14.42        37.96 o                         
  11   1  12          4.66         92.40        40.99 o                         
  12   1  12        104.97        207.98        49.71 o                         
  13   1  12         45.89        170.59        53.02 o                         
  14   1  12         24.54        203.95        48.12 o                         
  15   1  12         16.25        114.89        50.66 o                         
   0   2  12         38.17        137.52        36.80 o                         
   1   2  12         74.26         98.76        25.57 o                         
   2   2  12         13.33         17.89        26.20 o                         
   3   2  12         76.88         56.85        32.51 o                         
   4   2  12          6.93        -11.36        34.60 o                         
   5   2  12        306.31        314.91        35.65 o                         
   6   2  12        184.88        185.49        35.65 o                         
   7   2  12        285.65        289.12        41.25 o                         
   8   2  12         33.11         60.01        33.39 o                         
   9   2  12         71.76        125.84        35.05 o                         
  10   2  12        284.15        357.71        44.94 o                         
  11   2  12         29.72         59.56        37.27 o                         
  12   2  12        132.75        259.60        47.93 o                         
  13   2  12         11.60        -29.35        64.87 o                         
  14   2  12         25.78         17.81        57.59 o                         
   1   3  12         56.96         91.38        39.11 o                         
   2   3  12         49.62        -30.05        32.63 o                         
   3   3  12         75.64        128.18        38.63 o                         
   4   3  12         28.42          9.20        36.94 o                         
   5   3  12         25.49         51.55        35.01 o                         
   6   3  12         20.30        102.58        36.73 o                         
   7   3  12        104.66         14.84        36.52 o                         
   8   3  12         32.21         68.61        38.32 o                         
   9   3  12         36.90         28.04        47.23 o                         
  10   3  12         79.60        205.38        45.17 o                         
  11   3  12         13.89        -18.15        47.92 o                         
  12   3  12         11.05         18.05        46.09 o                         
   0   4  12        262.54        147.88        70.04 o                         
   1   4  12         31.02        -16.95        42.98 o                         
   2   4  12         65.29         16.40        48.10 o                         
   3   4  12          5.37        -28.60        48.31 o                         
   4   4  12         38.58         77.70        59.99 o                         
   5   4  12         47.55         25.72        45.09 o                         
   6   4  12         51.47        -44.10        44.10 o                         
   7   4  12         94.43         92.96        45.62 o                         
   8   4  12          8.92         13.05        46.86 o                         
   9   4  12         14.85         50.58        68.74 o                         
   2   0  13        170.68        189.05        48.43 o                         
   4   0  13         42.13         -7.47        46.17 o                         
   6   0  13          4.01        -56.36        61.62 o                         
   8   0  13        493.73        502.87        88.03 o                         
  10   0  13         16.91         97.97        62.75 o                         
  12   0  13         56.01        221.87        81.10 o                         
   0   1  13        154.38        266.82        55.43 o                         
   1   1  13         27.74         -6.95        30.07 o                         
   2   1  13         43.56         81.92        33.18 o                         
   3   1  13        126.91        104.72        43.18 o                         
   4   1  13         68.48         55.69        47.68 o                         
   5   1  13         37.70         81.72        53.96 o                         
   6   1  13        156.76        170.51        47.24 o                         
   7   1  13        308.49        339.08        48.01 o                         
   8   1  13        425.70        384.64        47.66 o                         
   9   1  13        116.97        120.57        48.39 o                         
  10   1  13        102.21         86.30        58.36 o                         
  11   1  13         25.56        103.73        48.94 o                         
  12   1  13         18.63         43.43        97.36 o                         
   1   2  13         55.03         92.54        42.86 o                         
   2   2  13          2.60        -36.72        36.72 o                         
   3   2  13        143.35        134.14        39.43 o                         
   4   2  13        225.38        133.79        47.17 o                         
   5   2  13        100.91         58.65        38.47 o                         
   6   2  13        257.52        255.69        60.56 o                         
   7   2  13        248.62        300.68        43.02 o                         
   8   2  13         48.19         64.90        52.68 o                         
   9   2  13         67.56        141.37        51.97 o                         
  10   2  13         17.54         58.64        50.96 o                         
   0   3  13         15.34         30.79        78.07 o                         
   1   3  13          5.14        102.79        47.96 o                         
   2   3  13         43.24        135.61        62.08 o                         
   3   3  13         66.99        195.35        68.13 o                         
   4   3  13         10.73        -38.80        56.07 o                         
   5   3  13         55.87        110.39        42.66 o                         
   6   3  13        270.39        230.74        48.98 o                         
   7   3  13         60.38         91.26        44.59 o                         
   8   3  13        206.46        170.18        53.63 o                         
   0   0  14          1.56         -5.97       169.87 o                         
   2   0  14        135.75        226.02        64.10 o                         
   4   0  14         41.93        126.37       104.86 o                         
   6   0  14         84.34         72.80        92.61 o                         
   8   0  14        176.76        264.66       114.98 o                         
   1   1  14         42.49         36.50        59.15 o                         
   2   1  14        132.40        180.72        43.51 o                         
   3   1  14         48.66         50.64        45.44 o                         
   4   1  14        121.80        209.45        51.91 o                         
   5   1  14          0.92         66.01       107.25 o                         
   6   1  14         11.47         65.52        51.05 o                         
   7   1  14         76.05        181.28        82.30 o                         
   0   2  14         25.84         58.09       152.33 o                         
   1   2  14         32.97        167.23        88.84 o                         
   2   2  14         13.53         27.70        81.32 o                         
   3   2  14        115.71        164.50        73.02 o                         
   4   2  14         79.61        -15.43        73.69 o                         
                                                                                
