# Supplementary material for: Towards an understanding of the propensity for crystalline hydrate formation by molecular compounds
Source: IUCrJ. 2016 Oct 18;3(Pt 6):430–9. doi: 10.1107/S2052252516015633 (PMC5094445; doi:10.1107/S2052252516015633)
Supplement: Supplementary file 8 [file m-03-00430-10.2H2Osup8.fcf]

# 
# h,k,l, Fc-squared, Fo-squared, sigma(Fo-squared) and status flag 
# 
data_10.2H2O 
_shelx_title ' AB_BiPyBENZ_0m_a.res in P2(1)/c' 
_shelx_refln_list_code          4 
_shelx_F_calc_maximum       86.82 
_exptl_crystal_F_000       284.00 
_reflns_d_resolution_high  0.8095 
 
loop_ 
 _symmetry_equiv_pos_as_xyz 
 'x, y, z' 
 '-x, y+1/2, -z+1/2' 
 '-x, -y, -z' 
 'x, -y-1/2, z-1/2' 
 
_cell_length_a     7.4431 
_cell_length_b     3.9111 
_cell_length_c    22.7679 
_cell_angle_alpha  90.000 
_cell_angle_beta   99.239 
_cell_angle_gamma  90.000 
 
_shelx_F_squared_multiplier     1.000 
 
loop_ 
 _refln_index_h 
 _refln_index_k 
 _refln_index_l 
 _refln_F_squared_calc 
 _refln_F_squared_meas 
 _refln_F_squared_sigma 
 _refln_observed_status 
   1   0   0       35.92       47.21      1.98 o 
   2   0   0      980.05     1141.60     65.67 o 
   3   0   0       13.02       16.49      2.89 o 
   4   0   0       13.99       20.04      3.40 o 
   5   0   0       34.14       34.52      6.88 o 
   6   0   0      189.82      200.27     25.51 o 
   7   0   0      448.54      337.26     34.72 o 
   1   1   0     3710.33     3319.30    105.53 o 
   2   1   0     1507.00     1392.89     32.72 o 
   3   1   0       41.07       26.04      1.43 o 
   4   1   0       85.01       78.18      6.00 o 
   5   1   0      175.42      156.25     13.58 o 
   6   1   0      284.21      236.29     16.41 o 
   7   1   0       66.56       81.82     10.49 o 
   8   1   0        5.21        5.88     24.98 o 
   0   2   0        2.38        1.66      2.84 o 
   1   2   0       90.63       60.76      3.55 o 
   2   2   0      219.74      225.43      5.97 o 
   3   2   0      149.06      176.68     13.68 o 
   4   2   0       67.28       83.87     11.68 o 
   5   2   0      782.53      727.12     57.41 o 
   6   2   0        8.79        4.78      5.95 o 
   7   2   0       54.68       49.16     22.64 o 
   8   2   0       43.89       14.03      9.19 o 
   1   3   0       12.98       17.19      7.39 o 
   2   3   0      252.82      201.94     21.70 o 
   3   3   0       27.56       41.56      6.09 o 
   4   3   0       11.87       46.21     11.43 o 
   5   3   0       40.23       51.48      9.41 o 
   6   3   0        1.28       -3.49     13.10 o 
   7   3   0        2.60       -8.37      8.37 o 
   0   4   0       37.86       61.62     21.40 o 
   1   4   0      129.81      104.31     14.75 o 
   2   4   0      179.02      201.37     20.95 o 
   3   4   0      130.52      139.07     17.37 o 
   4   4   0      133.66      122.83     22.18 o 
   5   4   0        0.24       -1.76      8.53 o 
  -8   1   1       18.85        9.26     17.83 o 
  -7   1   1      119.38      137.50     10.49 o 
  -6   1   1      127.42      133.37     11.25 o 
  -5   1   1        1.38       -0.91      7.07 o 
  -4   1   1      124.78      123.18      5.88 o 
  -3   1   1       46.85       50.48      3.31 o 
  -2   1   1       14.27       17.64      1.23 o 
  -1   1   1     2053.63     1933.06     53.07 o 
   0   1   1       13.24       11.70      0.83 o 
   1   1   1     3501.17     3280.49     80.91 o 
   2   1   1      279.78      266.08      5.76 o 
   3   1   1      240.51      268.49     11.55 o 
   4   1   1      211.88      182.94     10.08 o 
   5   1   1       30.55       51.27     10.23 o 
   6   1   1      762.15      688.75     33.85 o 
   7   1   1        5.91       21.24     14.75 o 
   8   1   1       24.18       50.18     21.02 o 
  -8   2   1      249.57      301.13     30.60 o 
  -7   2   1        1.47       20.09      8.02 o 
  -6   2   1       70.02       98.22     23.09 o 
  -5   2   1      152.35      168.51     16.82 o 
  -4   2   1        1.77        6.81      4.62 o 
  -3   2   1      486.63      491.76     26.11 o 
  -2   2   1       76.20       76.87      7.55 o 
  -1   2   1      250.12      208.90      4.54 o 
   0   2   1      217.55      210.13      3.06 o 
   1   2   1      159.30      163.61      6.08 o 
   2   2   1      287.36      289.91      8.21 o 
   3   2   1      155.49      174.53     12.76 o 
   4   2   1      153.08      198.35     22.40 o 
   5   2   1      280.46      265.49     10.91 o 
   6   2   1       14.60       10.74     16.09 o 
   7   2   1        3.51        3.24      8.48 o 
   8   2   1       63.98       42.86     10.29 o 
  -7   3   1        2.66       -4.35      7.76 o 
  -6   3   1       93.96       98.54     13.66 o 
  -5   3   1       92.75      122.44     12.94 o 
  -4   3   1      195.48      214.34      9.02 o 
  -3   3   1      130.05      165.17     15.32 o 
  -2   3   1       37.32       41.37      7.90 o 
  -1   3   1        4.04       -3.08      6.57 o 
   0   3   1       34.82       38.00      7.22 o 
   1   3   1        0.01       -6.24      6.24 o 
   2   3   1        2.18       15.99      7.16 o 
   3   3   1      341.87      333.97     43.49 o 
   4   3   1      287.81      265.51     21.14 o 
   5   3   1       30.01       19.48      7.19 o 
   6   3   1       16.05        7.99     13.92 o 
   7   3   1       70.92       26.96      8.37 o 
  -5   4   1       21.33       22.94      9.30 o 
  -4   4   1       45.53       50.30     18.18 o 
  -3   4   1       21.21       25.66     13.41 o 
  -2   4   1       21.33       32.64     11.82 o 
  -1   4   1        5.51       -2.35     14.26 o 
   0   4   1        3.32       11.22     10.52 o 
   1   4   1       28.49       32.55      8.13 o 
   2   4   1        5.40       11.83      7.13 o 
   3   4   1        0.00        7.83      6.91 o 
   4   4   1        4.11       10.90      6.42 o 
  -6   0   2      194.95      178.11     11.04 o 
  -5   0   2       72.65       86.66     14.17 o 
  -4   0   2      120.67      169.19     11.53 o 
  -3   0   2     3845.00     4099.45    366.38 o 
  -2   0   2      271.83      289.52     19.65 o 
  -1   0   2     2598.61     2667.10    103.96 o 
   0   0   2      123.24      168.52     11.43 o 
   1   0   2        9.04        5.73      0.42 o 
   2   0   2      221.79      246.34     21.34 o 
   3   0   2      232.99      258.39     15.30 o 
   4   0   2       27.01       24.72      2.55 o 
   5   0   2        1.16        2.26      6.88 o 
   6   0   2     1761.47     1590.04    310.59 o 
   7   0   2      414.28      440.93     22.00 o 
   8   0   2      199.10      297.72     34.56 o 
  -8   1   2        5.55       32.24     14.09 o 
  -7   1   2       10.61       43.98     17.27 o 
  -6   1   2      109.32      119.53      8.47 o 
  -5   1   2       66.42       63.98     13.81 o 
  -4   1   2      743.49      674.02     16.55 o 
  -3   1   2        4.01        2.56      1.39 o 
  -2   1   2      188.94      224.62      8.48 o 
  -1   1   2     2823.56     2611.53     97.10 o 
   0   1   2     1887.20     1875.66     41.56 o 
   1   1   2      286.30      241.95      6.48 o 
   2   1   2      319.47      286.16      8.73 o 
   3   1   2      168.62      138.71      7.07 o 
   4   1   2       41.75       33.05      2.63 o 
   5   1   2      360.99      354.83     13.31 o 
   6   1   2      229.97      254.91     16.39 o 
   7   1   2      182.54      146.06     26.21 o 
   8   1   2      181.47      157.91     21.84 o 
  -8   2   2        0.11       -1.16     15.02 o 
  -7   2   2      285.73      272.99     43.23 o 
  -6   2   2      214.05      241.82     55.98 o 
  -5   2   2      198.64      190.50     12.29 o 
  -4   2   2       92.93       99.67      6.93 o 
  -3   2   2      121.93      108.46     13.90 o 
  -2   2   2      392.40      343.00     17.87 o 
  -1   2   2      722.18      605.24     11.80 o 
   0   2   2      179.94      182.53      4.13 o 
   1   2   2     1786.62     1618.38     35.25 o 
   2   2   2       22.92       31.03      4.59 o 
   3   2   2      107.99      106.83      9.94 o 
   4   2   2        1.42       11.51      6.28 o 
   5   2   2       92.48      120.34     11.01 o 
   6   2   2      113.17      134.04     19.75 o 
   7   2   2        7.28       -7.65      7.65 o 
   8   2   2        8.37        7.54     10.35 o 
  -7   3   2        7.32       17.88      8.58 o 
  -6   3   2      137.19      156.51      8.75 o 
  -5   3   2      141.35      112.07     21.47 o 
  -4   3   2      170.28      166.93     14.43 o 
  -3   3   2      131.70      162.13      9.07 o 
  -2   3   2      369.26      386.53     22.65 o 
  -1   3   2       19.72       18.43      7.04 o 
   0   3   2        6.53        4.68      6.22 o 
   1   3   2       58.76       71.33      9.60 o 
   2   3   2       25.42       27.11      7.85 o 
   3   3   2       49.64       55.92     19.25 o 
   4   3   2       36.60       47.97      8.48 o 
   5   3   2        1.21        6.53      8.17 o 
   6   3   2       10.19        7.22      9.76 o 
  -5   4   2       14.83       45.78     10.73 o 
  -4   4   2      267.97      225.58     18.25 o 
  -3   4   2      161.93      185.67      8.87 o 
  -2   4   2      151.00      151.60     38.31 o 
  -1   4   2        0.03       -2.62      7.66 o 
   0   4   2       55.24       91.29     17.52 o 
   1   4   2       16.89       16.67      7.67 o 
   2   4   2      129.72      116.48      7.92 o 
   3   4   2       26.72        2.63      6.15 o 
   4   4   2      249.97      279.22     33.78 o 
  -8   1   3       50.24       27.78     15.08 o 
  -7   1   3       48.70       42.42     10.10 o 
  -6   1   3       84.77       69.40      6.23 o 
  -5   1   3       33.18       24.74      4.52 o 
  -4   1   3      272.18      305.34      8.35 o 
  -3   1   3       18.74       10.73      1.18 o 
  -2   1   3        2.12        1.04      0.62 o 
  -1   1   3      253.50      226.48      7.28 o 
   0   1   3     7537.87     6975.11    181.78 o 
   1   1   3      831.99      756.96     20.23 o 
   2   1   3      210.18      225.07      7.63 o 
   3   1   3      196.94      181.17     10.23 o 
   4   1   3       44.67       49.23      5.21 o 
   5   1   3      628.67      590.10     26.32 o 
   6   1   3       69.64       87.67     14.89 o 
   7   1   3      467.79      330.22     51.21 o 
   8   1   3       19.90       32.23     27.56 o 
  -8   2   3       30.23       59.32     19.25 o 
  -7   2   3        5.18       14.23      8.24 o 
  -6   2   3      189.83      257.34     27.96 o 
  -5   2   3       21.02       35.39     10.07 o 
  -4   2   3        0.01        1.07      4.70 o 
  -3   2   3        3.55       -1.46      6.80 o 
  -2   2   3      501.00      501.58     15.90 o 
  -1   2   3      107.58      111.03      7.21 o 
   0   2   3      214.03      185.75      6.59 o 
   1   2   3      652.32      608.19     15.55 o 
   2   2   3      385.79      369.52     14.42 o 
   3   2   3      234.28      218.74     12.43 o 
   4   2   3       90.71       97.48     12.88 o 
   5   2   3      114.82      133.70      8.61 o 
   6   2   3       28.82       24.87      7.71 o 
   7   2   3        1.09       -9.43      9.43 o 
  -7   3   3       10.84       17.94      8.58 o 
  -6   3   3       54.21       90.23     14.27 o 
  -5   3   3       41.83       36.59      8.62 o 
  -4   3   3        2.36       -7.32      7.57 o 
  -3   3   3       28.49       24.14      6.94 o 
  -2   3   3      143.33      150.24     25.69 o 
  -1   3   3      156.89      148.90      9.74 o 
   0   3   3        0.06       -1.57      5.96 o 
   1   3   3      135.92      155.01     15.34 o 
   2   3   3      272.89      282.69     19.46 o 
   3   3   3      243.27      261.13     10.97 o 
   4   3   3        2.53        7.51      6.51 o 
   5   3   3       53.47       57.64      7.65 o 
   6   3   3       36.63       44.72      8.32 o 
  -5   4   3      138.74      176.94     15.35 o 
  -4   4   3       20.67       57.45     23.86 o 
  -3   4   3       25.03       28.06      6.44 o 
  -2   4   3        7.46       12.29      5.89 o 
  -1   4   3        0.33       -6.39     12.24 o 
   0   4   3       15.69       24.86      8.90 o 
   1   4   3       25.19       28.97      8.54 o 
   2   4   3       23.33       15.51      8.62 o 
   3   4   3       28.62       32.86     12.12 o 
   4   4   3        0.05       13.15     20.49 o 
  -6   0   4       60.43       77.19     17.80 o 
  -5   0   4       77.56       81.03      6.14 o 
  -4   0   4      462.35      622.17     30.58 o 
  -3   0   4       63.32       49.00      2.38 o 
  -2   0   4      591.93      526.28     37.51 o 
  -1   0   4     6648.02     6208.28    433.76 o 
   0   0   4      431.49      482.66     37.72 o 
   1   0   4     1850.00     1740.39    185.20 o 
   2   0   4        0.79        3.33      1.17 o 
   3   0   4     1420.03     1571.62     64.87 o 
   4   0   4      239.06      259.16     11.41 o 
   5   0   4      386.25      350.67     27.29 o 
   6   0   4     1326.53     1334.18     53.04 o 
   7   0   4      154.37      257.06     17.43 o 
   8   0   4       14.23       49.63     14.31 o 
  -8   1   4      128.29      101.02     14.64 o 
  -7   1   4        0.08       17.45     10.40 o 
  -6   1   4      104.06       93.91     18.14 o 
  -5   1   4       20.52       20.52      7.17 o 
  -4   1   4        5.66        9.85      2.87 o 
  -3   1   4      997.80      985.61     25.76 o 
  -2   1   4       22.75       33.46      1.63 o 
  -1   1   4      173.00      181.73      5.67 o 
   0   1   4     2249.09     2137.89     61.94 o 
   1   1   4        0.01        0.93      0.67 o 
   2   1   4     1199.93     1187.39     45.33 o 
   3   1   4      338.43      340.09     18.94 o 
   4   1   4       11.84       27.22      3.46 o 
   5   1   4      620.49      584.16     19.28 o 
   6   1   4       10.89       18.46      4.88 o 
   7   1   4        1.37       -1.69      6.08 o 
   8   1   4        0.68        8.24     40.30 o 
  -8   2   4        0.90       32.02     16.84 o 
  -7   2   4        0.87       13.15      9.61 o 
  -6   2   4        0.03        0.19      6.34 o 
  -5   2   4      144.02      168.35     16.51 o 
  -4   2   4       39.08       33.64      5.66 o 
  -3   2   4       15.61        7.72      4.35 o 
  -2   2   4       21.62       14.69      3.15 o 
  -1   2   4      553.35      483.52     12.61 o 
   0   2   4       36.77       22.62      2.19 o 
   1   2   4       31.10       46.93      5.28 o 
   2   2   4       23.45       20.05      5.03 o 
   3   2   4       61.42       65.03      6.54 o 
   4   2   4      435.66      398.76     26.12 o 
   5   2   4        0.73        3.43      5.20 o 
   6   2   4       52.13       52.84     12.17 o 
   7   2   4       15.50        6.03     10.82 o 
  -7   3   4        0.00       -7.54      8.41 o 
  -6   3   4       29.41       29.72      7.08 o 
  -5   3   4      113.76      131.96     25.00 o 
  -4   3   4      117.55      128.02      7.68 o 
  -3   3   4      148.11      159.35     20.57 o 
  -2   3   4        9.02        7.05      8.77 o 
  -1   3   4       45.84       49.13      6.65 o 
   0   3   4      186.86      220.42     11.62 o 
   1   3   4        7.46       30.65      8.44 o 
   2   3   4       83.82       86.04      9.71 o 
   3   3   4        0.16       14.32      7.91 o 
   4   3   4      343.45      385.35     83.78 o 
   5   3   4        0.80       -9.66     13.48 o 
   6   3   4       29.20       47.07      8.56 o 
  -5   4   4      390.99      455.74     17.27 o 
  -4   4   4        5.49       18.94      9.43 o 
  -3   4   4        5.75       14.77      9.61 o 
  -2   4   4       32.90       31.38     11.12 o 
  -1   4   4        5.88        6.80      9.62 o 
   0   4   4       10.55       21.97      7.50 o 
   1   4   4       32.99       -1.62      7.81 o 
   2   4   4       25.16       31.16      7.33 o 
   3   4   4      111.09       86.39     10.82 o 
   4   4   4        8.81       15.65     12.97 o 
  -8   1   5        0.89       77.30     38.13 o 
  -7   1   5      102.11       63.78     13.86 o 
  -6   1   5        1.74       14.69      9.39 o 
  -5   1   5      281.34      307.98     19.15 o 
  -4   1   5        8.46       12.19      3.60 o 
  -3   1   5      763.02      772.24     23.30 o 
  -2   1   5        3.67        4.19      0.79 o 
  -1   1   5      653.55      663.25     19.16 o 
   0   1   5      188.77      185.67      6.10 o 
   1   1   5       75.26       64.37      2.20 o 
   2   1   5      936.11     1101.00     41.89 o 
   3   1   5       56.89       43.72      2.98 o 
   4   1   5       28.98       34.96      3.55 o 
   5   1   5        7.58        6.34      4.29 o 
   6   1   5       68.84       90.35      9.57 o 
   7   1   5       40.15       43.55      9.08 o 
   8   1   5       31.57       35.90      9.94 o 
  -8   2   5       50.12       26.13     15.35 o 
  -7   2   5        0.28        8.17     11.17 o 
  -6   2   5        8.78        1.96      6.42 o 
  -5   2   5       29.10       35.54      5.69 o 
  -4   2   5       13.75       13.60      4.98 o 
  -3   2   5        6.80        1.82      5.09 o 
  -2   2   5      725.50      722.46     19.08 o 
  -1   2   5       92.77       88.79      4.99 o 
   0   2   5      347.63      343.55     12.34 o 
   1   2   5        3.10        3.24      2.86 o 
   2   2   5        0.48       -2.73      3.08 o 
   3   2   5       53.79       64.77      7.93 o 
   4   2   5       10.56        8.51      4.45 o 
   5   2   5       56.92       49.41      8.45 o 
   6   2   5      161.00      157.98     16.21 o 
   7   2   5       26.62        9.24     21.47 o 
  -7   3   5       88.96       28.41      7.94 o 
  -6   3   5       26.89       23.01      7.13 o 
  -5   3   5      187.64      176.48     25.74 o 
  -4   3   5       60.27       76.97     10.05 o 
  -3   3   5       20.68        3.45      9.73 o 
  -2   3   5       99.04      105.24     11.97 o 
  -1   3   5        2.39        5.02      9.34 o 
   0   3   5      649.08      626.55     22.46 o 
   1   3   5      107.12       74.60     11.08 o 
   2   3   5        1.71       12.53      6.46 o 
   3   3   5        0.95       24.17      6.34 o 
   4   3   5       53.24       67.54      7.67 o 
   5   3   5        2.32       -7.83     11.94 o 
   6   3   5        2.89        0.38      9.57 o 
  -5   4   5       15.21       11.28     10.18 o 
  -4   4   5       32.37       23.36     14.05 o 
  -3   4   5        3.24       -1.11     11.15 o 
  -2   4   5       12.62       13.43      9.36 o 
  -1   4   5        3.61        9.10      6.50 o 
   0   4   5        2.19      -10.96     11.03 o 
   1   4   5       33.65        6.72      6.54 o 
   2   4   5       48.23       46.34      6.91 o 
   3   4   5       50.11       49.14     10.13 o 
   4   4   5        3.03      -10.81     10.81 o 
  -7   0   6       22.60       -0.06     20.86 o 
  -6   0   6      152.23      145.76     22.63 o 
  -5   0   6       74.45       86.21     11.02 o 
  -4   0   6     2210.15     2589.58     95.81 o 
  -3   0   6       79.61       76.58      3.58 o 
  -2   0   6     2664.38     2751.36    153.89 o 
  -1   0   6      796.54      862.44     55.16 o 
   0   0   6       32.20       39.38      2.55 o 
   1   0   6       25.63       29.09      1.60 o 
   2   0   6      268.10      265.17      7.77 o 
   3   0   6      597.69      648.89     20.38 o 
   4   0   6       12.40       14.80      3.44 o 
   5   0   6     1431.16     1380.28     74.69 o 
   6   0   6      154.49      135.55      9.10 o 
   7   0   6      148.76      231.92     35.74 o 
   8   0   6       13.34       35.43     13.48 o 
  -8   1   6        0.06        7.39     44.35 o 
  -7   1   6      102.96      111.07     24.43 o 
  -6   1   6       47.77       48.26      5.91 o 
  -5   1   6      115.04      150.80     17.93 o 
  -4   1   6       33.27       30.95      2.93 o 
  -3   1   6       72.45       91.81      3.73 o 
  -2   1   6      220.18      219.51      6.58 o 
  -1   1   6       84.57       58.48      2.57 o 
   0   1   6     2036.92     1875.64     64.21 o 
   1   1   6      128.67      103.87      3.41 o 
   2   1   6      170.42      206.98      8.28 o 
   3   1   6      212.35      213.89      9.65 o 
   4   1   6       62.52       90.70      6.02 o 
   5   1   6      117.77      145.09     11.53 o 
   6   1   6      370.75      356.37     18.28 o 
   7   1   6       11.47        2.68      8.79 o 
   8   1   6       28.73       51.42      8.42 o 
  -8   2   6       22.36       36.42     15.08 o 
  -7   2   6        2.79       20.33      8.08 o 
  -6   2   6       61.35       69.30     14.45 o 
  -5   2   6       48.77       44.75      6.45 o 
  -4   2   6       64.18       67.79      9.12 o 
  -3   2   6       11.50       14.17      6.72 o 
  -2   2   6       62.21       42.02      4.49 o 
  -1   2   6      435.83      451.88     21.26 o 
   0   2   6      849.05      776.29     35.16 o 
   1   2   6     1920.57     1842.75    105.44 o 
   2   2   6        0.37       -2.98      2.98 o 
   3   2   6      113.95      117.28     10.65 o 
   4   2   6       36.38       26.24      7.62 o 
   5   2   6       12.27        7.29      6.41 o 
   6   2   6      181.96      159.19     21.19 o 
   7   2   6      100.74      161.41     20.74 o 
  -7   3   6        8.40       15.30     11.14 o 
  -6   3   6      238.86      224.58     11.76 o 
  -5   3   6      379.75      328.97     19.96 o 
  -4   3   6        6.90       13.27      6.91 o 
  -3   3   6        3.29       -6.31      6.31 o 
  -2   3   6       14.57        4.64     11.67 o 
  -1   3   6        5.24        1.36      7.51 o 
   0   3   6       19.07       31.29      7.16 o 
   1   3   6      490.66      521.40     28.46 o 
   2   3   6       41.84       41.95      6.75 o 
   3   3   6       76.31       75.41      6.68 o 
   4   3   6       26.05       30.81     10.06 o 
   5   3   6        6.04       11.82      7.73 o 
   6   3   6       66.25       79.83     12.55 o 
  -5   4   6      109.73      127.87     13.21 o 
  -4   4   6      130.05      186.00     15.93 o 
  -3   4   6       58.88       97.24     11.84 o 
  -2   4   6       14.81       10.19     11.35 o 
  -1   4   6       64.62       91.24     16.70 o 
   0   4   6      114.64       94.85     10.74 o 
   1   4   6        3.91        6.45      9.57 o 
   2   4   6       55.99       65.52     15.02 o 
   3   4   6       76.83       57.08      6.77 o 
   4   4   6      140.69       81.59     35.02 o 
  -8   1   7      131.92      106.97     32.19 o 
  -7   1   7        3.75        2.28      7.37 o 
  -6   1   7       81.17       92.71      7.99 o 
  -5   1   7        0.19        3.43      6.21 o 
  -4   1   7      338.24      376.57     18.85 o 
  -3   1   7       92.16      105.62      3.77 o 
  -2   1   7        5.57        7.64      1.17 o 
  -1   1   7      230.50      241.86      9.92 o 
   0   1   7      657.20      662.52     21.55 o 
   1   1   7       39.80       35.03      1.95 o 
   2   1   7      131.25      122.70      3.95 o 
   3   1   7      102.52      100.57      7.62 o 
   4   1   7       29.60       48.54      5.64 o 
   5   1   7      105.12      129.92     18.39 o 
   6   1   7      273.70      230.39     22.65 o 
   7   1   7       98.99      118.65     11.54 o 
   8   1   7        0.72       14.70     14.86 o 
  -8   2   7        1.14        1.58     31.67 o 
  -7   2   7        0.85       12.63     23.06 o 
  -6   2   7       14.18        6.26      8.05 o 
  -5   2   7      119.71      142.52     10.07 o 
  -4   2   7        0.47       17.35      7.51 o 
  -3   2   7      116.03      125.87      5.91 o 
  -2   2   7       61.43       66.64      8.13 o 
  -1   2   7       20.42       16.17      4.97 o 
   0   2   7      172.49      149.29      4.16 o 
   1   2   7      172.91      159.63     16.25 o 
   2   2   7        3.54       10.61      6.08 o 
   3   2   7       49.01       68.87     10.39 o 
   4   2   7      181.00      177.23     13.98 o 
   5   2   7       42.55       54.79      6.04 o 
   6   2   7       19.45       24.24      5.36 o 
   7   2   7       39.75       64.16     10.28 o 
  -7   3   7        1.98       14.45     22.31 o 
  -6   3   7      230.88      216.24     35.41 o 
  -5   3   7       16.34       43.54     21.92 o 
  -4   3   7       66.73       83.38     16.99 o 
  -3   3   7        6.21        5.20      6.57 o 
  -2   3   7       55.74       43.86     13.57 o 
  -1   3   7       49.54       33.04     16.38 o 
   0   3   7        0.03       -3.73     10.63 o 
   1   3   7       53.60       40.12      8.89 o 
   2   3   7       25.65        8.36      9.44 o 
   3   3   7        3.55       11.70      7.05 o 
   4   3   7       12.19       25.36      7.59 o 
   5   3   7       37.82       41.79     16.96 o 
   6   3   7       41.92       81.65     11.88 o 
  -4   4   7       40.35       74.69     11.58 o 
  -3   4   7        8.43        9.12     15.91 o 
  -2   4   7        8.30        1.82      8.65 o 
  -1   4   7        0.03       -6.32      8.59 o 
   0   4   7       17.69       44.98      6.80 o 
   1   4   7       38.76       34.74      6.75 o 
   2   4   7        7.81       18.45     11.03 o 
   3   4   7       14.81       10.69     14.14 o 
   4   4   7       30.63       11.39     15.21 o 
  -8   0   8        0.63       18.70     16.29 o 
  -7   0   8      273.41      209.80     24.98 o 
  -6   0   8      133.21       74.50     17.94 o 
  -5   0   8        0.45       -0.29      7.57 o 
  -4   0   8      193.00      194.89     11.71 o 
  -3   0   8       13.82       10.32      2.56 o 
  -2   0   8       20.39       21.70      2.56 o 
  -1   0   8       59.70       78.99      3.12 o 
   0   0   8     1358.18     1535.88    132.04 o 
   1   0   8       12.46       24.16      1.66 o 
   2   0   8     4538.10     5046.87    284.43 o 
   3   0   8       69.70       80.70      5.65 o 
   4   0   8      325.48      354.09     29.45 o 
   5   0   8       12.95       18.17      6.83 o 
   6   0   8      206.14      226.79     47.82 o 
   7   0   8       35.56        4.01      8.77 o 
   8   0   8       37.21       49.85     11.11 o 
  -8   1   8        0.73       -3.83     25.31 o 
  -7   1   8       75.18       70.17     17.17 o 
  -6   1   8      134.63       98.81     12.82 o 
  -5   1   8       67.37       83.11      5.46 o 
  -4   1   8       77.94      106.01     10.17 o 
  -3   1   8      407.96      389.81     10.36 o 
  -2   1   8        0.25        1.75      1.43 o 
  -1   1   8     1163.33     1243.61     43.48 o 
   0   1   8        5.56       -0.11      1.12 o 
   1   1   8      449.39      442.37     18.07 o 
   2   1   8      183.57      193.13      8.80 o 
   3   1   8      150.95      168.31     12.25 o 
   4   1   8       54.19       85.42     14.11 o 
   5   1   8       10.49       15.21      7.02 o 
   6   1   8       58.58       74.48     18.06 o 
   7   1   8      111.61      135.92     13.75 o 
   8   1   8        4.23      -10.40     10.40 o 
  -8   2   8        0.00       -6.27      9.11 o 
  -7   2   8       46.50       63.41     19.03 o 
  -6   2   8       96.19      146.10     12.18 o 
  -5   2   8      311.85      286.52     35.00 o 
  -4   2   8        4.58        6.38      8.62 o 
  -3   2   8      451.63      409.37     27.41 o 
  -2   2   8      268.49      274.94     12.50 o 
  -1   2   8      108.71      117.55      7.48 o 
   0   2   8      256.19      220.81      5.49 o 
   1   2   8       27.50       36.43      5.26 o 
   2   2   8        2.72        5.49      3.54 o 
   3   2   8       40.96       34.30      5.76 o 
   4   2   8       29.06       33.34      5.93 o 
   5   2   8      191.70      196.56     25.29 o 
   6   2   8      108.81      114.93      7.91 o 
   7   2   8      130.68      248.09     19.76 o 
  -7   3   8       32.19       31.08     21.02 o 
  -6   3   8       21.48       11.15     13.78 o 
  -5   3   8      113.10      119.07     16.73 o 
  -4   3   8       36.40       20.45      8.14 o 
  -3   3   8       22.35       21.42     10.21 o 
  -2   3   8      118.35      144.63     11.45 o 
  -1   3   8       45.62       67.01     16.34 o 
   0   3   8      215.02      199.17     22.63 o 
   1   3   8       51.50       73.31      7.52 o 
   2   3   8       65.85       70.94     18.11 o 
   3   3   8       88.98       75.76     12.04 o 
   4   3   8       87.32      145.21     11.83 o 
   5   3   8       12.50       -2.03     13.28 o 
   6   3   8       12.98       46.38     10.12 o 
  -4   4   8        0.00      -17.03     17.03 o 
  -3   4   8        0.00        4.68      8.86 o 
  -2   4   8        7.80        7.16      9.27 o 
  -1   4   8        2.62       24.10     15.83 o 
   0   4   8      473.80      461.78     15.95 o 
   1   4   8      466.67      445.14     43.65 o 
   2   4   8      121.33      163.32     25.79 o 
   3   4   8       76.08       79.92      9.49 o 
  -8   1   9       11.06       22.20      9.79 o 
  -7   1   9       24.03       20.96      7.14 o 
  -6   1   9        3.10        3.76      7.06 o 
  -5   1   9       75.13       59.75     10.90 o 
  -4   1   9        1.49        9.91      4.04 o 
  -3   1   9       22.78       25.09      3.09 o 
  -2   1   9      136.98      175.01      6.98 o 
  -1   1   9      421.40      480.69     20.41 o 
   0   1   9        0.11       -1.43      1.43 o 
   1   1   9      294.69      359.85     14.79 o 
   2   1   9       28.57       26.73      2.45 o 
   3   1   9      444.71      459.19     21.52 o 
   4   1   9       35.90       41.33      6.25 o 
   5   1   9       37.60       47.26      5.67 o 
   6   1   9      279.89      225.45     15.55 o 
   7   1   9        6.29       13.13     12.80 o 
  -8   2   9       19.33        7.21      8.08 o 
  -7   2   9        0.35        1.24      7.25 o 
  -6   2   9       34.75       37.19     12.69 o 
  -5   2   9       98.15       80.74      6.66 o 
  -4   2   9       18.09       38.32      7.57 o 
  -3   2   9        1.77        5.36      7.52 o 
  -2   2   9      294.76      292.99     12.37 o 
  -1   2   9        0.22       -3.93      3.93 o 
   0   2   9      212.95      182.51      8.64 o 
   1   2   9      140.30      140.24      6.40 o 
   2   2   9        0.10       -0.24      3.73 o 
   3   2   9        3.26        9.71      4.55 o 
   4   2   9       20.44       10.27      4.58 o 
   5   2   9       12.85       25.93      8.94 o 
   6   2   9       80.50       75.18      9.81 o 
   7   2   9       41.05       15.57      9.63 o 
  -6   3   9       14.85        7.92      7.38 o 
  -5   3   9        4.50       -7.17      9.05 o 
  -4   3   9       71.24      102.48     18.91 o 
  -3   3   9       60.75       95.07      9.17 o 
  -2   3   9        7.48        9.81     10.20 o 
  -1   3   9       83.03      135.77     11.41 o 
   0   3   9       25.56       28.28      9.32 o 
   1   3   9      374.93      391.91     23.79 o 
   2   3   9        0.94       -3.41      7.65 o 
   3   3   9        0.45       -4.47      7.64 o 
   4   3   9       80.09       66.43     17.38 o 
   5   3   9       15.60       -7.72     15.63 o 
   6   3   9      146.56      135.46     12.55 o 
  -4   4   9        0.22        5.36     18.07 o 
  -3   4   9        0.14        6.36      7.60 o 
  -2   4   9       10.56       12.28     16.75 o 
  -1   4   9       47.88       57.61     11.69 o 
   0   4   9        6.83       28.34     13.26 o 
   1   4   9       34.94       18.92      7.69 o 
   2   4   9       36.39       29.87      9.05 o 
   3   4   9        9.29       -1.89     18.68 o 
  -8   0  10      296.12      233.12     22.89 o 
  -7   0  10        9.50       14.25     11.94 o 
  -6   0  10       65.34       53.16     11.04 o 
  -5   0  10       28.22        6.59      8.18 o 
  -4   0  10      190.32      210.68     23.06 o 
  -3   0  10      106.32      137.44     10.09 o 
  -2   0  10       39.94       38.22      3.33 o 
  -1   0  10     1608.62     2203.43    142.97 o 
   0   0  10      101.57       84.20      5.65 o 
   1   0  10       70.60       74.38      4.82 o 
   2   0  10       25.12       21.35      3.43 o 
   3   0  10      243.71      257.27     14.66 o 
   4   0  10       23.01       22.36      8.72 o 
   5   0  10      100.09       89.28      7.74 o 
   6   0  10       16.99       18.87      7.47 o 
   7   0  10       56.30       57.30     11.42 o 
  -8   1  10       37.90       44.32      8.12 o 
  -7   1  10       19.65        6.63      9.71 o 
  -6   1  10        2.18       -2.95      8.41 o 
  -5   1  10       65.13       65.10      9.73 o 
  -4   1  10      181.24      177.40      8.47 o 
  -3   1  10        0.16        3.76      4.05 o 
  -2   1  10       16.94        8.76      2.58 o 
  -1   1  10      150.21      146.50      5.83 o 
   0   1  10      413.78      445.93     16.16 o 
   1   1  10        7.99        2.99      2.06 o 
   2   1  10       18.14       28.96      2.55 o 
   3   1  10      171.79      181.00     10.60 o 
   4   1  10        9.11        4.48      4.02 o 
   5   1  10      300.64      270.94      9.48 o 
   6   1  10       57.21       67.76     13.49 o 
   7   1  10       47.55       39.65     18.04 o 
  -8   2  10        0.41        1.96      7.44 o 
  -7   2  10       48.69       67.65      8.43 o 
  -6   2  10      205.89      153.48     24.89 o 
  -5   2  10      510.27      538.93     25.32 o 
  -4   2  10      151.22      197.33     15.59 o 
  -3   2  10       10.67        9.27      4.70 o 
  -2   2  10        0.08       -1.12      4.57 o 
  -1   2  10        1.85       -0.16      5.58 o 
   0   2  10      306.13      337.97     23.82 o 
   1   2  10      535.82      517.93     22.13 o 
   2   2  10       18.57       40.44      8.90 o 
   3   2  10      139.32      161.09     14.29 o 
   4   2  10       68.16       68.55      8.09 o 
   5   2  10       43.11       21.33      7.26 o 
   6   2  10       68.51       72.80     12.66 o 
   7   2  10      207.88      163.19     14.47 o 
  -6   3  10      122.57      111.69     37.30 o 
  -5   3  10       47.07       84.82     14.05 o 
  -4   3  10       65.69       48.82      7.74 o 
  -3   3  10        0.02        5.54      9.03 o 
  -2   3  10       77.07      129.81     22.63 o 
  -1   3  10       54.13       52.02     14.50 o 
   0   3  10      574.40      548.20     26.15 o 
   1   3  10      504.61      540.82     29.88 o 
   2   3  10        8.74       18.68      7.33 o 
   3   3  10        9.19       15.10     12.97 o 
   4   3  10        1.90       21.23     19.63 o 
   5   3  10       30.79       21.71      9.25 o 
  -4   4  10       35.33       23.89      8.12 o 
  -3   4  10        7.36       22.93      7.11 o 
  -2   4  10       58.49       65.13     14.96 o 
  -1   4  10       62.93       34.29     12.00 o 
   0   4  10      249.71      297.16     32.00 o 
   1   4  10        4.41       12.73      7.60 o 
   2   4  10       63.08       52.80     10.26 o 
   3   4  10       66.34       41.54     29.21 o 
  -8   1  11        8.10       32.07      9.96 o 
  -7   1  11      103.65      128.49     38.55 o 
  -6   1  11        7.47        9.80      6.99 o 
  -5   1  11        0.39        2.80      6.30 o 
  -4   1  11      148.30      177.23     15.08 o 
  -3   1  11       12.19        8.35      3.20 o 
  -2   1  11      440.16      522.32     24.54 o 
  -1   1  11       76.73       94.52      5.68 o 
   0   1  11      353.86      395.57     19.01 o 
   1   1  11       26.88       27.99      3.36 o 
   2   1  11      234.00      237.03     16.84 o 
   3   1  11       31.05       35.55      4.61 o 
   4   1  11        6.49       16.63      6.04 o 
   5   1  11      125.17      112.27     16.83 o 
   6   1  11       31.17       36.46      6.58 o 
   7   1  11       38.53       27.83      9.30 o 
  -8   2  11       37.91       38.44     33.53 o 
  -7   2  11        2.62       -2.60      9.84 o 
  -6   2  11        9.98        7.80      9.29 o 
  -5   2  11       62.95       58.75      7.99 o 
  -4   2  11       66.60       68.66      9.04 o 
  -3   2  11      336.90      358.44     14.72 o 
  -2   2  11        7.48       11.01      4.46 o 
  -1   2  11       10.80        9.23      4.47 o 
   0   2  11       25.25       27.25     10.73 o 
   1   2  11        0.78       -1.89      6.02 o 
   2   2  11        0.05        3.41      6.67 o 
   3   2  11       73.24       81.91      9.16 o 
   4   2  11      197.53      155.05     16.50 o 
   5   2  11       11.98       12.25      5.96 o 
   6   2  11        1.09       -8.67     10.49 o 
  -6   3  11       58.06      110.48      9.29 o 
  -5   3  11      293.76      292.21     22.76 o 
  -4   3  11       10.57        9.25      7.91 o 
  -3   3  11       32.16       19.87      8.02 o 
  -2   3  11       34.14       62.80     18.56 o 
  -1   3  11       70.63       99.36     13.67 o 
   0   3  11      246.06      224.35     20.28 o 
   1   3  11       73.69       83.98      7.47 o 
   2   3  11      204.05      254.69     27.39 o 
   3   3  11       16.66       20.02     17.73 o 
   4   3  11        5.47       -5.99     11.87 o 
   5   3  11       37.98       82.37     10.73 o 
  -4   4  11        0.28        1.74     15.87 o 
  -3   4  11       16.71        9.29     28.64 o 
  -2   4  11        2.56       -7.81      7.81 o 
  -1   4  11       54.72       78.04     10.95 o 
   0   4  11       28.49       39.65      8.14 o 
   1   4  11       32.57       53.17     14.73 o 
   2   4  11        2.32      -10.86     10.86 o 
   3   4  11        7.06       -7.80      7.80 o 
  -8   0  12       11.57       -9.47     10.90 o 
  -7   0  12       60.55       31.86     11.66 o 
  -6   0  12      361.56      393.20     96.34 o 
  -5   0  12       12.61       10.38      6.22 o 
  -4   0  12     1088.04     1176.18     62.23 o 
  -3   0  12        3.95        6.35      5.39 o 
  -2   0  12      160.41      146.17     11.62 o 
  -1   0  12     1866.21     2307.03    164.37 o 
   0   0  12       54.64       51.07      5.33 o 
   1   0  12      239.25      276.74     18.56 o 
   2   0  12       51.10       60.20      9.36 o 
   3   0  12      129.19      158.65     28.65 o 
   4   0  12        0.09        7.87     12.27 o 
   5   0  12       18.20       11.60      7.08 o 
   6   0  12       53.75       40.58      8.86 o 
   7   0  12       32.14       37.63     20.72 o 
  -8   1  12       54.59       92.14     14.30 o 
  -7   1  12       49.72       36.62      9.34 o 
  -6   1  12       53.15       55.51      7.93 o 
  -5   1  12       44.25       61.25     15.76 o 
  -4   1  12      189.08      178.68      8.50 o 
  -3   1  12      390.63      349.77     22.16 o 
  -2   1  12     1002.58     1064.89     39.99 o 
  -1   1  12       13.82       33.32      2.88 o 
   0   1  12       75.75       81.27      4.41 o 
   1   1  12       28.63       39.51      4.88 o 
   2   1  12      267.46      281.82     13.93 o 
   3   1  12       44.76       60.83      6.48 o 
   4   1  12       37.44       54.00      6.27 o 
   5   1  12        0.85        0.86      6.08 o 
   6   1  12       66.66       55.03      5.40 o 
   7   1  12        0.00       13.92      9.74 o 
  -7   2  12       27.64       46.16      9.66 o 
  -6   2  12        0.00       -0.80      9.22 o 
  -5   2  12        1.70       -7.00      7.00 o 
  -4   2  12      113.83      108.72      6.28 o 
  -3   2  12       20.74       25.79      6.28 o 
  -2   2  12       48.68       55.85      7.75 o 
  -1   2  12       47.55       54.26      5.36 o 
   0   2  12        3.90       -5.50      7.03 o 
   1   2  12       46.47       52.22      5.53 o 
   2   2  12       29.91       25.10      6.98 o 
   3   2  12       12.15       17.56      5.16 o 
   4   2  12       30.92       53.54      9.69 o 
   5   2  12      138.07      101.14     21.35 o 
   6   2  12      244.94      280.00     56.48 o 
  -6   3  12       25.74       27.64     13.67 o 
  -5   3  12       16.62        1.97      7.77 o 
  -4   3  12        0.21       -9.23     22.04 o 
  -3   3  12       17.91       -0.86     11.54 o 
  -2   3  12      114.39      138.52     21.57 o 
  -1   3  12       58.55       90.07     27.76 o 
   0   3  12       94.46       62.44      6.97 o 
   1   3  12        3.17       25.01      7.36 o 
   2   3  12       39.28       43.31      9.48 o 
   3   3  12       66.75       73.22     36.02 o 
   4   3  12        0.00        2.19     20.51 o 
   5   3  12       10.08       21.62      9.96 o 
  -3   4  12       45.59       33.74      8.19 o 
  -2   4  12        6.16       -1.69     11.90 o 
  -1   4  12        3.43       -9.92     14.85 o 
   0   4  12      342.13      287.30     29.53 o 
   1   4  12      506.41      532.72     34.30 o 
   2   4  12        1.97        7.19      9.65 o 
  -8   1  13       37.72       20.68      8.17 o 
  -7   1  13       31.34       21.68      7.87 o 
  -6   1  13       21.31       26.63      6.14 o 
  -5   1  13      810.91      892.96     67.76 o 
  -4   1  13       21.81       29.29      5.83 o 
  -3   1  13       31.13       40.06      6.81 o 
  -2   1  13       24.42       20.64      2.88 o 
  -1   1  13      250.20      295.00      8.81 o 
   0   1  13       30.03       23.70      6.48 o 
   1   1  13      120.81      111.79      6.71 o 
   2   1  13      162.24      160.00     12.00 o 
   3   1  13       85.90      108.97     10.63 o 
   4   1  13       53.29       48.62      5.13 o 
   5   1  13       26.32       19.53      5.48 o 
   6   1  13        8.31        1.24      5.32 o 
   7   1  13       13.72       14.01      9.52 o 
  -7   2  13      106.65      139.87     36.04 o 
  -6   2  13      192.74      175.59     13.56 o 
  -5   2  13       53.84       56.28     10.51 o 
  -4   2  13       34.55       25.77      5.55 o 
  -3   2  13      189.98      203.93     10.27 o 
  -2   2  13       21.37       13.49      5.51 o 
  -1   2  13       21.35       18.98      5.37 o 
   0   2  13       18.19        7.54     10.91 o 
   1   2  13      362.97      349.32     28.61 o 
   2   2  13        4.62       -5.53      6.70 o 
   3   2  13       67.90       67.26      6.42 o 
   4   2  13      117.18      107.73     12.99 o 
   5   2  13       35.58       31.21      5.83 o 
   6   2  13       85.11      138.38     11.88 o 
  -6   3  13       52.33       64.44     18.65 o 
  -5   3  13        1.24       12.18     13.78 o 
  -4   3  13       72.89       64.85     20.45 o 
  -3   3  13       48.51       -0.53     11.38 o 
  -2   3  13       25.16        9.44      7.66 o 
  -1   3  13       11.34       -4.52     24.18 o 
   0   3  13      130.74      149.27     21.99 o 
   1   3  13       58.30       68.83      8.73 o 
   2   3  13        3.83        5.20     13.21 o 
   3   3  13       82.24       79.29      9.73 o 
   4   3  13       31.93       55.37     14.47 o 
   5   3  13       15.71       29.33      8.86 o 
  -3   4  13        0.19       -7.65     11.33 o 
  -2   4  13        5.31        3.19     10.51 o 
  -1   4  13       10.11        5.00     10.56 o 
   0   4  13      118.85       92.88     14.41 o 
   1   4  13        1.92      -22.70     22.70 o 
  -8   0  14        0.09       10.90      9.63 o 
  -7   0  14       90.58       95.35     11.50 o 
  -6   0  14        0.69       11.66      9.67 o 
  -5   0  14      109.90      132.87     36.34 o 
  -4   0  14      758.56      644.35     53.74 o 
  -3   0  14        8.86        8.71      6.73 o 
  -2   0  14      340.96      485.58     54.58 o 
  -1   0  14      659.81      683.16     69.00 o 
   0   0  14       29.41       31.63      6.98 o 
   1   0  14      305.04      285.99     25.29 o 
   2   0  14      263.73      293.04     35.04 o 
   3   0  14       51.44       66.52      8.53 o 
   4   0  14       50.27       34.56      9.53 o 
   5   0  14      647.99      576.61     17.89 o 
   6   0  14        0.42       22.39     24.78 o 
   7   0  14      142.06      168.80     13.04 o 
  -8   1  14        1.11      -13.63     13.90 o 
  -7   1  14       14.55       15.49     12.35 o 
  -6   1  14       28.23       31.48      6.03 o 
  -5   1  14      545.15      553.04     47.23 o 
  -4   1  14      133.47      187.49     23.73 o 
  -3   1  14       10.53       10.92      5.69 o 
  -2   1  14        7.13       13.63      3.64 o 
  -1   1  14      181.53      192.35     13.76 o 
   0   1  14        2.14        0.79      4.30 o 
   1   1  14        0.90        1.50      3.66 o 
   2   1  14       24.09       29.25      6.41 o 
   3   1  14      138.97      151.92     15.18 o 
   4   1  14      396.76      362.34     28.77 o 
   5   1  14        3.40       -0.77     11.21 o 
   6   1  14        0.21        0.75      5.10 o 
  -7   2  14        5.51       27.32     15.84 o 
  -6   2  14      290.75      271.96     39.15 o 
  -5   2  14       43.00       49.79     17.97 o 
  -4   2  14       46.69       42.46      5.88 o 
  -3   2  14       17.22       -2.39      5.41 o 
  -2   2  14        3.18        1.02      8.24 o 
  -1   2  14       14.79        3.41      5.39 o 
   0   2  14      339.04      353.78     18.19 o 
   1   2  14      325.96      324.93     21.08 o 
   2   2  14      418.24      387.34     29.81 o 
   3   2  14       31.01       60.69      9.99 o 
   4   2  14       54.24       62.01     12.59 o 
   5   2  14       18.98       22.28     12.01 o 
   6   2  14        1.12       38.13      9.19 o 
  -6   3  14        9.44       23.80      6.92 o 
  -5   3  14       19.79       32.78     11.07 o 
  -4   3  14        0.63       11.37      7.75 o 
  -3   3  14      223.95      179.10     18.17 o 
  -2   3  14       33.14       17.39      9.82 o 
  -1   3  14       47.76       58.68     27.63 o 
   0   3  14      212.02      171.92     67.73 o 
   1   3  14       77.60       86.98      8.51 o 
   2   3  14        0.03       -3.54      9.15 o 
   3   3  14       42.67       90.97     19.73 o 
   4   3  14       40.07       65.36     12.66 o 
  -3   4  14       49.56       37.09     10.35 o 
  -2   4  14      221.03      217.11     21.19 o 
  -1   4  14      218.37      246.44     19.48 o 
   0   4  14       14.93       12.60     12.60 o 
  -8   1  15       37.23       51.40      8.03 o 
  -7   1  15       15.46        9.61      5.76 o 
  -6   1  15      239.10      256.30     20.33 o 
  -5   1  15        0.38        8.67      5.91 o 
  -4   1  15      246.95      310.37     29.77 o 
  -3   1  15        5.14       10.75     10.24 o 
  -2   1  15       17.25       26.22      8.05 o 
  -1   1  15       92.78      107.68      9.05 o 
   0   1  15        0.11       -3.79      3.85 o 
   1   1  15      277.89      278.59     16.45 o 
   2   1  15      194.89      215.64     13.13 o 
   3   1  15       29.39       23.50      8.24 o 
   4   1  15        6.04       11.46     12.64 o 
   5   1  15        9.94        8.81      5.65 o 
   6   1  15       45.55       41.82     11.95 o 
  -7   2  15       57.91       71.49      8.50 o 
  -6   2  15       47.27       42.83     12.30 o 
  -5   2  15       13.06       10.81     10.08 o 
  -4   2  15        8.42       14.97      5.87 o 
  -3   2  15       48.17       61.75      8.28 o 
  -2   2  15      196.73      185.24      9.74 o 
  -1   2  15       21.98       26.05      7.39 o 
   0   2  15      218.36      216.59     10.26 o 
   1   2  15       56.95       67.84     10.92 o 
   2   2  15        4.02        1.55      7.61 o 
   3   2  15      357.79      388.61     49.27 o 
   4   2  15        7.48       13.39      7.78 o 
   5   2  15       38.72       48.06      6.73 o 
  -6   3  15        1.88       14.36      7.32 o 
  -5   3  15        6.75        9.80     11.39 o 
  -4   3  15        0.04        1.02     13.27 o 
  -3   3  15       10.25       13.76     12.87 o 
  -2   3  15       82.95       77.35     25.41 o 
  -1   3  15      160.08      127.27     37.72 o 
   0   3  15       77.22       75.38      9.51 o 
   1   3  15      139.97      161.05     12.25 o 
   2   3  15        0.67       42.73     16.04 o 
   3   3  15        8.74       23.84     24.10 o 
   4   3  15       23.77       26.73     11.06 o 
  -2   4  15        7.51       -2.26     10.73 o 
  -1   4  15       22.61       35.54     11.06 o 
  -7   0  16       48.76       46.77      9.35 o 
  -6   0  16        9.39        5.14      6.97 o 
  -5   0  16     2458.69     2566.88    148.48 o 
  -4   0  16      196.31      150.80     23.01 o 
  -3   0  16        0.80       -7.21     10.26 o 
  -2   0  16       89.05       83.31     22.17 o 
  -1   0  16      204.45      194.90     10.94 o 
   0   0  16        2.28        4.47      4.88 o 
   1   0  16      132.47      143.46     15.44 o 
   2   0  16     1432.08     1406.42     95.79 o 
   3   0  16      194.72      219.03     18.67 o 
   4   0  16       15.23       15.97      7.04 o 
   5   0  16        1.43       -8.14     24.16 o 
   6   0  16        5.88       -9.25      9.25 o 
  -8   1  16       19.83       31.54     13.84 o 
  -7   1  16       31.05       40.45     14.33 o 
  -6   1  16       79.55       93.62     24.88 o 
  -5   1  16       49.04       61.52      7.47 o 
  -4   1  16      459.15      447.73     13.55 o 
  -3   1  16       82.11       76.48     14.96 o 
  -2   1  16        0.27        6.12      4.54 o 
  -1   1  16        1.19       -5.77      5.77 o 
   0   1  16        2.66        0.99      5.37 o 
   1   1  16     1014.83     1049.47     67.70 o 
   2   1  16        4.17        3.86      7.96 o 
   3   1  16        5.04       23.83      9.44 o 
   4   1  16      106.93      136.12     23.08 o 
   5   1  16       38.96       44.91      7.20 o 
   6   1  16        0.98       13.25      7.41 o 
  -7   2  16       24.31       15.15      6.65 o 
  -6   2  16        0.18       -5.73      6.46 o 
  -5   2  16       16.22       19.82      6.39 o 
  -4   2  16        4.91       12.93      6.31 o 
  -3   2  16      202.62      213.25     12.31 o 
  -2   2  16      147.63      155.25     19.50 o 
  -1   2  16        0.04        4.86      5.81 o 
   0   2  16      745.76      722.22     42.08 o 
   1   2  16       29.12       31.27     12.21 o 
   2   2  16       10.25        4.62      6.84 o 
   3   2  16       16.45       24.07      6.70 o 
   4   2  16       15.19       11.73      7.97 o 
   5   2  16        6.35       17.55     12.33 o 
  -5   3  16        0.21        5.15     17.97 o 
  -4   3  16       11.70        8.15      7.66 o 
  -3   3  16      101.17       89.81     12.55 o 
  -2   3  16       16.94       36.78     11.86 o 
  -1   3  16        0.05       -0.45      8.34 o 
   0   3  16        6.24       27.82     12.07 o 
   1   3  16       12.20       69.54     42.56 o 
   2   3  16        0.31       12.84     13.44 o 
   3   3  16       17.84       19.59      8.15 o 
  -7   1  17        0.06      -11.00     15.13 o 
  -6   1  17      118.68       73.31      5.59 o 
  -5   1  17        7.70       40.10     14.14 o 
  -4   1  17      352.93      342.74     11.94 o 
  -3   1  17        5.07       12.58      5.97 o 
  -2   1  17      135.83      139.19     14.59 o 
  -1   1  17       93.52      131.27      7.77 o 
   0   1  17       17.35       26.33      5.11 o 
   1   1  17      652.39      385.09     30.70 o 
   2   1  17        1.15        7.16      5.45 o 
   3   1  17       62.36       82.75     12.55 o 
   4   1  17      115.51      112.55     18.13 o 
   5   1  17       82.78       71.41     17.54 o 
   6   1  17       27.75       40.32      7.15 o 
  -7   2  17        5.88        2.72     23.63 o 
  -6   2  17       36.77       60.41     22.28 o 
  -5   2  17       37.07       30.73     12.13 o 
  -4   2  17       80.17       82.03      6.18 o 
  -3   2  17      156.09      185.00     16.03 o 
  -2   2  17       35.61       52.45     17.05 o 
  -1   2  17      126.33      110.50     17.60 o 
   0   2  17      260.15      258.42     18.24 o 
   1   2  17       18.57       27.88     11.21 o 
   2   2  17        1.51       -7.75      7.97 o 
   3   2  17       34.00       56.87      9.40 o 
   4   2  17       72.27       78.16     13.42 o 
   5   2  17       11.06       18.70     11.78 o 
  -5   3  17       17.81       39.26      8.75 o 
  -4   3  17        1.66       14.44     10.96 o 
  -3   3  17        5.36       25.06      9.50 o 
  -2   3  17      260.73      236.43     23.72 o 
  -1   3  17      197.43      176.98     55.95 o 
   0   3  17       19.55       34.16     32.74 o 
   1   3  17       47.93       87.76     43.00 o 
   2   3  17       79.64       37.98     22.17 o 
   3   3  17       37.24       43.15     26.19 o 
  -7   0  18        2.00       11.88      7.70 o 
  -6   0  18      325.90      311.40     13.49 o 
  -5   0  18      102.42      123.85     11.15 o 
  -4   0  18       66.07       44.33     18.73 o 
  -3   0  18       70.15       76.89     14.61 o 
  -2   0  18      169.71      192.23     10.44 o 
  -1   0  18        8.04        0.92      6.39 o 
   0   0  18       44.12       42.20     13.98 o 
   1   0  18     1147.47     1202.44     70.43 o 
   2   0  18      148.65      183.77     22.19 o 
   3   0  18       14.28       24.35     15.19 o 
   4   0  18      223.56      265.21     42.91 o 
   5   0  18       16.03       20.18      8.51 o 
   6   0  18       53.21       46.22     11.55 o 
  -7   1  18      111.81      125.41      7.94 o 
  -6   1  18      261.48      292.30     32.89 o 
  -5   1  18       77.13       67.45      6.00 o 
  -4   1  18       16.78       26.82      6.52 o 
  -3   1  18        0.26        0.87      5.58 o 
  -2   1  18       39.10       31.15      7.35 o 
  -1   1  18       35.98       40.61      5.90 o 
   0   1  18       55.60       40.48      5.93 o 
   1   1  18      100.03      102.04      9.38 o 
   2   1  18      332.94      325.21     19.82 o 
   3   1  18      151.90      165.48     11.62 o 
   4   1  18        2.92       -8.54     10.38 o 
   5   1  18        5.38       15.00     12.76 o 
  -6   2  18       29.39       37.33     28.51 o 
  -5   2  18      114.97      124.58     27.58 o 
  -4   2  18      152.16      177.61     19.65 o 
  -3   2  18       74.96       94.67     13.37 o 
  -2   2  18        4.99        3.81     14.63 o 
  -1   2  18        0.42        0.45      6.39 o 
   0   2  18      124.45      150.67      9.60 o 
   1   2  18       29.98       15.33      8.92 o 
   2   2  18       54.96       52.76     18.14 o 
   3   2  18       68.64       94.24     13.54 o 
   4   2  18       63.94       90.38     17.74 o 
  -4   3  18        7.06        2.33     50.92 o 
  -3   3  18        5.70       54.88     49.66 o 
  -2   3  18        0.03       -5.93     10.53 o 
  -1   3  18       75.52      129.52     26.47 o 
   0   3  18       37.65       55.04     11.28 o 
   1   3  18       18.11      -14.36     16.62 o 
  -7   1  19        2.50       18.34      9.38 o 
  -6   1  19        8.46        8.11      6.69 o 
  -5   1  19      455.22      445.80     40.04 o 
  -4   1  19       63.06       92.57     13.47 o 
  -3   1  19       17.81       11.01      7.56 o 
  -2   1  19       13.32        3.70      7.68 o 
  -1   1  19        6.41       14.49      5.36 o 
   0   1  19      368.93      370.06     31.24 o 
   1   1  19       97.77      120.96     13.93 o 
   2   1  19      493.76      554.62     39.70 o 
   3   1  19       17.13       18.43      6.19 o 
   4   1  19        0.16        9.17      9.56 o 
   5   1  19        0.09        2.29      7.16 o 
  -6   2  19       40.04       46.77     14.63 o 
  -5   2  19       17.61       37.98     13.73 o 
  -4   2  19       98.54      146.11     18.05 o 
  -3   2  19       43.87       28.04      9.17 o 
  -2   2  19       97.86       81.70      8.82 o 
  -1   2  19       16.22       29.88     15.14 o 
   0   2  19       38.17       42.34      9.06 o 
   1   2  19       31.81       16.66      8.61 o 
   2   2  19        0.18       21.19     11.81 o 
   3   2  19       25.01       25.06     16.65 o 
   4   2  19      173.08      166.55     14.53 o 
  -4   3  19       64.62       80.05     15.21 o 
  -3   3  19      109.00       84.34     14.36 o 
  -2   3  19       51.45       74.16     39.92 o 
  -1   3  19        0.09        3.50     13.40 o 
   0   3  19       48.04       73.61     38.35 o 
   1   3  19       25.92       68.83     14.86 o 
  -7   0  20        0.91       -8.25      8.25 o 
  -6   0  20       54.55       52.76      6.72 o 
  -5   0  20      151.33      171.78     14.41 o 
  -4   0  20       20.20        1.25      8.34 o 
  -3   0  20       15.59        8.96      7.04 o 
  -2   0  20      351.47      345.57     36.75 o 
  -1   0  20       18.23       12.18     14.39 o 
   0   0  20       30.98       16.12     11.58 o 
   1   0  20     1603.89     1571.48    161.35 o 
   2   0  20       49.21       72.17     10.20 o 
   3   0  20       95.22      154.39     29.37 o 
   4   0  20      104.49      101.11     24.61 o 
   5   0  20       19.56       51.72     25.53 o 
  -7   1  20       10.07        8.58     10.37 o 
  -6   1  20        4.35        6.93      5.44 o 
  -5   1  20       71.37       59.93     15.23 o 
  -4   1  20       33.47       37.70      6.41 o 
  -3   1  20       37.67       29.65     11.91 o 
  -2   1  20        1.91        1.32      5.54 o 
  -1   1  20      146.64      129.98     20.00 o 
   0   1  20      573.20      613.99     35.45 o 
   1   1  20        5.73        8.07      6.13 o 
   2   1  20        0.16        4.85     10.76 o 
   3   1  20        1.30        8.44      7.82 o 
   4   1  20        0.01       24.63      8.41 o 
   5   1  20       43.95       23.00     15.57 o 
  -6   2  20       18.28       -0.33     22.56 o 
  -5   2  20        7.57       -0.85      9.10 o 
  -4   2  20       41.75       75.32     29.83 o 
  -3   2  20       12.39       -4.49      8.01 o 
  -2   2  20       25.21       29.76      8.77 o 
  -1   2  20      115.92      126.55     15.66 o 
   0   2  20        8.73        6.82      6.87 o 
   1   2  20        0.81       -8.48      8.48 o 
   2   2  20        2.08       20.81      7.49 o 
   3   2  20        0.19        7.03     37.96 o 
   4   2  20        4.37       -6.82      8.64 o 
  -4   3  20       29.38       31.58     13.59 o 
  -3   3  20        6.16       17.50     15.63 o 
  -2   3  20        2.26       65.09     30.92 o 
  -6   1  21       39.25       54.36     12.01 o 
  -5   1  21       33.80       31.19     10.59 o 
  -4   1  21        0.71       -1.74      6.57 o 
  -3   1  21      102.25      111.66     23.40 o 
  -2   1  21        5.11       13.22     11.51 o 
  -1   1  21       30.34       21.59      6.07 o 
   0   1  21        7.97       22.48      7.33 o 
   1   1  21       63.04       68.39      9.13 o 
   2   1  21       36.52       52.05      8.58 o 
   3   1  21       13.94        3.61      9.89 o 
   4   1  21       63.25       80.49     13.15 o 
  -5   2  21       41.88       33.06     12.28 o 
  -4   2  21        0.73      -10.33     11.33 o 
  -3   2  21        0.76        3.65      8.47 o 
  -2   2  21       11.93       15.87     11.82 o 
  -1   2  21        4.36        9.28     10.00 o 
   0   2  21       71.74       69.93     15.98 o 
   1   2  21      155.26       93.57     23.86 o 
   2   2  21       24.88       19.64     11.26 o 
   3   2  21       56.83       60.25     13.21 o 
  -6   0  22        0.20       22.73     19.23 o 
  -5   0  22       47.61       39.47      7.77 o 
  -4   0  22        0.14       17.86     18.04 o 
  -3   0  22        3.12       31.48     11.31 o 
  -2   0  22      172.53      159.83     10.86 o 
  -1   0  22       42.90       42.25     20.67 o 
   0   0  22      255.32      257.66     21.57 o 
   1   0  22      442.03      423.47     30.73 o 
   2   0  22       26.48       13.72     10.63 o 
   3   0  22       14.17       15.37     20.14 o 
   4   0  22        3.71      -19.97     19.97 o 
  -6   1  22        0.28       21.18     18.24 o 
  -5   1  22       25.89       38.96      5.91 o 
  -4   1  22        4.97       25.80      7.06 o 
  -3   1  22      131.48      112.83     15.97 o 
  -2   1  22        4.65        7.26      6.88 o 
  -1   1  22        0.80        4.13      8.23 o 
   0   1  22       21.75       34.76      6.73 o 
   1   1  22      159.41      178.77     28.17 o 
   2   1  22       71.28       83.37     15.09 o 
   3   1  22        0.00       27.85     10.58 o 
   4   1  22       16.62        9.80     10.78 o 
  -5   2  22       52.06       28.66      8.20 o 
  -4   2  22      403.86      422.95     48.20 o 
  -3   2  22        0.04       -1.29      8.01 o 
  -2   2  22       12.94       20.77     12.07 o 
  -1   2  22        0.11       22.75     19.05 o 
   0   2  22        7.97       10.86     12.92 o 
   1   2  22       65.02       37.85      8.48 o 
   2   2  22      165.98      185.75     21.29 o 
   3   2  22       51.14       48.25      9.57 o 
  -6   1  23       28.21        6.94     14.19 o 
  -5   1  23       53.30       89.03     24.13 o 
  -4   1  23        0.51       13.51     12.86 o 
  -3   1  23       24.19       35.57      9.46 o 
  -2   1  23       27.57       18.96      7.42 o 
  -1   1  23       26.19       24.06     11.64 o 
   0   1  23       45.39       34.14      6.77 o 
   1   1  23      138.09      144.73     14.43 o 
   2   1  23      140.76      132.85     27.69 o 
   3   1  23        5.04        9.02     11.06 o 
  -4   2  23       20.73       32.19      8.53 o 
  -3   2  23        0.23       31.92     19.58 o 
  -2   2  23       42.79       47.97      8.97 o 
  -1   2  23      101.41       78.70     27.04 o 
   0   2  23       10.68       -5.17     12.05 o 
   1   2  23        1.02      -14.53     14.53 o 
   2   2  23       27.82       28.66     10.67 o 
  -5   0  24      193.47      274.04    112.60 o 
  -4   0  24        1.04        6.29      9.10 o 
  -3   0  24      326.45      250.74     43.19 o 
  -2   0  24        9.74       21.26      8.94 o 
  -1   0  24       12.52       -2.88     29.71 o 
   0   0  24        0.01       13.17     17.42 o 
   1   0  24       50.29       54.03     31.86 o 
   2   0  24       40.65       20.84     10.92 o 
   3   0  24       15.50        9.80     11.88 o 
  -5   1  24       25.09       52.32     12.38 o 
  -4   1  24        0.28        0.09     18.15 o 
  -3   1  24        2.64       18.10      7.11 o 
  -2   1  24       70.66       51.12      6.41 o 
  -1   1  24        2.11       10.34      6.42 o 
   0   1  24        0.12        4.10     12.37 o 
   1   1  24        7.16       15.01      9.79 o 
   2   1  24       25.29       46.82     13.04 o 
   3   1  24       57.43       50.18      9.41 o 
  -4   2  24       22.84        3.14      8.53 o 
  -3   2  24        8.30        8.20      9.30 o 
  -2   2  24        7.12      -10.73     10.73 o 
  -1   2  24        1.62       51.01     14.31 o 
   0   2  24      207.04      126.54     14.80 o 
   1   2  24       34.70       19.31     16.12 o 
  -4   1  25       63.89       69.22     14.80 o 
  -3   1  25        0.20        1.06      8.16 o 
  -2   1  25      109.52      112.78     16.41 o 
  -1   1  25        3.04       15.76      7.03 o 
   0   1  25       16.22        4.55      7.85 o 
   1   1  25      230.22      183.40     21.29 o 
   2   1  25        4.70        1.92     11.55 o 
  -3   2  25        0.11      -19.09     19.09 o 
  -2   2  25        1.50      -16.29     16.29 o 
  -4   0  26        0.42       -2.70     13.76 o 
  -3   0  26       16.93       53.37     16.07 o 
  -2   0  26        5.07       19.16     24.19 o 
  -1   0  26      123.34      141.22     11.48 o 
   0   0  26       95.60      146.37     81.73 o 
   1   0  26       24.21       -7.82     10.56 o 
   2   0  26       47.64       57.83     14.03 o 
  -4   1  26       13.08       26.80      8.47 o 
  -3   1  26        0.00       -3.08     11.55 o 
  -2   1  26       56.76       60.81     19.42 o 
  -1   1  26        0.04       30.11     53.42 o 
   0   1  26       59.72       43.89      8.13 o 
   1   1  26       81.97       64.43      9.25 o 
  -3   1  27       24.75       23.93      8.53 o 
  -2   1  27        8.35        7.43      8.37 o 
  -1   1  27        2.47       30.22      9.77 o 
   0   1  27      108.61      133.42     16.23 o 
  -2   0  28        0.03      -10.56     10.56 o 
  -1   0  28       24.76       12.60      8.53 o 
                                                 
