# Supplementary material for: Towards an understanding of the propensity for crystalline hydrate formation by molecular compounds
Source: IUCrJ. 2016 Oct 18;3(Pt 6):430–9. doi: 10.1107/S2052252516015633 (PMC5094445; doi:10.1107/S2052252516015633)
Supplement: Supplementary file 9 [file m-03-00430-11.3H2Osup9.fcf]

# 
# h,k,l, Fc-squared, Fo-squared, sigma(Fo-squared) and status flag 
# 
data_11.3H2O 
_shelx_title ' KJtimt_0m in C2/c' 
_shelx_refln_list_code          4 
_shelx_F_calc_maximum      509.65 
_exptl_crystal_F_000      2704.00 
_reflns_d_resolution_high  0.8484 
 
loop_ 
 _symmetry_equiv_pos_as_xyz 
 'x, y, z' 
 '-x, y, -z+1/2' 
 'x+1/2, y+1/2, z' 
 '-x+1/2, y+1/2, -z+1/2' 
 '-x, -y, -z' 
 'x, -y, z-1/2' 
 '-x+1/2, -y+1/2, -z' 
 'x+1/2, -y+1/2, z-1/2' 
 
_cell_length_a    38.9915 
_cell_length_b     6.9971 
_cell_length_c    29.1584 
_cell_angle_alpha  90.000 
_cell_angle_beta  130.424 
_cell_angle_gamma  90.000 
 
_shelx_F_squared_multiplier     1.000 
 
loop_ 
 _refln_index_h 
 _refln_index_k 
 _refln_index_l 
 _refln_F_squared_calc 
 _refln_F_squared_meas 
 _refln_F_squared_sigma 
 _refln_observed_status 
   4   0   0    23582.46    13122.56    594.81 o 
   6   0   0    46885.79    52320.18   2342.92 o 
   8   0   0    30587.96    25054.69   1136.11 o 
  10   0   0      202.24      602.57     76.78 o 
  12   0   0     2376.78     3081.05    141.68 o 
  14   0   0     4334.46     4965.25    144.97 o 
  16   0   0    16633.11    17955.37    432.24 o 
  18   0   0    10400.62    11358.64    255.44 o 
  20   0   0      156.73      -10.86     50.24 o 
  22   0   0     1910.08     1859.67    144.32 o 
  24   0   0     5384.65     4975.91    149.37 o 
  26   0   0     6309.63     6000.39    168.19 o 
  28   0   0     7613.19     7090.76    191.22 o 
  30   0   0     1020.85      735.63     68.33 o 
  32   0   0     1676.62     1528.39    109.07 o 
  34   0   0        6.48      129.61     66.08 o 
   1   1   0       50.11       30.56      6.32 o 
   3   1   0    19035.27    16959.54    382.33 o 
   5   1   0     4953.67     3378.29     97.81 o 
   7   1   0      704.27     1316.48     64.13 o 
   9   1   0     4429.17     5369.39    258.10 o 
  11   1   0       20.62      104.36     44.23 o 
  13   1   0     1086.24      598.34     37.99 o 
  15   1   0    42338.99    43064.39    801.42 o 
  17   1   0     3103.40     2130.08     63.85 o 
  19   1   0     1711.93     1436.24     65.26 o 
  21   1   0     3843.68     3391.88     98.24 o 
  23   1   0      353.98      187.96     37.90 o 
  25   1   0      284.02      292.77     44.60 o 
  27   1   0       34.26       22.95     41.54 o 
  29   1   0       82.62      166.42     53.81 o 
  31   1   0       68.37      117.82     43.08 o 
  33   1   0     1513.18     1614.02     75.92 o 
   0   2   0     2030.28     1843.64     70.83 o 
   2   2   0        2.00      379.15     53.50 o 
   4   2   0    99596.09   107165.96   2391.30 o 
   6   2   0      596.10      524.87     68.28 o 
   8   2   0     5090.54     4379.21    163.51 o 
  10   2   0      319.82      505.13     40.68 o 
  12   2   0      500.57      690.13     51.29 o 
  14   2   0     4553.19     4367.51    104.65 o 
  16   2   0     1863.91     2005.07     65.16 o 
  18   2   0       41.80       66.76     37.70 o 
  20   2   0        7.06       67.75     39.29 o 
  22   2   0      950.73      943.27     52.43 o 
  24   2   0     1674.27     1592.51     65.83 o 
  26   2   0      280.77      426.00     45.56 o 
  28   2   0     1359.76     1463.26     99.05 o 
  30   2   0      695.21      677.77     52.06 o 
  32   2   0       31.30      -49.55     49.55 o 
   1   3   0     8817.37     8412.14    199.86 o 
   3   3   0     4646.71     5665.62    127.17 o 
   5   3   0    40455.38    38276.16    772.49 o 
   7   3   0     1593.25     2144.69     82.70 o 
   9   3   0       31.06      165.24     48.88 o 
  11   3   0     8610.16     8167.76    155.38 o 
  13   3   0        8.41       -5.67     42.39 o 
  15   3   0      924.75      975.55     68.17 o 
  17   3   0     4673.56     4949.01    137.64 o 
  19   3   0      489.63      554.10     47.44 o 
  21   3   0      481.98      602.98     52.21 o 
  23   3   0     1199.21     1388.04     73.72 o 
  25   3   0       88.22      122.51     65.28 o 
  27   3   0     3343.33     3434.63    107.18 o 
  29   3   0      263.46      308.40     53.77 o 
  31   3   0      326.06      301.24     61.22 o 
   0   4   0    18659.63    19203.03    387.91 o 
   2   4   0     4536.80     4165.93     87.20 o 
   4   4   0     1038.67     1251.79     64.71 o 
   6   4   0       49.10      284.31     46.16 o 
   8   4   0     1044.49      840.49     57.97 o 
  10   4   0      339.98      163.99     57.06 o 
  12   4   0     1485.00     1673.01     69.64 o 
  14   4   0      382.49      467.79     63.53 o 
  16   4   0       83.29       72.03     50.02 o 
  18   4   0     3393.55     3424.68    102.19 o 
  20   4   0       84.70      256.33     56.16 o 
  22   4   0       85.87      128.41     53.32 o 
  24   4   0      120.32       87.59     85.98 o 
  26   4   0       12.43       52.78     65.40 o 
  28   4   0     1268.83     1220.92     81.12 o 
  30   4   0        1.59      -55.81     57.74 o 
   1   5   0     2265.15     2104.52     74.33 o 
   3   5   0     2236.69     2201.96     98.71 o 
   5   5   0     1179.41     1103.81     56.68 o 
   7   5   0     5366.00     5259.60    109.52 o 
   9   5   0      380.15      345.35     46.64 o 
  11   5   0        5.65      100.12     48.72 o 
  13   5   0     5622.39     5725.16    134.76 o 
  15   5   0     1148.70     1164.07     74.46 o 
  17   5   0      171.06      121.95     57.25 o 
  19   5   0      400.70      361.79     59.20 o 
  21   5   0      655.51      695.12     61.63 o 
  23   5   0     2147.83     2242.99    104.12 o 
  25   5   0     1377.22     1489.72    120.14 o 
  27   5   0      464.48      474.93     61.31 o 
   0   6   0     1560.15     1840.33    144.69 o 
   2   6   0      189.87       78.33     48.82 o 
   4   6   0        0.28      -19.44     73.99 o 
   6   6   0        4.63      114.14     49.82 o 
   8   6   0     1283.43     1079.94     67.71 o 
  10   6   0       96.32       47.58     49.56 o 
  12   6   0      791.81      554.29     58.76 o 
  14   6   0      357.83      475.87    114.36 o 
  16   6   0      586.25      506.36     74.09 o 
  18   6   0      476.07      516.51     61.03 o 
  20   6   0        7.54      -45.86     60.27 o 
  22   6   0      374.11      518.65     62.56 o 
   1   7   0        6.20      106.17     47.54 o 
   3   7   0      377.65      313.59     50.90 o 
   5   7   0      612.21      793.05     54.95 o 
   7   7   0       95.85      131.03     50.93 o 
   9   7   0      556.37      581.15     59.44 o 
  11   7   0      371.71      476.90     65.51 o 
  13   7   0       94.58      148.97     53.52 o 
  15   7   0      254.62      446.24     61.61 o 
  17   7   0      522.50      623.09     57.15 o 
   0   8   0     9381.73     8985.56    249.03 o 
   2   8   0       63.66       64.99     44.09 o 
   4   8   0      274.07      248.70     48.27 o 
   6   8   0       19.60       63.37     54.20 o 
   8   8   0       31.08      165.71     64.67 o 
 -35   1   1       47.04       42.93     54.43 o 
 -33   1   1      354.43      393.98     52.69 o 
 -31   1   1       13.96       -4.28     42.03 o 
 -29   1   1      589.23      471.13     58.50 o 
 -27   1   1     2149.22     2547.69     76.29 o 
 -25   1   1     4001.58     4523.67    100.40 o 
 -23   1   1     2251.95     2585.74     74.50 o 
 -21   1   1        1.73       49.74     34.94 o 
 -19   1   1     5128.64     5319.80    104.98 o 
 -17   1   1     2625.43     2961.28     79.69 o 
 -15   1   1     8670.97     9322.33    193.40 o 
 -13   1   1     6811.74     7153.25    150.17 o 
 -11   1   1    30969.74    31345.44   1031.19 o 
  -9   1   1      945.22      670.73    111.76 o 
  -7   1   1    56848.95    56961.23   2555.06 o 
  -5   1   1     6082.39     5291.48    145.46 o 
  -3   1   1    18323.33    15719.35    354.12 o 
  -1   1   1     2412.16     1399.27     35.26 o 
   1   1   1      969.33      553.05     18.16 o 
   3   1   1    26580.15    25762.83    741.95 o 
   5   1   1     5442.78     4128.11    118.08 o 
   7   1   1    10603.57    10609.61    247.78 o 
   9   1   1     1582.78     1628.59     67.90 o 
  11   1   1     1850.58     1675.52     61.89 o 
  13   1   1       23.41       34.90     34.74 o 
  15   1   1     1378.71     1403.81     55.79 o 
  17   1   1     3269.12     3139.81     77.56 o 
  19   1   1       46.22       93.31     35.20 o 
  21   1   1     7216.88     7603.40    135.90 o 
  23   1   1    23502.06    22566.17    326.98 o 
  25   1   1    38735.50    38970.39    547.75 o 
  27   1   1      887.50      744.51     48.54 o 
  29   1   1       48.64       32.31     43.01 o 
  31   1   1      313.67      347.25     54.63 o 
  33   1   1      329.09      298.28     56.44 o 
 -34   2   1       93.04      211.09     56.48 o 
 -32   2   1       43.36       31.08     53.13 o 
 -30   2   1     1753.31     1727.12     74.19 o 
 -28   2   1      430.36      532.47     48.50 o 
 -26   2   1     1241.54     1053.74     52.46 o 
 -24   2   1        0.45       56.65     41.59 o 
 -22   2   1        0.64       19.00     40.26 o 
 -20   2   1      852.29      725.90     48.18 o 
 -18   2   1     8931.63     8899.87    159.68 o 
 -16   2   1      512.00      681.61     46.25 o 
 -14   2   1     4021.99     3955.58    122.62 o 
 -12   2   1     3030.09     2798.29     93.40 o 
 -10   2   1     1270.03     1230.68     60.91 o 
  -8   2   1     5642.34     5554.38    197.49 o 
  -6   2   1     5819.13     5138.95    159.67 o 
  -4   2   1     8170.68     8133.32    198.38 o 
  -2   2   1   147730.45   156361.25   3483.31 o 
   0   2   1    29558.34    32237.80    723.38 o 
   2   2   1    57478.36    63195.45   1411.64 o 
   4   2   1    15592.17    17295.50    455.58 o 
   6   2   1     2391.54     2239.45     90.77 o 
   8   2   1     2433.61     2220.90     67.65 o 
  10   2   1      599.17      591.71     37.66 o 
  12   2   1    14164.63    14234.43    698.04 o 
  14   2   1    13790.29    13353.25    221.85 o 
  16   2   1     1433.01     1575.02     60.22 o 
  18   2   1     2195.29     2457.85     88.17 o 
  20   2   1      118.20      139.13     37.74 o 
  22   2   1       17.14      -39.30     39.30 o 
  24   2   1    11233.08    11968.77    199.89 o 
  26   2   1       14.76       93.20     56.52 o 
  28   2   1       97.28      164.19     49.46 o 
  30   2   1     3538.75     3638.87    118.70 o 
  32   2   1     1614.61     1545.94    115.40 o 
 -33   3   1       10.54       40.74     57.38 o 
 -31   3   1     1202.16     1409.01    145.55 o 
 -29   3   1     2814.87     2707.10     96.01 o 
 -27   3   1      422.73      466.08     97.09 o 
 -25   3   1      404.80      363.95     51.25 o 
 -23   3   1      503.55      581.82     54.95 o 
 -21   3   1       85.28       26.52     70.17 o 
 -19   3   1     2765.34     2594.37     92.97 o 
 -17   3   1     1050.43     1095.67     54.89 o 
 -15   3   1     6364.20     6585.81    195.91 o 
 -13   3   1        0.01       39.78     42.02 o 
 -11   3   1     1932.73     1854.44     84.96 o 
  -9   3   1     1021.25     1127.49     62.36 o 
  -7   3   1     3287.97     3197.62     94.55 o 
  -5   3   1     4654.52     4518.63    163.40 o 
  -3   3   1     2048.75     2206.42     63.08 o 
  -1   3   1       26.22      109.99     22.64 o 
   1   3   1      236.82      288.15     27.44 o 
   3   3   1      215.87      364.90     27.99 o 
   5   3   1    10850.05    10405.03    223.76 o 
   7   3   1        1.45       43.18     43.40 o 
   9   3   1       61.12       95.49     33.81 o 
  11   3   1     3945.41     3980.49    103.43 o 
  13   3   1     1619.68     1685.16     69.15 o 
  15   3   1       76.30       86.32     41.39 o 
  17   3   1      348.84      372.37     48.80 o 
  19   3   1      840.03      698.18     53.59 o 
  21   3   1      930.81     1036.22     57.42 o 
  23   3   1      507.68      566.67     57.42 o 
  25   3   1        4.20       79.67     61.22 o 
  27   3   1        9.73      -56.99     56.99 o 
  29   3   1     4240.81     4336.40    123.71 o 
  31   3   1     1074.59      956.33     92.81 o 
 -30   4   1      466.22      400.77     82.63 o 
 -28   4   1       27.32      109.90     59.93 o 
 -26   4   1     2002.82     1929.18     92.62 o 
 -24   4   1      599.09      649.58     70.92 o 
 -22   4   1     1403.73     1343.19     72.40 o 
 -20   4   1     1319.44     1233.23     68.68 o 
 -18   4   1        0.39       15.27     49.97 o 
 -16   4   1        1.89      -51.22     51.22 o 
 -14   4   1     2357.86     2645.40    107.34 o 
 -12   4   1     8286.56     8592.49    154.77 o 
 -10   4   1       20.18       41.14     47.50 o 
  -8   4   1      421.49      280.57     59.03 o 
  -6   4   1        4.33       39.91     45.68 o 
  -4   4   1    21603.38    21818.49    353.99 o 
  -2   4   1       32.17      143.86     46.72 o 
   0   4   1    13939.92    13233.39    182.62 o 
   2   4   1     6819.66     6060.76    111.69 o 
   4   4   1      380.47      345.31     58.45 o 
   6   4   1       84.20      109.24     42.74 o 
   8   4   1      716.95      540.56     48.39 o 
  10   4   1     1614.47     1539.86     71.40 o 
  12   4   1     5984.94     5493.76    139.23 o 
  14   4   1     2233.82     2006.09     84.35 o 
  16   4   1      530.77      617.18     66.33 o 
  18   4   1     2409.61     2448.37     93.16 o 
  20   4   1       43.34       31.42     58.98 o 
  22   4   1       72.81      189.30     58.29 o 
  24   4   1        7.82       35.23     56.81 o 
  26   4   1      836.92      799.48     72.85 o 
  28   4   1      265.95      267.77     68.37 o 
 -27   5   1      694.30      712.26     79.81 o 
 -25   5   1        0.25      -47.18     59.07 o 
 -23   5   1      156.19      126.29     56.02 o 
 -21   5   1      276.52      225.73     88.02 o 
 -19   5   1      303.98      357.07     61.96 o 
 -17   5   1     3859.56     3950.10    117.15 o 
 -15   5   1     2560.83     2458.08    107.73 o 
 -13   5   1     1696.39     1697.82     76.70 o 
 -11   5   1       83.88      113.92     48.26 o 
  -9   5   1     1011.34      940.60     56.64 o 
  -7   5   1      219.74      321.76     47.27 o 
  -5   5   1       13.82      -46.66     46.66 o 
  -3   5   1       49.53       83.14     52.20 o 
  -1   5   1       11.12       20.77     42.11 o 
   1   5   1       29.23       84.55     46.98 o 
   3   5   1      264.68      176.86     51.19 o 
   5   5   1       60.10        5.81     43.76 o 
   7   5   1      222.26      338.81     58.34 o 
   9   5   1      871.20      733.19     52.39 o 
  11   5   1     3935.80     4104.69    102.95 o 
  13   5   1     2578.93     2335.12    101.39 o 
  15   5   1     1040.86      958.01     61.88 o 
  17   5   1     1344.25     1437.98     71.78 o 
  19   5   1      583.18      552.15    109.16 o 
  21   5   1      475.50      509.71     59.52 o 
  23   5   1      397.33      487.96     58.86 o 
  25   5   1      497.95      580.92     80.88 o 
 -24   6   1       44.22      156.00    104.23 o 
 -22   6   1       56.48      197.32     58.99 o 
 -20   6   1      107.35      139.31     57.20 o 
 -18   6   1      217.95      189.36     56.51 o 
 -16   6   1     1472.79     1708.31     80.99 o 
 -14   6   1      488.80      442.46     68.08 o 
 -12   6   1      983.59      966.06     61.83 o 
 -10   6   1      376.26      396.57     52.55 o 
  -8   6   1      104.00      162.98     47.99 o 
  -6   6   1     1268.25     1284.65     71.52 o 
  -4   6   1     1216.75     1446.57     70.66 o 
  -2   6   1      199.78      119.13     52.03 o 
   0   6   1       60.00       65.73     57.46 o 
   2   6   1       28.03       18.78     57.71 o 
   4   6   1     1097.06     1131.45     65.95 o 
   6   6   1     1330.25     1363.09     62.87 o 
   8   6   1       77.85      151.06     53.64 o 
  10   6   1      599.65      831.88     58.28 o 
  12   6   1     1168.00     1464.60    105.12 o 
  14   6   1     1673.30     1714.83     84.79 o 
  16   6   1       46.65       15.56     53.74 o 
  18   6   1      410.20      492.43     63.12 o 
  20   6   1      787.58      494.69     71.35 o 
  22   6   1      242.51      339.59     62.07 o 
 -19   7   1      156.91      126.30     84.56 o 
 -17   7   1     1877.59     1831.86     81.15 o 
 -15   7   1     4932.91     4914.54    149.98 o 
 -13   7   1       35.13      -44.57     62.22 o 
 -11   7   1     1279.94     1205.68     72.97 o 
  -9   7   1        2.10       90.62     53.07 o 
  -7   7   1        5.01      108.45     49.00 o 
  -5   7   1      646.80      687.19     54.52 o 
  -3   7   1     1748.57     1780.07     76.82 o 
  -1   7   1      224.03      229.16     49.72 o 
   1   7   1       36.43      133.09     48.20 o 
   3   7   1      363.14      414.05     49.99 o 
   5   7   1       70.67      132.70     48.66 o 
   7   7   1     1169.90     1182.34     69.01 o 
   9   7   1     1384.26     1415.19     74.13 o 
  11   7   1      245.81      227.95     72.43 o 
  13   7   1       71.82        6.56     50.60 o 
  15   7   1     2246.94     2336.05     90.51 o 
  17   7   1      153.57      324.75     66.29 o 
  -8   8   1      158.61      182.30     52.98 o 
  -6   8   1       14.00      -42.48     50.36 o 
  -4   8   1        5.38      -42.70     42.70 o 
  -2   8   1      147.39      201.45     46.23 o 
   0   8   1     1153.97     1088.27     58.94 o 
   2   8   1       28.04       40.44     49.51 o 
   4   8   1       65.04      126.57     54.93 o 
   6   8   1      900.74      834.36     76.48 o 
 -36   0   2      545.57      488.23     74.91 o 
 -34   0   2     1020.05      939.84    117.57 o 
 -32   0   2    20623.81    21081.16    500.92 o 
 -30   0   2      520.66      491.07     65.74 o 
 -28   0   2     1562.62     1692.30     95.48 o 
 -26   0   2    12101.73    11862.99    277.96 o 
 -24   0   2     5830.95     5969.65    174.48 o 
 -22   0   2     3238.10     3087.83    109.21 o 
 -20   0   2      783.16      668.39     57.19 o 
 -18   0   2     3099.44     2873.61    113.97 o 
 -16   0   2     4435.88     4357.34    159.78 o 
 -14   0   2       40.16       20.58     55.84 o 
 -12   0   2      761.52      371.45     48.03 o 
 -10   0   2      232.78      444.39     60.49 o 
  -8   0   2    42862.89    47569.02   2138.85 o 
  -6   0   2    48706.08    34550.11   1554.21 o 
  -4   0   2    53486.77    35785.46   1133.44 o 
   2   0   2    31119.88    36658.98   1159.18 o 
   4   0   2   159745.77   178103.03   5612.81 o 
   6   0   2     2959.83     4460.33    219.40 o 
   8   0   2    13876.42    11336.20    530.17 o 
  10   0   2     9273.58    11446.84    543.64 o 
  12   0   2     3958.20     3187.75    116.11 o 
  14   0   2     8387.98     8362.92    229.39 o 
  16   0   2     5072.36     5959.37    175.75 o 
  18   0   2     1421.58     1448.21     82.27 o 
  20   0   2       75.90       -6.69     92.18 o 
  22   0   2     1565.28     1692.22     90.08 o 
  24   0   2     3862.41     3482.75    175.71 o 
  26   0   2     1190.76     1090.78     76.04 o 
  28   0   2     1879.25     1464.56    124.94 o 
  30   0   2        5.28      -62.14     62.14 o 
  32   0   2      308.91      305.52     81.22 o 
 -35   1   2     1387.15     1275.47     65.33 o 
 -33   1   2        3.11       45.62     43.81 o 
 -31   1   2      217.32      260.58     43.94 o 
 -29   1   2     2027.86     2263.05     77.40 o 
 -27   1   2     7237.91     7477.99    159.98 o 
 -25   1   2     5320.75     5684.36    113.63 o 
 -23   1   2      316.78      211.40     40.10 o 
 -21   1   2     1505.22     1966.32     63.71 o 
 -19   1   2     5629.39     6537.95    133.06 o 
 -17   1   2    13042.38    13166.71    390.28 o 
 -15   1   2    16340.05    16575.59    300.11 o 
 -13   1   2     9016.08     7971.72    199.60 o 
 -11   1   2     3145.69     3622.52    284.59 o 
  -9   1   2     9946.46    10247.70    340.75 o 
  -7   1   2     1554.31     1759.81     68.11 o 
  -5   1   2     9140.67     8340.22    222.97 o 
  -3   1   2    10136.21     9861.45    259.49 o 
  -1   1   2     1144.70     1241.31     49.45 o 
   1   1   2      843.76      975.99     27.69 o 
   3   1   2     9947.45    10944.10    250.19 o 
   5   1   2     1055.15     1592.69     48.50 o 
   7   1   2     2845.35     2374.12     69.84 o 
   9   1   2     4102.09     4364.06    105.09 o 
  11   1   2       25.82       12.46     30.47 o 
  13   1   2    19086.92    17986.74    320.67 o 
  15   1   2     6899.95     8889.65    141.86 o 
  17   1   2    17513.22    16479.10    251.79 o 
  19   1   2      259.13      136.94     36.44 o 
  21   1   2     4671.68     4494.41     93.46 o 
  23   1   2      856.71      761.93     46.75 o 
  25   1   2      626.57      760.88     48.49 o 
  27   1   2     6593.64     5690.90    142.64 o 
  29   1   2      158.92      121.07     45.38 o 
  31   1   2       59.50      141.21     49.32 o 
 -34   2   2        0.57       62.51     50.75 o 
 -32   2   2      442.08      505.78     54.36 o 
 -30   2   2      146.17      284.49     46.90 o 
 -28   2   2      361.49      478.40     47.29 o 
 -26   2   2     2326.54     2382.71     90.10 o 
 -24   2   2      116.52      146.34     42.02 o 
 -22   2   2     3280.92     3218.07     91.57 o 
 -20   2   2      765.15      680.11     45.97 o 
 -18   2   2      267.44      279.91     68.55 o 
 -16   2   2     4131.90     4152.93    118.32 o 
 -14   2   2       63.73      101.09     42.85 o 
 -12   2   2     2813.69     2700.77     89.73 o 
 -10   2   2     6151.90     6407.24    214.21 o 
  -8   2   2     2967.27     2895.13     95.03 o 
  -6   2   2    56172.02    56876.23   1473.64 o 
  -4   2   2       33.22       95.01     21.19 o 
  -2   2   2    33873.91    37342.71    836.06 o 
   0   2   2     3491.83     3941.18    100.08 o 
   2   2   2    70198.53    77433.97   1998.25 o 
   4   2   2     2732.75     2995.02    135.52 o 
   6   2   2    17145.25    15651.09    322.68 o 
   8   2   2      173.85      192.16     28.09 o 
  10   2   2     3254.54     3236.32     83.49 o 
  12   2   2     8453.25     8189.53    147.56 o 
  14   2   2      152.17      165.96     34.70 o 
  16   2   2      389.72      480.98     58.83 o 
  18   2   2     3564.88     4014.07    104.86 o 
  20   2   2     1664.52     1774.71     65.12 o 
  22   2   2      299.40      399.08     44.51 o 
  24   2   2      482.20      446.17     48.05 o 
  26   2   2      312.87      333.20     65.17 o 
  28   2   2     3282.81     3144.44    110.59 o 
  30   2   2     1771.47     1849.01     92.65 o 
  32   2   2      740.38      723.24     77.88 o 
 -33   3   2       52.24       73.15     53.88 o 
 -31   3   2        0.10      -38.52     54.16 o 
 -29   3   2       18.63      155.04     51.13 o 
 -27   3   2    17237.17    16556.97    269.78 o 
 -25   3   2        4.27      100.80     50.89 o 
 -23   3   2     5912.39     6046.81    143.75 o 
 -21   3   2       11.84       21.81     45.24 o 
 -19   3   2     1269.68     1314.91     69.70 o 
 -17   3   2      782.66      794.09     54.48 o 
 -15   3   2     4682.82     4960.94    117.37 o 
 -13   3   2      198.29      276.17     38.10 o 
 -11   3   2       71.44       93.86     42.09 o 
  -9   3   2     1873.02     1468.70     77.64 o 
  -7   3   2      593.45      246.30     34.22 o 
  -5   3   2     4950.17     4401.60    118.23 o 
  -3   3   2      119.25      244.19     29.88 o 
  -1   3   2     1993.38     1813.45     70.97 o 
   1   3   2     3389.62     4395.90    142.77 o 
   3   3   2     6483.37     7311.07    212.65 o 
   5   3   2      391.34      757.11     57.14 o 
   7   3   2     7876.50     8221.40    172.85 o 
   9   3   2      344.62      259.74     41.87 o 
  11   3   2    11940.14    11579.65    208.29 o 
  13   3   2     3995.08     3801.85    123.19 o 
  15   3   2     4740.12     4686.81    104.77 o 
  17   3   2     2230.16     2314.90     79.09 o 
  19   3   2      337.76      258.28     55.29 o 
  21   3   2      255.44      186.71     59.57 o 
  23   3   2      354.33      453.97     54.86 o 
  25   3   2      849.16      949.52     60.62 o 
  27   3   2      149.74        5.26     53.96 o 
  29   3   2      984.89     1053.71     71.16 o 
 -32   4   2        0.00      167.83    117.84 o 
 -30   4   2     2330.87     2589.05    107.28 o 
 -28   4   2     3440.88     3421.99    134.60 o 
 -26   4   2      822.48     1098.54     95.15 o 
 -24   4   2      344.47      307.80     62.69 o 
 -22   4   2       10.09       37.90     55.66 o 
 -20   4   2     3051.88     2823.07    103.84 o 
 -18   4   2     2305.50     2535.64     91.42 o 
 -16   4   2        0.04      -25.66     53.75 o 
 -14   4   2    11373.87    10294.60    186.54 o 
 -12   4   2      930.88     1040.87     63.54 o 
 -10   4   2     1182.57      952.59     65.32 o 
  -8   4   2        6.57       37.01     90.63 o 
  -6   4   2     1437.64     1383.72     72.53 o 
  -4   4   2     2761.57     3249.90     94.78 o 
  -2   4   2        0.23       67.72     36.25 o 
   0   4   2    15904.53    14763.11    200.38 o 
   2   4   2      733.78      580.11     63.41 o 
   4   4   2      480.17      659.97     47.33 o 
   6   4   2        0.06       92.16     45.16 o 
   8   4   2     3466.36     3611.15    104.55 o 
  10   4   2      285.78      425.06     48.97 o 
  12   4   2      379.92      424.30     57.21 o 
  14   4   2        7.25       49.73     52.32 o 
  16   4   2      310.85      535.43     54.72 o 
  18   4   2       30.94       11.46     60.65 o 
  20   4   2     3231.84     2729.33    104.54 o 
  22   4   2     5228.79     5530.81    239.28 o 
  24   4   2      281.79      144.16     55.35 o 
  26   4   2      926.47      816.25     61.72 o 
  28   4   2       81.06      166.34     59.08 o 
 -29   5   2     1114.18     1112.12     86.69 o 
 -27   5   2     1638.93     1453.90     86.55 o 
 -25   5   2      715.82      725.36     68.96 o 
 -23   5   2      151.99      185.68     84.23 o 
 -21   5   2      100.84      -36.33     68.34 o 
 -19   5   2        0.17       37.74     62.42 o 
 -17   5   2      226.95      214.55     63.70 o 
 -15   5   2     6469.84     6502.41    156.95 o 
 -13   5   2      416.77      479.91     53.64 o 
 -11   5   2      296.14      374.58     51.88 o 
  -9   5   2     2235.47     1984.22     87.30 o 
  -7   5   2      154.06      167.38     49.66 o 
  -5   5   2      381.40      316.24     53.00 o 
  -3   5   2        8.24       69.41     47.35 o 
  -1   5   2       19.61       58.78     47.64 o 
   1   5   2      771.04      769.85     66.10 o 
   3   5   2     2270.64     2326.51     78.58 o 
   5   5   2      249.97      321.27     47.57 o 
   7   5   2       57.90      164.33     42.60 o 
   9   5   2     1476.73     1306.56     60.31 o 
  11   5   2     4969.88     5021.37    115.39 o 
  13   5   2     2339.89     2687.84    102.30 o 
  15   5   2        2.25       88.93     52.01 o 
  17   5   2       31.40       52.41     53.86 o 
  19   5   2      421.86      475.70     57.46 o 
  21   5   2     3286.11     3303.75    111.22 o 
  23   5   2      307.29      348.20     56.68 o 
  25   5   2     1532.08     1433.32     74.87 o 
 -24   6   2     2203.80     2264.50    109.83 o 
 -22   6   2     1150.31     1103.79     83.41 o 
 -20   6   2      758.02      634.77     62.05 o 
 -18   6   2      272.04      241.27     62.18 o 
 -16   6   2     1625.05     1974.35    257.38 o 
 -14   6   2      408.17      291.62     64.07 o 
 -12   6   2     1886.02     2016.57     79.86 o 
 -10   6   2     1713.61     1857.62     74.99 o 
  -8   6   2     2635.94     2303.60     83.22 o 
  -6   6   2      119.66      149.50     72.27 o 
  -4   6   2     2029.96     2460.11     92.12 o 
  -2   6   2       45.13      160.85     80.58 o 
   0   6   2        9.29       97.41     50.46 o 
   2   6   2      440.40      367.50     62.66 o 
   4   6   2      487.01      711.41     53.48 o 
   6   6   2     1303.14     1668.59     74.20 o 
   8   6   2      137.02      113.37     58.10 o 
  10   6   2      757.47      676.90     63.76 o 
  12   6   2      668.31      493.14     92.92 o 
  14   6   2       29.14       42.15     54.55 o 
  16   6   2     1105.72     1238.20     85.44 o 
  18   6   2      450.93      323.75     56.27 o 
  20   6   2        7.30      -12.37     55.60 o 
  22   6   2       34.61       51.01     94.64 o 
 -19   7   2     1353.46      975.89     93.81 o 
 -17   7   2      135.82      197.68     61.66 o 
 -15   7   2      333.47      245.97     72.81 o 
 -13   7   2      761.35      761.33     72.33 o 
 -11   7   2      123.93      116.68     60.62 o 
  -9   7   2        2.87      -55.14     55.14 o 
  -7   7   2      174.91      268.32     49.74 o 
  -5   7   2     1771.71     1883.43     94.13 o 
  -3   7   2      678.45      715.57     54.84 o 
  -1   7   2        7.70       69.71     47.41 o 
   1   7   2      318.73      222.19     47.06 o 
   3   7   2     1143.00     1107.01     58.43 o 
   5   7   2       23.15       90.42     54.88 o 
   7   7   2     1205.32     1111.50     69.79 o 
   9   7   2      128.07      152.98     67.55 o 
  11   7   2      115.15      184.00     53.99 o 
  13   7   2      128.71      155.98     50.66 o 
  15   7   2     6646.99     6869.06    163.56 o 
  -8   8   2       16.19       20.08     51.85 o 
  -6   8   2      217.51      224.28     52.86 o 
  -4   8   2      663.71      531.25     49.05 o 
  -2   8   2       15.17       57.14     48.66 o 
   0   8   2      774.72      590.69     55.00 o 
   2   8   2      210.39      148.03     48.09 o 
   4   8   2      651.39      719.12     59.66 o 
   6   8   2       33.55      112.19    106.45 o 
 -37   1   3       33.44       41.49     58.87 o 
 -35   1   3      598.77      707.97     49.35 o 
 -33   1   3      132.83      172.41     43.58 o 
 -31   1   3     1839.57     1746.92     73.23 o 
 -29   1   3     2459.76     2204.79     74.46 o 
 -27   1   3     5789.49     5755.39    129.92 o 
 -25   1   3      109.68      123.50     40.85 o 
 -23   1   3     8089.45     8312.53    156.92 o 
 -21   1   3        0.16      -32.11     36.47 o 
 -19   1   3     2485.16     2545.88     75.63 o 
 -17   1   3     9716.64     9696.94    191.05 o 
 -15   1   3     2570.39     2473.79     93.10 o 
 -13   1   3     2892.03     2981.68    113.23 o 
 -11   1   3    12195.73    12291.16    426.98 o 
  -9   1   3    11802.81    10892.18    295.24 o 
  -7   1   3    62553.77    59885.89   1547.54 o 
  -5   1   3     5618.76     7180.30    194.64 o 
  -3   1   3     4664.98     5697.27    153.81 o 
  -1   1   3     1699.06     1596.49     63.49 o 
   1   1   3     4770.27     5383.45    145.45 o 
   3   1   3      759.33      807.96     34.26 o 
   5   1   3     4798.97     5453.50    154.18 o 
   7   1   3    10336.40     9816.95    235.71 o 
   9   1   3     1904.53     2004.22     69.75 o 
  11   1   3      332.26      361.35     36.14 o 
  13   1   3    19585.74    20679.39    309.84 o 
  15   1   3     6352.22     6761.02    114.46 o 
  17   1   3     2020.01     1667.14     55.55 o 
  19   1   3       27.92       33.74     34.93 o 
  21   1   3     2579.66     2671.92     74.27 o 
  23   1   3     5350.85     5546.03    116.19 o 
  25   1   3     2187.46     2104.27     73.88 o 
  27   1   3       84.68      189.96     44.70 o 
  29   1   3     1582.28     1859.90     75.80 o 
  31   1   3       77.13       78.24     59.60 o 
 -36   2   3      146.66      191.48     51.17 o 
 -34   2   3      140.09       76.86     48.05 o 
 -32   2   3      588.16      579.20     49.54 o 
 -30   2   3     8353.38     7898.42    163.13 o 
 -28   2   3      247.99      211.42     45.00 o 
 -26   2   3      404.77      337.63     55.99 o 
 -24   2   3     2819.26     2922.28     87.59 o 
 -22   2   3     2960.24     3135.89    111.45 o 
 -20   2   3       73.56       64.28     47.03 o 
 -18   2   3     4232.69     4295.73    115.70 o 
 -16   2   3     3549.04     3654.71    109.41 o 
 -14   2   3    10438.88    10231.57    386.10 o 
 -12   2   3     7646.09     7175.53    181.18 o 
 -10   2   3      397.03      554.85     45.88 o 
  -8   2   3     6167.72     6147.73    175.41 o 
  -6   2   3    33664.10    33628.20    876.50 o 
  -4   2   3   114895.71   122954.22   3167.67 o 
   0   2   3    90142.59    94078.76   2974.99 o 
   2   2   3     1079.43     1806.35    181.62 o 
   4   2   3     5143.05     4843.83    119.53 o 
   6   2   3    28093.99    26798.00    497.98 o 
   8   2   3      684.25      689.85     35.50 o 
  10   2   3      415.05      616.96     59.14 o 
  12   2   3      558.35      611.21     56.88 o 
  14   2   3       78.88      186.48     34.63 o 
  16   2   3     1405.42     1500.20     57.68 o 
  18   2   3      230.88      155.18     38.14 o 
  20   2   3      842.45     1013.31     53.30 o 
  22   2   3     1109.31     1146.54     55.96 o 
  24   2   3     2319.94     2257.84     78.59 o 
  26   2   3     2311.57     2414.87     87.74 o 
  28   2   3      691.46      719.36     60.37 o 
  30   2   3      400.11      491.77     79.25 o 
 -33   3   3      607.82      588.22     56.48 o 
 -31   3   3      608.37      570.03     73.32 o 
 -29   3   3       17.38      141.95     73.39 o 
 -27   3   3    13050.49    13030.10    231.12 o 
 -25   3   3     1671.49     1478.18     77.47 o 
 -23   3   3     2005.05     1946.16     77.79 o 
 -21   3   3     3408.61     3396.99    111.95 o 
 -19   3   3     1757.89     1645.45     74.61 o 
 -17   3   3    11090.43    11013.59    243.16 o 
 -15   3   3       60.51       94.16     45.04 o 
 -13   3   3       33.61       36.99     37.37 o 
 -11   3   3     2699.52     2653.41     84.13 o 
  -9   3   3     1183.28     1150.48     64.69 o 
  -7   3   3       33.11       12.63     40.24 o 
  -5   3   3      698.33      680.97     48.44 o 
  -3   3   3     3533.59     3386.41     96.32 o 
  -1   3   3      771.81      840.19     97.75 o 
   1   3   3     5441.99     4992.94    155.77 o 
   3   3   3      746.59      706.07     67.68 o 
   5   3   3      839.86      641.24     80.29 o 
   7   3   3        0.10      -40.52     40.52 o 
   9   3   3     6896.64     6914.99    135.66 o 
  11   3   3     5020.36     5458.85    136.13 o 
  13   3   3     9446.24     9821.68    182.59 o 
  15   3   3     3213.93     3000.17     88.61 o 
  17   3   3     5306.69     5724.43    126.95 o 
  19   3   3      118.28      153.86     59.99 o 
  21   3   3      785.96      961.66     59.74 o 
  23   3   3       63.22       21.79     50.59 o 
  25   3   3        3.91       -9.30     53.60 o 
  27   3   3      513.44      741.93     67.72 o 
  29   3   3        0.13      -50.61     58.71 o 
 -32   4   3      802.59      619.00     76.15 o 
 -30   4   3      114.73      246.43     61.14 o 
 -28   4   3       49.37      147.27     91.31 o 
 -26   4   3     4686.21     4679.60    204.92 o 
 -24   4   3        4.17       -6.56     53.93 o 
 -22   4   3       70.71       91.28     57.63 o 
 -20   4   3      441.97      519.83     56.84 o 
 -18   4   3     1236.59     1426.04     70.65 o 
 -16   4   3      260.79      161.07     75.06 o 
 -14   4   3      771.08      908.69     53.29 o 
 -12   4   3      283.95      241.37     53.50 o 
 -10   4   3        1.84       20.73     55.84 o 
  -8   4   3      651.81      806.96     58.86 o 
  -6   4   3    17278.79    17242.95    287.05 o 
  -4   4   3     1649.44     1553.15     60.82 o 
  -2   4   3      566.68      513.33     47.84 o 
   0   4   3    13355.35    13639.00    197.61 o 
   2   4   3      298.71      588.37     49.66 o 
   4   4   3     1648.14     1951.86     65.54 o 
   6   4   3        9.56      -18.32     37.79 o 
   8   4   3     2353.07     2561.22     86.03 o 
  10   4   3     3421.15     4026.64    108.38 o 
  12   4   3      477.67      604.80     52.58 o 
  14   4   3      607.77      643.03     55.37 o 
  16   4   3     2878.24     2426.19    104.16 o 
  18   4   3       16.91       30.00     53.56 o 
  20   4   3        3.90       76.17     73.08 o 
  22   4   3     1017.07     1091.51     78.72 o 
  24   4   3       10.39      113.64     53.76 o 
  26   4   3     2294.72     2093.11    126.62 o 
 -29   5   3      461.37      436.44     85.52 o 
 -27   5   3     2302.00     2277.78    138.82 o 
 -25   5   3      598.11      715.44     67.90 o 
 -23   5   3     1457.73     1564.31     85.88 o 
 -21   5   3       12.96        6.16     59.99 o 
 -19   5   3        0.73      -57.45     57.45 o 
 -17   5   3     1893.92     2093.62     94.97 o 
 -15   5   3      197.94      233.54     67.95 o 
 -13   5   3     1692.61     1837.60     78.25 o 
 -11   5   3     2014.52     2458.13     88.90 o 
  -9   5   3     4479.01     3853.13    108.92 o 
  -7   5   3     1280.38     1509.70     73.94 o 
  -5   5   3       24.30      -48.50     48.50 o 
  -3   5   3      936.22      792.57     61.32 o 
  -1   5   3       33.62       -8.28     53.90 o 
   1   5   3      683.47      589.71     50.96 o 
   3   5   3      243.56      247.76     44.05 o 
   5   5   3      675.77      954.04     62.93 o 
   7   5   3      697.28      796.37     49.68 o 
   9   5   3      247.89      302.34     62.60 o 
  11   5   3      114.00       78.03     49.91 o 
  13   5   3      541.91      734.78     57.73 o 
  15   5   3     1971.25     2147.21     89.16 o 
  17   5   3     1842.54     2001.40    125.49 o 
  19   5   3     1557.10     1500.93     74.96 o 
  21   5   3       14.29       20.46     58.86 o 
  23   5   3       42.64       32.74     53.98 o 
  25   5   3      442.38      195.25    111.47 o 
 -26   6   3      300.79      155.43     78.19 o 
 -24   6   3       41.60      150.73     95.08 o 
 -22   6   3      813.33      792.95     68.98 o 
 -20   6   3      227.95      303.02     62.33 o 
 -18   6   3       29.45      220.54     60.54 o 
 -16   6   3      288.05      216.93     99.63 o 
 -14   6   3     3734.09     3651.97    118.44 o 
 -12   6   3       63.29       54.94     50.73 o 
 -10   6   3       95.97      193.17     50.03 o 
  -8   6   3      299.69      279.67     66.61 o 
  -6   6   3      887.60      832.76     98.78 o 
  -4   6   3        0.46      -23.79     54.87 o 
  -2   6   3     2918.95     3105.66    103.65 o 
   0   6   3      281.39      322.66     64.28 o 
   2   6   3     5375.80     5605.36    118.07 o 
   4   6   3      291.35      287.54     48.29 o 
   6   6   3      151.42      167.93     65.39 o 
   8   6   3      130.90       47.92     48.76 o 
  10   6   3      700.95      517.56     60.07 o 
  12   6   3      385.39      243.55     60.63 o 
  14   6   3       25.40        8.80     62.25 o 
  16   6   3     2067.68     2283.71     95.42 o 
  18   6   3      734.72      554.26     59.58 o 
  20   6   3      365.53      314.71     75.36 o 
 -19   7   3      113.64      151.72     63.37 o 
 -17   7   3      239.80      280.09     57.64 o 
 -15   7   3     1073.42      968.14     66.53 o 
 -13   7   3       89.85       -8.76     58.08 o 
 -11   7   3     2100.74     2363.83    130.58 o 
  -9   7   3       32.14       55.32     49.47 o 
  -7   7   3      608.47      612.95     54.23 o 
  -5   7   3      884.92      888.23     67.05 o 
  -3   7   3       14.48      -13.09     47.91 o 
  -1   7   3       14.11       94.63     47.94 o 
   1   7   3       33.58       -3.65     46.62 o 
   3   7   3      423.91      438.61     58.40 o 
   5   7   3       65.07       -1.70     55.58 o 
   7   7   3       85.37      138.29     57.61 o 
   9   7   3        4.49       37.02     57.23 o 
  11   7   3      232.70      315.30     51.24 o 
  13   7   3     2406.34     2289.69     92.28 o 
  15   7   3      235.64      247.99     60.03 o 
 -10   8   3       48.22       70.68     64.23 o 
  -8   8   3       85.39      109.39     47.66 o 
  -6   8   3       20.70      -15.77     48.09 o 
  -4   8   3     2877.80     2508.45     87.45 o 
  -2   8   3        0.06      -49.07     53.72 o 
   0   8   3       25.32       95.02     49.29 o 
   2   8   3        3.07       80.44     49.34 o 
   4   8   3      798.94      617.46     63.99 o 
 -38   0   4       57.73      -19.17     73.37 o 
 -36   0   4      338.59      108.98     61.68 o 
 -34   0   4      235.06       19.78     91.33 o 
 -32   0   4      463.34      444.69     87.98 o 
 -30   0   4      976.72      958.16     75.40 o 
 -28   0   4      770.02      700.23    112.14 o 
 -26   0   4      957.94     1033.45     75.03 o 
 -24   0   4      439.35      710.38     62.65 o 
 -22   0   4    11297.16    11412.04    271.19 o 
 -20   0   4     4093.26     3928.93    139.63 o 
 -18   0   4     1972.02     1319.96    298.12 o 
 -16   0   4    49183.20    48048.32   1550.52 o 
 -14   0   4     4243.15     4629.00    263.78 o 
 -12   0   4     3374.46     3456.39    198.37 o 
 -10   0   4    73350.42    78226.06   3509.06 o 
  -8   0   4     4456.46     6425.22    251.73 o 
  -6   0   4    20571.14    13090.33    424.43 o 
  -4   0   4     1195.27       99.05     16.25 o 
  -2   0   4    11389.00    15156.57    484.08 o 
   0   0   4    23863.89    22056.66    701.34 o 
   2   0   4   235293.92   240228.88  10705.20 o 
   4   0   4     9968.79    13313.37    433.10 o 
   6   0   4      128.30       88.40     41.87 o 
   8   0   4      527.93      417.62     89.59 o 
  10   0   4    13299.60    13507.45    368.97 o 
  12   0   4    10752.09    12894.59    439.08 o 
  14   0   4     1373.98     1323.63     86.23 o 
  16   0   4     8646.55     8729.86    240.62 o 
  18   0   4      456.54      623.71     57.74 o 
  20   0   4     6088.46     6348.95    170.09 o 
  22   0   4     7359.53     7666.74    263.49 o 
  24   0   4     1781.98     2047.75    104.92 o 
  26   0   4     1266.51     1166.49     79.89 o 
  28   0   4        0.05        1.97     63.47 o 
  30   0   4     1225.83     1262.43     95.36 o 
 -37   1   4       16.67      -18.95     45.13 o 
 -35   1   4      256.11      151.66     51.10 o 
 -33   1   4        5.14       33.87     42.72 o 
 -31   1   4     7443.50     7013.48    172.52 o 
 -29   1   4      810.55      945.94     54.13 o 
 -27   1   4     2858.86     2988.64     84.08 o 
 -25   1   4     3458.99     3785.61    103.97 o 
 -23   1   4      432.65      513.47     43.22 o 
 -21   1   4     2241.34     2631.23     76.86 o 
 -19   1   4    13850.82    14653.43    254.09 o 
 -17   1   4     7381.25     7094.72    184.85 o 
 -15   1   4    15882.55    14792.56    407.30 o 
 -13   1   4     6360.36     6136.88    194.25 o 
 -11   1   4      168.85      171.61     26.95 o 
  -9   1   4    23916.26    22126.45    584.83 o 
  -7   1   4     9866.15    10344.46    278.90 o 
  -5   1   4    68463.58    64660.29   1670.46 o 
  -3   1   4     5613.56     6607.56    153.00 o 
  -1   1   4      856.20     1251.92     34.41 o 
   1   1   4      347.07      375.84     23.96 o 
   3   1   4     3670.75     3943.86    114.40 o 
   5   1   4     2295.98     2309.70    161.59 o 
   7   1   4     2540.47     2503.76    105.87 o 
   9   1   4     1475.80     1671.84     65.53 o 
  11   1   4        6.43       39.94     32.53 o 
  13   1   4     2706.06     3294.22     71.65 o 
  15   1   4     3863.71     4465.65     85.58 o 
  17   1   4     1130.37     1001.75     47.87 o 
  19   1   4        1.26      -35.51     35.51 o 
  21   1   4     6409.53     6442.32    120.01 o 
  23   1   4     2376.05     2741.58     81.04 o 
  25   1   4     1109.53      846.32     64.79 o 
  27   1   4     1830.81     1754.16     78.73 o 
  29   1   4     1087.55      973.80     66.14 o 
 -36   2   4      135.71      274.39     73.65 o 
 -34   2   4      154.58      331.34     61.56 o 
 -32   2   4      388.64      243.65     47.79 o 
 -30   2   4     1292.57     1457.36     64.03 o 
 -28   2   4     4485.13     4936.87    123.38 o 
 -26   2   4     1821.29     1803.71     76.19 o 
 -24   2   4      141.53      174.40     42.70 o 
 -22   2   4      443.22      676.00     47.59 o 
 -20   2   4       55.33       19.37     59.37 o 
 -18   2   4     4324.96     4514.68    105.84 o 
 -16   2   4     5064.87     4827.67    123.01 o 
 -14   2   4     8590.82     8148.86    186.89 o 
 -12   2   4      261.42      312.43     33.90 o 
 -10   2   4     6693.90     6155.81    180.79 o 
  -8   2   4     1452.86     1624.37     65.03 o 
  -6   2   4    32926.55    31777.79    717.73 o 
  -4   2   4    47390.09    51144.59   1145.24 o 
   0   2   4    22802.43    23208.44    749.06 o 
   2   2   4       54.31      104.25     35.11 o 
   4   2   4     3750.72     3526.42     77.53 o 
   6   2   4     1516.92     1425.68     48.48 o 
   8   2   4     3521.74     3467.96     80.76 o 
  10   2   4     7548.06     6997.98    125.43 o 
  12   2   4     2611.41     2438.52     74.66 o 
  14   2   4     5104.00     4786.61    106.12 o 
  16   2   4      100.43      109.82     45.45 o 
  18   2   4      431.84      276.50     42.02 o 
  20   2   4      885.75      831.98     53.19 o 
  22   2   4      204.84      196.17     47.08 o 
  24   2   4     1781.08     1742.17     97.74 o 
  26   2   4      330.45      378.72     56.69 o 
  28   2   4      571.83      438.49     56.58 o 
  30   2   4      509.97      464.94     65.90 o 
 -35   3   4     1076.72      992.35     96.67 o 
 -33   3   4      213.91      333.02     72.16 o 
 -31   3   4      930.47     1060.89     69.49 o 
 -29   3   4        2.07      170.34     61.34 o 
 -27   3   4     1237.29     1464.81     76.17 o 
 -25   3   4      797.22     1015.11     58.84 o 
 -23   3   4     4434.71     4461.90    105.53 o 
 -21   3   4     6158.33     6064.18    123.12 o 
 -19   3   4      271.42      229.96     45.13 o 
 -17   3   4     7700.22     7144.68    200.78 o 
 -15   3   4    14602.58    13578.09    249.01 o 
 -13   3   4     6379.33     5422.80    105.42 o 
 -11   3   4      803.78      611.16     66.96 o 
  -9   3   4     1592.48     1244.57     66.91 o 
  -7   3   4      403.14      113.74     31.83 o 
  -5   3   4     5658.55     4980.72    150.31 o 
  -3   3   4    12446.84    13572.30    373.88 o 
  -1   3   4     1730.69     1113.12     76.75 o 
   1   3   4    18750.18    16346.83    383.64 o 
   3   3   4     2909.52     3571.19    127.15 o 
   5   3   4     4361.13     3579.51    117.77 o 
   7   3   4     1468.45     1608.18     66.47 o 
   9   3   4     1337.95     1824.00     69.68 o 
  11   3   4       19.24       94.76     49.44 o 
  13   3   4     5323.99     5024.70    113.31 o 
  15   3   4       69.58      165.37     44.89 o 
  17   3   4     3015.41     3085.59     93.09 o 
  19   3   4       37.80      124.34     50.93 o 
  21   3   4    14752.70    14369.94    251.70 o 
  23   3   4     2388.05     2527.06    101.10 o 
  25   3   4       33.57       70.19     53.19 o 
  27   3   4        9.08       37.81     52.67 o 
 -32   4   4     4425.70     4033.27    303.23 o 
 -30   4   4      224.41      167.48    124.69 o 
 -28   4   4      981.39     1099.55     97.83 o 
 -26   4   4     1056.62     1165.85     79.54 o 
 -24   4   4     1722.05     1808.93     81.81 o 
 -22   4   4      799.78      895.55     61.94 o 
 -20   4   4      224.45      127.90     52.19 o 
 -18   4   4      685.21      606.09     58.42 o 
 -16   4   4       93.44       93.97     58.85 o 
 -14   4   4      466.85      317.78     52.63 o 
 -12   4   4       33.71       46.27     52.31 o 
 -10   4   4      323.02      339.98     49.42 o 
  -8   4   4     3415.92     3875.27    102.41 o 
  -6   4   4    10094.21     9960.02    167.97 o 
  -4   4   4     5382.30     4672.81     97.04 o 
  -2   4   4      404.71      559.03     41.18 o 
   0   4   4     2842.88     2662.88     76.51 o 
   2   4   4     2318.07     2647.61     71.75 o 
   4   4   4     4058.42     4308.77     95.70 o 
   6   4   4     1946.09     1803.93     73.45 o 
   8   4   4       90.41       -7.72     40.02 o 
  10   4   4      823.98      750.27     56.51 o 
  12   4   4    10915.32    11255.85    196.18 o 
  14   4   4     2676.58     2257.49     86.17 o 
  16   4   4      415.86      594.68     65.29 o 
  18   4   4       17.11      -56.41     56.41 o 
  20   4   4       31.00       -7.39     82.52 o 
  22   4   4      986.18      889.09     64.46 o 
  24   4   4      398.07      531.06     56.95 o 
  26   4   4       36.06      112.61     58.80 o 
 -29   5   4     7449.71     6217.15    255.23 o 
 -27   5   4     2114.66     2178.12    104.62 o 
 -25   5   4      498.77      450.82     69.33 o 
 -23   5   4     1591.62     1518.55    132.29 o 
 -21   5   4     4345.75     4322.63    134.79 o 
 -19   5   4     1238.27     1232.57     72.92 o 
 -17   5   4     6587.48     6684.44    161.24 o 
 -15   5   4      796.77      907.63     62.91 o 
 -13   5   4      543.27      461.43     53.73 o 
 -11   5   4      431.43      455.13     53.80 o 
  -9   5   4     2713.90     2339.58     88.36 o 
  -7   5   4     2395.63     2347.10     91.24 o 
  -5   5   4      468.75      455.66     53.38 o 
  -3   5   4      198.94      158.23     71.19 o 
  -1   5   4      208.03      293.89     48.01 o 
   1   5   4      721.12      778.87     49.28 o 
   3   5   4    12034.87    12480.26    187.34 o 
   5   5   4      149.81       88.31     45.94 o 
   7   5   4      253.01      347.86     44.44 o 
   9   5   4      193.49      130.33     46.56 o 
  11   5   4      126.82      177.79     73.07 o 
  13   5   4     3679.89     3700.92    106.28 o 
  15   5   4       40.22       52.88     53.23 o 
  17   5   4      192.88       74.66     53.30 o 
  19   5   4       48.10      -32.81     53.64 o 
  21   5   4     1093.37     1153.83     74.77 o 
  23   5   4      784.79      839.12     63.69 o 
 -26   6   4       75.49       40.52     69.69 o 
 -24   6   4      434.60      472.85     89.66 o 
 -22   6   4        7.84      133.92     64.61 o 
 -20   6   4      144.43      231.21     62.34 o 
 -18   6   4      253.30      296.97     62.98 o 
 -16   6   4     2144.93     2114.63    115.49 o 
 -14   6   4      161.07      344.40     63.62 o 
 -12   6   4      141.61      199.93     53.42 o 
 -10   6   4        8.54       16.36     50.76 o 
  -8   6   4       11.80      141.70     56.84 o 
  -6   6   4     2026.12     1761.03     88.60 o 
  -4   6   4      546.01      501.66     84.60 o 
  -2   6   4      629.14      575.94     67.52 o 
   0   6   4     1129.07     1370.60     62.85 o 
   2   6   4      340.15      586.79     50.04 o 
   4   6   4      346.71      223.79     55.52 o 
   6   6   4      288.77      357.19     55.21 o 
   8   6   4     1830.51     2011.91     78.84 o 
  10   6   4      808.47      884.10    101.05 o 
  12   6   4       57.40      106.31     53.96 o 
  14   6   4      494.73      420.09     57.47 o 
  16   6   4     1161.24     1120.18     68.36 o 
  18   6   4     1780.49     1981.04     96.07 o 
  20   6   4       67.18       48.23     69.55 o 
 -21   7   4      595.79      703.48    126.96 o 
 -19   7   4     2429.74     2463.77    105.29 o 
 -17   7   4     2804.85     2914.24    113.01 o 
 -15   7   4       62.47       42.95     59.87 o 
 -13   7   4      923.27     1141.28     72.30 o 
 -11   7   4       14.38      -15.70     54.71 o 
  -9   7   4      842.71      740.38     55.41 o 
  -7   7   4     1220.73     1379.10     87.67 o 
  -5   7   4     2176.15     2360.82     87.75 o 
  -3   7   4     1371.66     1584.56     78.32 o 
  -1   7   4       47.10       29.39     45.21 o 
   1   7   4       85.74       36.05     47.74 o 
   3   7   4      187.52      151.65     50.01 o 
   5   7   4       95.27      133.96     51.45 o 
   7   7   4        0.94       76.41     52.20 o 
   9   7   4      267.30      347.48     55.81 o 
  11   7   4     4784.86     4787.21    149.14 o 
  13   7   4     1041.24      944.94     62.08 o 
 -10   8   4      809.20      887.35     73.45 o 
  -8   8   4       52.74      100.19     53.08 o 
  -6   8   4       57.52      121.76     49.57 o 
  -4   8   4      351.92      441.59     48.60 o 
  -2   8   4      113.41      149.91     53.28 o 
   0   8   4        5.61      -28.70     49.17 o 
   2   8   4      462.83      433.60     57.50 o 
   4   8   4       68.20     -172.14    179.12 o 
 -37   1   5      145.51      125.06     44.82 o 
 -35   1   5      272.41      330.31     45.32 o 
 -33   1   5      463.05      515.52     49.77 o 
 -31   1   5      639.49      749.29     52.26 o 
 -29   1   5     3024.74     2713.72     94.26 o 
 -27   1   5     1216.25     1241.61     62.98 o 
 -25   1   5      248.35      283.74     47.81 o 
 -23   1   5     1851.13     1857.66    124.09 o 
 -21   1   5     4549.95     4660.88    105.13 o 
 -19   1   5     2509.69     2827.26    220.06 o 
 -17   1   5      748.77      753.60     48.25 o 
 -15   1   5     3133.55     3627.11     95.75 o 
 -13   1   5      256.04      446.86     46.86 o 
 -11   1   5     4510.92     4720.01    145.22 o 
  -9   1   5      300.97      172.85     34.94 o 
  -7   1   5     7817.03     6311.69    176.30 o 
  -5   1   5     5058.75     3810.99     94.13 o 
  -3   1   5      389.18      353.58     19.87 o 
  -1   1   5     6852.67     8815.76    203.13 o 
   1   1   5     1259.02     1652.19     47.59 o 
   3   1   5      393.63      325.86     30.46 o 
   5   1   5     6937.53     6914.12    196.58 o 
   7   1   5     2679.10     2955.97     75.59 o 
   9   1   5    28056.71    30111.13    520.86 o 
  11   1   5      378.52      327.55     43.27 o 
  13   1   5     1900.54     1818.27     60.13 o 
  15   1   5     1283.00     1596.41     54.62 o 
  17   1   5        1.88        7.65     35.05 o 
  19   1   5      428.66      572.91     43.92 o 
  21   1   5     5810.74     5759.48    120.50 o 
  23   1   5     7058.44     7158.49    132.98 o 
  25   1   5     5682.18     5437.92    117.25 o 
  27   1   5      384.23      458.79     58.13 o 
  29   1   5      324.61      416.62     66.04 o 
 -36   2   5      517.13      751.99     52.92 o 
 -34   2   5     4859.92     5154.31    120.87 o 
 -32   2   5      185.56      207.89     49.71 o 
 -30   2   5     6580.87     6176.06    132.94 o 
 -28   2   5      433.68      534.01     65.63 o 
 -26   2   5     2159.92     2035.26     79.99 o 
 -24   2   5       10.73       34.59     43.17 o 
 -22   2   5       30.92       24.34     43.87 o 
 -20   2   5        1.63        8.31     42.09 o 
 -18   2   5       45.58      -16.24     50.99 o 
 -16   2   5    25801.49    26851.19    640.64 o 
 -14   2   5       96.51      131.75     33.77 o 
 -12   2   5     2468.52     2323.86     82.61 o 
 -10   2   5    14818.42    14406.25    337.80 o 
  -8   2   5    14813.42    13757.72    319.83 o 
  -6   2   5    27308.23    24519.86    556.74 o 
  -4   2   5     4513.87     4070.03    153.51 o 
  -2   2   5   155977.13   166398.44   5254.09 o 
   0   2   5    23621.02    24131.02   1895.31 o 
   2   2   5      641.41      941.94     54.35 o 
   4   2   5     2775.91     2942.42     74.81 o 
   6   2   5      121.81      110.08     26.97 o 
   8   2   5    12509.04    12413.74    224.48 o 
  10   2   5      206.52      292.84     39.49 o 
  12   2   5     1424.96     1552.18     59.57 o 
  14   2   5      103.15       97.98     36.87 o 
  16   2   5     5160.76     5096.24    109.15 o 
  18   2   5      137.51      131.15     42.77 o 
  20   2   5     3308.48     3142.57     93.56 o 
  22   2   5      117.58      128.70     47.22 o 
  24   2   5     2170.49     2015.39     91.25 o 
  26   2   5       71.03       65.83     76.01 o 
  28   2   5      137.80      196.60     57.83 o 
 -35   3   5       87.65       75.40     50.82 o 
 -33   3   5      332.52      323.25     55.37 o 
 -31   3   5      507.15      501.70     58.63 o 
 -29   3   5    18188.36    18506.24    378.95 o 
 -27   3   5      809.56      880.61     59.34 o 
 -25   3   5      389.09      459.95     52.27 o 
 -23   3   5      894.08     1118.63     63.32 o 
 -21   3   5       35.94       76.26     44.46 o 
 -19   3   5      583.20      698.94     48.06 o 
 -17   3   5    11558.52    11064.62    190.26 o 
 -15   3   5     5661.42     5292.91    106.68 o 
 -13   3   5     1562.27     1496.46     78.31 o 
 -11   3   5      404.23      279.81     42.77 o 
  -9   3   5    13837.52    13524.88    266.63 o 
  -7   3   5       22.02       50.68     25.72 o 
  -5   3   5     1448.73     1530.10     85.69 o 
  -3   3   5      288.19      272.13     44.56 o 
  -1   3   5     2865.97     3236.26    104.17 o 
   1   3   5     2870.78     2902.37     99.42 o 
   3   3   5      285.52      356.75     43.86 o 
   5   3   5     3017.48     3095.61     86.26 o 
   7   3   5     1728.09     1640.39     63.41 o 
   9   3   5     1407.14     1432.35     59.87 o 
  11   3   5      715.33      809.00     50.46 o 
  13   3   5      271.84      254.34     47.51 o 
  15   3   5     3048.54     3119.20     92.95 o 
  17   3   5      459.42      437.38     50.90 o 
  19   3   5     2067.99     2249.39     91.83 o 
  21   3   5     3716.30     3858.86    117.13 o 
  23   3   5     2476.56     2433.53     97.82 o 
  25   3   5      186.88       51.09     59.94 o 
  27   3   5       19.31      190.64     61.93 o 
 -34   4   5        0.38      -41.22     67.37 o 
 -32   4   5     2160.50     2241.27    116.90 o 
 -30   4   5     1440.36     1601.05     97.45 o 
 -28   4   5       85.71      147.43     64.56 o 
 -26   4   5      940.27      961.23     85.65 o 
 -24   4   5     1036.90     1248.34     72.50 o 
 -22   4   5       30.23      -19.03     55.33 o 
 -20   4   5     3334.57     3143.84     97.32 o 
 -18   4   5      137.18      149.49     55.97 o 
 -16   4   5     3992.12     3846.25    105.75 o 
 -14   4   5     2596.25     2484.65     85.78 o 
 -12   4   5      304.07      482.45     53.85 o 
 -10   4   5      146.60      163.47     61.22 o 
  -8   4   5    19208.81    17245.87    261.62 o 
  -6   4   5     3729.34     4035.64     89.28 o 
  -4   4   5    15055.66    16007.70    211.58 o 
  -2   4   5     1709.03     1515.15     56.54 o 
   0   4   5    33464.88    34739.66    436.96 o 
   2   4   5     1738.83     1519.80     62.36 o 
   4   4   5     5408.45     4957.88    107.16 o 
   6   4   5     1190.68     1348.17     62.84 o 
   8   4   5      636.45      570.10     50.30 o 
  10   4   5       15.26       93.60     45.13 o 
  12   4   5      141.08      217.60     58.63 o 
  14   4   5      153.15      137.48     63.06 o 
  16   4   5      576.57      795.94     67.07 o 
  18   4   5      659.76      595.50     58.91 o 
  20   4   5        1.04       84.04     52.38 o 
  22   4   5      105.48       77.00     52.74 o 
  24   4   5       54.73       25.10     53.11 o 
 -31   5   5     2362.30     2129.33    122.09 o 
 -29   5   5     1745.08     1621.64     98.33 o 
 -27   5   5      161.60      347.16     65.94 o 
 -25   5   5     1140.66     1251.69     80.55 o 
 -23   5   5      962.93     1129.45    118.06 o 
 -21   5   5     1128.88      993.68     72.30 o 
 -19   5   5      121.03      151.42     59.64 o 
 -17   5   5     2668.00     2580.04    112.00 o 
 -15   5   5     2086.60     2376.39     87.86 o 
 -13   5   5      142.34      335.54     56.86 o 
 -11   5   5        7.32       -0.62     50.10 o 
  -9   5   5      936.25      649.72     66.97 o 
  -7   5   5       11.59       66.30     51.31 o 
  -5   5   5      309.17      361.67     53.87 o 
  -3   5   5       65.75      110.26     44.90 o 
  -1   5   5     2153.18     2337.91     74.33 o 
   1   5   5     4292.58     5080.20    103.96 o 
   3   5   5       40.22      222.31     55.09 o 
   5   5   5      117.96       33.12     43.23 o 
   7   5   5       35.54      112.97     43.34 o 
   9   5   5     2260.11     1829.10     74.80 o 
  11   5   5      904.23     1080.35     62.58 o 
  13   5   5     5630.53     5910.23    136.13 o 
  15   5   5        6.60      -79.55     85.78 o 
  17   5   5      474.11      432.62     56.63 o 
  19   5   5      517.25      505.77     58.37 o 
  21   5   5      853.79      922.33     65.24 o 
 -26   6   5       11.38      -70.30    113.15 o 
 -24   6   5     1684.81     1855.23     99.97 o 
 -22   6   5       17.92      -63.92     63.92 o 
 -20   6   5       12.35       23.30     59.14 o 
 -18   6   5      199.89       38.49     85.48 o 
 -16   6   5      394.78      370.89     74.84 o 
 -14   6   5     2455.03     2531.81     97.42 o 
 -12   6   5      310.32      233.30     53.75 o 
 -10   6   5        1.68       33.94     50.71 o 
  -8   6   5      195.47      114.76     52.40 o 
  -6   6   5     1380.92     1414.23     73.11 o 
  -4   6   5     1620.76     1606.55     81.24 o 
  -2   6   5    25297.81    26005.19    367.08 o 
   0   6   5       51.99        9.69     50.69 o 
   2   6   5       17.00       15.31     47.76 o 
   4   6   5      289.23      351.11     49.66 o 
   6   6   5      817.41      714.01     55.51 o 
   8   6   5      726.01      744.58     67.28 o 
  10   6   5     6052.19     5708.42    135.11 o 
  12   6   5      358.19      432.96     56.24 o 
  14   6   5        0.53      -14.64     54.42 o 
  16   6   5      379.23      265.73     64.80 o 
  18   6   5      754.34      643.53     84.14 o 
 -21   7   5      182.17      122.18     71.98 o 
 -19   7   5      260.54      197.76     93.64 o 
 -17   7   5     1645.32     1613.94     86.11 o 
 -15   7   5        0.20      -27.04     73.21 o 
 -13   7   5       27.07      -19.64     57.60 o 
 -11   7   5      290.67      433.59     55.16 o 
  -9   7   5       34.11      -13.55     48.25 o 
  -7   7   5     1789.59     1825.02     82.97 o 
  -5   7   5       17.90       23.64     47.25 o 
  -3   7   5        3.97       15.87     45.41 o 
  -1   7   5        1.79      105.32     47.43 o 
   1   7   5      436.91      346.88     51.89 o 
   3   7   5      296.27      342.31     51.32 o 
   5   7   5      745.15      784.44     55.55 o 
   7   7   5      148.86      338.15     57.36 o 
   9   7   5      843.63      814.20     56.04 o 
  11   7   5      180.31      244.80     49.86 o 
  13   7   5     1650.46     1725.26     83.35 o 
 -10   8   5      644.32      613.32     61.13 o 
  -8   8   5      117.91      195.06     51.73 o 
  -6   8   5     2129.38     2034.27    102.06 o 
  -4   8   5       45.47       71.94     47.31 o 
  -2   8   5       27.51      -50.26     50.26 o 
   0   8   5       96.01       22.05     63.41 o 
   2   8   5     1847.09     1919.07    104.07 o 
 -38   0   6      297.65      605.37     83.61 o 
 -36   0   6       82.88      131.16     87.55 o 
 -34   0   6      169.13      338.75     66.14 o 
 -32   0   6    16496.02    16252.31    402.10 o 
 -30   0   6      485.83      324.75     87.98 o 
 -28   0   6     2594.18     2523.75    115.95 o 
 -26   0   6     1607.55     2002.67    109.39 o 
 -24   0   6    13991.61    13156.10    301.87 o 
 -22   0   6     4081.95     4764.78    139.66 o 
 -20   0   6     2238.67     2247.12    324.94 o 
 -18   0   6    84325.73    83338.49   2664.40 o 
 -16   0   6     1298.99     1108.57    112.32 o 
 -14   0   6    11553.33    10744.80    580.36 o 
 -12   0   6      156.04      246.63     44.42 o 
 -10   0   6    37828.05    43415.72   1384.98 o 
  -8   0   6    10273.71    12729.16    527.14 o 
  -6   0   6   101405.54   111737.27   3529.46 o 
  -4   0   6   120525.58   135048.45   4258.72 o 
  -2   0   6   259748.00   302703.25  13485.43 o 
   0   0   6     2301.42     1839.69     74.21 o 
   2   0   6    22033.74    20989.05    676.30 o 
   4   0   6    10800.44    11123.47    370.99 o 
   6   0   6     1054.72      747.89     52.14 o 
   8   0   6     4508.98     4313.77    140.11 o 
  10   0   6     4464.76     4206.80    161.01 o 
  12   0   6     1704.47     1585.88     85.01 o 
  14   0   6     6557.75     7199.65    189.23 o 
  16   0   6     3000.37     2915.54    106.28 o 
  18   0   6     1377.65     1470.04     92.16 o 
  20   0   6      453.36      471.50     73.55 o 
  22   0   6     6078.09     5855.15    168.86 o 
  24   0   6     1189.96     1143.03     90.74 o 
  26   0   6     3223.68     3115.90    144.09 o 
  28   0   6      222.34      167.84     86.19 o 
 -39   1   6       19.12       47.31     52.88 o 
 -37   1   6      268.90      274.55     50.89 o 
 -35   1   6       16.47      -10.23     42.99 o 
 -33   1   6      273.07      301.63     47.09 o 
 -31   1   6      120.67      132.94     45.96 o 
 -29   1   6       40.39       17.93     44.13 o 
 -27   1   6     7630.39     7443.58    146.17 o 
 -25   1   6        4.21      -38.66     46.62 o 
 -23   1   6     4229.82     4275.66     99.21 o 
 -21   1   6        7.95       38.15     41.76 o 
 -19   1   6     1539.63     1617.64     94.32 o 
 -17   1   6     4179.09     4202.89    108.31 o 
 -15   1   6    17623.13    16811.47    431.32 o 
 -13   1   6     3838.80     4029.97    219.09 o 
 -11   1   6     4047.14     3969.03    126.64 o 
  -9   1   6    23971.30    25965.48    683.61 o 
  -7   1   6      975.86      321.43     24.37 o 
  -5   1   6    32985.46    37821.02    849.20 o 
  -3   1   6     5460.22     4337.96    105.41 o 
  -1   1   6     3397.02     3447.87     87.01 o 
   1   1   6       95.29      223.18     19.85 o 
   3   1   6      128.48      111.31     26.24 o 
   5   1   6       12.69        7.34     25.66 o 
   7   1   6    16005.13    16385.76    313.30 o 
   9   1   6    15778.21    16369.14    358.60 o 
  11   1   6     1355.43     1544.82     67.36 o 
  13   1   6     4428.55     4644.58     95.28 o 
  15   1   6     3599.89     3648.47     90.76 o 
  17   1   6       35.23       41.18     42.49 o 
  19   1   6      701.77      776.18     47.89 o 
  21   1   6     5848.86     5529.74    113.37 o 
  23   1   6      523.01      436.59     73.81 o 
  25   1   6     1563.34     1723.91     84.30 o 
  27   1   6      199.05       44.28     75.08 o 
 -38   2   6        1.28       40.55     91.09 o 
 -36   2   6       33.16       70.76     47.95 o 
 -34   2   6     6627.11     6354.16    132.08 o 
 -32   2   6        1.75      -19.04     46.20 o 
 -30   2   6       17.60        1.59     73.34 o 
 -28   2   6     6152.93     5945.62    136.03 o 
 -26   2   6     4600.28     4998.80    119.46 o 
 -24   2   6      515.62      421.57     74.03 o 
 -22   2   6       85.85      106.61     56.05 o 
 -20   2   6     3113.20     2820.28     89.89 o 
 -18   2   6     6393.36     6262.27    142.72 o 
 -16   2   6      163.01      265.14     47.61 o 
 -14   2   6     1829.85     1724.98     63.64 o 
 -12   2   6     2919.95     2903.29     83.73 o 
 -10   2   6      406.95      324.31     30.78 o 
  -8   2   6     9377.56     8824.37    210.79 o 
  -6   2   6     2978.42     2946.45     77.95 o 
  -4   2   6     3039.09     3255.01    131.66 o 
  -2   2   6      422.80      284.64     43.02 o 
   0   2   6    17526.79    18867.50    877.56 o 
   2   2   6    16190.75    15131.63    409.46 o 
   4   2   6        1.50       20.08     33.19 o 
   6   2   6     4311.05     4690.95     92.90 o 
   8   2   6      114.13       95.26     33.11 o 
  10   2   6      262.30      264.21     40.49 o 
  12   2   6     4745.29     4817.13    103.67 o 
  14   2   6     1941.13     2038.59     72.34 o 
  16   2   6      561.57      680.75     46.18 o 
  18   2   6      466.04      607.14     48.76 o 
  20   2   6     1182.99     1031.94     56.54 o 
  22   2   6     1317.98     1557.73    148.44 o 
  24   2   6        0.83        5.21     56.74 o 
  26   2   6      840.47      819.73     64.40 o 
  28   2   6       96.03      132.37     62.93 o 
 -37   3   6       29.20      178.10     77.91 o 
 -35   3   6      468.18      518.24     56.42 o 
 -33   3   6      433.85      432.15     67.88 o 
 -31   3   6     8489.17     8008.42    176.55 o 
 -29   3   6      595.02      763.62     58.64 o 
 -27   3   6       17.40       25.51     57.47 o 
 -25   3   6      126.04      145.15     50.43 o 
 -23   3   6     1468.84     1764.61     73.85 o 
 -21   3   6      813.97      720.90     50.76 o 
 -19   3   6     9641.92    10015.70    303.69 o 
 -17   3   6       70.76        7.56     42.35 o 
 -15   3   6      429.71      521.27     43.57 o 
 -13   3   6       11.29        2.44     37.34 o 
 -11   3   6     2311.71     1969.17     76.73 o 
  -9   3   6     4556.66     4392.44    105.91 o 
  -7   3   6     3677.35     3313.14     81.36 o 
  -5   3   6     2951.53     2540.32    126.49 o 
  -3   3   6     4244.69     4747.77    167.71 o 
  -1   3   6      924.84      595.42     67.53 o 
   1   3   6     8932.02     9838.87    287.80 o 
   3   3   6     1460.33     1733.88     71.57 o 
   5   3   6      420.45      617.22     44.94 o 
   7   3   6     3567.01     4012.67     92.61 o 
   9   3   6     9544.27     8940.85    148.78 o 
  11   3   6      486.79      362.41     57.20 o 
  13   3   6     2958.34     3290.70     93.07 o 
  15   3   6     3160.90     2926.10     98.20 o 
  17   3   6     1858.35     1859.03     85.79 o 
  19   3   6     7651.16     7416.76    163.75 o 
  21   3   6     2579.22     2534.99     99.07 o 
  23   3   6      552.21      625.48     66.92 o 
  25   3   6      234.49      269.59     54.41 o 
 -34   4   6       53.64       76.36     83.94 o 
 -32   4   6    11416.06    11387.21    360.25 o 
 -30   4   6     5412.04     4980.59    155.26 o 
 -28   4   6     2468.47     2442.78    124.35 o 
 -26   4   6     1177.41     1236.89     74.39 o 
 -24   4   6      632.69      629.63     75.26 o 
 -22   4   6      277.70      300.17     58.56 o 
 -20   4   6     2952.53     2519.61     93.85 o 
 -18   4   6     3990.49     4039.04    123.64 o 
 -16   4   6     7170.97     6195.15    139.18 o 
 -14   4   6     1148.23     1325.97     71.71 o 
 -12   4   6      273.70      329.46     48.19 o 
 -10   4   6    13470.28    12242.76    198.66 o 
  -8   4   6     7703.41     6801.78    131.69 o 
  -6   4   6    54808.43    54972.51    653.16 o 
  -4   4   6    68155.55    71804.17    844.46 o 
  -2   4   6    18892.93    18446.02    255.02 o 
   0   4   6    49816.89    51501.34    683.83 o 
   2   4   6       10.40      177.67     43.99 o 
   4   4   6      276.32      247.45     42.41 o 
   6   4   6      789.63      718.09     47.17 o 
   8   4   6      775.01      835.91     53.08 o 
  10   4   6      906.53      878.92     53.13 o 
  12   4   6      688.92      871.96     61.03 o 
  14   4   6     1197.95     1368.35     73.74 o 
  16   4   6     2550.79     2501.12     97.71 o 
  18   4   6       15.60      -54.26     54.26 o 
  20   4   6      185.91      139.56     73.75 o 
  22   4   6     4405.88     4451.12    143.54 o 
  24   4   6      255.35      233.01     56.24 o 
 -31   5   6      309.05      368.64     93.63 o 
 -29   5   6     6607.83     6711.54    272.96 o 
 -27   5   6      227.21      236.55     69.18 o 
 -25   5   6     5464.84     5290.65    154.53 o 
 -23   5   6     3471.10     3059.76    121.52 o 
 -21   5   6     1133.85     1065.61     72.62 o 
 -19   5   6     2513.53     2440.97    112.74 o 
 -17   5   6       82.56      153.75     64.43 o 
 -15   5   6        5.14       14.66     61.99 o 
 -13   5   6     2372.42     2473.69     86.19 o 
 -11   5   6      396.68      403.32     65.14 o 
  -9   5   6     7953.62     7307.93    149.61 o 
  -7   5   6      107.58      122.86     46.12 o 
  -5   5   6      542.85      489.01     49.98 o 
  -3   5   6      156.52       83.29     44.29 o 
  -1   5   6     3688.68     3613.72     88.01 o 
   1   5   6     1317.56     1671.42     73.81 o 
   3   5   6      313.85      203.80     43.83 o 
   5   5   6     2749.81     2446.28     82.07 o 
   7   5   6     1187.89     1270.98     60.26 o 
   9   5   6        4.89      -47.72     47.72 o 
  11   5   6     1205.89     1104.75     63.43 o 
  13   5   6     2240.52     2264.05     97.48 o 
  15   5   6     6364.90     6336.73    151.91 o 
  17   5   6     1284.54     1274.69     66.67 o 
  19   5   6      157.75      181.39     52.61 o 
  21   5   6     1353.00     1426.17     81.92 o 
 -28   6   6      577.32      505.87     68.46 o 
 -26   6   6        4.96       11.02    107.32 o 
 -24   6   6      323.60      318.30     65.87 o 
 -22   6   6     1213.85     1179.96    112.39 o 
 -20   6   6       25.75       96.84     90.67 o 
 -18   6   6       11.94      151.69    123.45 o 
 -16   6   6     1238.97     1172.73     84.85 o 
 -14   6   6      763.81      777.54     61.87 o 
 -12   6   6      461.32      523.01     55.08 o 
 -10   6   6     1576.35     1453.42     85.62 o 
  -8   6   6      483.63      291.51     52.37 o 
  -6   6   6    11567.82    12759.06    211.05 o 
  -4   6   6     2387.34     2145.62     78.97 o 
  -2   6   6     2563.72     2095.86     76.07 o 
   0   6   6        5.74        4.90     46.40 o 
   2   6   6      277.90      286.85     50.24 o 
   4   6   6       12.72       58.69     47.52 o 
   6   6   6     1031.47      963.20     58.78 o 
   8   6   6     2858.89     2735.42    118.92 o 
  10   6   6      550.83      634.95     58.72 o 
  12   6   6        4.63       67.68     52.16 o 
  14   6   6      240.54      318.78     58.53 o 
  16   6   6      262.61      179.78     58.77 o 
 -21   7   6       64.32       97.01     64.75 o 
 -19   7   6      375.35      411.86     65.61 o 
 -17   7   6      817.80      656.66     65.32 o 
 -15   7   6     1636.18     1659.49     84.38 o 
 -13   7   6      763.06      804.63     62.45 o 
 -11   7   6     1859.68     1976.14     89.12 o 
  -9   7   6       12.32       17.18     48.69 o 
  -7   7   6      278.62      428.06     51.33 o 
  -5   7   6      185.44      207.08     52.83 o 
  -3   7   6     1045.53      890.82     55.78 o 
  -1   7   6      860.81      912.08     55.62 o 
   1   7   6       10.03       92.93     48.01 o 
   3   7   6      648.47      610.88     59.64 o 
   5   7   6      301.89      381.42     54.05 o 
   7   7   6        1.90       80.02     58.15 o 
   9   7   6        0.00       47.12     48.20 o 
  11   7   6     2032.72     1588.63     83.73 o 
 -10   8   6      645.69      548.07     56.43 o 
  -8   8   6       75.39      -33.92     50.94 o 
  -6   8   6        0.15       90.85     62.82 o 
  -4   8   6      544.93      733.15     71.37 o 
  -2   8   6        0.26       88.93     60.41 o 
   0   8   6     1734.01     1543.23     90.68 o 
 -39   1   7      312.00      294.71     44.90 o 
 -37   1   7      562.70      682.66     58.13 o 
 -35   1   7      199.29      208.41     45.42 o 
 -33   1   7     4177.03     4353.53    111.01 o 
 -31   1   7      967.25      930.31     57.86 o 
 -29   1   7      925.91      965.37     62.36 o 
 -27   1   7     8664.60     8967.88    187.48 o 
 -25   1   7       50.61      103.45     41.02 o 
 -23   1   7    10892.62    11259.31    195.49 o 
 -21   1   7     7015.36     8084.02    179.97 o 
 -19   1   7     4570.11     4500.96    185.20 o 
 -17   1   7    16796.70    15738.06    338.75 o 
 -15   1   7      172.25      128.22     39.04 o 
 -13   1   7     4045.88     3913.47    134.18 o 
 -11   1   7      144.64      173.20     35.34 o 
  -9   1   7    35759.36    36776.35    831.68 o 
  -7   1   7    38714.18    38751.32    872.97 o 
  -5   1   7      155.56       48.40     14.47 o 
  -3   1   7     3047.70     3664.91     93.02 o 
  -1   1   7       16.36       88.79     33.02 o 
   1   1   7      190.60      218.23     24.78 o 
   3   1   7     9994.05    10084.24    196.37 o 
   5   1   7     8716.54     9085.21    168.67 o 
   7   1   7    14642.58    15405.89    303.51 o 
   9   1   7        5.90       57.88     43.05 o 
  11   1   7     4822.88     4743.62     89.64 o 
  13   1   7       77.12      128.11     35.27 o 
  15   1   7      954.82      878.25     59.79 o 
  17   1   7      639.74      610.40     45.53 o 
  19   1   7      496.23      589.15     56.83 o 
  21   1   7       72.55       55.15     48.46 o 
  23   1   7       13.85      104.70     54.39 o 
  25   1   7      517.18      388.35     63.40 o 
  27   1   7      230.66      202.21     69.19 o 
 -38   2   7        2.06       24.60     52.66 o 
 -36   2   7       63.92       72.09     48.32 o 
 -34   2   7     2587.08     2500.58     90.00 o 
 -32   2   7     4794.94     4978.58    121.93 o 
 -30   2   7       61.61       92.54     51.59 o 
 -28   2   7      401.29      514.52     54.99 o 
 -26   2   7     1220.52     1075.62     67.58 o 
 -24   2   7      145.79      145.74     54.77 o 
 -22   2   7      113.05       97.22     42.46 o 
 -20   2   7     9073.43     8606.77    224.47 o 
 -18   2   7      426.66      426.01     64.89 o 
 -16   2   7     2679.88     3036.56     86.96 o 
 -14   2   7     9419.66     9017.86    188.43 o 
 -12   2   7      538.26      376.31     32.85 o 
 -10   2   7      536.08      736.48     45.43 o 
  -8   2   7        0.54       96.04     20.53 o 
  -6   2   7     2417.44     2016.63     70.48 o 
  -4   2   7     1331.89     1288.28    160.68 o 
  -2   2   7    32593.84    32877.08   1095.36 o 
   0   2   7     1775.70     1512.55     77.32 o 
   2   2   7     5008.42     4276.56     92.16 o 
   4   2   7      722.93      828.30     55.37 o 
   6   2   7    14853.48    15385.06    252.16 o 
   8   2   7     1042.00     1168.41     51.86 o 
  10   2   7     4947.18     5624.21    120.23 o 
  12   2   7     6943.36     6323.63    121.32 o 
  14   2   7      929.10     1043.83     50.65 o 
  16   2   7     1065.37      878.26     50.53 o 
  18   2   7      913.38      731.91     66.24 o 
  20   2   7     5262.26     5033.17    132.94 o 
  22   2   7     1228.49     1212.14     70.26 o 
  24   2   7      276.10      309.56     58.35 o 
  26   2   7      106.65      169.12     64.50 o 
 -37   3   7      139.16      150.72     64.23 o 
 -35   3   7       22.50       56.52     55.48 o 
 -33   3   7     1498.40     1305.63     74.00 o 
 -31   3   7        2.13       68.89     66.96 o 
 -29   3   7    12017.10    11952.85    216.04 o 
 -27   3   7      364.79      291.12     52.25 o 
 -25   3   7    11539.52    11800.61    210.14 o 
 -23   3   7     5065.94     4882.95    122.92 o 
 -21   3   7     1543.39     1752.37     73.87 o 
 -19   3   7    20523.99    20602.40    412.01 o 
 -17   3   7      923.85     1050.38     59.94 o 
 -15   3   7     2657.62     2815.11     82.90 o 
 -13   3   7      680.12      502.49     42.36 o 
 -11   3   7     1679.17     1761.49     93.02 o 
  -9   3   7     3590.43     3661.25     91.77 o 
  -7   3   7    10300.15    11001.69    332.64 o 
  -5   3   7     3438.72     3244.15    116.78 o 
  -3   3   7      342.18      415.35     44.76 o 
  -1   3   7     5451.11     5593.71    156.32 o 
   1   3   7     4501.99     4717.94    134.72 o 
   3   3   7      412.42      521.01     44.90 o 
   5   3   7      547.65      566.91     48.13 o 
   7   3   7       29.41      138.02     47.29 o 
   9   3   7       84.85      149.14     41.95 o 
  11   3   7     3124.99     3236.71    117.44 o 
  13   3   7      517.59      521.82     52.89 o 
  15   3   7     2407.83     2163.00     91.72 o 
  17   3   7       51.35       69.93     51.02 o 
  19   3   7     9061.23     9299.34    311.85 o 
  21   3   7     1474.14     1487.77     80.52 o 
  23   3   7       40.02      107.96     61.85 o 
  25   3   7      750.29      471.58     60.95 o 
 -34   4   7       23.21       75.90     67.24 o 
 -32   4   7      980.04      908.16     73.14 o 
 -30   4   7     3599.13     3306.11    150.19 o 
 -28   4   7     1802.48     1866.80     97.89 o 
 -26   4   7       13.44       87.58     63.33 o 
 -24   4   7      122.12       93.61     58.80 o 
 -22   4   7        1.47       79.01     57.65 o 
 -20   4   7      854.71      919.44     63.66 o 
 -18   4   7      941.68      975.70     74.25 o 
 -16   4   7     7012.45     6518.16    138.89 o 
 -14   4   7     1685.64     1918.78    128.05 o 
 -12   4   7      101.16       96.61     53.94 o 
 -10   4   7      759.53      631.14     54.49 o 
  -8   4   7     5621.81     5801.35    105.26 o 
  -6   4   7    26230.51    24518.27    328.30 o 
  -4   4   7    44484.25    43563.16    559.89 o 
  -2   4   7     8663.81     8779.63    141.58 o 
   0   4   7      317.77      417.10     40.84 o 
   2   4   7       10.57       92.64     45.31 o 
   4   4   7       97.91      109.62     39.16 o 
   6   4   7      802.40      721.17     50.18 o 
   8   4   7      438.02      403.91     46.69 o 
  10   4   7      254.42      343.23     50.93 o 
  12   4   7     2762.13     2843.91    105.22 o 
  14   4   7      207.03      260.11     54.74 o 
  16   4   7     1154.30      978.16     74.41 o 
  18   4   7     1254.07     1494.46     78.72 o 
  20   4   7       24.15       70.23     53.20 o 
  22   4   7      941.93      828.94     62.23 o 
 -31   5   7     3175.74     3260.47    194.73 o 
 -29   5   7     4797.03     4437.21    171.89 o 
 -27   5   7     1518.54     1523.03    107.15 o 
 -25   5   7      134.32      216.56     78.18 o 
 -23   5   7      397.37      439.18    108.27 o 
 -21   5   7        5.16       50.51     65.31 o 
 -19   5   7     1567.35     1353.44     87.98 o 
 -17   5   7     4025.40     4312.56    176.19 o 
 -15   5   7     6066.38     5587.81    122.02 o 
 -13   5   7      167.06       51.81     52.63 o 
 -11   5   7     2724.99     3008.42     93.37 o 
  -9   5   7      837.62     1246.22     63.13 o 
  -7   5   7     7980.97     8206.19    153.20 o 
  -5   5   7     1710.69     1461.37     63.86 o 
  -3   5   7       27.24       98.59     43.98 o 
  -1   5   7     2987.16     2259.25     76.72 o 
   1   5   7       14.19       27.14     41.99 o 
   3   5   7       81.08       65.13     47.93 o 
   5   5   7       87.90      130.37     55.64 o 
   7   5   7        0.62        3.13     60.58 o 
   9   5   7     4085.72     4186.95    109.67 o 
  11   5   7     2559.21     2762.49     90.42 o 
  13   5   7     1847.38     1797.12     85.12 o 
  15   5   7     1354.28     1220.66     64.13 o 
  17   5   7     6406.24     5981.01    151.35 o 
  19   5   7     3470.48     3255.76    137.85 o 
 -28   6   7      363.75      411.54     84.25 o 
 -26   6   7      830.22      869.72    154.72 o 
 -24   6   7      271.43      363.60     67.87 o 
 -22   6   7      262.43      274.26     68.09 o 
 -20   6   7      868.88      924.43     77.58 o 
 -18   6   7      405.37      223.51     91.91 o 
 -16   6   7      181.15      116.30     63.58 o 
 -14   6   7       55.17       96.64     53.88 o 
 -12   6   7      434.30      405.56     57.49 o 
 -10   6   7     1138.79     1121.04     61.98 o 
  -8   6   7     1475.12     1710.87     75.12 o 
  -6   6   7       10.56       26.39     47.72 o 
  -4   6   7      239.43      212.59     48.92 o 
  -2   6   7      251.56      324.12     47.64 o 
   0   6   7      248.57      247.45     56.94 o 
   2   6   7     4427.03     4688.22    112.66 o 
   4   6   7       13.16       52.48     48.65 o 
   6   6   7      844.23      821.80     72.47 o 
   8   6   7        0.28       23.58     60.92 o 
  10   6   7     3610.98     3579.08    106.23 o 
  12   6   7     2686.23     2420.62     97.93 o 
  14   6   7       82.04      -56.02     56.02 o 
  16   6   7      314.09      256.46     69.44 o 
 -23   7   7      751.90      882.97     90.77 o 
 -21   7   7     1069.06     1068.60    115.24 o 
 -19   7   7       39.69      -37.22     59.56 o 
 -17   7   7      916.04      883.00     69.88 o 
 -15   7   7       96.15      198.95     67.48 o 
 -13   7   7      224.99      225.50     54.19 o 
 -11   7   7       16.58      -49.20     49.20 o 
  -9   7   7      514.07      498.53     55.94 o 
  -7   7   7      239.05      249.22     48.72 o 
  -5   7   7       80.42      101.86     64.71 o 
  -3   7   7     2407.02     2251.17     81.74 o 
  -1   7   7      333.70      329.57     51.42 o 
   1   7   7     1406.69     1393.14     62.48 o 
   3   7   7       25.10       72.02     50.84 o 
   5   7   7      290.59      256.21     60.36 o 
   7   7   7       54.58        9.54     53.03 o 
   9   7   7      215.78      187.78     51.97 o 
 -10   8   7      112.47      183.12     57.56 o 
  -8   8   7     2181.17     1862.27     84.87 o 
  -6   8   7       32.73       44.35     53.04 o 
  -4   8   7      252.00      490.94    137.69 o 
  -2   8   7      147.16      116.58     72.13 o 
 -40   0   8      841.83      829.04     83.98 o 
 -38   0   8     1750.37     2004.10    106.48 o 
 -36   0   8       81.69      137.75     62.90 o 
 -34   0   8      674.22      632.41     74.06 o 
 -32   0   8      184.34      218.40     81.93 o 
 -30   0   8    19761.63    19370.81    470.88 o 
 -28   0   8        3.21      121.69     58.97 o 
 -26   0   8     3042.30     2360.30    107.58 o 
 -24   0   8     1730.79     1624.34     90.42 o 
 -22   0   8      916.42     1207.22    290.92 o 
 -20   0   8    26786.07    26761.88   1350.83 o 
 -18   0   8     5155.08     6074.89    249.20 o 
 -16   0   8     8053.26     6651.20    258.14 o 
 -14   0   8    10158.63    10391.38    361.74 o 
 -12   0   8      273.72      470.08     50.16 o 
 -10   0   8     6690.17     4540.74    168.87 o 
  -8   0   8    55260.77    50744.93   1945.16 o 
  -6   0   8     7350.45     8888.74    297.65 o 
  -4   0   8      324.99      718.27     48.62 o 
  -2   0   8     9696.20     8669.11    289.73 o 
   0   0   8    21078.52    24334.33    783.09 o 
   2   0   8      801.72      506.91     41.11 o 
   4   0   8    36975.67    38452.09    872.19 o 
   6   0   8    15649.75    17064.27    543.21 o 
   8   0   8     7277.50     7209.59    306.06 o 
  10   0   8     3771.02     3884.33    112.64 o 
  12   0   8     8339.76     8767.12    277.62 o 
  14   0   8     3905.67     3653.89    125.69 o 
  16   0   8      257.60      234.37     57.42 o 
  18   0   8     6404.12     5523.19    161.55 o 
  20   0   8     1089.14     1130.86     87.01 o 
  22   0   8      351.28      469.59     79.05 o 
  24   0   8        2.76      -16.56     90.06 o 
  26   0   8      722.26      800.93    128.00 o 
 -39   1   8      469.51      544.19     47.04 o 
 -37   1   8      198.44      274.02     47.46 o 
 -35   1   8       14.08        5.58     46.81 o 
 -33   1   8     4446.00     4269.62    110.53 o 
 -31   1   8     2341.32     2712.99    129.95 o 
 -29   1   8      451.16      589.25     50.64 o 
 -27   1   8      323.88      369.95     47.96 o 
 -25   1   8      987.45     1277.32     62.10 o 
 -23   1   8     1387.00     1520.82     66.37 o 
 -21   1   8      699.72      671.26     55.24 o 
 -19   1   8      832.41      929.51     72.06 o 
 -17   1   8     3796.44     3285.61     95.39 o 
 -15   1   8     5631.92     5333.31    153.87 o 
 -13   1   8    25412.29    25075.58    718.79 o 
 -11   1   8    11421.99    12692.51    301.92 o 
  -9   1   8      214.31       39.04     25.52 o 
  -7   1   8    19567.00    21394.29    488.55 o 
  -5   1   8     2446.45     2279.81     65.51 o 
  -3   1   8      381.32      480.62     30.58 o 
  -1   1   8     7061.21     7433.72    206.09 o 
   1   1   8      625.31      627.04     33.77 o 
   3   1   8     3028.75     3016.31     69.77 o 
   5   1   8      964.76      829.90     43.91 o 
   7   1   8     1262.28      998.73     48.93 o 
   9   1   8      101.12      116.63     32.22 o 
  11   1   8      152.29      209.13     36.54 o 
  13   1   8     5234.05     5459.64    113.26 o 
  15   1   8     2965.54     2937.06     80.19 o 
  17   1   8      691.76      804.74    104.37 o 
  19   1   8     1687.17     1832.54     88.99 o 
  21   1   8      179.65      178.30     56.39 o 
  23   1   8      887.33      836.87     69.29 o 
  25   1   8      477.55      527.56     65.42 o 
 -38   2   8        1.57       -4.11     79.24 o 
 -36   2   8     2426.18     2501.71     87.44 o 
 -34   2   8      831.90      950.20     58.36 o 
 -32   2   8     2369.68     2082.95     91.12 o 
 -30   2   8       18.78       43.05     60.33 o 
 -28   2   8     2442.19     2243.70     83.14 o 
 -26   2   8     4878.81     4447.34    108.95 o 
 -24   2   8     2797.93     3286.94    133.61 o 
 -22   2   8     2290.85     2598.24     78.92 o 
 -20   2   8     1707.46     1721.67     71.76 o 
 -18   2   8    10304.28    10345.94    206.44 o 
 -16   2   8    14541.13    15622.96    301.20 o 
 -14   2   8      377.38      493.51     44.38 o 
 -12   2   8    11147.58    10779.62    236.53 o 
 -10   2   8      103.90      135.20     25.45 o 
  -8   2   8     8774.89     9169.05    196.34 o 
  -6   2   8     1514.77     1253.13     68.32 o 
  -4   2   8     1459.39     1632.01     77.98 o 
  -2   2   8     3024.47     3394.83    101.56 o 
   0   2   8     1497.36     1561.49     85.43 o 
   2   2   8    17505.25    17720.61    335.30 o 
   4   2   8       38.86      132.50     33.33 o 
   6   2   8      468.44      498.68     38.74 o 
   8   2   8     2106.56     1899.02     64.47 o 
  10   2   8      172.88      100.56     36.67 o 
  12   2   8        5.79       57.96     44.10 o 
  14   2   8     5161.21     4911.99    107.73 o 
  16   2   8     1265.97     1462.84     92.10 o 
  18   2   8     1129.94     1144.07     67.84 o 
  20   2   8       91.95      153.41     58.82 o 
  22   2   8      397.53      366.68     60.80 o 
  24   2   8       10.90      -38.79     57.86 o 
 -37   3   8      341.16      376.10     56.97 o 
 -35   3   8      463.13      783.44     71.70 o 
 -33   3   8      740.81      598.33     88.83 o 
 -31   3   8     4137.67     4685.08    127.19 o 
 -29   3   8      314.74      345.32     60.46 o 
 -27   3   8      380.86      318.22     52.57 o 
 -25   3   8       66.96       71.16     48.91 o 
 -23   3   8     1216.19     1223.65     63.98 o 
 -21   3   8      368.84      328.66     55.10 o 
 -19   3   8     8140.05     7988.31    145.24 o 
 -17   3   8     5903.19     5608.47    113.79 o 
 -15   3   8      304.67      337.53     43.83 o 
 -13   3   8      253.72      170.56     38.86 o 
 -11   3   8    13836.32    13124.37    262.13 o 
  -9   3   8      477.42      334.60    104.95 o 
  -7   3   8    30359.54    30571.01    865.25 o 
  -5   3   8    10574.50     9920.73    256.89 o 
  -3   3   8    14821.23    15922.36    343.20 o 
  -1   3   8      441.47      262.13     41.11 o 
   1   3   8     7563.54     6962.44    141.72 o 
   3   3   8      833.72     1158.53     55.06 o 
   5   3   8     7466.54     6877.47    126.62 o 
   7   3   8        7.65       18.10     49.46 o 
   9   3   8     1756.42     1624.10     76.71 o 
  11   3   8     8809.96     8490.08    173.71 o 
  13   3   8     3212.44     3604.63    107.94 o 
  15   3   8      655.83      593.67     56.76 o 
  17   3   8       99.38      144.99     55.50 o 
  19   3   8      693.97      741.09     66.95 o 
  21   3   8      135.48      247.63     59.20 o 
  23   3   8     2921.95     2531.39    106.58 o 
 -36   4   8      415.47      440.41     76.57 o 
 -34   4   8       84.64      120.14     60.99 o 
 -32   4   8     8845.23     8434.23    219.55 o 
 -30   4   8      538.55      733.38     68.20 o 
 -28   4   8       79.83      -31.54     63.08 o 
 -26   4   8       82.41       72.63     62.19 o 
 -24   4   8     1894.47     1972.31     90.05 o 
 -22   4   8     1049.53     1151.07     84.96 o 
 -20   4   8        4.57      121.37     69.89 o 
 -18   4   8      111.59       15.00     59.38 o 
 -16   4   8     1551.74     1680.93     90.88 o 
 -14   4   8       46.36      -23.94     49.95 o 
 -12   4   8     4181.40     4142.22    104.17 o 
 -10   4   8     2391.33     2189.27     76.28 o 
  -8   4   8       25.53       64.00     43.96 o 
  -6   4   8    46910.86    46065.71    614.95 o 
  -4   4   8    97116.14   102628.46   1287.72 o 
  -2   4   8    29625.66    31190.08    428.13 o 
   0   4   8      309.75      292.15     41.51 o 
   2   4   8     2140.49     2388.68     71.68 o 
   4   4   8     6514.58     6966.10    179.19 o 
   6   4   8      795.42      899.37     57.02 o 
   8   4   8     3497.89     3151.67     88.18 o 
  10   4   8     1426.91     1700.80     76.43 o 
  12   4   8      221.64      217.16     53.56 o 
  14   4   8     1189.11     1096.81     68.21 o 
  16   4   8     4016.93     4013.69    117.63 o 
  18   4   8     2106.34     2065.69     89.74 o 
  20   4   8      225.88      293.28     67.74 o 
  22   4   8     1633.61     1322.57     93.06 o 
 -33   5   8      612.26      648.84    175.59 o 
 -31   5   8      640.38      744.26     90.05 o 
 -29   5   8      250.86      126.32     62.33 o 
 -27   5   8       93.00       70.27    124.91 o 
 -25   5   8     1093.26      977.78    115.63 o 
 -23   5   8      152.30      157.93     65.61 o 
 -21   5   8     4621.42     4425.90    156.61 o 
 -19   5   8      150.71      102.67     63.44 o 
 -17   5   8     4031.88     4152.57    118.77 o 
 -15   5   8      475.05      627.24     61.81 o 
 -13   5   8      448.13      458.62     56.57 o 
 -11   5   8     1405.23     1479.94     71.98 o 
  -9   5   8     2112.97     2203.01     79.70 o 
  -7   5   8     1792.23     1546.82     65.90 o 
  -5   5   8     6568.45     6238.50    119.12 o 
  -3   5   8     6662.75     7268.93    130.48 o 
  -1   5   8      591.11      816.14     51.80 o 
   1   5   8      101.68       27.59     43.79 o 
   3   5   8       20.06      113.11     47.49 o 
   5   5   8       39.60       61.41     52.12 o 
   7   5   8      443.32      365.74     51.85 o 
   9   5   8      987.55     1063.49     61.77 o 
  11   5   8     9831.46     9648.43    254.88 o 
  13   5   8     2767.65     2697.82    125.93 o 
  15   5   8     2254.93     2364.42     93.69 o 
  17   5   8      433.56      380.80     66.62 o 
  19   5   8     4822.12     4732.45    174.22 o 
 -28   6   8     3258.57     3772.44    339.90 o 
 -26   6   8       23.73      -61.16     61.16 o 
 -24   6   8      157.74       76.02     66.59 o 
 -22   6   8      136.49       59.41     65.04 o 
 -20   6   8       86.83       34.33     71.71 o 
 -18   6   8        1.28       82.81     74.30 o 
 -16   6   8      982.54     1020.81     80.29 o 
 -14   6   8      271.50      239.28     55.78 o 
 -12   6   8        2.64       59.29     53.67 o 
 -10   6   8     6292.24     6906.24    163.50 o 
  -8   6   8       21.38       90.65     49.48 o 
  -6   6   8     2927.98     2770.72     86.34 o 
  -4   6   8       15.68       30.46     45.29 o 
  -2   6   8     3182.81     3052.77     88.76 o 
   0   6   8     8038.69     8619.29    158.25 o 
   2   6   8     1077.41     1115.01     59.74 o 
   4   6   8      314.14      321.56     57.58 o 
   6   6   8     2284.88     2359.94     93.60 o 
   8   6   8       11.81       73.46     53.77 o 
  10   6   8      238.03      186.52     53.80 o 
  12   6   8       44.14       58.47     69.13 o 
  14   6   8        9.39      -22.74     64.84 o 
 -23   7   8     6198.31     6014.87    230.38 o 
 -21   7   8      293.50      312.39     64.67 o 
 -19   7   8       40.32       91.65     57.85 o 
 -17   7   8      409.81      334.64     61.32 o 
 -15   7   8       28.83       29.91     56.12 o 
 -13   7   8      540.96      490.13     58.77 o 
 -11   7   8       96.70      146.42     53.95 o 
  -9   7   8      652.93      648.74     54.33 o 
  -7   7   8        3.50       14.06     49.57 o 
  -5   7   8       55.29      166.07     49.70 o 
  -3   7   8      296.77      276.37     51.46 o 
  -1   7   8      343.00      317.77     59.26 o 
   1   7   8     1193.32     1146.44     61.88 o 
   3   7   8      174.23      125.12     53.05 o 
   5   7   8      429.32      406.87     56.95 o 
   7   7   8      446.98      570.33     57.89 o 
   9   7   8       25.84       41.39     65.09 o 
  -8   8   8      387.32      310.50     57.77 o 
  -6   8   8      779.20      895.94     94.69 o 
 -41   1   9        0.67       -4.24     69.23 o 
 -39   1   9        0.63      -45.49     56.33 o 
 -37   1   9       29.41      -32.17     46.06 o 
 -35   1   9      215.57      150.88     57.53 o 
 -33   1   9     1210.09     1228.04     76.67 o 
 -31   1   9    11224.50    11322.63    202.37 o 
 -29   1   9     2270.17     2554.25     88.25 o 
 -27   1   9       53.47      116.10     44.91 o 
 -25   1   9      400.76      418.83     66.94 o 
 -23   1   9     1117.97     1034.31     57.14 o 
 -21   1   9    20832.63    20360.57    401.67 o 
 -19   1   9     4883.76     4779.85    137.01 o 
 -17   1   9    13804.49    14391.27    313.40 o 
 -15   1   9      644.60      428.26     44.46 o 
 -13   1   9      925.28      834.66     75.47 o 
 -11   1   9     7111.40     6912.97    174.48 o 
  -9   1   9     8700.13     8424.97    233.69 o 
  -7   1   9     5861.27     5711.10    147.86 o 
  -5   1   9     2249.71     2725.52     78.10 o 
  -3   1   9     1564.49     1237.49     49.63 o 
  -1   1   9     6082.41     6395.89    129.51 o 
   1   1   9     1457.54     1536.40     52.08 o 
   3   1   9     1819.70     2010.87     59.25 o 
   5   1   9    13191.49    13326.63    229.90 o 
   7   1   9    12140.56    12523.01    201.44 o 
   9   1   9     1215.89     1473.07     57.17 o 
  11   1   9     5858.83     5876.71    121.89 o 
  13   1   9     1209.57     1416.05     59.34 o 
  15   1   9       79.46       36.02     50.01 o 
  17   1   9     2201.52     2061.55     91.72 o 
  19   1   9       16.51       29.79     56.49 o 
  21   1   9      136.35      111.72     62.30 o 
  23   1   9       91.95        7.19     64.51 o 
  25   1   9      238.30      200.94     82.51 o 
 -40   2   9      100.18      170.61     58.96 o 
 -38   2   9      329.55      397.65     68.52 o 
 -36   2   9     2267.70     2289.41     85.65 o 
 -34   2   9    10718.30    10747.43    270.17 o 
 -32   2   9     6277.67     6273.87    148.98 o 
 -30   2   9       86.44       47.57     49.94 o 
 -28   2   9      131.30      140.57     58.08 o 
 -26   2   9        5.90      -45.60     45.60 o 
 -24   2   9     8019.45     8024.81    192.28 o 
 -22   2   9     2260.96     2206.40     78.19 o 
 -20   2   9     3591.23     3758.54    108.33 o 
 -18   2   9     3684.46     3423.50     99.60 o 
 -16   2   9    11226.20    11284.04    282.06 o 
 -14   2   9       74.75       75.00     35.91 o 
 -12   2   9    13654.98    12500.57    269.30 o 
 -10   2   9    11946.01    12810.29    251.19 o 
  -8   2   9    15180.56    16620.43    348.99 o 
  -6   2   9       13.17       71.81     36.91 o 
  -4   2   9    12168.69    12152.83    262.76 o 
  -2   2   9     2512.33     3331.90    102.24 o 
   0   2   9     1073.30     1249.13     64.64 o 
   2   2   9     1396.44     1759.81     60.58 o 
   4   2   9       86.94      171.18     39.14 o 
   6   2   9     1461.24     1200.40     57.68 o 
   8   2   9      292.80      463.14     56.05 o 
  10   2   9     1082.46      872.38     58.98 o 
  12   2   9     1348.86     1510.27     71.91 o 
  14   2   9        2.44       75.75     61.32 o 
  16   2   9      169.78      137.49     54.03 o 
  18   2   9       55.38      163.65     60.09 o 
  20   2   9     2983.28     3073.00    113.20 o 
  22   2   9      381.38      419.07     73.57 o 
  24   2   9     1056.47     1077.44     91.94 o 
 -39   3   9      819.39      891.70    107.60 o 
 -37   3   9       87.07       82.43     56.71 o 
 -35   3   9      455.76      503.16     61.19 o 
 -33   3   9     4245.92     3909.27    115.14 o 
 -31   3   9     5615.91     5326.55    133.51 o 
 -29   3   9      828.91      936.82     61.40 o 
 -27   3   9      565.90      795.62     59.24 o 
 -25   3   9     5035.32     5126.38    122.54 o 
 -23   3   9     2268.63     2303.83    103.57 o 
 -21   3   9      567.29      477.88     48.45 o 
 -19   3   9     1134.27     1302.60     63.70 o 
 -17   3   9     1935.56     2279.61     84.44 o 
 -15   3   9      215.90      354.57     42.03 o 
 -13   3   9     6452.68     5934.99    117.69 o 
 -11   3   9     9128.39     8867.16    217.14 o 
  -9   3   9      347.32      378.99     59.22 o 
  -7   3   9     1844.30     1646.52     91.95 o 
  -5   3   9        0.02      -10.96     44.95 o 
  -3   3   9      240.04      249.45     41.34 o 
  -1   3   9     1942.77     1933.34     81.62 o 
   1   3   9     1410.69     1543.32     62.22 o 
   3   3   9      784.23      963.32     77.26 o 
   5   3   9      237.04      327.64     44.35 o 
   7   3   9       86.75      124.32     53.86 o 
   9   3   9      395.93      280.15     52.30 o 
  11   3   9    10409.83    10944.34    213.52 o 
  13   3   9      929.82      896.53     61.50 o 
  15   3   9      256.67      361.21     55.57 o 
  17   3   9        7.31      -63.79     63.79 o 
  19   3   9    13644.02    13383.68    269.55 o 
  21   3   9      790.39      708.44     63.33 o 
  23   3   9     3237.58     2769.83    140.25 o 
 -36   4   9      116.94      223.28     85.14 o 
 -34   4   9       26.19        5.61     61.15 o 
 -32   4   9      135.45      193.96     63.85 o 
 -30   4   9      405.92      513.51     70.48 o 
 -28   4   9     1884.35     1998.48     96.31 o 
 -26   4   9      128.39      141.90     62.17 o 
 -24   4   9      317.93      516.27     76.68 o 
 -22   4   9       31.31      -38.32     66.06 o 
 -20   4   9      807.49      733.26     75.91 o 
 -18   4   9     2080.99     2208.31    101.66 o 
 -16   4   9      366.25      291.15     58.45 o 
 -14   4   9      992.49      930.60     77.91 o 
 -12   4   9     1012.30     1178.10     77.94 o 
 -10   4   9     2024.87     2085.40     74.14 o 
  -8   4   9        6.48       30.21     41.98 o 
  -6   4   9     4302.08     4528.49     96.08 o 
  -4   4   9      165.49      177.91     50.49 o 
  -2   4   9     6609.48     6332.52    123.62 o 
   0   4   9      157.51       90.38     39.84 o 
   2   4   9      448.07      371.10     43.91 o 
   4   4   9     6357.77     6961.78    126.65 o 
   6   4   9        3.02       26.27     46.68 o 
   8   4   9     1877.00     1812.31     70.80 o 
  10   4   9      157.77       80.56     53.00 o 
  12   4   9      822.66      751.87     62.10 o 
  14   4   9      252.09      248.18     93.01 o 
  16   4   9      539.23      546.50     57.73 o 
  18   4   9      105.79       -1.53     53.12 o 
  20   4   9      425.65      267.31     73.29 o 
 -33   5   9     4999.57     4884.79    517.87 o 
 -31   5   9      451.80      426.68     74.99 o 
 -29   5   9      172.00      180.47     67.30 o 
 -27   5   9       72.74      141.34     68.24 o 
 -25   5   9      479.86      622.74    129.96 o 
 -23   5   9      349.69      192.05     65.84 o 
 -21   5   9     1357.63     1283.29     80.19 o 
 -19   5   9     2160.37     2463.18    109.73 o 
 -17   5   9       41.87       27.72     59.04 o 
 -15   5   9     1124.39     1054.64     67.58 o 
 -13   5   9     3248.11     3028.98    109.03 o 
 -11   5   9      724.38      759.42     54.17 o 
  -9   5   9     8366.91     7853.75    137.23 o 
  -7   5   9      219.21      472.33     48.07 o 
  -5   5   9       94.64      269.98     44.20 o 
  -3   5   9       10.85       82.69     42.88 o 
  -1   5   9     3128.73     3801.67     96.72 o 
   1   5   9       21.92        4.83     56.06 o 
   3   5   9       70.25      143.09     46.70 o 
   5   5   9      164.36      279.70     50.92 o 
   7   5   9      376.75      341.31     52.10 o 
   9   5   9       29.67       -2.71     60.33 o 
  11   5   9       78.79      110.14     52.41 o 
  13   5   9     1119.00     1157.40     82.69 o 
  15   5   9        0.07      -60.11     69.06 o 
  17   5   9     1247.17      989.04     94.09 o 
 -28   6   9      405.28      356.45    102.42 o 
 -26   6   9      114.54       41.55     90.52 o 
 -24   6   9     1348.97     1235.30     86.75 o 
 -22   6   9      287.16      176.18     66.66 o 
 -20   6   9      907.65      794.72     75.53 o 
 -18   6   9      252.06      194.35     73.54 o 
 -16   6   9      541.88      630.64     71.02 o 
 -14   6   9        1.17      124.95     68.12 o 
 -12   6   9     3904.36     3753.62    133.96 o 
 -10   6   9      556.82      463.30     54.30 o 
  -8   6   9    19177.33    20418.95    311.21 o 
  -6   6   9     2759.48     2906.09    118.50 o 
  -4   6   9      286.71      334.07     50.79 o 
  -2   6   9    20311.94    20233.22    322.57 o 
   0   6   9      301.47      403.94     63.36 o 
   2   6   9      373.92      422.75     57.44 o 
   4   6   9      337.53      335.37     55.89 o 
   6   6   9       13.87       47.24     56.42 o 
   8   6   9      333.43      436.58     57.66 o 
  10   6   9      248.46      142.73     72.76 o 
  12   6   9      532.47      610.23     74.40 o 
  14   6   9      189.52      286.58     67.72 o 
 -23   7   9     2955.85     3338.76    151.76 o 
 -21   7   9      220.24      237.85     79.08 o 
 -19   7   9      129.82      135.20     59.27 o 
 -17   7   9      162.21      134.72     70.21 o 
 -15   7   9      455.38      490.92     58.54 o 
 -13   7   9      476.77      583.42     57.74 o 
 -11   7   9      814.80      916.84     59.32 o 
  -9   7   9      469.25      501.90     54.63 o 
  -7   7   9        4.24      -60.24     67.38 o 
  -5   7   9     1174.51     1069.13     58.82 o 
  -3   7   9      852.83      728.56     55.02 o 
  -1   7   9       17.12       37.35     49.24 o 
   1   7   9      161.71      178.85     58.16 o 
   3   7   9        0.44      -23.21     48.98 o 
   5   7   9      129.55      132.51     51.71 o 
   7   7   9       30.87       83.99     58.47 o 
 -42   0  10       81.38       92.24     69.01 o 
 -40   0  10      241.64      160.66     61.15 o 
 -38   0  10     1563.81     1612.87    112.05 o 
 -36   0  10     1744.42     1795.64    139.25 o 
 -34   0  10     7000.77     7137.73    213.91 o 
 -32   0  10     1462.96     1727.46     97.06 o 
 -30   0  10        2.67      -47.05     61.16 o 
 -28   0  10     8217.00     7175.48    198.35 o 
 -26   0  10     3097.63     3240.27    127.08 o 
 -24   0  10      106.62       60.68     59.51 o 
 -22   0  10     4949.18     4710.33    192.86 o 
 -20   0  10     8317.39     6557.35    392.88 o 
 -18   0  10      534.27      378.30     69.89 o 
 -16   0  10        3.37       42.33     49.92 o 
 -14   0  10     1218.05     1343.56     97.13 o 
 -12   0  10     4560.20     3030.07    171.65 o 
 -10   0  10        3.72      158.32     40.07 o 
  -8   0  10    16908.10    17875.98    642.47 o 
  -6   0  10      586.13      733.52     61.44 o 
  -4   0  10     8466.46     8851.94    302.23 o 
  -2   0  10       37.65       -5.61     30.19 o 
   0   0  10    12097.01    12951.00    308.88 o 
   2   0  10     3980.60     3763.04    130.69 o 
   4   0  10    11964.14    14893.46    413.52 o 
   6   0  10      286.69      250.03     52.30 o 
   8   0  10     3689.42     3930.60    125.17 o 
  10   0  10      175.83      211.17     57.05 o 
  12   0  10    12279.41    11743.78    259.29 o 
  14   0  10       52.42       38.85     66.48 o 
  16   0  10      161.04       97.93     71.48 o 
  18   0  10     3975.75     3753.18    183.15 o 
  20   0  10     2999.46     2651.84    167.25 o 
  22   0  10      174.97      340.44    120.82 o 
  24   0  10        2.03      -10.50    121.41 o 
 -41   1  10      120.85      152.49     44.81 o 
 -39   1  10      248.89      207.02     47.08 o 
 -37   1  10      335.89      364.70     49.93 o 
 -35   1  10     3119.14     2650.38    105.93 o 
 -33   1  10     7746.35     8444.71    162.93 o 
 -31   1  10    14538.48    14170.43    245.02 o 
 -29   1  10     4105.77     4744.82    112.63 o 
 -27   1  10      674.80      791.20     59.06 o 
 -25   1  10        0.75        8.81     48.13 o 
 -23   1  10     2355.90     2940.71    101.33 o 
 -21   1  10     4695.60     4852.74    153.81 o 
 -19   1  10       11.25      -31.75     48.33 o 
 -17   1  10     3979.46     3515.45    104.00 o 
 -15   1  10     1647.32     1426.87     73.98 o 
 -13   1  10    10185.12    11179.80    224.35 o 
 -11   1  10      139.34      198.95     32.40 o 
  -9   1  10      771.42      732.10     44.84 o 
  -7   1  10     1078.46      891.17     45.52 o 
  -5   1  10      991.08     1016.82     66.30 o 
  -3   1  10     1609.81     1779.92     53.68 o 
  -1   1  10     1413.59     1504.36     51.56 o 
   1   1  10     3058.89     3366.01     85.31 o 
   3   1  10     5242.58     5586.66    130.28 o 
   5   1  10     5707.04     6310.94    139.17 o 
   7   1  10       89.96      139.64     39.85 o 
   9   1  10     2542.28     2795.00     79.22 o 
  11   1  10     2651.29     2320.80     84.65 o 
  13   1  10     2296.55     2226.81     96.17 o 
  15   1  10       40.53       25.62     56.53 o 
  17   1  10      324.37      317.23     59.51 o 
  19   1  10     1239.44     1305.52     78.24 o 
  21   1  10       25.97      -63.99     63.99 o 
  23   1  10       14.10      -29.15     75.81 o 
 -40   2  10       83.58       89.66     48.33 o 
 -38   2  10      913.29      799.89     56.42 o 
 -36   2  10      337.14      505.46     53.95 o 
 -34   2  10        7.87       78.78     53.60 o 
 -32   2  10     4410.31     4919.17    140.63 o 
 -30   2  10       43.67       80.03     57.44 o 
 -28   2  10     4003.67     3695.68    101.37 o 
 -26   2  10      811.88      998.13     59.74 o 
 -24   2  10     1970.20     1863.62     95.16 o 
 -22   2  10     1107.59      950.63     58.20 o 
 -20   2  10     5771.68     5301.22    123.78 o 
 -18   2  10    16150.15    15376.60    270.73 o 
 -16   2  10     1728.69     1688.40     84.31 o 
 -14   2  10     2918.56     2488.79     91.68 o 
 -12   2  10    31041.58    31393.01    646.06 o 
 -10   2  10       53.28       96.04     29.50 o 
  -8   2  10       11.57       52.07     29.22 o 
  -6   2  10     2221.43     1802.08     85.25 o 
  -4   2  10     3427.96     3520.03     99.24 o 
  -2   2  10     8407.46    10051.24    247.85 o 
   0   2  10     1757.23     2023.80     69.86 o 
   2   2  10     1493.79     1442.04     68.49 o 
   4   2  10     3322.01     3640.52     96.88 o 
   6   2  10     1127.52     1353.97     84.94 o 
   8   2  10        2.33       17.81     49.45 o 
  10   2  10     4538.84     4243.86    115.25 o 
  12   2  10     1394.32     1576.80     74.75 o 
  14   2  10     1926.39     1898.49     91.00 o 
  16   2  10      208.61      194.11     58.53 o 
  18   2  10       34.25       32.68     57.47 o 
  20   2  10       26.83       41.80     60.60 o 
  22   2  10      572.83      534.76     69.23 o 
 -39   3  10       46.98       55.74     61.51 o 
 -37   3  10      169.24      372.55     62.31 o 
 -35   3  10     1287.80     1539.42     79.15 o 
 -33   3  10      762.21      855.19     66.89 o 
 -31   3  10     1437.40     1634.11     84.02 o 
 -29   3  10     8777.87     9737.80    251.22 o 
 -27   3  10       28.29       27.89     52.50 o 
 -25   3  10     2088.18     1997.09     83.63 o 
 -23   3  10      714.99      954.85     75.95 o 
 -21   3  10     2264.70     2042.66     87.39 o 
 -19   3  10      141.69      255.70     52.16 o 
 -17   3  10     3612.44     3688.40    113.15 o 
 -15   3  10     1188.27     1354.99     60.79 o 
 -13   3  10      258.09      214.00     47.73 o 
 -11   3  10     9267.67     8132.62    163.11 o 
  -9   3  10     8521.01     8292.59    166.22 o 
  -7   3  10     2439.14     2333.84     83.56 o 
  -5   3  10     2792.56     3016.54    106.08 o 
  -3   3  10      110.23      100.28     60.21 o 
  -1   3  10     4932.27     4605.09     99.55 o 
   1   3  10        9.56      -37.59     37.59 o 
   3   3  10     4258.48     4459.04    108.01 o 
   5   3  10     4605.71     3985.58    104.60 o 
   7   3  10       58.75      174.41     44.06 o 
   9   3  10     3113.21     2845.38    103.79 o 
  11   3  10     3395.59     3420.42    105.28 o 
  13   3  10     4745.43     4647.60    125.68 o 
  15   3  10     3037.35     2716.60    111.10 o 
  17   3  10      396.70      487.74     58.94 o 
  19   3  10       94.89       75.95     70.23 o 
  21   3  10      345.76      189.19     61.32 o 
 -36   4  10     7618.64     7317.45    259.09 o 
 -34   4  10      849.72      761.07    100.95 o 
 -32   4  10        3.49      150.84     63.19 o 
 -30   4  10       64.52      190.54    105.96 o 
 -28   4  10      890.34      854.75     70.34 o 
 -26   4  10        8.28       24.20     95.67 o 
 -24   4  10      688.87      504.63     74.42 o 
 -22   4  10       31.95       56.07     62.60 o 
 -20   4  10     1832.45     1691.98     84.52 o 
 -18   4  10      728.75      607.54     84.89 o 
 -16   4  10     1118.84     1248.14     74.36 o 
 -14   4  10      394.59      479.69     59.69 o 
 -12   4  10       11.30       38.59     52.06 o 
 -10   4  10     4179.57     4656.70    115.80 o 
  -8   4  10     9262.89     9607.62    163.31 o 
  -6   4  10      195.01      213.69     45.25 o 
  -4   4  10     1177.70     1163.38     56.11 o 
  -2   4  10     1355.28     1690.22     65.52 o 
   0   4  10     1243.61     1197.24     65.27 o 
   2   4  10      387.62      352.75     44.14 o 
   4   4  10     4301.75     4158.84    105.45 o 
   6   4  10      493.79      380.39     57.16 o 
   8   4  10     3289.57     3387.76    116.15 o 
  10   4  10    11616.25    11611.41    227.05 o 
  12   4  10      493.65      326.50     65.80 o 
  14   4  10     2840.25     2743.59    103.41 o 
  16   4  10     1534.12     1468.05     84.18 o 
  18   4  10       95.48       41.11     70.34 o 
  20   4  10       46.73      -74.73     74.73 o 
 -33   5  10      624.30      601.49     80.14 o 
 -31   5  10     3359.74     3329.43    142.09 o 
 -29   5  10      827.83      668.29     78.75 o 
 -27   5  10      207.57      199.40     70.61 o 
 -25   5  10        5.64        6.88     81.59 o 
 -23   5  10      843.65      699.79     73.56 o 
 -21   5  10     2655.11     2571.40    112.83 o 
 -19   5  10      232.16      182.65     61.49 o 
 -17   5  10     1623.51     1661.80     85.65 o 
 -15   5  10     1542.29     1669.72     80.80 o 
 -13   5  10       44.17       51.84     65.85 o 
 -11   5  10     2557.72     2397.52     81.44 o 
  -9   5  10      957.20     1081.77     60.32 o 
  -7   5  10      197.89      290.48     45.71 o 
  -5   5  10      768.83     1040.03     57.61 o 
  -3   5  10     1428.39     1300.51     65.07 o 
  -1   5  10      400.81      474.55     56.18 o 
   1   5  10       19.76       70.67     47.39 o 
   3   5  10     1353.66     1378.40     76.47 o 
   5   5  10      154.59      196.52     51.92 o 
   7   5  10     1075.69     1086.12     69.42 o 
   9   5  10        6.73      159.84     65.46 o 
  11   5  10      415.75      399.83     62.76 o 
  13   5  10      801.92      712.30     65.62 o 
  15   5  10      121.98      173.70     60.80 o 
  17   5  10     6096.65     5672.12    219.71 o 
 -30   6  10      998.62     1095.53    180.11 o 
 -28   6  10      528.04      482.19     85.56 o 
 -26   6  10       90.26      -13.64     97.20 o 
 -24   6  10     1555.85     1648.50     90.42 o 
 -22   6  10      949.82      901.68     79.00 o 
 -20   6  10      630.92      667.69     72.42 o 
 -18   6  10        0.00       39.95     85.65 o 
 -16   6  10     1372.93     1242.97     76.66 o 
 -14   6  10      343.17      331.86     65.04 o 
 -12   6  10     3388.00     3248.96    100.51 o 
 -10   6  10     1722.23     1692.07     72.31 o 
  -8   6  10    18034.97    18654.08    275.38 o 
  -6   6  10     6889.52     7298.67    142.51 o 
  -4   6  10     6113.38     5896.09    133.23 o 
  -2   6  10     6519.42     6686.99    140.81 o 
   0   6  10      192.67      146.29     62.34 o 
   2   6  10      200.81      152.39     52.80 o 
   4   6  10     1329.66     1419.16     69.39 o 
   6   6  10     1037.81     1269.51     70.90 o 
   8   6  10      951.72      751.63     79.82 o 
  10   6  10      114.61      307.46     59.41 o 
  12   6  10       42.47       98.34     58.38 o 
 -23   7  10      469.03      560.77    106.57 o 
 -21   7  10      231.61      196.54     75.72 o 
 -19   7  10     1213.20     1190.11     96.11 o 
 -17   7  10      988.59     1082.05     66.40 o 
 -15   7  10     2620.98     2508.63     94.45 o 
 -13   7  10      167.36      289.52     52.09 o 
 -11   7  10      102.97       71.88     51.90 o 
  -9   7  10       16.19       20.68     50.30 o 
  -7   7  10      881.01     1074.82     66.28 o 
  -5   7  10       62.28       86.26     49.84 o 
  -3   7  10      831.30      795.83     56.63 o 
  -1   7  10       43.56       70.14     55.74 o 
   1   7  10      530.25      624.22     59.03 o 
   3   7  10        0.61      -27.84     59.35 o 
   5   7  10     1375.98     1203.82    111.28 o 
 -41   1  11     1092.32     1218.53     60.92 o 
 -39   1  11      979.52      889.42     55.29 o 
 -37   1  11        5.70       80.70     49.02 o 
 -35   1  11      884.63      817.81     58.48 o 
 -33   1  11       86.16      193.31     51.57 o 
 -31   1  11     6018.74     6111.60    133.68 o 
 -29   1  11      166.61      146.29     48.43 o 
 -27   1  11      613.99      478.49     51.60 o 
 -25   1  11    22191.63    21863.57    373.10 o 
 -23   1  11      940.47      784.01     62.70 o 
 -21   1  11     1153.23     1309.93    105.18 o 
 -19   1  11     4489.02     4865.00    130.81 o 
 -17   1  11     5758.04     5290.70    148.13 o 
 -15   1  11     2052.67     2006.71     72.17 o 
 -13   1  11      672.99      660.10     40.03 o 
 -11   1  11      216.44      209.79     30.14 o 
  -9   1  11      408.77      619.44     46.38 o 
  -7   1  11     4606.99     4912.40    110.16 o 
  -5   1  11     4217.60     4723.78     93.40 o 
  -3   1  11     1011.47     1075.57     47.89 o 
  -1   1  11     5383.63     5209.82    115.62 o 
   1   1  11      137.48       87.02     33.52 o 
   3   1  11      497.43      758.02     64.97 o 
   5   1  11     5491.09     6039.67    125.49 o 
   7   1  11     1577.07     1603.58     64.93 o 
   9   1  11      502.15      464.88     47.58 o 
  11   1  11      985.46     1116.71     64.72 o 
  13   1  11     6858.83     6638.34    145.07 o 
  15   1  11      222.78      201.47     57.18 o 
  17   1  11      329.12      314.15     77.46 o 
  19   1  11      277.06      446.62     78.20 o 
  21   1  11      414.80      380.06     75.63 o 
  23   1  11       54.66      -93.55     93.55 o 
 -40   2  11      699.45      675.26     53.63 o 
 -38   2  11       19.93       69.46     54.04 o 
 -36   2  11      619.88      371.78     86.95 o 
 -34   2  11     2090.19     2134.13     87.71 o 
 -32   2  11    11801.46    11495.32    297.27 o 
 -30   2  11     5535.77     5840.16    134.13 o 
 -28   2  11       44.75       71.88     48.42 o 
 -26   2  11      295.18      323.00     50.81 o 
 -24   2  11      123.22       59.38     46.21 o 
 -22   2  11     3331.86     3622.15     99.02 o 
 -20   2  11     2332.22     2431.15     89.14 o 
 -18   2  11     2895.92     2950.23     94.98 o 
 -16   2  11     3595.22     3600.58    117.33 o 
 -14   2  11     5211.24     5561.17    159.78 o 
 -12   2  11    14827.89    12902.35    282.05 o 
 -10   2  11     3984.26     3536.44     92.59 o 
  -8   2  11    12642.59    12758.01    276.89 o 
  -6   2  11    19709.68    19223.76    405.76 o 
  -4   2  11    14802.54    16639.33    459.04 o 
  -2   2  11     6859.06     6831.55    205.09 o 
   0   2  11       38.71      -11.35     56.80 o 
   2   2  11     9944.00    11834.34    215.89 o 
   4   2  11     2002.95     2455.35     82.48 o 
   6   2  11      488.29      316.35     50.53 o 
   8   2  11     1047.68     1459.89     71.02 o 
  10   2  11    13774.42    12565.54    223.90 o 
  12   2  11      479.09      449.54     76.77 o 
  14   2  11     2697.04     2604.81    109.01 o 
  16   2  11      114.76      159.99     91.14 o 
  18   2  11      638.56      610.75     65.29 o 
  20   2  11        0.68      -63.64     63.64 o 
  22   2  11        5.19       10.05     85.84 o 
 -39   3  11      272.81      199.03     62.86 o 
 -37   3  11     1272.15     1111.23     72.26 o 
 -35   3  11      515.92      649.55     61.34 o 
 -33   3  11      869.13      798.36    100.98 o 
 -31   3  11      146.09       21.73     61.58 o 
 -29   3  11     2317.72     2541.96    112.52 o 
 -27   3  11      110.20       96.34     65.94 o 
 -25   3  11      537.72      615.11     61.70 o 
 -23   3  11       18.77        8.96     77.21 o 
 -21   3  11      388.61      378.36     53.50 o 
 -19   3  11     2078.44     1662.10     73.44 o 
 -17   3  11     3835.52     3341.88    119.86 o 
 -15   3  11      274.83      329.34     52.05 o 
 -13   3  11     5295.95     5437.21    124.78 o 
 -11   3  11    19077.91    19854.43    322.04 o 
  -9   3  11     1439.05     1386.13     96.98 o 
  -7   3  11        0.16       44.17     57.22 o 
  -5   3  11      906.64     1420.45     64.23 o 
  -3   3  11      444.55      462.57     39.89 o 
  -1   3  11      240.31      276.91     38.32 o 
   1   3  11      102.39       61.59     40.70 o 
   3   3  11     2535.55     2427.88     79.42 o 
   5   3  11      648.72      427.42     47.52 o 
   7   3  11       60.26       72.80     52.33 o 
   9   3  11     1970.66     2244.24     92.99 o 
  11   3  11     6066.74     5818.32    164.65 o 
  13   3  11     2516.97     2340.52     95.97 o 
  15   3  11     3562.48     3648.97    116.34 o 
  17   3  11       21.40      -48.25     59.22 o 
  19   3  11      115.03       -1.17     85.54 o 
  21   3  11      446.16      416.48    174.50 o 
 -36   4  11     2174.89     2227.00    132.22 o 
 -34   4  11      717.69      918.50     75.27 o 
 -32   4  11      163.21      161.49     66.41 o 
 -30   4  11      181.22      185.33     75.43 o 
 -28   4  11      492.87      575.02     80.42 o 
 -26   4  11     3465.69     3085.09    159.79 o 
 -24   4  11       16.59      167.56     69.61 o 
 -22   4  11       52.48       31.58     64.16 o 
 -20   4  11      253.59      450.85     96.99 o 
 -18   4  11     1198.33      980.91     73.43 o 
 -16   4  11        2.69       76.83     59.89 o 
 -14   4  11       52.66       83.31     50.23 o 
 -12   4  11       56.39       18.45     50.55 o 
 -10   4  11      258.10      246.54     54.01 o 
  -8   4  11      843.13      894.04     50.35 o 
  -6   4  11        1.06      -27.08     58.84 o 
  -4   4  11      613.97      745.67     49.24 o 
  -2   4  11      849.00      696.35     57.34 o 
   0   4  11       23.37      116.50     44.54 o 
   2   4  11      922.63      712.66     49.51 o 
   4   4  11      153.60      141.47     51.19 o 
   6   4  11     1104.81     1211.17     63.71 o 
   8   4  11       17.62       17.90     55.75 o 
  10   4  11       14.57      -10.26     55.42 o 
  12   4  11       44.97       33.70     56.67 o 
  14   4  11     1013.08      818.12     63.99 o 
  16   4  11      360.39      423.16     67.07 o 
  18   4  11      658.33      689.40     71.40 o 
 -33   5  11     2158.66     1853.52    192.61 o 
 -31   5  11       18.83       54.78     67.02 o 
 -29   5  11     5727.02     5706.89    190.14 o 
 -27   5  11      100.69      192.27     73.03 o 
 -25   5  11     1374.54     1094.33     88.81 o 
 -23   5  11       92.40      124.21     64.75 o 
 -21   5  11     1601.31     1790.68     87.16 o 
 -19   5  11      612.06      773.22     71.67 o 
 -17   5  11       48.24      -29.23     57.60 o 
 -15   5  11       49.32       87.79     56.88 o 
 -13   5  11     3275.20     3183.17    102.02 o 
 -11   5  11     4193.16     4620.22    104.43 o 
  -9   5  11      612.63      784.15     52.32 o 
  -7   5  11     1408.38     1040.38     55.57 o 
  -5   5  11        2.73       89.09     45.65 o 
  -3   5  11      272.44      154.35     47.28 o 
  -1   5  11        3.60       45.72     46.93 o 
   1   5  11      110.87       99.50     49.59 o 
   3   5  11     2537.31     2314.41     98.96 o 
   5   5  11       61.96        3.19     54.72 o 
   7   5  11     1528.39     1618.02    120.03 o 
   9   5  11      150.30      179.74     73.64 o 
  11   5  11     1929.34     1700.10     97.74 o 
  13   5  11     1598.43     1438.36     82.08 o 
  15   5  11      595.02      932.54     71.96 o 
 -30   6  11        2.05      155.66    150.03 o 
 -28   6  11      357.89      478.71     83.83 o 
 -26   6  11      360.64      275.80     73.51 o 
 -24   6  11      108.13       73.41     69.13 o 
 -22   6  11      174.98      165.44     65.98 o 
 -20   6  11     2369.94     2430.69    167.12 o 
 -18   6  11      168.14      280.16    130.34 o 
 -16   6  11       12.86       43.99     57.75 o 
 -14   6  11       36.38      128.18     61.24 o 
 -12   6  11      325.56      310.45     54.81 o 
 -10   6  11      661.19      675.35     54.99 o 
  -8   6  11    21698.78    21272.11    320.52 o 
  -6   6  11    10119.50    10010.66    176.47 o 
  -4   6  11     3391.28     3360.26    134.07 o 
  -2   6  11        5.72      -10.19     51.64 o 
   0   6  11     1342.49     1254.43     73.05 o 
   2   6  11     1910.97     2185.44     88.58 o 
   4   6  11       22.67       25.82     53.90 o 
   6   6  11      103.64       53.61     61.85 o 
   8   6  11     1660.40     1547.35     82.06 o 
  10   6  11      472.45      438.25     83.91 o 
 -23   7  11     3958.94     3641.23    213.39 o 
 -21   7  11        0.40      -71.26     71.26 o 
 -19   7  11      692.48      732.08     63.46 o 
 -17   7  11     2490.23     2349.94     96.05 o 
 -15   7  11        4.77      -55.66     55.66 o 
 -13   7  11      835.68      866.47     60.71 o 
 -11   7  11        2.20       33.10     54.97 o 
  -9   7  11     1385.20     1409.26     77.58 o 
  -7   7  11       44.51      281.81     56.49 o 
  -5   7  11     1178.75     1270.33     70.31 o 
  -3   7  11      322.46      243.17     62.01 o 
  -1   7  11     1661.78     1786.49     87.75 o 
   1   7  11        1.70      -23.88     49.25 o 
   3   7  11      458.11      369.99     63.31 o 
   5   7  11      859.33      782.78     82.40 o 
 -42   0  12      392.64      688.42    128.62 o 
 -40   0  12      618.36      467.12     76.24 o 
 -38   0  12    16024.14    17064.07    422.02 o 
 -36   0  12     6947.96     7185.13    217.86 o 
 -34   0  12    25430.24    25928.79    559.00 o 
 -32   0  12     3255.70     3343.85    202.29 o 
 -30   0  12     8898.00     8986.59    236.27 o 
 -28   0  12     1967.08     1729.56    128.33 o 
 -26   0  12      146.97      192.31     81.05 o 
 -24   0  12     9728.04     9520.92    234.89 o 
 -22   0  12     3252.24     3263.04    166.80 o 
 -20   0  12    12217.07    12170.96    366.48 o 
 -18   0  12    98982.50   103646.34   2697.17 o 
 -16   0  12    71267.39    71664.55   4233.93 o 
 -14   0  12     2412.82     2583.99    120.57 o 
 -12   0  12      302.23      530.35     63.61 o 
 -10   0  12     1403.12     1542.29     79.36 o 
  -8   0  12       62.20       82.09     39.05 o 
  -6   0  12     3000.34     3858.94    127.50 o 
  -4   0  12    14963.71    16186.01    383.88 o 
  -2   0  12      470.08      608.13     50.71 o 
   0   0  12    51798.69    50376.14   1138.60 o 
   2   0  12     1684.78     1711.40     87.06 o 
   4   0  12     4519.79     4558.42    174.15 o 
   6   0  12     1105.77     1094.97     88.97 o 
   8   0  12        3.63      -49.74     72.78 o 
  10   0  12      890.90      874.41     81.66 o 
  12   0  12      476.57      627.44     86.10 o 
  14   0  12     3297.19     3154.90    161.07 o 
  16   0  12       21.02       41.82    172.56 o 
  18   0  12     3141.00     2799.96    236.12 o 
  20   0  12     1092.45     1249.90    154.28 o 
  22   0  12       74.35      353.58    160.51 o 
 -41   1  12       61.94       11.39     45.57 o 
 -39   1  12      154.77      128.98     49.34 o 
 -37   1  12      110.01       64.62     50.64 o 
 -35   1  12      109.97      221.69     51.48 o 
 -33   1  12    11146.73    11371.12    207.03 o 
 -31   1  12     7543.35     8822.51    170.81 o 
 -29   1  12      123.55       89.36     49.11 o 
 -27   1  12     7417.18     6665.21    141.64 o 
 -25   1  12       14.56      107.46     62.31 o 
 -23   1  12    29105.59    27509.68    464.55 o 
 -21   1  12     8740.96     8345.15    171.09 o 
 -19   1  12     7263.23     7537.74    172.96 o 
 -17   1  12     1485.02     1266.69     76.48 o 
 -15   1  12     5125.15     4860.98    112.17 o 
 -13   1  12      580.42      592.01     42.12 o 
 -11   1  12     3745.81     3915.18    107.32 o 
  -9   1  12     5924.75     5807.20    140.87 o 
  -7   1  12     7445.21     7458.01    136.77 o 
  -5   1  12     1985.99     2029.42     61.51 o 
  -3   1  12     3613.72     3377.04     87.40 o 
  -1   1  12     6773.99     7086.90    153.00 o 
   1   1  12     4066.74     3919.78    127.52 o 
   3   1  12     4514.93     4535.05    179.12 o 
   5   1  12       62.61      115.54     47.15 o 
   7   1  12     2351.84     2319.22     96.08 o 
   9   1  12     8027.45     8151.47    152.81 o 
  11   1  12     2681.95     2878.38     98.97 o 
  13   1  12       67.67       29.54     60.77 o 
  15   1  12     2589.03     2416.63    119.75 o 
  17   1  12     7156.15     7219.84    181.12 o 
  19   1  12       61.11      107.33     74.23 o 
  21   1  12        3.28      -85.44     94.09 o 
 -42   2  12       55.30      -11.49     77.17 o 
 -40   2  12       39.36       -1.95     48.67 o 
 -38   2  12       11.12       37.28     52.73 o 
 -36   2  12      465.05      520.92     58.46 o 
 -34   2  12     1812.10     1972.37    106.60 o 
 -32   2  12      436.05      519.99     57.78 o 
 -30   2  12      117.33       62.41     52.87 o 
 -28   2  12      715.51      867.82     59.83 o 
 -26   2  12     2423.20     2588.05     99.38 o 
 -24   2  12      100.00       -3.19     70.33 o 
 -22   2  12      905.51      892.09     58.00 o 
 -20   2  12       23.39       46.84     50.00 o 
 -18   2  12        8.49      -51.54     51.54 o 
 -16   2  12     2673.99     2744.35    112.14 o 
 -14   2  12     2929.73     2738.86    132.42 o 
 -12   2  12     1269.15     1217.59     62.70 o 
 -10   2  12      175.13      206.03     33.26 o 
  -8   2  12    12298.56    11970.04    235.72 o 
  -6   2  12    10462.42    10490.00    269.85 o 
  -4   2  12     6399.20     7256.03    177.50 o 
  -2   2  12     1963.88     1867.44    104.91 o 
   0   2  12       46.16      133.45     38.28 o 
   2   2  12     1007.13     1246.05     60.88 o 
   4   2  12      635.49      973.01     59.91 o 
   6   2  12     3999.82     3957.93    131.68 o 
   8   2  12      749.29      717.82     59.81 o 
  10   2  12      114.86      188.32     55.67 o 
  12   2  12      867.79      721.30     79.70 o 
  14   2  12     2366.71     2411.86    108.27 o 
  16   2  12      880.92      804.11     69.41 o 
  18   2  12       50.35      -15.46     70.99 o 
  20   2  12      177.82      178.01     80.04 o 
 -39   3  12       44.86       62.20     60.13 o 
 -37   3  12       31.87      141.22     73.63 o 
 -35   3  12     1224.65     1021.74     67.71 o 
 -33   3  12      163.45      260.98     64.86 o 
 -31   3  12     1329.22     1267.41     71.08 o 
 -29   3  12       20.20        5.07     65.65 o 
 -27   3  12       39.31      111.30     57.62 o 
 -25   3  12       80.43       81.91     54.56 o 
 -23   3  12    22311.52    22075.84    644.01 o 
 -21   3  12     7739.93     7039.13    251.85 o 
 -19   3  12      444.35      543.34     57.85 o 
 -17   3  12     1967.12     2107.16     87.43 o 
 -15   3  12       77.40       32.54     53.24 o 
 -13   3  12     5543.24     6237.16    137.44 o 
 -11   3  12     6171.36     6665.11    158.70 o 
  -9   3  12      181.52      207.76     44.49 o 
  -7   3  12     4448.49     4642.49    103.09 o 
  -5   3  12    10806.72    10261.45    175.65 o 
  -3   3  12     5778.55     6109.53    129.28 o 
  -1   3  12      777.67      751.75     46.27 o 
   1   3  12       32.00      -40.26     40.26 o 
   3   3  12     3265.24     3163.48     92.58 o 
   5   3  12     3323.74     3379.85     99.19 o 
   7   3  12      320.68      313.59     65.18 o 
   9   3  12     4249.89     4239.47    123.49 o 
  11   3  12        3.10       -6.01     56.49 o 
  13   3  12      110.50       74.18     74.18 o 
  15   3  12      258.87      320.60     61.92 o 
  17   3  12        6.14      -13.49     61.53 o 
  19   3  12       61.24      -81.45     81.45 o 
 -38   4  12        4.45       69.22     81.56 o 
 -36   4  12      783.16      920.35     86.55 o 
 -34   4  12     5004.78     5250.81    225.43 o 
 -32   4  12     4235.71     4042.71    183.47 o 
 -30   4  12     1834.69     1933.59    117.70 o 
 -28   4  12        2.32       79.68     84.19 o 
 -26   4  12     3952.25     3565.10    188.58 o 
 -24   4  12      912.86     1011.12     77.74 o 
 -22   4  12     8364.40     8054.07    167.75 o 
 -20   4  12       48.36      166.06     69.32 o 
 -18   4  12     7014.54     6742.92    186.99 o 
 -16   4  12     2372.52     2048.81    115.56 o 
 -14   4  12      758.46      552.67     55.54 o 
 -12   4  12     8350.60     8815.33    158.29 o 
 -10   4  12     4811.72     4933.31    104.50 o 
  -8   4  12     1086.16     1176.61     57.74 o 
  -6   4  12       57.40       53.60     48.91 o 
  -4   4  12     6943.42     7176.99    157.79 o 
  -2   4  12      653.25      635.10     49.00 o 
   0   4  12      632.26      754.01     66.37 o 
   2   4  12       12.98      -43.50     43.50 o 
   4   4  12     1275.95     1190.91     61.01 o 
   6   4  12       15.23      -49.08     58.40 o 
   8   4  12     1055.85     1039.97     68.01 o 
  10   4  12     1599.12     1563.40    188.23 o 
  12   4  12      504.78      532.24     59.87 o 
  14   4  12       40.73       20.42     55.30 o 
  16   4  12     1290.54     1595.38    129.19 o 
 -35   5  12     1730.14     1721.42    119.88 o 
 -33   5  12      414.06      499.69     72.97 o 
 -31   5  12      310.80      214.84     73.18 o 
 -29   5  12     1156.69     1188.85     91.85 o 
 -27   5  12     6996.38     6802.77    302.43 o 
 -25   5  12     3939.26     3829.46    141.87 o 
 -23   5  12      427.12      491.76     68.61 o 
 -21   5  12      247.76      296.27     67.24 o 
 -19   5  12      137.16      168.69     61.89 o 
 -17   5  12        0.07       15.06     64.91 o 
 -15   5  12     4276.67     4160.02    115.51 o 
 -13   5  12     2767.79     2693.23     89.99 o 
 -11   5  12     1795.09     2080.08     77.14 o 
  -9   5  12     6725.34     6458.07    123.65 o 
  -7   5  12     2337.05     2653.92     86.26 o 
  -5   5  12     2002.55     1985.30     77.91 o 
  -3   5  12     2294.13     2352.07     88.93 o 
  -1   5  12       49.25       70.47     49.81 o 
   1   5  12       40.34      102.80     53.51 o 
   3   5  12      112.74      151.02     54.82 o 
   5   5  12      779.01      735.38     68.90 o 
   7   5  12      992.55      935.82     68.11 o 
   9   5  12       25.57       31.48     58.88 o 
  11   5  12       88.59       47.09     86.52 o 
  13   5  12      617.85      617.98     72.25 o 
 -30   6  12     1881.74     2139.54    260.81 o 
 -28   6  12     3611.93     3300.56    317.41 o 
 -26   6  12     2238.03     2502.68    142.05 o 
 -24   6  12     1242.33     1128.50     82.28 o 
 -22   6  12     1018.98     1060.46     96.73 o 
 -20   6  12        4.75       66.81     62.99 o 
 -18   6  12     2530.12     2921.84    230.59 o 
 -16   6  12        7.30      -57.10     57.10 o 
 -14   6  12        0.76       42.22     59.91 o 
 -12   6  12      797.67      707.32     62.27 o 
 -10   6  12       32.91       60.79     50.76 o 
  -8   6  12    14966.55    14295.14    233.44 o 
  -6   6  12     1856.25     1804.47     81.23 o 
  -4   6  12    14961.60    15045.51    291.73 o 
  -2   6  12     1575.90     1537.81     83.01 o 
   0   6  12     4056.10     4145.53    128.59 o 
   2   6  12     1815.00     1756.74     79.00 o 
   4   6  12      235.54      330.84     58.97 o 
   6   6  12      598.98      505.47     76.58 o 
   8   6  12      537.39      524.43     72.35 o 
  10   6  12      253.33      425.86     82.37 o 
 -23   7  12      844.78      918.11     95.74 o 
 -21   7  12     1128.06     1036.10     82.64 o 
 -19   7  12     1064.04     1111.61     77.59 o 
 -17   7  12       18.90       68.40     51.88 o 
 -15   7  12      368.52      399.18     54.07 o 
 -13   7  12     1026.23      868.21     66.94 o 
 -11   7  12        0.49       66.88     52.91 o 
  -9   7  12        0.19       23.08     52.84 o 
  -7   7  12     1131.99     1070.33     88.56 o 
  -5   7  12     1102.52     1020.38     66.45 o 
  -3   7  12     1302.69     1287.84     69.41 o 
  -1   7  12      456.66      460.01     53.08 o 
   1   7  12      287.93      306.55     66.12 o 
   3   7  12      393.53      591.51     84.64 o 
 -43   1  13      245.31      189.81     49.60 o 
 -41   1  13      286.84      350.05     50.77 o 
 -39   1  13       23.55       26.24     49.56 o 
 -37   1  13      487.47      499.05     66.40 o 
 -35   1  13      154.81      145.78     51.36 o 
 -33   1  13     5167.85     5235.03    144.30 o 
 -31   1  13      398.80      537.07     56.17 o 
 -29   1  13        1.11       41.61     52.61 o 
 -27   1  13      114.13        3.11     63.85 o 
 -25   1  13    14255.87    13913.13    253.18 o 
 -23   1  13     1931.98     1744.18     74.37 o 
 -21   1  13       81.91      210.61     50.98 o 
 -19   1  13      532.85      736.43     82.38 o 
 -17   1  13        4.39       21.42     43.10 o 
 -15   1  13    10312.80     9332.40    184.48 o 
 -13   1  13    15513.36    16155.20    348.09 o 
 -11   1  13        0.07       49.01     29.95 o 
  -9   1  13      323.88      284.23     30.51 o 
  -7   1  13     6006.67     6377.59    120.84 o 
  -5   1  13     9593.96     9799.57    185.52 o 
  -3   1  13     3280.83     3642.19     95.28 o 
  -1   1  13     1234.47     1552.66    118.49 o 
   1   1  13     5232.84     5698.58    135.37 o 
   3   1  13     5080.68     4861.07    193.66 o 
   5   1  13     1154.19     1209.77     92.65 o 
   7   1  13     1813.60     1752.83     90.69 o 
   9   1  13    10918.92    10341.54    221.32 o 
  11   1  13     5039.23     4984.91    137.42 o 
  13   1  13      314.51      387.64     68.31 o 
  15   1  13      240.82      264.88     72.20 o 
  17   1  13     4055.76     3841.13    176.33 o 
  19   1  13      150.76      142.46    103.82 o 
 -42   2  13      383.72      515.45    104.41 o 
 -40   2  13       87.71      121.43     53.23 o 
 -38   2  13     1240.96     1063.68     67.03 o 
 -36   2  13      643.70      509.57     65.33 o 
 -34   2  13     2208.26     2367.92     91.10 o 
 -32   2  13      691.15      552.22     62.92 o 
 -30   2  13      600.80      883.18     61.46 o 
 -28   2  13      985.34      955.61     62.18 o 
 -26   2  13       84.11      192.68     60.08 o 
 -24   2  13     1777.23     1844.23     80.32 o 
 -22   2  13     5581.27     5023.40    129.76 o 
 -20   2  13     2217.48     2045.54     82.38 o 
 -18   2  13     3314.49     3485.16    125.24 o 
 -16   2  13     2809.70     2475.05     89.26 o 
 -14   2  13       23.75       53.21     43.76 o 
 -12   2  13     1067.79      949.40     56.12 o 
 -10   2  13     3477.09     3691.11     90.16 o 
  -8   2  13      159.71      101.56     41.33 o 
  -6   2  13     4634.62     5340.87    135.94 o 
  -4   2  13       69.14       86.03     49.57 o 
  -2   2  13      382.89      251.42     63.34 o 
   0   2  13     2670.86     2539.76     79.18 o 
   2   2  13    25318.42    24896.87    398.94 o 
   4   2  13     1794.33     2214.39    108.84 o 
   6   2  13       10.90       66.47     51.17 o 
   8   2  13      172.78      136.88     55.59 o 
  10   2  13     4379.04     4454.79    128.08 o 
  12   2  13     3610.89     3125.11    118.79 o 
  14   2  13      770.56      690.54     72.71 o 
  16   2  13      880.66     1062.19     80.81 o 
  18   2  13     1077.80      734.17     76.85 o 
 -41   3  13      294.66      369.91    153.55 o 
 -39   3  13       86.75      102.46     61.93 o 
 -37   3  13     1598.46     1626.92    100.97 o 
 -35   3  13     1545.24     1497.93     79.86 o 
 -33   3  13     1635.40     1598.41     82.97 o 
 -31   3  13      427.44      397.32     61.96 o 
 -29   3  13     1688.54     2098.42     93.92 o 
 -27   3  13        4.09      -42.51     54.04 o 
 -25   3  13      999.08     1277.16     72.78 o 
 -23   3  13     2068.65     2292.60     90.68 o 
 -21   3  13     2794.05     2838.12    102.64 o 
 -19   3  13     1790.11     1646.62     82.34 o 
 -17   3  13     3233.96     3170.35     97.98 o 
 -15   3  13     1610.81     1593.07     81.26 o 
 -13   3  13      206.36      253.36     52.00 o 
 -11   3  13       23.54      132.91     50.34 o 
  -9   3  13       57.23      -15.43     40.45 o 
  -7   3  13     1096.92     1574.79     76.48 o 
  -5   3  13     1424.63     1351.20     59.05 o 
  -3   3  13     1211.54     1319.62     61.19 o 
  -1   3  13     2884.52     2653.25     79.29 o 
   1   3  13     1903.12     2015.10     71.74 o 
   3   3  13     2661.26     2942.73     93.00 o 
   5   3  13     1764.49     1999.78     95.15 o 
   7   3  13       39.91      101.53     60.89 o 
   9   3  13     3148.82     3099.62    111.22 o 
  11   3  13     1416.12     1173.26     92.30 o 
  13   3  13      386.89      566.65     83.79 o 
  15   3  13     1016.37      991.28     85.65 o 
  17   3  13       13.26      -75.17     86.58 o 
 -38   4  13     2592.34     1866.50    185.26 o 
 -36   4  13      446.56      415.57     74.10 o 
 -34   4  13       15.73       43.63     72.66 o 
 -32   4  13      193.12      356.93     77.12 o 
 -30   4  13     1547.65     1786.22    135.29 o 
 -28   4  13      272.68      231.33     85.22 o 
 -26   4  13      302.81      264.61    125.13 o 
 -24   4  13       19.79       47.67     67.28 o 
 -22   4  13        8.28       59.57     69.12 o 
 -20   4  13       20.25       30.17     58.65 o 
 -18   4  13     2578.47     2694.33    101.11 o 
 -16   4  13       56.89      -47.16     78.75 o 
 -14   4  13       32.22       70.18     61.48 o 
 -12   4  13       74.62       14.53     52.36 o 
 -10   4  13      524.58      445.74     55.83 o 
  -8   4  13      432.71      336.64     44.93 o 
  -6   4  13     5293.71     5789.84    124.41 o 
  -4   4  13      245.66      352.96     47.19 o 
  -2   4  13        9.46       86.84     56.15 o 
   0   4  13       29.29      -19.62     46.50 o 
   2   4  13       97.68      115.41     48.90 o 
   4   4  13       86.37      147.49     49.71 o 
   6   4  13      492.64      546.40     69.80 o 
   8   4  13       30.62       53.35     60.59 o 
  10   4  13      633.61      620.33     60.74 o 
  12   4  13       52.79       41.25     61.67 o 
  14   4  13      246.26      217.11     74.36 o 
  16   4  13      293.55      285.78     70.76 o 
 -35   5  13       81.20      -64.97     85.41 o 
 -33   5  13     4755.71     4415.76    206.37 o 
 -31   5  13      292.36      262.27     75.38 o 
 -29   5  13      455.87      533.57     81.90 o 
 -27   5  13      393.00      455.59     74.91 o 
 -25   5  13     3270.24     3479.99    155.10 o 
 -23   5  13       15.00      -13.36     63.29 o 
 -21   5  13     1194.70     1368.26     77.52 o 
 -19   5  13      479.74      348.19     65.05 o 
 -17   5  13      781.38      911.71     81.12 o 
 -15   5  13      138.19      114.77     58.61 o 
 -13   5  13      451.51      643.95     54.98 o 
 -11   5  13       23.60      -35.10     46.49 o 
  -9   5  13     3154.61     2900.87     90.23 o 
  -7   5  13     5245.91     5963.93    128.17 o 
  -5   5  13     1020.36      837.29     75.92 o 
  -3   5  13      142.23      216.92     65.02 o 
  -1   5  13      193.91      124.24     53.46 o 
   1   5  13      937.52      933.57     57.31 o 
   3   5  13      353.65      443.73     62.25 o 
   5   5  13      645.26      585.50     63.48 o 
   7   5  13     1501.89     1577.66     92.83 o 
   9   5  13       59.18       39.57     60.69 o 
  11   5  13     2393.65     2996.10    134.80 o 
  13   5  13      418.64      453.56     71.11 o 
 -30   6  13      208.05      271.06     75.77 o 
 -28   6  13      846.15      970.92     94.08 o 
 -26   6  13     1678.01     1582.65     99.50 o 
 -24   6  13        0.11      -24.23     84.12 o 
 -22   6  13     1255.64     1250.40    122.33 o 
 -20   6  13       66.58       57.94     97.37 o 
 -18   6  13     1066.97     1170.06     70.07 o 
 -16   6  13      750.36      822.12    103.20 o 
 -14   6  13      466.87      457.32     65.17 o 
 -12   6  13      244.90      307.74     58.95 o 
 -10   6  13     2485.54     2501.95    104.90 o 
  -8   6  13       58.98      148.79     60.33 o 
  -6   6  13      531.96      675.12     77.58 o 
  -4   6  13       26.59       64.84     51.04 o 
  -2   6  13     4170.77     4166.25    109.74 o 
   0   6  13     4533.32     4810.25    114.48 o 
   2   6  13     1905.88     2086.22    107.57 o 
   4   6  13      190.72      305.01    113.64 o 
   6   6  13      457.64      625.52    100.14 o 
   8   6  13      842.19      926.36     74.24 o 
 -23   7  13      343.89      440.71     74.30 o 
 -21   7  13      123.92       83.30     61.71 o 
 -19   7  13      580.99      587.14     60.89 o 
 -17   7  13      153.49      177.51     52.39 o 
 -15   7  13      410.98      510.92     62.26 o 
 -13   7  13     3732.49     3355.02    112.64 o 
 -11   7  13     1972.07     1849.99    115.13 o 
  -9   7  13      364.68      284.45     75.00 o 
  -7   7  13      248.37      296.27     64.28 o 
  -5   7  13      936.67      905.77     66.17 o 
  -3   7  13     1918.90     1968.85     90.59 o 
  -1   7  13      488.78      407.47     68.56 o 
   1   7  13      655.74      616.59     69.75 o 
 -44   0  14      130.48      247.67     73.06 o 
 -42   0  14      191.50       98.57     71.00 o 
 -40   0  14        1.66       79.34     69.82 o 
 -38   0  14     1428.84     1150.63     89.99 o 
 -36   0  14        0.05      -68.41     68.41 o 
 -34   0  14    15959.50    15310.92    400.98 o 
 -32   0  14    12135.10    12714.99    311.34 o 
 -30   0  14     2689.83     2652.35    139.52 o 
 -28   0  14       45.26      140.23     71.71 o 
 -26   0  14      980.66     1114.58    104.72 o 
 -24   0  14       30.03      226.15     83.74 o 
 -22   0  14     4370.02     3782.75    211.78 o 
 -20   0  14     2149.31     2286.48    119.27 o 
 -18   0  14     2523.20     2832.05    119.09 o 
 -16   0  14     7659.56     7802.81    276.75 o 
 -14   0  14    12842.05    13469.69    482.92 o 
 -12   0  14    18217.65    18071.53    982.47 o 
 -10   0  14    10917.66    12528.04    358.70 o 
  -8   0  14      277.58      218.27     45.43 o 
  -6   0  14    21370.93    23322.22    548.76 o 
  -4   0  14    41688.82    49363.06   1134.63 o 
  -2   0  14      270.21      405.04    114.48 o 
   0   0  14    32891.21    34993.99    935.75 o 
   2   0  14    11661.03    12220.21    365.57 o 
   4   0  14     1603.98     1485.40    119.86 o 
   6   0  14      235.27      182.52    137.33 o 
   8   0  14    19264.72    18006.78    523.23 o 
  10   0  14     5238.40     5482.13    301.90 o 
  12   0  14     3582.31     3379.82    186.05 o 
  14   0  14      479.45      394.57    144.55 o 
  16   0  14       70.90      183.77    174.46 o 
  18   0  14       50.96      321.01    155.85 o 
 -43   1  14      634.24      782.41     53.85 o 
 -41   1  14     3505.78     3514.65    139.87 o 
 -39   1  14     2453.47     2669.55     94.40 o 
 -37   1  14      282.91      239.02     60.00 o 
 -35   1  14     4936.77     4445.05    127.19 o 
 -33   1  14     9221.67     9275.81    198.57 o 
 -31   1  14    13049.86    12371.05    224.24 o 
 -29   1  14      357.92      420.53     57.69 o 
 -27   1  14     1858.95     2263.83     87.35 o 
 -25   1  14      716.11      778.74     81.56 o 
 -23   1  14     5212.04     4444.89    111.27 o 
 -21   1  14        9.90       54.79     46.81 o 
 -19   1  14    17158.70    16664.56    291.58 o 
 -17   1  14       51.13      126.99     45.18 o 
 -15   1  14    27794.67    28116.75    676.99 o 
 -13   1  14     9619.75     9848.54    180.61 o 
 -11   1  14     2883.63     3095.88     89.98 o 
  -9   1  14      193.15      235.75     34.91 o 
  -7   1  14     9683.79     9838.62    220.96 o 
  -5   1  14     4596.63     5317.38    124.13 o 
  -3   1  14      198.96      195.37     54.95 o 
  -1   1  14        0.66       70.93     45.19 o 
   1   1  14        1.67      -53.11     53.11 o 
   3   1  14      308.34      299.68     59.05 o 
   5   1  14      923.75      783.44     67.23 o 
   7   1  14      571.03      527.98     63.73 o 
   9   1  14     3807.56     4098.24    153.20 o 
  11   1  14    18632.69    18559.42    359.34 o 
  13   1  14       16.51      -22.15     95.96 o 
  15   1  14       28.21      -63.77    116.83 o 
  17   1  14       15.21      -21.56    102.97 o 
  19   1  14      117.34       36.69    108.23 o 
 -42   2  14       17.54      -13.95     50.77 o 
 -40   2  14      764.33      758.47     65.60 o 
 -38   2  14     7332.46     7009.20    172.50 o 
 -36   2  14      430.40      557.26     68.94 o 
 -34   2  14      296.07      222.01     57.37 o 
 -32   2  14     1160.21     1503.52    104.42 o 
 -30   2  14     2173.89     2208.98     90.29 o 
 -28   2  14      316.84      407.07     58.38 o 
 -26   2  14     1471.18     1388.12     75.62 o 
 -24   2  14      377.21      519.62     65.92 o 
 -22   2  14     3098.65     2834.58     95.69 o 
 -20   2  14      279.11      169.92     48.84 o 
 -18   2  14       52.78       47.53     46.07 o 
 -16   2  14      310.01      209.63     68.81 o 
 -14   2  14       28.41       53.78     49.43 o 
 -12   2  14      584.14      518.75     45.05 o 
 -10   2  14    13761.67    13557.50    225.06 o 
  -8   2  14     4069.57     4007.84    104.51 o 
  -6   2  14     1022.50      997.64     62.39 o 
  -4   2  14     1053.51     1150.79     54.52 o 
  -2   2  14      178.18      230.98     48.30 o 
   0   2  14      149.84      101.46     67.31 o 
   2   2  14       18.91       99.49     50.66 o 
   4   2  14       54.45      -19.82     53.76 o 
   6   2  14      293.64      334.32     57.42 o 
   8   2  14     3352.63     3333.85    115.72 o 
  10   2  14      658.65      497.29     66.41 o 
  12   2  14     1328.30     1044.51    121.60 o 
  14   2  14      129.27      120.81     72.20 o 
  16   2  14      560.68      363.26     73.09 o 
  18   2  14      290.89      303.02     97.81 o 
 -41   3  14     1007.43     1050.60     94.40 o 
 -39   3  14        0.03       89.46     63.93 o 
 -37   3  14      218.07      105.32     86.05 o 
 -35   3  14      113.02      255.91     63.34 o 
 -33   3  14     2029.27     2069.48     94.82 o 
 -31   3  14     5006.89     4872.72    133.18 o 
 -29   3  14      527.38      601.37     62.46 o 
 -27   3  14       38.27      -12.58     57.58 o 
 -25   3  14      884.96      784.07     64.59 o 
 -23   3  14      267.40      286.80     64.59 o 
 -21   3  14     3495.55     3379.67    133.45 o 
 -19   3  14     6917.95     6975.31    140.55 o 
 -17   3  14      744.13      543.62     76.26 o 
 -15   3  14      580.61      641.10     58.41 o 
 -13   3  14      601.70      469.07     65.15 o 
 -11   3  14      562.06      442.37     48.24 o 
  -9   3  14     2061.76     1768.60     67.19 o 
  -7   3  14      127.91      103.87     41.21 o 
  -5   3  14     3624.07     3477.95    102.16 o 
  -3   3  14        0.43       13.21     47.82 o 
  -1   3  14     3499.16     3359.43    114.26 o 
   1   3  14     1560.80     1754.18     72.80 o 
   3   3  14     2947.52     2961.32     93.33 o 
   5   3  14      122.53      146.34     73.37 o 
   7   3  14      109.96       15.22     63.51 o 
   9   3  14     4423.73     4133.80    127.76 o 
  11   3  14       20.82       24.86     58.70 o 
  13   3  14       64.57      119.04     60.72 o 
  15   3  14       30.95      -15.99     72.46 o 
  17   3  14      148.21      175.16    111.29 o 
 -38   4  14     2043.82     2111.26    146.86 o 
 -36   4  14       13.05       91.37     73.03 o 
 -34   4  14      420.30      422.35     76.86 o 
 -32   4  14      239.32      124.69    131.29 o 
 -30   4  14     3559.40     3936.81    177.52 o 
 -28   4  14      151.92      156.23    114.61 o 
 -26   4  14     3086.66     3403.68    136.14 o 
 -24   4  14     3621.11     3342.12    119.73 o 
 -22   4  14     1074.10      940.16     70.84 o 
 -20   4  14     2561.27     2321.25    125.81 o 
 -18   4  14       79.25      125.61     61.84 o 
 -16   4  14     1939.98     1716.84     83.41 o 
 -14   4  14     3658.45     3324.03     96.56 o 
 -12   4  14     2028.74     1935.52     74.57 o 
 -10   4  14      759.08      760.36     51.29 o 
  -8   4  14     3040.21     2896.55     88.97 o 
  -6   4  14     1191.54     1348.01     64.49 o 
  -4   4  14      395.37      381.72     47.74 o 
  -2   4  14      118.96       78.39     57.87 o 
   0   4  14     1572.91     1879.87     74.19 o 
   2   4  14      882.01     1068.70     62.03 o 
   4   4  14     4083.27     3983.49    135.65 o 
   6   4  14      156.30      155.01     77.92 o 
   8   4  14      258.41      248.02     61.57 o 
  10   4  14       74.95      182.01     64.16 o 
  12   4  14       23.26      171.70     65.55 o 
  14   4  14       22.40        3.28     68.73 o 
 -35   5  14        2.46      -79.27     79.27 o 
 -33   5  14       65.01       27.07     70.92 o 
 -31   5  14     1305.69     1109.13     88.78 o 
 -29   5  14      981.17     1136.50     92.98 o 
 -27   5  14     5248.49     4982.67    150.24 o 
 -25   5  14      937.57     1097.49     88.63 o 
 -23   5  14      859.40      881.44     84.54 o 
 -21   5  14      812.90      876.45     69.62 o 
 -19   5  14        3.93       67.94     60.05 o 
 -17   5  14     1955.30     1977.06     97.59 o 
 -15   5  14      144.80      193.36     58.46 o 
 -13   5  14        0.15       32.29     49.87 o 
 -11   5  14     1582.99     1613.77     70.96 o 
  -9   5  14       36.99      159.73     61.82 o 
  -7   5  14      266.90      374.18     53.51 o 
  -5   5  14      545.53      521.44     66.16 o 
  -3   5  14        7.41      -10.19     49.43 o 
  -1   5  14      816.54      871.06     58.66 o 
   1   5  14       37.00       21.54     52.89 o 
   3   5  14     2340.45     2450.13     92.52 o 
   5   5  14       38.59       61.57     57.84 o 
   7   5  14      380.40      355.86     80.78 o 
   9   5  14     1420.96     1562.91     98.62 o 
  11   5  14      156.19      107.74     71.22 o 
 -30   6  14      283.12      323.30     78.26 o 
 -28   6  14     2440.29     2455.82    143.22 o 
 -26   6  14       26.38       42.95     69.33 o 
 -24   6  14      328.57      255.60     65.21 o 
 -22   6  14     2270.06     2363.73    128.05 o 
 -20   6  14      372.66      442.22     64.48 o 
 -18   6  14      753.07      740.59     61.15 o 
 -16   6  14      268.03      433.34     60.54 o 
 -14   6  14       41.63      126.15     88.57 o 
 -12   6  14     3124.93     3493.75    244.13 o 
 -10   6  14        7.27      -77.85     77.85 o 
  -8   6  14     1042.72      898.69     63.48 o 
  -6   6  14       37.52      110.36     52.11 o 
  -4   6  14       24.10       67.92     51.30 o 
  -2   6  14     1088.43     1294.87     65.10 o 
   0   6  14     3277.62     3930.36    111.76 o 
   2   6  14       24.08      159.49     59.77 o 
   4   6  14      608.28      410.95     74.99 o 
   6   6  14       26.53       65.98     58.56 o 
 -23   7  14      248.65      224.25     69.03 o 
 -21   7  14       42.50        6.53     57.76 o 
 -19   7  14     1619.98     1919.34     90.77 o 
 -17   7  14      356.48      484.73     59.14 o 
 -15   7  14     2643.51     2304.79     93.22 o 
 -13   7  14       89.02       88.85     49.08 o 
 -11   7  14     1062.56     1001.44     62.01 o 
  -9   7  14      204.69      173.14     55.69 o 
  -7   7  14      108.71      133.49     55.76 o 
  -5   7  14     2138.24     2048.98     89.46 o 
  -3   7  14        2.98       11.68     54.41 o 
  -1   7  14     2793.75     2908.51    134.94 o 
 -43   1  15       13.41      -17.24     55.31 o 
 -41   1  15      225.74      270.39     70.93 o 
 -39   1  15      156.16      194.13     54.94 o 
 -37   1  15     1331.60     1084.18     68.83 o 
 -35   1  15       51.97      144.65     53.15 o 
 -33   1  15    13544.10    12995.75    338.10 o 
 -31   1  15     1417.88     1487.57     75.24 o 
 -29   1  15      146.11      168.96     55.01 o 
 -27   1  15     2287.48     2314.27     90.59 o 
 -25   1  15     9115.96     9412.08    209.20 o 
 -23   1  15      770.74      907.30     56.98 o 
 -21   1  15     2611.05     2549.29     84.69 o 
 -19   1  15       88.39       94.16     47.34 o 
 -17   1  15     2471.09     2215.23     72.29 o 
 -15   1  15    13564.32    14449.00    271.42 o 
 -13   1  15     8435.28     9139.17    171.45 o 
 -11   1  15     5574.33     5695.68    133.41 o 
  -9   1  15     1116.80     1160.98     55.94 o 
  -7   1  15     2016.71     1905.65     85.29 o 
  -5   1  15       86.84      198.62     46.77 o 
  -3   1  15     2601.17     2541.58     80.78 o 
  -1   1  15     1638.23     1743.70     71.09 o 
   1   1  15        0.04       14.57     56.86 o 
   3   1  15      152.66      -26.98     57.79 o 
   5   1  15      511.00      528.48     67.45 o 
   7   1  15        2.58      -21.52     65.35 o 
   9   1  15       34.73      -30.66     69.61 o 
  11   1  15      129.98      258.58     88.91 o 
  13   1  15     4713.42     4337.74    161.53 o 
  15   1  15     1017.18      799.54    113.59 o 
  17   1  15      716.69      811.72    122.38 o 
 -42   2  15        0.17      -52.22     52.22 o 
 -40   2  15     5377.88     5294.88    204.13 o 
 -38   2  15     3361.99     3686.23    118.81 o 
 -36   2  15     7798.66     8363.45    331.67 o 
 -34   2  15     3251.76     3050.06    109.45 o 
 -32   2  15     1018.81     1292.40     97.90 o 
 -30   2  15     1772.38     1710.53     81.33 o 
 -28   2  15     1349.44     1286.25     73.15 o 
 -26   2  15     2994.37     2687.10    118.12 o 
 -24   2  15      769.66      990.88     67.08 o 
 -22   2  15      948.70      808.75     76.62 o 
 -20   2  15     8390.52     8809.16    174.67 o 
 -18   2  15    20498.27    19552.71    339.52 o 
 -16   2  15       10.60       67.60     47.23 o 
 -14   2  15     7273.44     7074.36    140.33 o 
 -12   2  15     4278.05     3858.05    108.08 o 
 -10   2  15       42.03       -1.27     44.10 o 
  -8   2  15     1589.43     1973.78     71.39 o 
  -6   2  15     2124.30     2279.33     78.50 o 
  -4   2  15     1286.13     1499.32     74.90 o 
  -2   2  15      412.47      479.65     57.44 o 
   0   2  15     1692.01     1924.08     79.39 o 
   2   2  15      688.42      700.07     61.48 o 
   4   2  15      645.80      652.07     62.31 o 
   6   2  15     1076.67     1117.64     84.25 o 
   8   2  15     2251.22     2251.71    100.10 o 
  10   2  15       84.37       81.18     79.53 o 
  12   2  15     1621.85     1473.48    126.04 o 
  14   2  15      151.93      125.67     82.92 o 
  16   2  15       22.29      -41.43    118.85 o 
 -41   3  15       37.25       54.08     69.84 o 
 -39   3  15        8.82       24.53     64.49 o 
 -37   3  15       92.64       74.14     62.32 o 
 -35   3  15     4950.88     4861.43    134.51 o 
 -33   3  15     8059.76     8108.37    193.46 o 
 -31   3  15      147.33      324.55     61.71 o 
 -29   3  15     2378.58     2402.66    104.89 o 
 -27   3  15    11991.86    11654.46    215.35 o 
 -25   3  15     1420.03     1592.09     84.38 o 
 -23   3  15        7.16       22.45     65.37 o 
 -21   3  15      690.71      808.60     68.01 o 
 -19   3  15        1.15        9.40     54.09 o 
 -17   3  15      976.67      942.46     64.08 o 
 -15   3  15       54.48       63.48     63.51 o 
 -13   3  15      229.66      275.21     58.14 o 
 -11   3  15       66.71       76.50     41.39 o 
  -9   3  15     3753.09     3313.78     94.78 o 
  -7   3  15        4.25      -11.83     47.47 o 
  -5   3  15     1027.86     1044.07     67.48 o 
  -3   3  15       30.83       70.70     43.77 o 
  -1   3  15        3.19       33.97     45.23 o 
   1   3  15     4499.39     4370.60    132.58 o 
   3   3  15      140.53       80.64     57.38 o 
   5   3  15       40.63      172.48     56.10 o 
   7   3  15      105.95       13.97     56.61 o 
   9   3  15     1812.47     1848.20     85.27 o 
  11   3  15     2274.81     2504.45    121.24 o 
  13   3  15      128.94      154.12     72.92 o 
  15   3  15      281.20      322.02     82.55 o 
 -38   4  15      782.51      793.20    108.16 o 
 -36   4  15      567.09      434.83     76.11 o 
 -34   4  15     1296.69     1383.30    122.27 o 
 -32   4  15        4.48       33.65     91.32 o 
 -30   4  15     1284.66     1513.21    183.09 o 
 -28   4  15      211.65      236.66     74.72 o 
 -26   4  15       64.97       38.03     69.27 o 
 -24   4  15      457.59      533.33    108.78 o 
 -22   4  15      986.96     1041.06     72.10 o 
 -20   4  15      441.25      353.37     79.87 o 
 -18   4  15      104.43       57.78     71.17 o 
 -16   4  15       36.16      -25.62     60.03 o 
 -14   4  15      298.89      519.13     52.37 o 
 -12   4  15      112.45      196.75     49.78 o 
 -10   4  15      179.28      356.59     47.63 o 
  -8   4  15      583.35      444.76     56.21 o 
  -6   4  15     1676.05     1440.78     81.85 o 
  -4   4  15     6503.34     7144.70    143.85 o 
  -2   4  15     2140.52     2272.03     81.47 o 
   0   4  15       38.65      126.03     55.87 o 
   2   4  15      717.30      905.19     64.30 o 
   4   4  15      583.88      472.18     86.82 o 
   6   4  15       50.19      106.56     61.62 o 
   8   4  15      486.26      516.80     66.40 o 
  10   4  15      418.17      276.65     71.10 o 
  12   4  15       51.02       36.55     72.15 o 
 -35   5  15       35.20      174.83     96.91 o 
 -33   5  15     1419.91     1415.56    120.29 o 
 -31   5  15       72.40      121.17     76.97 o 
 -29   5  15      496.55      505.47     81.43 o 
 -27   5  15    14974.67    14244.10    274.62 o 
 -25   5  15     3039.18     2738.87    144.18 o 
 -23   5  15     1156.99     1421.32     84.82 o 
 -21   5  15     2334.36     2247.55     97.55 o 
 -19   5  15     1001.50     1014.25     70.20 o 
 -17   5  15      185.04      222.93     62.25 o 
 -15   5  15     1098.47     1408.49     85.81 o 
 -13   5  15       41.70      131.69     62.24 o 
 -11   5  15      248.99      406.65     52.44 o 
  -9   5  15      881.11      764.54     63.46 o 
  -7   5  15       64.18      222.94     51.49 o 
  -5   5  15     1291.82     1534.70     72.54 o 
  -3   5  15     2673.45     3135.94     92.48 o 
  -1   5  15       16.92       13.18     55.79 o 
   1   5  15     3993.67     3815.51    110.22 o 
   3   5  15     1499.07     1226.11     70.76 o 
   5   5  15        1.50        8.66     57.99 o 
   7   5  15      517.29      341.79     83.21 o 
   9   5  15      571.56      335.01     66.69 o 
 -30   6  15      110.17       27.10     81.33 o 
 -28   6  15      157.64       91.14     74.81 o 
 -26   6  15     2955.76     3221.78    134.05 o 
 -24   6  15      303.20      334.75     68.22 o 
 -22   6  15      225.26      369.91     64.99 o 
 -20   6  15      244.08      244.58     58.90 o 
 -18   6  15     3679.81     3279.21    104.74 o 
 -16   6  15      682.61      747.37     60.35 o 
 -14   6  15     1075.30     1053.85     66.46 o 
 -12   6  15      315.25      348.46     56.77 o 
 -10   6  15        9.56       41.63     51.67 o 
  -8   6  15       23.86       24.54     52.84 o 
  -6   6  15      918.27      942.59     61.03 o 
  -4   6  15      866.42      951.63     57.65 o 
  -2   6  15     1151.94     1263.66     63.06 o 
   0   6  15        0.47       42.03     52.08 o 
   2   6  15      147.60      221.69     59.09 o 
   4   6  15       87.25      138.58     61.31 o 
 -23   7  15     4355.47     4332.52    190.86 o 
 -21   7  15      526.66      599.28    105.27 o 
 -19   7  15     2012.15     2014.96    114.73 o 
 -17   7  15     1443.23     1249.83     78.94 o 
 -15   7  15       93.82      180.65     49.57 o 
 -13   7  15      810.47      731.22     57.93 o 
 -11   7  15      136.90       91.17     51.20 o 
  -9   7  15      616.84      627.93     63.65 o 
  -7   7  15      611.16      613.19     66.50 o 
  -5   7  15      129.93      255.10     81.18 o 
  -3   7  15      101.39      110.58     98.31 o 
 -44   0  16      176.44      369.92     84.45 o 
 -42   0  16      577.23      549.41     93.35 o 
 -40   0  16     2646.58     2299.08    144.04 o 
 -38   0  16     1684.18     1724.73    175.56 o 
 -36   0  16     3504.94     3365.19    190.34 o 
 -34   0  16      113.39      136.38    101.67 o 
 -32   0  16      225.19      528.77    152.44 o 
 -30   0  16      307.90      220.71     73.18 o 
 -28   0  16      500.26      389.66     72.51 o 
 -26   0  16     3659.76     3666.09    138.41 o 
 -24   0  16     5101.49     4616.78    184.50 o 
 -22   0  16      494.62      701.24     67.29 o 
 -20   0  16     1451.54     1765.58    110.21 o 
 -18   0  16     3292.33     3101.18    130.30 o 
 -16   0  16     3942.02     4065.01    178.80 o 
 -14   0  16    22861.84    22066.62    472.57 o 
 -12   0  16     6849.80     7661.05    192.95 o 
 -10   0  16    22361.09    21343.55    460.51 o 
  -8   0  16    17913.34    18980.80    469.75 o 
  -6   0  16     1376.56     1899.26    151.88 o 
  -4   0  16     1768.75     1827.61    177.79 o 
  -2   0  16    11824.20    12707.00    393.98 o 
   0   0  16     6702.85     7092.47    327.08 o 
   2   0  16     2172.61     2728.68    180.99 o 
   4   0  16     1148.79     1424.55    218.93 o 
   6   0  16      777.91     1137.58    155.28 o 
   8   0  16     2448.47     2854.09    201.23 o 
  10   0  16    11375.97    10572.77    499.84 o 
  12   0  16     1595.95     2574.64    314.26 o 
  14   0  16       17.62      -89.76    146.17 o 
  16   0  16      273.49       11.63    151.22 o 
 -43   1  16      118.05      -44.70     53.22 o 
 -41   1  16       42.34       38.20     58.79 o 
 -39   1  16     1525.45     1379.58     71.27 o 
 -37   1  16       89.88      156.13     60.20 o 
 -35   1  16     2068.97     1836.20     83.61 o 
 -33   1  16      741.88      927.16     69.68 o 
 -31   1  16     1579.84     1410.08     79.32 o 
 -29   1  16     1023.59     1206.85     72.65 o 
 -27   1  16      107.59       31.53     54.84 o 
 -25   1  16      393.17      288.08     77.58 o 
 -23   1  16     3818.82     4177.35    118.35 o 
 -21   1  16     7996.35     7968.84    158.70 o 
 -19   1  16      231.38      280.07     43.75 o 
 -17   1  16       19.69      -36.36     47.22 o 
 -15   1  16      572.25      451.22     51.05 o 
 -13   1  16     1865.04     2081.32     79.87 o 
 -11   1  16     1400.36     1302.29     64.55 o 
  -9   1  16     4756.55     4279.61    121.15 o 
  -7   1  16    10915.49    11258.73    244.79 o 
  -5   1  16     5780.94     6134.16    183.97 o 
  -3   1  16       75.06       96.66     60.54 o 
  -1   1  16        0.85      -66.16     66.16 o 
   1   1  16       24.89      108.40     59.48 o 
   3   1  16      182.01       99.39     95.34 o 
   5   1  16     2885.61     3174.60    133.61 o 
   7   1  16     9641.90     9738.08    220.64 o 
   9   1  16     9348.87     9100.99    276.93 o 
  11   1  16     3367.40     3393.52    177.09 o 
  13   1  16     1421.17     1433.97    122.68 o 
  15   1  16     2522.62     2594.67    175.51 o 
 -42   2  16     1632.91     1693.05    129.11 o 
 -40   2  16     4454.43     5005.41    142.82 o 
 -38   2  16       45.24      -10.42     56.27 o 
 -36   2  16      398.98      450.57    107.92 o 
 -34   2  16      273.52      254.03     61.29 o 
 -32   2  16     3367.16     2869.68    138.39 o 
 -30   2  16     2944.18     3108.24    105.82 o 
 -28   2  16     3535.31     3648.20    126.18 o 
 -26   2  16      151.66       74.18     60.76 o 
 -24   2  16     6864.83     6287.60    147.73 o 
 -22   2  16       74.14      124.73     56.49 o 
 -20   2  16       96.51       83.75     59.85 o 
 -18   2  16     4745.40     4112.16    110.03 o 
 -16   2  16      141.98      178.16     47.14 o 
 -14   2  16     3336.16     3255.72     99.52 o 
 -12   2  16      374.84      373.94     52.61 o 
 -10   2  16      245.26      279.94     44.10 o 
  -8   2  16      555.44      763.80     53.82 o 
  -6   2  16       35.38        9.75     46.34 o 
  -4   2  16      591.39      702.73     55.10 o 
  -2   2  16     4878.80     4844.23    122.13 o 
   0   2  16      488.37      474.70     53.20 o 
   2   2  16        0.06       -9.43     55.24 o 
   4   2  16       59.83      -33.16     60.85 o 
   6   2  16     1758.59     1738.79     84.54 o 
   8   2  16       97.86       89.53     69.33 o 
  10   2  16       12.25      -23.40     72.26 o 
  12   2  16      285.03      337.12     91.88 o 
  14   2  16       96.19      -63.54     90.31 o 
 -41   3  16        0.21      -66.92     67.45 o 
 -39   3  16      607.27      802.53     71.38 o 
 -37   3  16      900.72      869.87     70.88 o 
 -35   3  16     4931.46     4892.32    136.16 o 
 -33   3  16     3171.46     3138.44    121.10 o 
 -31   3  16     2194.10     2402.83    102.23 o 
 -29   3  16     2927.28     2850.92    114.48 o 
 -27   3  16     4751.99     4502.74    129.90 o 
 -25   3  16     3697.73     3914.64    116.76 o 
 -23   3  16        0.71       49.62     56.67 o 
 -21   3  16     2245.89     2225.70     92.97 o 
 -19   3  16      110.30       66.94     59.64 o 
 -17   3  16     6205.52     6172.09    143.27 o 
 -15   3  16       12.57      -23.99     55.06 o 
 -13   3  16     9814.72     9005.64    165.09 o 
 -11   3  16      910.73     1378.61     67.50 o 
  -9   3  16      907.07      764.76     52.40 o 
  -7   3  16       89.68       44.67     48.20 o 
  -5   3  16      198.28       65.86     49.81 o 
  -3   3  16      199.36      362.92     48.82 o 
  -1   3  16      859.86      987.28     57.97 o 
   1   3  16       22.70       19.51     54.64 o 
   3   3  16     1969.30     1995.13    109.72 o 
   5   3  16      220.20      196.11     63.95 o 
   7   3  16        7.23       41.51     66.40 o 
   9   3  16     1391.28     1211.98     78.61 o 
  11   3  16      296.10      313.43     78.56 o 
  13   3  16     1901.95     1698.84    125.02 o 
 -38   4  16      127.26       86.19     87.25 o 
 -36   4  16      808.89      824.38     81.46 o 
 -34   4  16      134.85      214.87     75.13 o 
 -32   4  16      317.89      461.07     85.67 o 
 -30   4  16     5655.74     5032.38    187.91 o 
 -28   4  16     2325.23     2142.35    109.89 o 
 -26   4  16     3530.85     3838.09    131.23 o 
 -24   4  16     3785.43     3869.85    124.90 o 
 -22   4  16       15.72       74.64     71.62 o 
 -20   4  16      890.53     1279.83     76.09 o 
 -18   4  16      406.74      251.82     65.87 o 
 -16   4  16       17.11      -27.15     54.08 o 
 -14   4  16      300.62      332.14     52.69 o 
 -12   4  16     1127.71     1226.88     61.29 o 
 -10   4  16     3478.37     3445.66     99.60 o 
  -8   4  16      529.72      558.10     52.64 o 
  -6   4  16     2548.36     2657.83     89.91 o 
  -4   4  16     9255.17     8687.40    162.08 o 
  -2   4  16    10804.05    11273.17    193.55 o 
   0   4  16     3992.52     4246.15    115.87 o 
   2   4  16       26.04      122.52     94.84 o 
   4   4  16     1741.78     1678.60     96.24 o 
   6   4  16     1167.50     1094.40     75.48 o 
   8   4  16     2738.55     2771.96    121.63 o 
  10   4  16      194.88      132.12     68.30 o 
 -35   5  16      219.33       78.60     94.69 o 
 -33   5  16      174.84      276.91     74.42 o 
 -31   5  16       37.36       11.68    109.79 o 
 -29   5  16       36.77      -18.62     75.08 o 
 -27   5  16     1986.99     2113.68    112.28 o 
 -25   5  16     2004.13     1924.50    129.92 o 
 -23   5  16       22.59       62.88     65.25 o 
 -21   5  16       27.95      -16.99     62.02 o 
 -19   5  16      104.32      258.07     65.75 o 
 -17   5  16      130.61      116.79     59.72 o 
 -15   5  16     4998.28     5480.59    135.12 o 
 -13   5  16       74.65      175.59     54.83 o 
 -11   5  16       82.87       32.45     49.70 o 
  -9   5  16     1119.21     1175.36     66.73 o 
  -7   5  16      688.46      696.24     73.20 o 
  -5   5  16      132.09      147.31     49.44 o 
  -3   5  16      807.45      909.60     68.08 o 
  -1   5  16       44.15       88.06     52.49 o 
   1   5  16       73.95      135.67     61.43 o 
   3   5  16       37.54       15.17     62.07 o 
   5   5  16       42.58      -56.72     61.02 o 
   7   5  16       13.48       -3.40     66.55 o 
 -30   6  16       58.79       96.94     83.16 o 
 -28   6  16     2352.17     2301.39    127.57 o 
 -26   6  16       39.90       86.92     67.14 o 
 -24   6  16     4029.07     3921.06    135.64 o 
 -22   6  16        0.21      117.18     61.72 o 
 -20   6  16     1602.39     1359.94     77.93 o 
 -18   6  16     2897.05     3076.14    131.73 o 
 -16   6  16     1118.03      935.77     64.86 o 
 -14   6  16      585.99      677.65     60.25 o 
 -12   6  16     2037.51     2361.71     92.13 o 
 -10   6  16       16.39      130.91     56.08 o 
  -8   6  16      599.25      519.00     57.11 o 
  -6   6  16     2812.76     3206.40    101.19 o 
  -4   6  16     1813.73     1831.71     97.25 o 
  -2   6  16     2348.72     1967.06     95.13 o 
   0   6  16     1490.55     1844.82    109.05 o 
   2   6  16      238.70      297.18     61.68 o 
 -21   7  16     1481.78     1668.69     98.04 o 
 -19   7  16      364.16      341.60     65.03 o 
 -17   7  16     2098.44     1949.25     82.20 o 
 -15   7  16      937.14      865.97     56.58 o 
 -13   7  16       16.31      -30.72     51.51 o 
 -11   7  16      484.61      384.26     56.89 o 
  -9   7  16     2912.59     2736.90    132.32 o 
  -7   7  16      141.07      209.15     72.56 o 
 -43   1  17      129.52       73.58     53.66 o 
 -41   1  17     1473.74     1383.69     85.00 o 
 -39   1  17      556.78      524.23     59.86 o 
 -37   1  17      882.38      858.35     65.24 o 
 -35   1  17     5982.99     5908.26    156.82 o 
 -33   1  17      390.36      588.43     64.51 o 
 -31   1  17     1941.90     2075.85     93.38 o 
 -29   1  17     3953.76     3716.83    115.05 o 
 -27   1  17     1126.30     1097.94     77.47 o 
 -25   1  17       27.08      -14.10     50.18 o 
 -23   1  17      232.03      296.98     58.31 o 
 -21   1  17     2258.73     2622.54     90.06 o 
 -19   1  17    11032.63    10594.76    169.04 o 
 -17   1  17    19540.92    18536.19    288.47 o 
 -15   1  17     1967.79     2203.81     72.92 o 
 -13   1  17       14.11       28.74     56.90 o 
 -11   1  17      340.93      262.12     49.87 o 
  -9   1  17       15.79       99.87     57.80 o 
  -7   1  17      536.83      557.52     63.18 o 
  -5   1  17      246.43      347.13     90.17 o 
  -3   1  17       90.28       32.71     75.62 o 
  -1   1  17       70.32       61.47     67.35 o 
   1   1  17       45.75       50.89     66.52 o 
   3   1  17      121.15      174.43     68.91 o 
   5   1  17      180.56       92.88     77.36 o 
   7   1  17     3938.07     3815.94    156.75 o 
   9   1  17     7430.42     7911.60    242.31 o 
  11   1  17        0.48      -74.27     96.61 o 
  13   1  17       44.24       86.01    163.84 o 
  15   1  17      980.28      757.41    190.85 o 
 -42   2  17      115.02      124.48     59.45 o 
 -40   2  17      375.81      436.71     64.01 o 
 -38   2  17       85.29      285.73     65.43 o 
 -36   2  17     2341.99     2478.53    130.60 o 
 -34   2  17     8968.57     9317.74    178.25 o 
 -32   2  17      885.30      818.04     84.75 o 
 -30   2  17       93.50      -39.04     58.79 o 
 -28   2  17     1351.95     1260.87     78.35 o 
 -26   2  17     1701.23     2071.32     90.64 o 
 -24   2  17      329.43      428.14     79.37 o 
 -22   2  17      832.35      865.71     63.21 o 
 -20   2  17     6440.06     6485.39    279.44 o 
 -18   2  17     2830.76     2815.99     95.93 o 
 -16   2  17      804.31      967.50     61.33 o 
 -14   2  17     4926.04     4949.29    109.66 o 
 -12   2  17     5665.24     5415.66    147.67 o 
 -10   2  17      293.42      424.76     59.59 o 
  -8   2  17      526.15      524.83     48.51 o 
  -6   2  17    11084.53    11295.80    215.75 o 
  -4   2  17     2120.54     2355.14     98.51 o 
  -2   2  17      660.52      870.49     77.66 o 
   0   2  17      719.54      610.78     69.63 o 
   2   2  17     2203.29     1950.73    100.20 o 
   4   2  17     2036.68     1849.88    124.18 o 
   6   2  17     1684.11     1482.60     94.25 o 
   8   2  17     2657.83     2920.85    134.75 o 
  10   2  17      134.15      334.31     95.47 o 
  12   2  17      350.95      242.83    119.55 o 
  14   2  17       37.63      -40.46    236.52 o 
 -41   3  17      410.55      634.27     93.06 o 
 -39   3  17        5.06       33.97    119.67 o 
 -37   3  17        2.17       63.92     99.10 o 
 -35   3  17      833.84     1144.10     78.57 o 
 -33   3  17     1812.79     1832.02     89.92 o 
 -31   3  17     5072.85     5403.60    161.39 o 
 -29   3  17     9930.88     9093.05    230.11 o 
 -27   3  17     1096.20     1114.78     79.30 o 
 -25   3  17     1333.34     1599.03    102.77 o 
 -23   3  17      381.56      484.38     66.82 o 
 -21   3  17     1487.54     1471.58     83.29 o 
 -19   3  17     4710.35     4675.58    128.82 o 
 -17   3  17        3.43       46.55     58.67 o 
 -15   3  17      470.64      705.29     96.59 o 
 -13   3  17       75.95       -7.73     63.41 o 
 -11   3  17       25.71        5.64     48.43 o 
  -9   3  17     1966.94     1871.33     73.83 o 
  -7   3  17      766.26      934.45     57.58 o 
  -5   3  17     2748.36     3200.23    122.51 o 
  -3   3  17      115.16      118.94     49.50 o 
  -1   3  17      240.01      152.73     55.73 o 
   1   3  17     4079.61     4135.20    146.33 o 
   3   3  17      110.99      172.73     64.96 o 
   5   3  17      852.21      642.67     99.38 o 
   7   3  17       16.72       51.83     68.31 o 
   9   3  17     3525.50     3253.45    138.29 o 
  11   3  17       40.40      102.05     92.08 o 
 -38   4  17       51.98       64.51     84.79 o 
 -36   4  17       49.63      -56.04     73.44 o 
 -34   4  17     2506.24     2452.65    286.07 o 
 -32   4  17        8.40      -54.78     76.38 o 
 -30   4  17     2489.87     1950.19    140.08 o 
 -28   4  17      580.91      523.98     91.54 o 
 -26   4  17      778.62      926.68     78.73 o 
 -24   4  17      762.58      791.00     74.29 o 
 -22   4  17      298.78      197.93     65.64 o 
 -20   4  17      117.42      169.51     71.79 o 
 -18   4  17        6.16       28.52     56.32 o 
 -16   4  17      413.65      409.42     57.47 o 
 -14   4  17      278.24      184.25     52.63 o 
 -12   4  17     2091.25     2283.53     82.87 o 
 -10   4  17     1600.76     1340.96     81.67 o 
  -8   4  17      598.80      486.50     58.32 o 
  -6   4  17      858.91      903.01     73.37 o 
  -4   4  17     5892.23     6073.97    130.70 o 
  -2   4  17     1958.01     2485.75    120.86 o 
   0   4  17     1475.54     1374.48    113.59 o 
   2   4  17      126.05      250.37     75.15 o 
   4   4  17      207.11      156.86     92.01 o 
   6   4  17        7.10      -55.46     73.72 o 
   8   4  17      620.41      648.62     74.51 o 
  10   4  17      585.70      587.30     87.73 o 
 -35   5  17        1.45       37.98     71.13 o 
 -33   5  17      254.48      231.05     79.92 o 
 -31   5  17      450.53      528.34     86.40 o 
 -29   5  17      563.74      649.13     82.17 o 
 -27   5  17     1132.37     1112.36     88.06 o 
 -25   5  17     3366.08     3386.55    147.78 o 
 -23   5  17       10.05       40.36     65.84 o 
 -21   5  17     5718.29     5930.53    149.23 o 
 -19   5  17       29.31       -6.08     56.52 o 
 -17   5  17       42.26      -26.30     64.49 o 
 -15   5  17     3968.46     3818.42    114.29 o 
 -13   5  17       94.74      148.51     54.55 o 
 -11   5  17       26.50      149.76     54.09 o 
  -9   5  17      240.13      202.58     53.79 o 
  -7   5  17      418.62      346.41     56.06 o 
  -5   5  17     2131.66     2061.97    112.20 o 
  -3   5  17     4035.41     3506.59    102.42 o 
  -1   5  17     3783.24     4126.76    115.91 o 
   1   5  17     2527.91     3005.52    120.91 o 
   3   5  17      187.45      358.79     65.67 o 
   5   5  17      358.84      347.26     73.60 o 
 -30   6  17        0.98       -1.80     86.02 o 
 -28   6  17      293.46      169.07     79.01 o 
 -26   6  17      756.37      746.02     74.99 o 
 -24   6  17      211.90      268.73     62.31 o 
 -22   6  17       10.94      -18.89     55.77 o 
 -20   6  17     1211.66     1342.31     78.46 o 
 -18   6  17     1698.11     1618.60     78.58 o 
 -16   6  17      891.74      968.16     67.18 o 
 -14   6  17     1355.48     1597.34     79.42 o 
 -12   6  17      149.81      110.12     57.76 o 
 -10   6  17        1.43       66.88     57.05 o 
  -8   6  17       60.11      116.86     53.57 o 
  -6   6  17     1496.25     1652.67     78.74 o 
  -4   6  17      378.73      357.97     55.73 o 
  -2   6  17      280.32      347.67    111.05 o 
   0   6  17     2660.33     2751.88    160.42 o 
 -21   7  17      311.26      125.99    112.39 o 
 -19   7  17        6.18       39.98     55.59 o 
 -17   7  17     1024.31      877.83     87.46 o 
 -15   7  17      763.59      714.05     67.84 o 
 -13   7  17      104.78      160.40     51.34 o 
 -11   7  17      430.71      408.68     58.30 o 
  -9   7  17       34.04      129.10     66.12 o 
 -44   0  18        0.04      -30.18     77.84 o 
 -42   0  18      129.44       72.69     78.54 o 
 -40   0  18    20589.64    20819.19    993.74 o 
 -38   0  18     1535.60     1751.25    134.07 o 
 -36   0  18     6556.52     5829.27    202.78 o 
 -34   0  18      253.31      305.82    114.76 o 
 -32   0  18      882.60      847.95     86.43 o 
 -30   0  18     4000.71     3193.52    138.20 o 
 -28   0  18     9088.27     7892.56    226.42 o 
 -26   0  18        2.54      -30.30     69.82 o 
 -24   0  18    12100.13    11002.95    315.17 o 
 -22   0  18     1700.73     1976.22    104.07 o 
 -20   0  18     8089.31     8183.05    213.32 o 
 -18   0  18    13170.87    13887.75    319.89 o 
 -16   0  18     2136.41     2483.14    112.93 o 
 -14   0  18     2084.46     2148.98    124.53 o 
 -12   0  18     1855.12     1863.27    109.72 o 
 -10   0  18    21499.05    21380.14    625.98 o 
  -8   0  18       32.53       41.79    101.19 o 
  -6   0  18        5.97      -71.50     71.87 o 
  -4   0  18     1901.49     1959.66    163.08 o 
  -2   0  18     7582.47     8027.02    302.64 o 
   0   0  18      995.18     1133.44    177.75 o 
   2   0  18     2264.48     1890.65    156.66 o 
   4   0  18     1182.39     1582.18    229.95 o 
   6   0  18     6311.88     6253.89    328.22 o 
   8   0  18       17.74      145.71    143.64 o 
  10   0  18     3967.53     3569.22    263.69 o 
  12   0  18        3.27      181.46    257.03 o 
 -45   1  18      240.84      504.94     65.67 o 
 -43   1  18       60.00       67.24     58.08 o 
 -41   1  18     1418.21     1780.73     90.71 o 
 -39   1  18     2152.58     2270.08     96.69 o 
 -37   1  18      208.97      213.11     62.01 o 
 -35   1  18     5433.94     5619.42    140.17 o 
 -33   1  18     2242.84     2080.29     96.52 o 
 -31   1  18     9082.97     8817.70    188.28 o 
 -29   1  18     4866.43     5406.33    143.35 o 
 -27   1  18      540.66      527.32     57.31 o 
 -25   1  18     5315.00     5765.65    124.95 o 
 -23   1  18      226.07      164.67     49.11 o 
 -21   1  18     3719.05     3543.78    114.45 o 
 -19   1  18       61.68       17.15     41.43 o 
 -17   1  18    12451.24    11946.91    193.69 o 
 -15   1  18     1539.32     1542.79     64.91 o 
 -13   1  18      956.50     1053.31     63.59 o 
 -11   1  18     3173.30     3046.72     92.52 o 
  -9   1  18      393.62      584.80     69.71 o 
  -7   1  18      169.06      204.89     77.48 o 
  -5   1  18      983.85      781.17     75.95 o 
  -3   1  18      122.20       46.85     79.11 o 
  -1   1  18     1242.19     1215.96     93.23 o 
   1   1  18      482.64      438.53     88.95 o 
   3   1  18     2586.97     2998.83    177.43 o 
   5   1  18       13.07       29.88     93.48 o 
   7   1  18      763.26      913.04    104.16 o 
   9   1  18     5104.87     5035.17    254.35 o 
  11   1  18      241.35      160.99    115.57 o 
  13   1  18      264.53      164.68    108.76 o 
 -44   2  18        1.50       91.63    149.34 o 
 -42   2  18      115.70       33.01     70.22 o 
 -40   2  18       69.93       55.02    107.36 o 
 -38   2  18      359.84      384.83     81.60 o 
 -36   2  18     7380.14     8201.08    209.24 o 
 -34   2  18     2585.03     2793.82    112.24 o 
 -32   2  18     3793.85     3357.46    129.17 o 
 -30   2  18        5.95       34.99     64.11 o 
 -28   2  18      553.70      469.51     65.69 o 
 -26   2  18      740.00      965.17     72.33 o 
 -24   2  18     1375.25     1707.24     98.35 o 
 -22   2  18       82.87      154.01     55.91 o 
 -20   2  18      730.63      493.99     50.22 o 
 -18   2  18     4010.93     4088.63    105.05 o 
 -16   2  18      112.63      161.62     44.93 o 
 -14   2  18     2029.73     1909.57     78.68 o 
 -12   2  18     1851.82     2140.31     90.11 o 
 -10   2  18     2109.71     2061.53     92.33 o 
  -8   2  18      605.40      620.22     76.76 o 
  -6   2  18    19765.49    19809.24    347.30 o 
  -4   2  18      556.67      668.77     65.04 o 
  -2   2  18     1304.97     1253.85     76.33 o 
   0   2  18     3773.59     3741.38    127.89 o 
   2   2  18      310.12      246.99     72.15 o 
   4   2  18        9.81       48.22     74.30 o 
   6   2  18     1700.62     1700.94    131.65 o 
   8   2  18     1414.92     1291.22    137.27 o 
  10   2  18      213.56      167.47     94.29 o 
  12   2  18        1.83      -93.97     93.97 o 
 -41   3  18      688.08      675.01    105.61 o 
 -39   3  18       63.87      106.15    131.98 o 
 -37   3  18        0.15       15.64     90.58 o 
 -35   3  18     8515.16     8133.41    200.97 o 
 -33   3  18     5011.05     4853.43    150.04 o 
 -31   3  18     1110.72     1152.88     83.84 o 
 -29   3  18    16244.97    15056.36    317.38 o 
 -27   3  18     2103.88     2241.78    109.27 o 
 -25   3  18       30.13      130.82     63.40 o 
 -23   3  18     6045.30     5772.89    140.91 o 
 -21   3  18        6.36       85.42     58.97 o 
 -19   3  18      861.76      713.83     60.46 o 
 -17   3  18      867.48      843.82     60.85 o 
 -15   3  18        0.04       -1.49     65.60 o 
 -13   3  18      775.46     1001.90     60.86 o 
 -11   3  18      333.22      275.80     52.54 o 
  -9   3  18      943.10     1090.65     62.58 o 
  -7   3  18      114.60      203.26     51.64 o 
  -5   3  18      112.06      147.74     52.63 o 
  -3   3  18     1111.29     1241.88     69.23 o 
  -1   3  18     3632.41     3756.79    151.59 o 
   1   3  18      501.93      385.92     68.64 o 
   3   3  18      154.65      170.97    110.19 o 
   5   3  18      295.94       95.10     73.38 o 
   7   3  18      202.64      224.22     78.09 o 
   9   3  18     2860.73     3129.92    360.75 o 
  11   3  18     1744.67     1699.85    267.29 o 
 -40   4  18      103.89      128.34     90.82 o 
 -38   4  18     2515.85     2646.30    138.07 o 
 -36   4  18     7802.83     8576.45    226.79 o 
 -34   4  18     1218.17     1196.42    134.77 o 
 -32   4  18       71.95      118.32     91.89 o 
 -30   4  18     3227.91     3347.92    178.20 o 
 -28   4  18      321.29      273.32     84.32 o 
 -26   4  18     2736.18     2395.24    111.01 o 
 -24   4  18        0.21       39.99     64.46 o 
 -22   4  18      410.68      595.43     71.34 o 
 -20   4  18    14657.74    13544.44    233.82 o 
 -18   4  18     6613.23     7077.99    230.45 o 
 -16   4  18      140.83      151.35     54.27 o 
 -14   4  18     1087.01     1134.20     66.04 o 
 -12   4  18       97.67      158.96     56.52 o 
 -10   4  18      978.22      919.90     65.15 o 
  -8   4  18      389.80      395.26     67.71 o 
  -6   4  18     4406.69     4755.55    119.81 o 
  -4   4  18     2778.53     2694.86     91.59 o 
  -2   4  18     1970.22     2133.78     94.07 o 
   0   4  18      500.94      539.92     72.01 o 
   2   4  18     1344.24     1371.31     82.33 o 
   4   4  18      262.83      127.49     72.56 o 
   6   4  18      525.13      435.95     77.23 o 
   8   4  18      119.87       74.42     80.35 o 
 -35   5  18     1351.04     1282.13    162.29 o 
 -33   5  18     4721.00     4582.37    257.27 o 
 -31   5  18      518.33      555.36     80.53 o 
 -29   5  18      390.03      603.20     87.15 o 
 -27   5  18     2914.87     2801.15    111.47 o 
 -25   5  18      413.46      527.90     69.16 o 
 -23   5  18       13.02      -32.81     83.62 o 
 -21   5  18     1600.42     1650.99     90.09 o 
 -19   5  18        5.90       38.92     56.11 o 
 -17   5  18      803.37      911.55     74.89 o 
 -15   5  18      650.86      695.86     63.63 o 
 -13   5  18      673.62      674.33     63.41 o 
 -11   5  18      291.63      401.30     62.63 o 
  -9   5  18      456.50      595.12     73.64 o 
  -7   5  18        7.62       31.98     79.68 o 
  -5   5  18      669.50      698.32     59.73 o 
  -3   5  18      110.25       27.49     59.04 o 
  -1   5  18      354.81      345.60     72.02 o 
   1   5  18      199.75      189.76     65.98 o 
   3   5  18        0.03      -46.79     74.60 o 
   5   5  18       54.92     -100.67    100.67 o 
 -30   6  18       15.68       60.62     83.53 o 
 -28   6  18      796.71      783.25     95.23 o 
 -26   6  18      881.99      854.84     78.58 o 
 -24   6  18       24.20       43.18     60.95 o 
 -22   6  18      387.70      242.13     56.90 o 
 -20   6  18     1101.48     1284.34     73.21 o 
 -18   6  18     1890.84     1685.53     77.03 o 
 -16   6  18      696.39      513.88     55.56 o 
 -14   6  18      541.71      729.34     85.96 o 
 -12   6  18     1521.95     1295.87     71.42 o 
 -10   6  18      962.86      740.38     78.36 o 
  -8   6  18     2574.44     2942.78    116.88 o 
  -6   6  18     3211.32     2973.14    113.68 o 
  -4   6  18      174.81      235.13     61.69 o 
  -2   6  18      849.22     1003.69     74.03 o 
 -17   7  18      928.23      841.33     94.37 o 
 -15   7  18       48.64      104.98     91.89 o 
 -45   1  19      559.04      726.57     64.47 o 
 -43   1  19      688.85      917.05     96.99 o 
 -41   1  19        4.95       81.54     70.76 o 
 -39   1  19      128.59       82.15     74.72 o 
 -37   1  19      543.62      684.90     65.74 o 
 -35   1  19        3.84       46.83     58.37 o 
 -33   1  19     1844.71     1813.41    109.56 o 
 -31   1  19     6337.85     6450.71    147.82 o 
 -29   1  19     1800.47     1986.60     86.85 o 
 -27   1  19      909.13     1120.02     76.37 o 
 -25   1  19     6682.82     6328.24    139.59 o 
 -23   1  19     1560.86     1869.86     74.82 o 
 -21   1  19     3778.76     2991.74     88.80 o 
 -19   1  19      141.14      168.07     44.38 o 
 -17   1  19     3642.73     3991.13    117.38 o 
 -15   1  19     5691.11     5603.23    124.13 o 
 -13   1  19     8024.13     8120.35    161.74 o 
 -11   1  19      727.10      726.77     65.05 o 
  -9   1  19     1035.33     1222.82     71.94 o 
  -7   1  19     1586.55     1567.56     96.21 o 
  -5   1  19      228.78      368.55     92.88 o 
  -3   1  19     3379.06     2982.30    130.73 o 
  -1   1  19      888.06      845.65     92.60 o 
   1   1  19      427.14      314.45     92.94 o 
   3   1  19     1358.52     1386.30    112.22 o 
   5   1  19      152.13      279.22    130.63 o 
   7   1  19     5422.63     5474.46    201.80 o 
   9   1  19     2030.65     1822.24    192.20 o 
  11   1  19       25.66       34.85    114.49 o 
 -44   2  19      661.91      564.86    105.80 o 
 -42   2  19       18.35      196.93     66.88 o 
 -40   2  19      133.88      146.62     63.72 o 
 -38   2  19      747.74      672.59     72.28 o 
 -36   2  19        0.20        7.15     68.55 o 
 -34   2  19       34.89      241.19     70.68 o 
 -32   2  19     1125.93     1319.22     87.03 o 
 -30   2  19     3601.90     3686.28    127.96 o 
 -28   2  19     1566.56     1483.88     83.26 o 
 -26   2  19      873.80      919.61     67.27 o 
 -24   2  19      321.99      409.79     63.41 o 
 -22   2  19     2000.48     1990.20     90.58 o 
 -20   2  19      514.74      602.03     82.03 o 
 -18   2  19       60.48      100.20     46.16 o 
 -16   2  19      537.20      505.34     60.86 o 
 -14   2  19     6467.73     6268.58    147.80 o 
 -12   2  19      573.37      862.26     72.65 o 
 -10   2  19    11006.18    10042.57    215.30 o 
  -8   2  19     1025.51     1473.26    114.02 o 
  -6   2  19     8868.35     8514.44    182.53 o 
  -4   2  19    10228.06    10442.04    202.80 o 
  -2   2  19     2093.40     2123.98    104.19 o 
   0   2  19       87.43      173.71     73.26 o 
   2   2  19     2019.91     2118.91    123.66 o 
   4   2  19     1173.27     1194.12    103.22 o 
   6   2  19       23.12       46.46     90.56 o 
   8   2  19     2507.85     3052.44    185.47 o 
  10   2  19       44.53       17.82     92.40 o 
 -41   3  19     2937.86     3229.26    191.67 o 
 -39   3  19      244.30      391.15     86.38 o 
 -37   3  19      129.16      163.13     79.39 o 
 -35   3  19      589.12      678.41     80.83 o 
 -33   3  19       16.24       37.37     72.12 o 
 -31   3  19     1209.14     1327.58     95.46 o 
 -29   3  19     3780.57     3965.43    136.19 o 
 -27   3  19      814.68     1029.22     80.10 o 
 -25   3  19     1377.04     1490.49     81.91 o 
 -23   3  19     6489.29     5908.81    149.85 o 
 -21   3  19      196.36      206.75     77.42 o 
 -19   3  19      215.80      220.63     58.26 o 
 -17   3  19     8901.28     8853.75    185.68 o 
 -15   3  19       45.59       16.71     53.00 o 
 -13   3  19      109.52       62.32     51.73 o 
 -11   3  19      201.52      282.78     55.89 o 
  -9   3  19      415.80      481.81     59.26 o 
  -7   3  19     8032.78     7953.86    163.22 o 
  -5   3  19     2155.93     2158.97    117.65 o 
  -3   3  19      349.57      527.76     63.90 o 
  -1   3  19     1156.86     1305.34     87.73 o 
   1   3  19        2.97      -28.14    109.24 o 
   3   3  19     1426.49     1685.56    137.44 o 
   5   3  19      709.77      819.97     91.92 o 
   7   3  19     1207.10     1217.78     96.41 o 
   9   3  19      570.10      660.21    104.82 o 
 -40   4  19     2175.91     2633.50    189.33 o 
 -38   4  19      167.54      246.69     80.23 o 
 -36   4  19      331.07      347.34     84.38 o 
 -34   4  19     3418.16     3735.57    218.61 o 
 -32   4  19      801.24      701.50    107.15 o 
 -30   4  19      597.65      631.97     99.23 o 
 -28   4  19      255.70      310.42     79.09 o 
 -26   4  19      332.78      191.88     73.59 o 
 -24   4  19      165.36      144.92     69.58 o 
 -22   4  19        0.12      -66.90     66.90 o 
 -20   4  19      186.25      232.55     77.58 o 
 -18   4  19     1268.47     1416.28     78.38 o 
 -16   4  19      248.11      197.42     60.73 o 
 -14   4  19        0.59      -49.97     70.58 o 
 -12   4  19       12.17       27.85     55.00 o 
 -10   4  19      231.80      157.04     55.92 o 
  -8   4  19      388.75      437.09     56.71 o 
  -6   4  19     5158.44     4867.05    127.46 o 
  -4   4  19      107.16      133.93     63.24 o 
  -2   4  19     1306.11     1561.05     99.19 o 
   0   4  19      104.69      298.97     70.63 o 
   2   4  19      241.87      320.52     78.03 o 
   4   4  19      147.73      270.33     78.54 o 
   6   4  19      168.50       98.17     79.30 o 
 -35   5  19     3777.58     4024.01    210.16 o 
 -33   5  19      197.57      334.57     99.02 o 
 -31   5  19      125.46      109.45     72.27 o 
 -29   5  19     1637.65     1644.59     93.53 o 
 -27   5  19      104.25      124.03     65.24 o 
 -25   5  19     6663.17     6575.44    156.15 o 
 -23   5  19      952.91     1173.14     77.22 o 
 -21   5  19     5735.19     5718.91    209.31 o 
 -19   5  19       27.84       90.80     60.45 o 
 -17   5  19     1328.70     1392.91     76.38 o 
 -15   5  19      147.46      143.25     61.36 o 
 -13   5  19        0.22       59.86     57.98 o 
 -11   5  19        3.07       73.53     92.33 o 
  -9   5  19       70.17      133.79     77.63 o 
  -7   5  19     2858.88     2956.89    104.28 o 
  -5   5  19       47.91       47.93     57.84 o 
  -3   5  19      401.24      576.40     66.35 o 
  -1   5  19     2067.50     1622.85    178.62 o 
   1   5  19      123.98      273.91     80.55 o 
   3   5  19      105.93       30.20     83.22 o 
 -30   6  19      454.16      464.14     90.73 o 
 -28   6  19     2014.98     2025.89    110.57 o 
 -26   6  19       16.60       25.11     63.48 o 
 -24   6  19      396.03      464.09     80.02 o 
 -22   6  19      466.55      444.12     56.68 o 
 -20   6  19       56.34       53.57     62.58 o 
 -18   6  19       68.34      173.02     70.56 o 
 -16   6  19      175.38      276.12     53.65 o 
 -14   6  19      864.53      912.80     58.63 o 
 -12   6  19     1218.60     1207.79     71.76 o 
 -10   6  19      576.60      563.87     62.73 o 
  -8   6  19      227.18      260.80     69.19 o 
  -6   6  19      612.56      564.06     61.36 o 
  -4   6  19     1207.26     1022.95     81.70 o 
 -44   0  20      298.79      161.61     83.41 o 
 -42   0  20       86.32       91.56     75.57 o 
 -40   0  20        0.32       48.00     79.02 o 
 -38   0  20       10.80        3.35    107.22 o 
 -36   0  20     5488.97     5093.37    201.93 o 
 -34   0  20       81.46      170.04    103.41 o 
 -32   0  20    14460.74    14468.66    358.53 o 
 -30   0  20     2504.60     2377.36    124.96 o 
 -28   0  20     3631.00     3729.21    147.60 o 
 -26   0  20     4785.30     4276.42    159.28 o 
 -24   0  20        4.70     -130.18    130.18 o 
 -22   0  20     4169.22     4384.75    219.47 o 
 -20   0  20     1355.29     1442.36    150.17 o 
 -18   0  20      485.80      520.75     69.53 o 
 -16   0  20    16229.83    15710.28    487.03 o 
 -14   0  20     2026.03     2281.64    166.28 o 
 -12   0  20     2316.66     2522.70    149.34 o 
 -10   0  20      867.98      836.17     97.90 o 
  -8   0  20     5593.42     5907.47    224.14 o 
  -6   0  20     1481.88     1834.23    191.28 o 
  -4   0  20      822.00     1159.98    146.23 o 
  -2   0  20      573.08      346.82    126.72 o 
   0   0  20     2965.33     2751.50    210.39 o 
   2   0  20     3801.20     3502.48    264.36 o 
   4   0  20     3678.26     3963.74    271.13 o 
   6   0  20        3.64      -70.62    136.10 o 
   8   0  20      101.51       63.66    214.01 o 
  10   0  20        6.32      -39.80    170.97 o 
 -45   1  20      248.39      253.90     59.13 o 
 -43   1  20     1374.06     1613.69    108.36 o 
 -41   1  20      407.27      336.62     65.62 o 
 -39   1  20       86.34      105.71     58.50 o 
 -37   1  20      505.58      569.30     66.79 o 
 -35   1  20      311.79      196.82     60.99 o 
 -33   1  20     1693.70     1859.30     89.61 o 
 -31   1  20     6756.92     6958.50    156.13 o 
 -29   1  20     3780.34     4011.28    113.18 o 
 -27   1  20       80.89       88.73     66.51 o 
 -25   1  20      450.32      530.33     55.21 o 
 -23   1  20      412.40      517.55     55.93 o 
 -21   1  20    17193.88    16935.02    277.86 o 
 -19   1  20      608.49      801.02     56.08 o 
 -17   1  20       44.82       67.81     46.87 o 
 -15   1  20     1196.17     1043.21     65.91 o 
 -13   1  20      221.41      184.68     50.07 o 
 -11   1  20      210.68       76.92     62.61 o 
  -9   1  20      128.51       83.13     63.73 o 
  -7   1  20     4332.16     4218.28    179.10 o 
  -5   1  20       98.91       60.66     67.86 o 
  -3   1  20      981.36      930.23     98.68 o 
  -1   1  20      125.41      130.62     91.89 o 
   1   1  20      340.14      360.83    109.37 o 
   3   1  20      843.02      702.27    213.79 o 
   5   1  20       21.47      -18.98     92.67 o 
   7   1  20      913.43     1003.06    106.28 o 
   9   1  20        6.16      -25.03    114.49 o 
 -44   2  20        0.96        3.75    126.98 o 
 -42   2  20      434.13      676.11     89.97 o 
 -40   2  20        0.04       41.39     68.51 o 
 -38   2  20     2832.13     3113.64    148.35 o 
 -36   2  20      154.80      168.16     70.10 o 
 -34   2  20      225.24      217.31     71.60 o 
 -32   2  20     6476.09     6304.22    170.83 o 
 -30   2  20       34.77       70.22     65.53 o 
 -28   2  20     8983.15     8249.74    177.04 o 
 -26   2  20      225.24       93.66     70.01 o 
 -24   2  20      865.64      728.90     70.05 o 
 -22   2  20       56.88       81.95     48.32 o 
 -20   2  20      108.65      213.52     48.46 o 
 -18   2  20       23.39      110.79     47.33 o 
 -16   2  20     5312.87     5099.38    126.95 o 
 -14   2  20      608.98      546.30     60.99 o 
 -12   2  20     7423.88     6897.95    158.57 o 
 -10   2  20        0.42      111.40     56.52 o 
  -8   2  20      249.92      265.86     60.19 o 
  -6   2  20    13689.70    13927.17    282.55 o 
  -4   2  20      291.38      310.53     86.06 o 
  -2   2  20       23.78      -13.59     77.91 o 
   0   2  20      559.42      504.29     89.49 o 
   2   2  20      273.40      329.45    113.54 o 
   4   2  20     1339.95     1309.66    107.61 o 
   6   2  20        0.87      -51.54    110.12 o 
   8   2  20     3298.69     3281.73    274.13 o 
 -41   3  20     1017.02      866.07    158.60 o 
 -39   3  20      420.50      402.13     90.31 o 
 -37   3  20      363.99      606.46     81.85 o 
 -35   3  20     3938.91     3657.63    145.46 o 
 -33   3  20      128.57      -27.33     73.69 o 
 -31   3  20     3002.30     2864.21    127.30 o 
 -29   3  20     3402.39     3525.33    134.54 o 
 -27   3  20       76.71       88.72     83.02 o 
 -25   3  20      280.35      257.49     65.86 o 
 -23   3  20    15058.68    15325.46    269.68 o 
 -21   3  20     6533.70     6719.18    159.14 o 
 -19   3  20     1645.55     1440.42     80.51 o 
 -17   3  20     2306.11     2389.52     99.12 o 
 -15   3  20      569.57      618.01     60.61 o 
 -13   3  20      406.71      492.33     60.28 o 
 -11   3  20      600.33      637.26     63.60 o 
  -9   3  20     2993.27     2994.14    111.82 o 
  -7   3  20       59.30        7.00     59.24 o 
  -5   3  20     3250.35     3491.24    152.33 o 
  -3   3  20     3416.63     3540.20    140.51 o 
  -1   3  20        4.79      218.77    117.11 o 
   1   3  20      371.15      505.16     86.78 o 
   3   3  20     1915.74     1825.87    109.30 o 
   5   3  20      950.36      826.73    127.58 o 
   7   3  20     6412.89     6536.87    210.44 o 
 -40   4  20      308.99      554.02    125.65 o 
 -38   4  20      508.65      563.52     89.20 o 
 -36   4  20      763.58      639.78     95.62 o 
 -34   4  20      681.61      673.35     96.93 o 
 -32   4  20      186.65      260.68     83.33 o 
 -30   4  20     3634.56     3196.42    174.98 o 
 -28   4  20      144.65       94.95     87.04 o 
 -26   4  20     2486.59     2652.03    154.59 o 
 -24   4  20     2794.39     2299.36    112.68 o 
 -22   4  20      418.93      402.18     64.59 o 
 -20   4  20     9403.54     9323.98    186.99 o 
 -18   4  20     2369.52     2320.24     96.59 o 
 -16   4  20     1472.87     1333.39     76.32 o 
 -14   4  20     1193.64     1426.77     81.65 o 
 -12   4  20       36.71       78.95     74.82 o 
 -10   4  20      443.73      303.51     58.23 o 
  -8   4  20       24.18       99.93     58.97 o 
  -6   4  20      209.39       19.63     76.61 o 
  -4   4  20     1509.22     1645.37    106.68 o 
  -2   4  20     3668.24     4123.23    173.11 o 
   0   4  20     1127.17     1138.07     89.83 o 
   2   4  20     1601.30     1480.61    157.90 o 
   4   4  20      101.99       61.62     83.21 o 
 -35   5  20      274.30      223.34    131.44 o 
 -33   5  20     4854.00     4758.71    199.73 o 
 -31   5  20       15.04        9.23     73.22 o 
 -29   5  20     1331.00     1426.52     99.28 o 
 -27   5  20     2481.05     2312.76    104.29 o 
 -25   5  20     1481.81     1425.55     86.42 o 
 -23   5  20     6893.88     6841.62    155.08 o 
 -21   5  20     1863.87     2021.50     93.83 o 
 -19   5  20     9060.62     9255.48    262.81 o 
 -17   5  20      151.47       22.76     74.46 o 
 -15   5  20      464.47      409.10     64.09 o 
 -13   5  20        9.19       50.04     57.69 o 
 -11   5  20     3256.27     3069.26    113.52 o 
  -9   5  20      532.48      561.06     60.86 o 
  -7   5  20      144.11      252.89     58.23 o 
  -5   5  20       11.42      -54.65     62.91 o 
  -3   5  20       88.65      144.11     73.70 o 
  -1   5  20       14.91      -39.94     67.06 o 
   1   5  20        0.19      -62.71     78.47 o 
 -28   6  20       33.98      -23.09     76.45 o 
 -26   6  20        0.71       47.20     69.09 o 
 -24   6  20       16.32        9.29     64.62 o 
 -22   6  20       24.69       50.97     60.99 o 
 -20   6  20       21.52       90.58     53.39 o 
 -18   6  20     1635.88     1699.29     83.87 o 
 -16   6  20        4.81       22.53     76.69 o 
 -14   6  20      300.74      306.86     69.44 o 
 -12   6  20      543.74      675.24     62.08 o 
 -10   6  20     1466.67     1628.15     89.28 o 
  -8   6  20       77.87       49.37     57.06 o 
  -6   6  20      295.96      280.47     71.70 o 
 -45   1  21      108.95      129.35     64.15 o 
 -43   1  21      206.58      155.95     58.63 o 
 -41   1  21        7.06       18.54     57.22 o 
 -39   1  21      190.90      185.35     60.97 o 
 -37   1  21     9869.11     9104.59    236.38 o 
 -35   1  21      751.02      577.37     65.25 o 
 -33   1  21    14063.45    14865.14    274.41 o 
 -31   1  21     5981.20     6210.39    150.91 o 
 -29   1  21     3101.56     2899.22    104.60 o 
 -27   1  21     2888.01     2427.45     90.75 o 
 -25   1  21       68.82      272.35     50.16 o 
 -23   1  21      345.18      209.92     63.26 o 
 -21   1  21       18.52        3.81     45.24 o 
 -19   1  21      460.15      255.13     57.45 o 
 -17   1  21       52.53       40.13     49.31 o 
 -15   1  21        5.09       49.85     49.63 o 
 -13   1  21      219.05      236.13     72.54 o 
 -11   1  21       11.51       28.51     57.64 o 
  -9   1  21      489.83      451.74     89.70 o 
  -7   1  21     2474.85     2406.83    121.21 o 
  -5   1  21      687.64      775.82     95.72 o 
  -3   1  21     1818.36     2088.79    125.26 o 
  -1   1  21      372.17      326.42     97.20 o 
   1   1  21      318.74      296.81    137.19 o 
   3   1  21      277.79      274.58     95.96 o 
   5   1  21       35.53       35.81     95.79 o 
   7   1  21        0.01      193.06    100.67 o 
   9   1  21      204.17       58.93    112.14 o 
 -44   2  21      342.80      445.44     81.68 o 
 -42   2  21     4618.88     4892.59    170.21 o 
 -40   2  21       45.14      -71.41     71.41 o 
 -38   2  21     4283.23     3837.85    137.46 o 
 -36   2  21        2.65      -70.37     91.30 o 
 -34   2  21      165.79        9.43     69.45 o 
 -32   2  21    12129.85    10830.70    225.97 o 
 -30   2  21      162.15      292.60     90.23 o 
 -28   2  21      851.50     1004.50     67.50 o 
 -26   2  21      122.38      163.79     55.59 o 
 -24   2  21      896.32      993.18     62.88 o 
 -22   2  21     3561.42     3574.54    107.13 o 
 -20   2  21     5797.72     5479.92    131.24 o 
 -18   2  21       25.41      135.20     49.85 o 
 -16   2  21      887.64     1099.36     63.55 o 
 -14   2  21       36.95       27.72     54.39 o 
 -12   2  21       40.44       64.13     55.17 o 
 -10   2  21      154.11      201.35    100.56 o 
  -8   2  21      341.53      338.43     66.65 o 
  -6   2  21     9519.39     9721.75    244.57 o 
  -4   2  21     6965.65     7638.26    212.55 o 
  -2   2  21      323.11      288.33     84.97 o 
   0   2  21      474.30      297.08    108.35 o 
   2   2  21      113.77      162.29     94.68 o 
   4   2  21      176.64      329.12     97.58 o 
   6   2  21      230.22      218.09     95.58 o 
   8   2  21     1142.86     1649.68    150.18 o 
 -41   3  21     1688.05     1658.95    121.65 o 
 -39   3  21      119.76      171.90     90.01 o 
 -37   3  21       50.49      138.80     77.08 o 
 -35   3  21      128.28        6.84     73.44 o 
 -33   3  21      737.39      560.45     98.80 o 
 -31   3  21     4024.91     3935.03    140.73 o 
 -29   3  21       27.50      155.13     74.03 o 
 -27   3  21      470.79      637.66     75.29 o 
 -25   3  21      226.78      304.23     65.68 o 
 -23   3  21     2134.67     2006.75    112.01 o 
 -21   3  21      152.77      212.05     63.33 o 
 -19   3  21     7504.88     7492.71    180.38 o 
 -17   3  21     2484.03     2664.03    104.23 o 
 -15   3  21      755.29      778.44     64.05 o 
 -13   3  21     1606.07     1895.92     89.81 o 
 -11   3  21       81.47      108.28     74.30 o 
  -9   3  21      307.92      326.44     62.74 o 
  -7   3  21     2767.01     3169.76    119.46 o 
  -5   3  21      641.48      558.02     79.12 o 
  -3   3  21     1428.31     1300.01    127.67 o 
  -1   3  21      341.95      221.06     99.71 o 
   1   3  21      555.10      383.16     86.65 o 
   3   3  21      122.93       15.48    114.78 o 
   5   3  21        9.40      123.10     94.88 o 
 -40   4  21      853.01      760.49    104.90 o 
 -38   4  21     1361.50     1754.42    121.79 o 
 -36   4  21     1542.79     1788.85    109.02 o 
 -34   4  21     1011.41     1038.96     99.71 o 
 -32   4  21      485.37      524.67     83.62 o 
 -30   4  21      161.36       69.65     76.91 o 
 -28   4  21      264.70      309.74    121.64 o 
 -26   4  21        0.10       40.75     70.55 o 
 -24   4  21      486.26      589.48     66.17 o 
 -22   4  21      693.30      752.16     67.02 o 
 -20   4  21      121.20      150.41     59.30 o 
 -18   4  21       82.75      145.07     59.13 o 
 -16   4  21      186.37      226.83     61.88 o 
 -14   4  21     5973.91     5794.52    152.06 o 
 -12   4  21      189.65      232.22     59.21 o 
 -10   4  21        0.51       29.91     61.06 o 
  -8   4  21    13117.30    12398.63    301.87 o 
  -6   4  21     5398.42     5397.44    149.21 o 
  -4   4  21      120.65       71.38     89.42 o 
  -2   4  21     2620.37     2922.36    151.38 o 
   0   4  21       33.03        9.29     82.99 o 
   2   4  21      145.24      241.73     82.54 o 
 -35   5  21     1858.98     1882.51    157.97 o 
 -33   5  21       79.11      171.43    146.59 o 
 -31   5  21     1415.51     1537.74    101.33 o 
 -29   5  21       96.35       56.68     72.51 o 
 -27   5  21       34.65      149.56     72.25 o 
 -25   5  21     1500.53     1412.61     82.22 o 
 -23   5  21     1288.63     1297.12     73.14 o 
 -21   5  21      581.61      753.44     65.20 o 
 -19   5  21     2035.64     2248.72     94.42 o 
 -17   5  21      537.65      622.96     65.56 o 
 -15   5  21     1012.71     1046.68     82.01 o 
 -13   5  21       54.76       60.18     59.84 o 
 -11   5  21      660.37      773.55     63.21 o 
  -9   5  21      289.55      337.77     62.86 o 
  -7   5  21        4.48      110.66     63.69 o 
  -5   5  21      240.17      215.46     76.86 o 
  -3   5  21      131.27       59.48     71.59 o 
  -1   5  21      513.39      691.19     90.12 o 
 -28   6  21       16.67      -81.28     81.28 o 
 -26   6  21       57.34      -28.60     64.19 o 
 -24   6  21      555.83      583.55     64.08 o 
 -22   6  21     1336.43     1371.31     71.94 o 
 -20   6  21     1467.83     1600.46    105.29 o 
 -18   6  21       57.21      -14.85     70.87 o 
 -16   6  21      113.22       32.18     77.68 o 
 -14   6  21       48.45       14.34     75.77 o 
 -12   6  21      206.98      123.08     59.96 o 
 -10   6  21      934.95      964.72     77.31 o 
  -8   6  21      103.27      154.54     71.00 o 
 -44   0  22      258.24      421.76     88.11 o 
 -42   0  22     1242.71     1264.61    108.18 o 
 -40   0  22     3523.45     3502.63    164.29 o 
 -38   0  22     1987.40     2464.63    157.28 o 
 -36   0  22      127.11      182.99    122.89 o 
 -34   0  22    14111.71    14268.23    344.98 o 
 -32   0  22       18.75      156.29    125.09 o 
 -30   0  22     2933.48     2971.44    146.08 o 
 -28   0  22     3788.06     3651.08    154.89 o 
 -26   0  22      270.67      269.96     79.76 o 
 -24   0  22     5095.90     5170.84    240.32 o 
 -22   0  22      433.76      423.44     76.34 o 
 -20   0  22      653.46      713.25     84.40 o 
 -18   0  22     1691.55     2033.88    119.11 o 
 -16   0  22       77.65       58.36     68.39 o 
 -14   0  22       65.59      185.54     95.02 o 
 -12   0  22    15482.54    14560.81    439.07 o 
 -10   0  22     3026.69     2765.33    161.26 o 
  -8   0  22    33582.61    31496.09   2158.60 o 
  -6   0  22        1.23      123.62    126.78 o 
  -4   0  22      846.16      676.46    138.32 o 
  -2   0  22     6687.55     5844.92    728.02 o 
   0   0  22      382.89      153.95    247.77 o 
   2   0  22      970.42      685.00    357.22 o 
   4   0  22      284.46       65.55    210.54 o 
   6   0  22       28.20       70.55    148.01 o 
 -45   1  22       16.90       55.86     70.74 o 
 -43   1  22       89.99       97.72     58.74 o 
 -41   1  22      184.08      110.12     56.79 o 
 -39   1  22      413.63      557.13     69.36 o 
 -37   1  22      631.53      654.82     75.76 o 
 -35   1  22     2189.33     1831.30    101.76 o 
 -33   1  22     2142.30     2453.74    109.84 o 
 -31   1  22     6301.60     5612.25    168.21 o 
 -29   1  22     1414.43     1614.54     92.41 o 
 -27   1  22      657.36      467.73     56.06 o 
 -25   1  22     3066.64     3147.60     99.30 o 
 -23   1  22       91.10      127.54     47.26 o 
 -21   1  22       97.46       67.59     48.41 o 
 -19   1  22     2154.16     2389.48     87.80 o 
 -17   1  22      788.05      746.00     70.93 o 
 -15   1  22     3616.52     4300.89    126.76 o 
 -13   1  22     1006.09      864.26     68.73 o 
 -11   1  22       24.05       74.38     84.15 o 
  -9   1  22     2067.43     2124.31    114.16 o 
  -7   1  22      954.33      867.74    108.04 o 
  -5   1  22      211.04      111.01     95.72 o 
  -3   1  22      337.77      201.90     96.11 o 
  -1   1  22      395.39      276.11    132.42 o 
   1   1  22        1.94      -78.56     94.15 o 
   3   1  22        3.93       23.08    109.77 o 
   5   1  22     2741.42     3189.78    179.30 o 
   7   1  22       12.32       -0.32    104.33 o 
 -44   2  22     1125.07     1207.49     87.35 o 
 -42   2  22     3656.45     3749.54    162.32 o 
 -40   2  22      297.25      182.65     67.99 o 
 -38   2  22      885.08      872.37     73.73 o 
 -36   2  22       59.06       77.46     70.36 o 
 -34   2  22      675.30      870.46     78.43 o 
 -32   2  22     1306.82     1345.40     75.82 o 
 -30   2  22     1371.66     1336.54    107.66 o 
 -28   2  22      487.12      702.93     67.84 o 
 -26   2  22      274.60      307.68     56.87 o 
 -24   2  22      710.02      833.77     60.21 o 
 -22   2  22     1754.90     1728.06     83.43 o 
 -20   2  22      493.41      474.52     56.61 o 
 -18   2  22     1150.36     1079.17     66.68 o 
 -16   2  22     1592.10     1575.96     82.30 o 
 -14   2  22      351.89      393.24     60.88 o 
 -12   2  22     6083.27     6355.61    157.93 o 
 -10   2  22     1044.79      950.61     77.97 o 
  -8   2  22     4500.71     4227.27    143.72 o 
  -6   2  22      689.91      752.26     80.29 o 
  -4   2  22      691.08      543.29     91.95 o 
  -2   2  22       53.02      -98.66     98.66 o 
   0   2  22      565.43      393.12    100.75 o 
   2   2  22      490.15      480.54    106.69 o 
   4   2  22     1596.61     1601.72    120.15 o 
   6   2  22       52.12      174.32    125.32 o 
 -41   3  22       48.48       -6.88     89.88 o 
 -39   3  22       65.43      269.36     89.64 o 
 -37   3  22      402.71      427.41     90.22 o 
 -35   3  22       25.43       12.72     74.09 o 
 -33   3  22      981.36     1019.33    105.09 o 
 -31   3  22     1515.54     1781.48    102.90 o 
 -29   3  22     1588.90     1453.56     90.69 o 
 -27   3  22     2733.58     2352.58    106.30 o 
 -25   3  22      454.05      749.75     72.88 o 
 -23   3  22     8225.84     7735.55    209.23 o 
 -21   3  22     5240.53     5257.71    185.56 o 
 -19   3  22     9378.15     9210.61    249.21 o 
 -17   3  22       71.16       76.64     75.69 o 
 -15   3  22       34.97       55.47     58.04 o 
 -13   3  22       48.89      -17.77     83.38 o 
 -11   3  22      237.26      222.47     63.23 o 
  -9   3  22     2098.83     2211.55     95.83 o 
  -7   3  22       98.40      186.11     73.37 o 
  -5   3  22      294.42      507.29    101.61 o 
  -3   3  22      272.31      185.69     83.79 o 
  -1   3  22      336.41      294.13     93.03 o 
   1   3  22     1243.79     1592.23    118.87 o 
   3   3  22      554.07      665.94    124.60 o 
 -38   4  22     2819.92     2686.76    245.50 o 
 -36   4  22     6211.44     5851.22    197.87 o 
 -34   4  22     2586.24     2465.22    190.16 o 
 -32   4  22       72.03       90.92     76.27 o 
 -30   4  22      820.05      859.40     82.56 o 
 -28   4  22      899.98      835.54     82.09 o 
 -26   4  22      295.56      254.76     75.08 o 
 -24   4  22      762.95      892.61     72.14 o 
 -22   4  22       52.96       67.81     60.56 o 
 -20   4  22     3373.03     3115.81    115.27 o 
 -18   4  22     2338.30     2668.79    109.28 o 
 -16   4  22     2590.17     2851.26    113.05 o 
 -14   4  22      556.44      303.83     63.97 o 
 -12   4  22       10.25       29.67     75.15 o 
 -10   4  22      342.17      308.11     61.13 o 
  -8   4  22      649.73      619.45     72.56 o 
  -6   4  22     2179.16     2125.37    114.07 o 
  -4   4  22        5.98      -71.19     71.19 o 
  -2   4  22      491.70      787.28     84.11 o 
   0   4  22       10.67       93.06     87.44 o 
 -35   5  22      145.23      208.41     95.96 o 
 -33   5  22       39.52      147.35     76.08 o 
 -31   5  22        9.69      193.59     73.37 o 
 -29   5  22     1236.20     1026.18     79.97 o 
 -27   5  22      173.93      133.41     65.10 o 
 -25   5  22      194.84      169.03     65.18 o 
 -23   5  22     3949.39     3797.96    121.06 o 
 -21   5  22      353.82      358.81     60.83 o 
 -19   5  22     1440.07     1254.71     77.37 o 
 -17   5  22      565.99      555.63     66.93 o 
 -15   5  22     1510.90     1403.57     83.18 o 
 -13   5  22      207.51      153.20     59.51 o 
 -11   5  22      129.97      264.09     60.83 o 
  -9   5  22     1452.99     1541.33    110.05 o 
  -7   5  22       13.24       71.42     83.70 o 
  -5   5  22      508.07      472.76     79.49 o 
  -3   5  22       42.27      -85.68     85.68 o 
 -26   6  22      182.39      151.15     76.04 o 
 -24   6  22      249.54      260.84     61.74 o 
 -22   6  22      350.30      348.13     58.92 o 
 -20   6  22       24.93      -27.09     56.73 o 
 -18   6  22       50.82       59.98     66.70 o 
 -16   6  22       85.01      135.02     63.50 o 
 -14   6  22       81.07      -22.77     55.54 o 
 -12   6  22      486.80      387.86     73.19 o 
 -45   1  23       17.07       15.70     72.86 o 
 -43   1  23      353.58      571.99     79.25 o 
 -41   1  23      114.69      161.03     60.42 o 
 -39   1  23      741.77      875.76     69.96 o 
 -37   1  23      754.16      908.49    105.45 o 
 -35   1  23     3979.66     3755.74    127.54 o 
 -33   1  23    13537.39    13720.91    267.99 o 
 -31   1  23     7743.82     7933.28    175.99 o 
 -29   1  23       92.93       27.09     64.99 o 
 -27   1  23      592.04      639.28     63.55 o 
 -25   1  23      323.23      235.86     71.23 o 
 -23   1  23     8021.31     7770.93    156.20 o 
 -21   1  23     5961.06     6030.17    135.56 o 
 -19   1  23     2090.47     2202.93     86.40 o 
 -17   1  23      215.94      220.12     50.40 o 
 -15   1  23      628.68      576.52     60.71 o 
 -13   1  23     1487.10     1610.19    129.34 o 
 -11   1  23     2070.53     2171.65    114.86 o 
  -9   1  23     6825.25     7359.96    235.06 o 
  -7   1  23       79.05      173.48    150.46 o 
  -5   1  23     6449.78     5846.92    388.62 o 
  -3   1  23      736.99      685.13    197.90 o 
  -1   1  23      243.71      225.38    164.39 o 
   1   1  23       17.76       30.55    103.89 o 
   3   1  23      362.25      383.71    114.37 o 
   5   1  23     1786.86     1612.84    138.12 o 
 -44   2  23        5.99      112.85     89.67 o 
 -42   2  23       69.53      111.69     77.46 o 
 -40   2  23       86.72       96.01     68.15 o 
 -38   2  23     7307.58     7186.02    178.80 o 
 -36   2  23      615.72      537.54     70.56 o 
 -34   2  23       41.57       80.11     88.23 o 
 -32   2  23     1259.77     1424.24     85.73 o 
 -30   2  23     1393.24     1570.81     81.66 o 
 -28   2  23      142.11       94.03     65.16 o 
 -26   2  23     3148.45     3033.92    109.82 o 
 -24   2  23      188.06      136.32     53.85 o 
 -22   2  23     7877.32     7354.82    164.16 o 
 -20   2  23     7605.43     7637.31    168.25 o 
 -18   2  23     1006.55     1032.69     72.53 o 
 -16   2  23     1350.95     1157.66     74.45 o 
 -14   2  23      612.53      604.16     78.87 o 
 -12   2  23     1240.80     1309.97     80.56 o 
 -10   2  23       83.94       -2.17     65.30 o 
  -8   2  23     4194.07     3374.58    182.95 o 
  -6   2  23        9.88      -22.50     97.29 o 
  -4   2  23     1438.97     1957.00    172.89 o 
  -2   2  23        2.02      183.04    103.49 o 
   0   2  23      309.06      467.09    142.45 o 
   2   2  23      917.17      870.02    111.86 o 
   4   2  23       54.20      159.14    207.02 o 
 -41   3  23      181.54      184.32    144.38 o 
 -39   3  23     1242.57     1070.95     94.11 o 
 -37   3  23        2.03      216.23     82.10 o 
 -35   3  23     1742.68     1639.48    113.48 o 
 -33   3  23       25.18       41.44     71.53 o 
 -31   3  23      162.07       84.30     71.86 o 
 -29   3  23     2635.42     2561.04    113.95 o 
 -27   3  23      200.30      177.36     69.10 o 
 -25   3  23       13.30      176.02     66.38 o 
 -23   3  23     5610.02     5605.50    171.86 o 
 -21   3  23     3002.03     3606.05    127.77 o 
 -19   3  23      866.49      924.52     75.93 o 
 -17   3  23       22.90      -56.19     56.19 o 
 -15   3  23      543.18      543.41     96.20 o 
 -13   3  23      796.62      902.52     74.65 o 
 -11   3  23       81.71      122.58     75.83 o 
  -9   3  23        7.03       61.32     80.29 o 
  -7   3  23       24.66      185.66     78.62 o 
  -5   3  23       78.56       19.89     81.60 o 
  -3   3  23      583.59      448.60     87.79 o 
  -1   3  23      145.88      189.62     84.95 o 
   1   3  23      128.22       -2.89    149.42 o 
 -38   4  23       28.90      -60.44     81.88 o 
 -36   4  23      257.43      145.89     81.82 o 
 -34   4  23      797.52      635.92     84.12 o 
 -32   4  23      943.50      913.11     83.72 o 
 -30   4  23      544.94      555.67     78.04 o 
 -28   4  23      194.50      215.43     67.31 o 
 -26   4  23      133.20      206.78     63.96 o 
 -24   4  23        3.54      -12.90     98.44 o 
 -22   4  23       69.85       94.62     63.87 o 
 -20   4  23     1120.49     1078.22     87.13 o 
 -18   4  23      355.31      359.84     70.35 o 
 -16   4  23        0.01      -64.26    132.47 o 
 -14   4  23     3941.59     3907.05    127.32 o 
 -12   4  23     1118.80     1208.23    108.89 o 
 -10   4  23      761.74      725.41     73.44 o 
  -8   4  23     1104.51     1035.88     79.15 o 
  -6   4  23     1651.34     1727.76    174.22 o 
  -4   4  23        8.51      -28.92     77.77 o 
  -2   4  23        0.00       92.02     80.39 o 
 -33   5  23        0.02      103.59     76.59 o 
 -31   5  23      567.89      620.13     72.08 o 
 -29   5  23      447.69      335.66     63.58 o 
 -27   5  23     1712.64     1702.61     88.58 o 
 -25   5  23     1927.58     1857.58     99.22 o 
 -23   5  23       16.61      102.03     56.88 o 
 -21   5  23      603.17      425.95     60.14 o 
 -19   5  23        3.78       15.51     57.75 o 
 -17   5  23     1853.10     2353.61    106.30 o 
 -15   5  23      192.12      274.59     69.06 o 
 -13   5  23       87.95      108.25     74.73 o 
 -11   5  23      743.45      720.96    109.24 o 
  -9   5  23       25.70      104.13     92.01 o 
  -7   5  23      242.05      229.19     78.16 o 
  -5   5  23      110.60      182.48    130.79 o 
 -24   6  23       75.99       18.98     60.35 o 
 -22   6  23     1232.57     1037.37     73.71 o 
 -20   6  23     1761.88     1610.39     96.07 o 
 -18   6  23      380.42      185.41     61.03 o 
 -16   6  23      372.22      435.06     69.66 o 
 -44   0  24       53.87      172.01    114.81 o 
 -42   0  24     2218.81     2758.37    187.99 o 
 -40   0  24    10816.09    11259.72    313.68 o 
 -38   0  24      197.75      202.85     90.42 o 
 -36   0  24     6497.61     6158.27    258.69 o 
 -34   0  24    22125.67    20573.39    431.10 o 
 -32   0  24     2786.54     2741.19    148.93 o 
 -30   0  24     6016.33     5863.66    244.44 o 
 -28   0  24      289.97      308.64     93.12 o 
 -26   0  24     4664.89     4542.20    188.95 o 
 -24   0  24      110.65      127.41     77.16 o 
 -22   0  24     2706.26     2622.22    141.04 o 
 -20   0  24      342.41      406.78     76.97 o 
 -18   0  24     2027.50     2018.06    119.61 o 
 -16   0  24     4136.85     3954.42    166.48 o 
 -14   0  24     4169.54     3841.52    246.24 o 
 -12   0  24      347.82      226.17    134.09 o 
 -10   0  24     5430.69     6790.82    475.73 o 
  -8   0  24    32577.57    32906.37   1122.08 o 
  -6   0  24     7634.69     8775.23    557.94 o 
  -4   0  24      203.70      248.91    183.78 o 
  -2   0  24       46.50       76.76    183.76 o 
   0   0  24      410.32      495.81    237.31 o 
   2   0  24     1801.07     1800.08    245.64 o 
   4   0  24      105.09       69.79    195.40 o 
 -45   1  24      199.18      238.64     68.00 o 
 -43   1  24     1185.27     1406.08     82.06 o 
 -41   1  24      157.39       75.95     73.31 o 
 -39   1  24     1045.69     1237.27     80.32 o 
 -37   1  24     1766.65     1378.93     79.64 o 
 -35   1  24      822.52     1016.49     75.29 o 
 -33   1  24     1816.31     1641.23    128.31 o 
 -31   1  24      105.82      203.80     62.24 o 
 -29   1  24      683.45      558.17     75.82 o 
 -27   1  24     2366.37     2164.78    105.72 o 
 -25   1  24     5504.93     5153.97    135.45 o 
 -23   1  24     1058.67      872.69     64.34 o 
 -21   1  24     3891.13     3607.09    117.81 o 
 -19   1  24     1261.65     1068.40     67.83 o 
 -17   1  24     1696.87     1884.44    102.94 o 
 -15   1  24      961.67      733.86     96.05 o 
 -13   1  24        3.52      106.08     91.40 o 
 -11   1  24      530.06      535.31     78.91 o 
  -9   1  24       16.33       -2.88    100.77 o 
  -7   1  24     2345.62     2440.64    170.32 o 
  -5   1  24      492.74      421.90    123.22 o 
  -3   1  24       53.48       34.17    118.56 o 
  -1   1  24      437.36      380.15    118.68 o 
   1   1  24      111.25      188.24    194.60 o 
   3   1  24        2.55      238.59    130.28 o 
 -44   2  24      105.68      125.21     93.72 o 
 -42   2  24        0.92       69.54     67.68 o 
 -40   2  24       96.51      157.40     76.49 o 
 -38   2  24     1562.84     1657.60     84.61 o 
 -36   2  24        2.98        8.63     67.47 o 
 -34   2  24     3565.35     3592.79    160.53 o 
 -32   2  24      202.97      284.34     66.46 o 
 -30   2  24     3192.95     2971.94    112.25 o 
 -28   2  24      830.29      670.20     63.04 o 
 -26   2  24      529.84      501.62     67.38 o 
 -24   2  24       55.48       93.59     67.20 o 
 -22   2  24      752.55      675.58     79.93 o 
 -20   2  24     1444.60     1406.57     92.71 o 
 -18   2  24      640.53      671.24     69.58 o 
 -16   2  24     1419.83     1486.46     87.40 o 
 -14   2  24       83.66       57.54     63.78 o 
 -12   2  24       81.93        8.84     67.08 o 
 -10   2  24     2719.71     2898.83    201.89 o 
  -8   2  24     4394.18     3825.56    238.56 o 
  -6   2  24        0.63      157.06     98.92 o 
  -4   2  24     2040.14     2443.65    221.08 o 
  -2   2  24      185.47      -40.65    113.89 o 
   0   2  24       19.26      -16.09    111.57 o 
   2   2  24      729.17      745.66    136.51 o 
 -41   3  24       33.60      104.14     79.93 o 
 -39   3  24      931.29      685.63     89.51 o 
 -37   3  24     3087.61     3368.44    158.69 o 
 -35   3  24     1530.12     1760.13    139.17 o 
 -33   3  24      155.90       70.72     70.02 o 
 -31   3  24     1217.01      970.85     82.76 o 
 -29   3  24     6120.56     5986.96    157.38 o 
 -27   3  24       14.11       98.65     65.64 o 
 -25   3  24     6802.11     6204.70    166.41 o 
 -23   3  24      253.84       83.37     60.89 o 
 -21   3  24    10756.08    10606.12    216.73 o 
 -19   3  24      523.50      448.60     63.50 o 
 -17   3  24      719.86      715.06     69.34 o 
 -15   3  24      350.68      293.34     72.87 o 
 -13   3  24      476.92      489.94     70.89 o 
 -11   3  24      130.42      200.28     71.61 o 
  -9   3  24      541.28      593.59    119.01 o 
  -7   3  24      707.53      612.20     90.49 o 
  -5   3  24       80.87      -86.46     86.46 o 
  -3   3  24      221.74      573.13    115.24 o 
  -1   3  24      506.45      675.71    110.94 o 
 -38   4  24        0.34      147.47    126.91 o 
 -36   4  24      480.70      757.34     89.90 o 
 -34   4  24        5.68      -69.63     69.63 o 
 -32   4  24      108.79       80.90     86.80 o 
 -30   4  24      311.84      356.62     66.66 o 
 -28   4  24       40.44       21.62     62.95 o 
 -26   4  24      286.95      130.44     80.68 o 
 -24   4  24      145.85       84.15     59.50 o 
 -22   4  24     2793.32     3125.53    113.74 o 
 -20   4  24        0.07      -57.09     57.09 o 
 -18   4  24      438.45      373.50     64.71 o 
 -16   4  24       19.12      -59.36     59.36 o 
 -14   4  24      109.24      133.45     83.75 o 
 -12   4  24      412.75      443.27     66.52 o 
 -10   4  24       54.80      136.39     77.26 o 
  -8   4  24      581.81      609.39     86.78 o 
  -6   4  24      123.21       35.71     75.76 o 
  -4   4  24      341.38      328.31     96.29 o 
 -33   5  24     4951.80     4575.27    206.87 o 
 -31   5  24       63.79      118.25     64.16 o 
 -29   5  24      118.75      117.75     60.40 o 
 -27   5  24        7.84       13.52     59.96 o 
 -25   5  24      278.72      452.37     59.95 o 
 -23   5  24     2129.81     1862.09     93.59 o 
 -21   5  24      362.85      249.57     75.95 o 
 -19   5  24        2.02       56.20     60.09 o 
 -17   5  24      477.69      606.80     93.99 o 
 -15   5  24     1083.91      823.96     66.52 o 
 -13   5  24       43.10       67.90     63.81 o 
 -11   5  24       27.29      103.15     71.80 o 
  -9   5  24      323.06      362.51    101.03 o 
 -45   1  25      717.28     1162.98    152.46 o 
 -43   1  25        0.15      165.64     63.49 o 
 -41   1  25      489.35      556.34     81.43 o 
 -39   1  25     1068.95     1163.39     78.76 o 
 -37   1  25     1407.82     1484.44     82.68 o 
 -35   1  25     4045.21     3958.66    139.79 o 
 -33   1  25     1720.88     1963.55     90.00 o 
 -31   1  25     3397.55     2937.83    132.62 o 
 -29   1  25     2359.80     2492.95     99.98 o 
 -27   1  25       95.23       80.80     78.84 o 
 -25   1  25     8585.67     8368.70    213.28 o 
 -23   1  25     4706.88     4758.58    202.97 o 
 -21   1  25     4559.08     4405.28    194.08 o 
 -19   1  25      105.73      -97.50    124.23 o 
 -17   1  25      200.23      235.07     69.40 o 
 -15   1  25       38.52       71.61     79.88 o 
 -13   1  25     1346.46     1439.90    110.51 o 
 -11   1  25     5748.78     5637.64    277.35 o 
  -9   1  25     2699.00     2916.79    211.17 o 
  -7   1  25       26.12      156.88     98.65 o 
  -5   1  25     3319.05     3351.17    220.02 o 
  -3   1  25      286.98      258.23    125.02 o 
  -1   1  25       67.00      205.43    212.84 o 
   1   1  25       17.36       58.62    114.82 o 
 -44   2  25      297.41      241.97    111.82 o 
 -42   2  25      449.40      401.02     71.04 o 
 -40   2  25      122.14      331.21     73.03 o 
 -38   2  25       29.33       69.73     67.24 o 
 -36   2  25     9527.34     9553.26    233.91 o 
 -34   2  25      456.57      331.01     67.49 o 
 -32   2  25     1220.18      979.21     92.93 o 
 -30   2  25     1248.38     1449.39    104.39 o 
 -28   2  25      891.85      859.86     65.93 o 
 -26   2  25      333.08      439.26     63.64 o 
 -24   2  25       29.60       63.45     55.79 o 
 -22   2  25     1192.68     1384.68    107.36 o 
 -20   2  25     1392.03     1286.68     89.92 o 
 -18   2  25       18.82       -9.38     66.71 o 
 -16   2  25     2709.28     2601.49    106.95 o 
 -14   2  25     4632.13     4671.19    169.51 o 
 -12   2  25     3419.10     3244.34    142.78 o 
 -10   2  25     6475.99     5103.25    237.46 o 
  -8   2  25      579.06      516.19    105.01 o 
  -6   2  25     1477.31     1512.90    125.43 o 
  -4   2  25     2290.47     2198.84    184.62 o 
  -2   2  25       17.54       75.48    114.15 o 
   0   2  25      513.92      520.35    138.67 o 
 -41   3  25     1004.63     1116.98    104.46 o 
 -39   3  25     4242.18     4445.43    174.10 o 
 -37   3  25       37.97      108.56     75.80 o 
 -35   3  25     2203.67     2193.52    133.39 o 
 -33   3  25     1188.02     1080.58     75.97 o 
 -31   3  25      556.64      487.52     80.36 o 
 -29   3  25       12.97       89.83     82.60 o 
 -27   3  25      777.59      859.69     85.31 o 
 -25   3  25     4765.73     4306.59    140.28 o 
 -23   3  25       59.19       65.95     59.85 o 
 -21   3  25     3928.77     3552.26    168.78 o 
 -19   3  25      958.67      989.21     75.81 o 
 -17   3  25        9.71       33.86     67.37 o 
 -15   3  25      310.41      304.87     77.95 o 
 -13   3  25      699.75      774.69     77.27 o 
 -11   3  25       30.81      146.62     85.93 o 
  -9   3  25       26.00       51.48     85.08 o 
  -7   3  25      200.41      253.77     86.35 o 
  -5   3  25        1.93      -96.99    100.05 o 
  -3   3  25       79.82      -34.65    106.24 o 
 -38   4  25      437.67      365.81     91.55 o 
 -36   4  25        0.86       69.61    102.36 o 
 -34   4  25      524.06      659.95     77.83 o 
 -32   4  25      399.50      386.83     67.93 o 
 -30   4  25       39.88      181.50     64.83 o 
 -28   4  25     1362.55     1290.46     72.04 o 
 -26   4  25      593.39      408.25     61.91 o 
 -24   4  25       82.57      101.03     58.10 o 
 -22   4  25       11.12      -36.53     56.80 o 
 -20   4  25      292.19      326.33     61.73 o 
 -18   4  25      940.69     1000.34     78.97 o 
 -16   4  25      266.90      354.77     63.75 o 
 -14   4  25       11.96       95.79     63.16 o 
 -12   4  25      765.68      780.21     85.32 o 
 -10   4  25      143.91      121.91     77.08 o 
  -8   4  25     3033.17     2743.73    190.20 o 
  -6   4  25      314.76       20.82     86.92 o 
 -31   5  25     1142.10     1000.01     85.97 o 
 -29   5  25      355.01      260.99     80.53 o 
 -27   5  25       65.34      110.33     56.03 o 
 -25   5  25      762.97      976.70     64.26 o 
 -23   5  25     3563.18     3476.15    135.84 o 
 -21   5  25     1042.77      919.05     69.99 o 
 -19   5  25        2.51        7.45     97.84 o 
 -17   5  25       24.90      115.68     58.22 o 
 -15   5  25      206.84      337.02     77.42 o 
 -13   5  25       62.74      160.48     90.90 o 
 -11   5  25      227.10      140.27    104.63 o 
 -44   0  26      437.70      511.08     96.92 o 
 -42   0  26      414.14      408.66    102.99 o 
 -40   0  26     8669.44     8662.76    280.22 o 
 -38   0  26      463.90      188.67    101.64 o 
 -36   0  26     2827.47     3033.01    172.91 o 
 -34   0  26     3695.57     3979.89    287.22 o 
 -32   0  26     2811.23     2346.25    147.86 o 
 -30   0  26       29.09      -67.04     96.69 o 
 -28   0  26      302.13      263.08     86.25 o 
 -26   0  26     1890.04     1613.32    122.12 o 
 -24   0  26    11641.29    10133.72    304.73 o 
 -22   0  26    19809.07    19813.34    457.77 o 
 -20   0  26     1661.71     1339.16    112.72 o 
 -18   0  26      727.76      557.54     92.76 o 
 -16   0  26      107.36      367.93    255.59 o 
 -14   0  26     2649.36     2722.57    335.37 o 
 -12   0  26     5422.44     5043.22    290.96 o 
 -10   0  26    10091.80     8390.66    537.56 o 
  -8   0  26     2470.13     2451.29    234.86 o 
  -6   0  26     1331.73     1326.74    221.12 o 
  -4   0  26      156.97      -69.79    169.82 o 
  -2   0  26     1543.68     1140.74    190.90 o 
 -43   1  26        0.43       59.78     78.78 o 
 -41   1  26      805.46      919.47    100.08 o 
 -39   1  26      740.84      852.98     77.25 o 
 -37   1  26     1991.35     1909.59    123.57 o 
 -35   1  26      257.18      393.04     65.99 o 
 -33   1  26     3125.23     3416.29    132.87 o 
 -31   1  26      113.61      168.17     60.09 o 
 -29   1  26      126.55      118.29     59.43 o 
 -27   1  26      208.50      210.40     61.68 o 
 -25   1  26     4554.67     4961.75    188.07 o 
 -23   1  26    24573.61    24534.49    455.92 o 
 -21   1  26       12.59      101.19     57.89 o 
 -19   1  26       30.86       80.17     62.86 o 
 -17   1  26      115.42       57.24     68.63 o 
 -15   1  26     3035.40     3112.33    179.91 o 
 -13   1  26     1011.43     1143.17     99.43 o 
 -11   1  26      647.41      577.52    182.21 o 
  -9   1  26        0.76      280.07    114.71 o 
  -7   1  26      567.62      570.07    176.65 o 
  -5   1  26      107.63       64.82    183.77 o 
  -3   1  26      166.01      279.15    123.37 o 
  -1   1  26      209.50      171.84    112.60 o 
 -42   2  26      265.58      489.63     70.03 o 
 -40   2  26      477.76      427.94     67.69 o 
 -38   2  26     4168.66     4088.37    158.67 o 
 -36   2  26       24.02      181.81     95.98 o 
 -34   2  26       15.74       63.19     70.55 o 
 -32   2  26      685.11     1114.92    100.16 o 
 -30   2  26     1479.83     1500.47     89.74 o 
 -28   2  26       20.96      -11.02     56.90 o 
 -26   2  26      267.09      369.85     60.88 o 
 -24   2  26       16.93      -47.23     59.43 o 
 -22   2  26     1653.77     1785.66     93.59 o 
 -20   2  26      544.02      508.39     64.36 o 
 -18   2  26       27.46       72.89     61.89 o 
 -16   2  26     2705.09     2556.56    145.27 o 
 -14   2  26     1508.59     1523.87    140.78 o 
 -12   2  26     2613.93     2525.06    210.74 o 
 -10   2  26      945.27      967.90    110.16 o 
  -8   2  26        5.97      -53.98     96.26 o 
  -6   2  26      640.58     1008.90    161.47 o 
  -4   2  26     2386.69     2668.29    197.43 o 
  -2   2  26        0.37      169.20    116.64 o 
 -41   3  26      516.32      442.50    111.82 o 
 -39   3  26       79.55      211.77     99.68 o 
 -37   3  26      313.52      239.07     76.49 o 
 -35   3  26     3991.63     4036.64    145.14 o 
 -33   3  26      559.35      338.13     69.72 o 
 -31   3  26        2.23       43.27     62.44 o 
 -29   3  26     2245.55     2308.46    105.69 o 
 -27   3  26       96.87      177.94     59.79 o 
 -25   3  26      138.75       95.41     78.00 o 
 -23   3  26     4498.10     4670.51    176.14 o 
 -21   3  26     1092.79     1225.14     87.19 o 
 -19   3  26      251.38      267.21     64.90 o 
 -17   3  26     3332.38     3355.17    123.94 o 
 -15   3  26       14.28       18.49     62.69 o 
 -13   3  26     2819.34     2658.76    131.47 o 
 -11   3  26      365.96      449.40     86.36 o 
  -9   3  26     1012.14     1244.34    177.50 o 
  -7   3  26     1185.75     1279.07    171.20 o 
  -5   3  26        8.06      106.33    106.86 o 
 -36   4  26      510.97      673.02    113.37 o 
 -34   4  26     1153.79      973.65    111.24 o 
 -32   4  26        0.09      -59.37     59.37 o 
 -30   4  26       81.00      140.51     59.20 o 
 -28   4  26       64.53       86.77     58.89 o 
 -26   4  26        1.65       84.47     57.22 o 
 -24   4  26      730.25      822.83     64.89 o 
 -22   4  26     3282.39     2881.38    128.45 o 
 -20   4  26       88.05       74.06     60.07 o 
 -18   4  26     1750.50     1958.72    147.28 o 
 -16   4  26     3299.25     3213.45    134.30 o 
 -14   4  26     1060.57     1094.78     85.59 o 
 -12   4  26      285.34      205.76     70.43 o 
 -10   4  26       26.60      125.94     86.17 o 
  -8   4  26      261.75      247.25    112.79 o 
 -31   5  26       12.00      -23.26    123.28 o 
 -29   5  26       15.01       35.49     78.36 o 
 -27   5  26      151.94      168.26     55.23 o 
 -25   5  26      124.44      113.64     56.32 o 
 -23   5  26      429.96      421.78     60.09 o 
 -21   5  26     2908.53     3228.02    117.52 o 
 -19   5  26      241.59      208.80     61.29 o 
 -17   5  26       87.22      271.68     63.17 o 
 -15   5  26       35.32       46.01     77.14 o 
 -43   1  27       99.43       62.63     67.00 o 
 -41   1  27      537.88      505.58     90.55 o 
 -39   1  27      514.67      497.03     72.65 o 
 -37   1  27      180.51      114.92     63.65 o 
 -35   1  27     1979.08     2102.00     95.29 o 
 -33   1  27      902.05      838.84     72.23 o 
 -31   1  27     4626.84     4456.08    143.56 o 
 -29   1  27      223.32      234.10     63.20 o 
 -27   1  27       61.30       70.14     59.06 o 
 -25   1  27      378.80      396.03     64.14 o 
 -23   1  27        0.38       21.25     60.51 o 
 -21   1  27      666.33      614.29     66.61 o 
 -19   1  27      229.69      333.47     70.97 o 
 -17   1  27       42.38      -28.93     84.96 o 
 -15   1  27      203.18       66.46    123.11 o 
 -13   1  27     1560.26     1717.42    195.21 o 
 -11   1  27     2683.21     2580.97    171.56 o 
  -9   1  27      152.69       55.66     99.79 o 
  -7   1  27     3577.23     3849.54    248.67 o 
  -5   1  27       25.03       50.53    137.24 o 
  -3   1  27       73.18      -25.78    217.50 o 
 -42   2  27      254.66      157.80     93.29 o 
 -40   2  27        3.38      -40.73     63.86 o 
 -38   2  27     1667.14     1600.80     87.04 o 
 -36   2  27     3234.57     3468.43    128.68 o 
 -34   2  27     3063.80     3144.49    121.48 o 
 -32   2  27       18.84       41.20     63.45 o 
 -30   2  27     1180.74     1198.21     89.46 o 
 -28   2  27      281.73      326.92    138.44 o 
 -26   2  27      325.91      331.88     71.26 o 
 -24   2  27     1291.39     1023.25     88.57 o 
 -22   2  27       10.46      -65.09     68.35 o 
 -20   2  27       23.40       97.09    135.13 o 
 -18   2  27      271.61      231.84    114.29 o 
 -16   2  27     1991.00     2096.63    108.81 o 
 -14   2  27        1.00       73.20     77.65 o 
 -12   2  27      580.98      921.63    112.17 o 
 -10   2  27    11163.22    12128.76    355.55 o 
  -8   2  27       10.88      -37.57    101.28 o 
  -6   2  27       91.68       11.33    109.64 o 
  -4   2  27       53.52      167.52    116.75 o 
 -39   3  27        0.90       40.99     71.43 o 
 -37   3  27     1998.86     2014.31    171.14 o 
 -35   3  27     3884.06     3601.18    140.72 o 
 -33   3  27        2.64       32.72     73.72 o 
 -31   3  27      403.93      497.28     70.46 o 
 -29   3  27      155.91      124.16     61.25 o 
 -27   3  27     2778.84     2710.87    105.03 o 
 -25   3  27     2567.33     2322.79    102.48 o 
 -23   3  27       67.39       36.60     59.78 o 
 -21   3  27      418.12      469.19     63.72 o 
 -19   3  27     1132.08     1606.61    113.57 o 
 -17   3  27      760.11      504.44     82.17 o 
 -15   3  27        1.17      -23.17     78.13 o 
 -13   3  27        1.01       99.45     80.63 o 
 -11   3  27      583.02      483.81     92.82 o 
  -9   3  27      183.61      228.75    161.76 o 
  -7   3  27      195.51      241.01    112.68 o 
 -36   4  27       45.35      -10.33     92.72 o 
 -34   4  27      174.79      212.91     87.12 o 
 -32   4  27      241.99      105.92     63.64 o 
 -30   4  27      199.35      134.75     68.24 o 
 -28   4  27     1576.68     1637.35    125.77 o 
 -26   4  27      380.14      334.53     69.24 o 
 -24   4  27        0.31      -19.06     56.49 o 
 -22   4  27       13.17       20.53     71.11 o 
 -20   4  27       51.95       87.44     68.07 o 
 -18   4  27      158.99       30.40     57.97 o 
 -16   4  27       75.60      -13.97     90.51 o 
 -14   4  27        3.55        2.96     70.66 o 
 -12   4  27      940.02     1103.50    107.03 o 
 -27   5  27      801.92     1121.24    127.84 o 
 -25   5  27     1552.12     1567.44    122.88 o 
 -23   5  27        0.03       63.28     65.02 o 
 -21   5  27        5.05      -32.09     63.85 o 
 -44   0  28       19.57      338.32    171.30 o 
 -42   0  28       14.90      130.99    101.76 o 
 -40   0  28      683.37     1051.86    409.53 o 
 -38   0  28     4474.63     4476.51    224.27 o 
 -36   0  28    10116.31     9675.78    299.98 o 
 -34   0  28     1267.40     1479.32    113.21 o 
 -32   0  28     2878.87     2832.84    232.32 o 
 -30   0  28      289.95      193.76     96.82 o 
 -28   0  28      965.68      885.91    102.41 o 
 -26   0  28     1721.69     1782.44    128.96 o 
 -24   0  28      581.92      746.44    100.96 o 
 -22   0  28     6589.68     6186.92    269.12 o 
 -20   0  28     2180.18     2039.75    232.85 o 
 -18   0  28     1648.71     1231.46    265.38 o 
 -16   0  28     2294.33     2176.58    226.04 o 
 -14   0  28      756.60      393.33    136.09 o 
 -12   0  28     2847.76     2420.02    228.93 o 
 -10   0  28     6449.26     6222.18    329.05 o 
  -8   0  28     4114.61     4303.25    356.66 o 
  -6   0  28     1234.87      947.37    188.54 o 
 -43   1  28        6.60      -29.93     67.70 o 
 -41   1  28     1246.08     1364.42     84.48 o 
 -39   1  28       66.94      132.63     93.74 o 
 -37   1  28     2150.65     2611.10    113.00 o 
 -35   1  28      167.13      281.13     67.32 o 
 -33   1  28      334.39      223.63     84.00 o 
 -31   1  28     4700.76     4862.01    148.70 o 
 -29   1  28     2931.34     2936.26    143.00 o 
 -27   1  28     8119.41     7406.43    191.84 o 
 -25   1  28      484.54      672.67     80.81 o 
 -23   1  28    14892.11    14546.29    542.25 o 
 -21   1  28     1797.64     1443.69    126.32 o 
 -19   1  28     1075.04      853.87     99.92 o 
 -17   1  28        0.09      -91.66    122.06 o 
 -15   1  28      658.48      719.40    110.53 o 
 -13   1  28     1779.73     1772.40    211.57 o 
 -11   1  28      421.53      239.52     98.03 o 
  -9   1  28        6.75     -106.03    106.03 o 
  -7   1  28     1802.27     1651.13    154.76 o 
  -5   1  28       35.31       32.26    109.92 o 
 -42   2  28     2465.22     2532.56    145.79 o 
 -40   2  28      338.62      311.28     67.73 o 
 -38   2  28     2240.42     2246.83    117.73 o 
 -36   2  28     3727.84     4216.01    133.41 o 
 -34   2  28     1033.11      936.19     72.43 o 
 -32   2  28       74.41       77.96     84.99 o 
 -30   2  28     2194.09     2190.14    114.02 o 
 -28   2  28      311.82      363.36     95.73 o 
 -26   2  28        6.70       97.70    100.04 o 
 -24   2  28       51.68       13.49     93.05 o 
 -22   2  28      393.04      430.11     74.01 o 
 -20   2  28       37.62        4.18     68.66 o 
 -18   2  28      733.96      760.43     79.31 o 
 -16   2  28        8.37        5.10     75.86 o 
 -14   2  28       73.28       -1.83     96.66 o 
 -12   2  28     2952.57     3006.62    184.18 o 
 -10   2  28     2627.18     2379.37    236.02 o 
  -8   2  28      901.80      525.72    149.26 o 
  -6   2  28      100.31      494.22    175.80 o 
 -39   3  28      462.01      495.03     86.05 o 
 -37   3  28      882.55      872.89     86.90 o 
 -35   3  28      335.31      288.14     68.09 o 
 -33   3  28      537.47      342.83     83.76 o 
 -31   3  28     1735.94     1977.26    136.84 o 
 -29   3  28        0.33       19.26     62.33 o 
 -27   3  28       19.46       96.79     60.09 o 
 -25   3  28      803.18      844.29     68.32 o 
 -23   3  28      186.91      160.82     65.28 o 
 -21   3  28       43.62       13.20     82.34 o 
 -19   3  28      132.36      209.25     86.68 o 
 -17   3  28      101.45       48.67     81.18 o 
 -15   3  28      206.53      326.24    118.16 o 
 -13   3  28      754.67      721.29     97.63 o 
 -11   3  28       66.93      -47.35    109.41 o 
  -9   3  28      708.48      452.76    233.90 o 
 -34   4  28       29.30      121.74     69.28 o 
 -32   4  28     1685.71     1736.07    102.00 o 
 -30   4  28      300.78      432.96     65.47 o 
 -28   4  28      236.78       95.69     57.34 o 
 -26   4  28      470.04      534.42     84.55 o 
 -24   4  28       20.64       15.85     57.57 o 
 -22   4  28       30.96      -29.95     59.47 o 
 -20   4  28      165.51      273.47     62.57 o 
 -18   4  28       46.36        5.64     84.04 o 
 -16   4  28      781.99      734.81     78.21 o 
 -14   4  28      657.32      525.10    127.60 o 
 -43   1  29      967.29     1281.66    101.12 o 
 -41   1  29     1220.50     1411.70     97.80 o 
 -39   1  29        4.82       41.27     79.72 o 
 -37   1  29        5.62      -16.32     66.85 o 
 -35   1  29     2107.96     1939.85     97.95 o 
 -33   1  29       13.88       91.79     62.00 o 
 -31   1  29      232.49      219.90     72.93 o 
 -29   1  29     2552.96     2703.69    130.00 o 
 -27   1  29      776.89      528.29     69.56 o 
 -25   1  29     8045.20     7201.36    265.93 o 
 -23   1  29     1884.55     1890.13    105.29 o 
 -21   1  29       84.07       46.64     74.12 o 
 -19   1  29     1267.42     1337.90    156.94 o 
 -17   1  29      806.61      559.84    109.25 o 
 -15   1  29      976.20     1086.73    227.14 o 
 -13   1  29     1691.36     1418.50    109.44 o 
 -11   1  29      457.17      596.53    116.73 o 
  -9   1  29       12.08      -92.46    118.63 o 
  -7   1  29      116.39     -255.89    255.89 o 
 -40   2  29       50.81      -74.32     74.32 o 
 -38   2  29     1615.00     1563.99    131.63 o 
 -36   2  29      129.78      109.53     76.13 o 
 -34   2  29      461.90      571.73     90.27 o 
 -32   2  29        2.04      123.41     69.07 o 
 -30   2  29      303.04      122.42     87.39 o 
 -28   2  29     1864.64     1724.20    244.10 o 
 -26   2  29      221.33      210.07     72.04 o 
 -24   2  29     8788.25     9266.23    248.92 o 
 -22   2  29     1088.20     1256.20     89.60 o 
 -20   2  29        8.36      -67.92     73.08 o 
 -18   2  29      415.29      413.79     86.87 o 
 -16   2  29        0.06      283.32     96.58 o 
 -14   2  29     1709.17     1395.70    124.31 o 
 -12   2  29     1209.32     1163.22    122.96 o 
 -10   2  29      712.41      680.45    208.27 o 
 -37   3  29     3456.69     3841.69    140.61 o 
 -35   3  29      243.51       68.92     80.10 o 
 -33   3  29       46.32      132.86     60.61 o 
 -31   3  29      918.18      930.71     73.08 o 
 -29   3  29       10.16       79.75     94.49 o 
 -27   3  29        3.51      218.21     78.43 o 
 -25   3  29     1291.73     1340.54     93.43 o 
 -23   3  29       16.88      -81.64     81.64 o 
 -21   3  29      103.69      149.33     78.33 o 
 -19   3  29       54.28      104.22    112.00 o 
 -17   3  29      146.44      212.49     87.56 o 
 -15   3  29      897.62     1047.12    110.30 o 
 -13   3  29      809.51      766.65    101.80 o 
 -32   4  29       61.93       49.26     80.83 o 
 -30   4  29        8.21       68.22     76.39 o 
 -28   4  29      537.42      427.82     78.59 o 
 -26   4  29      166.07      248.63     81.19 o 
 -24   4  29      118.75      279.17     87.63 o 
 -22   4  29      191.97      224.05    101.12 o 
 -20   4  29        1.03       33.17     68.33 o 
 -18   4  29       12.71       39.51    106.46 o 
 -42   0  30      541.73      360.81    158.22 o 
 -40   0  30      499.11      635.37    185.40 o 
 -38   0  30     1096.79     1131.58    167.63 o 
 -36   0  30       42.67       71.68    126.91 o 
 -34   0  30      386.22      296.28     99.40 o 
 -32   0  30      393.36      788.00    136.87 o 
 -30   0  30        4.54       30.69    107.98 o 
 -28   0  30       38.61      -88.51     88.51 o 
 -26   0  30     1225.95      833.74    130.01 o 
 -24   0  30     1405.44     1237.00    128.98 o 
 -22   0  30     1083.61     1167.34    293.24 o 
 -20   0  30     1475.57      903.17    232.78 o 
 -18   0  30     6309.06     6477.57    431.68 o 
 -16   0  30       63.21       43.03    273.32 o 
 -14   0  30       84.56      165.16    131.59 o 
 -12   0  30     3704.94     3661.73    405.56 o 
 -10   0  30      591.67      570.09    160.56 o 
 -41   1  30      653.37      876.20    126.71 o 
 -39   1  30       72.50       58.52     73.47 o 
 -37   1  30        6.67       -0.54     64.62 o 
 -35   1  30      195.07      350.08     81.67 o 
 -33   1  30     2241.29     2001.92     98.68 o 
 -31   1  30      610.07      674.07     74.00 o 
 -29   1  30      311.29      335.70     77.16 o 
 -27   1  30     1748.20     1631.08    107.44 o 
 -25   1  30     2406.29     2967.40    144.92 o 
 -23   1  30        0.66       76.74     78.63 o 
 -21   1  30     1235.31     1362.06    104.77 o 
 -19   1  30       23.36      236.42    109.95 o 
 -17   1  30      729.36      705.31    100.23 o 
 -15   1  30      850.24      880.79    101.78 o 
 -13   1  30       11.91       11.37    107.03 o 
 -11   1  30       26.45       -9.39    110.08 o 
 -40   2  30      301.12      278.22     80.48 o 
 -38   2  30     1964.19     2115.83    107.73 o 
 -36   2  30      711.00      722.98     84.96 o 
 -34   2  30      120.78       70.95     78.38 o 
 -32   2  30      366.90      346.75     77.95 o 
 -30   2  30      240.44      160.77     71.96 o 
 -28   2  30     1545.22     1373.26    100.31 o 
 -26   2  30      102.74       71.76     70.08 o 
 -24   2  30      855.64      878.45     81.02 o 
 -22   2  30      693.47      722.72    108.40 o 
 -20   2  30       29.54       -9.67     78.87 o 
 -18   2  30      748.81      960.67    109.63 o 
 -16   2  30      129.86      -32.62    145.40 o 
 -14   2  30     3175.90     3362.50    160.72 o 
 -12   2  30      482.04      791.31    112.64 o 
 -37   3  30       39.82      167.63     73.49 o 
 -35   3  30      705.79      674.06     90.20 o 
 -33   3  30      692.88      687.72     67.86 o 
 -31   3  30        0.58        6.74     61.91 o 
 -29   3  30      686.90      738.66     80.67 o 
 -27   3  30       54.75       72.68    114.78 o 
 -25   3  30     6267.17     6087.77    181.08 o 
 -23   3  30      105.84       65.84     95.54 o 
 -21   3  30        9.16       22.48     99.40 o 
 -19   3  30      456.37      574.66     87.92 o 
 -17   3  30      483.43      478.85     94.30 o 
 -15   3  30     2014.80     2158.65    212.14 o 
 -26   4  30      116.36      149.66    112.12 o 
 -41   1  31      106.75      248.16    109.24 o 
 -39   1  31        7.03       65.92    115.53 o 
 -37   1  31      173.46      157.91     82.95 o 
 -35   1  31      146.53      154.52     62.57 o 
 -33   1  31     3148.19     2796.95    127.96 o 
 -31   1  31     2240.67     2490.61    117.86 o 
 -29   1  31     2624.65     2823.57    185.93 o 
 -27   1  31      223.73      270.03     80.21 o 
 -25   1  31     4672.83     5419.91    306.87 o 
 -23   1  31     2801.59     2669.73    182.83 o 
 -21   1  31      331.35      429.52    121.05 o 
 -19   1  31       13.12       10.97     89.43 o 
 -17   1  31      139.89      143.74     93.58 o 
 -15   1  31        0.55      -61.52    110.39 o 
 -13   1  31        9.45     -146.98    146.98 o 
 -38   2  31     1007.12     1162.11    128.87 o 
 -36   2  31      715.44      516.78     74.16 o 
 -34   2  31        2.11      -41.07     65.14 o 
 -32   2  31        5.35      104.50     67.15 o 
 -30   2  31      806.08      780.09     84.20 o 
 -28   2  31       52.59       -1.83     71.51 o 
 -26   2  31      364.80      474.46     79.45 o 
 -24   2  31     1658.60     1923.30    162.42 o 
 -22   2  31      887.32      955.30    108.76 o 
 -20   2  31       24.48      -77.85    115.05 o 
 -18   2  31      600.87      489.99    254.58 o 
 -16   2  31      512.23      534.34    139.04 o 
 -33   3  31        3.13      171.14    105.76 o 
 -31   3  31     1939.23     2067.65    106.01 o 
 -29   3  31      168.02      108.33     70.13 o 
 -27   3  31       81.13      114.95     98.03 o 
 -25   3  31     3046.78     3882.66    163.43 o 
 -23   3  31     1496.77     1200.52     89.04 o 
 -21   3  31        0.61      249.01     99.18 o 
 -19   3  31        1.40       83.44    137.01 o 
 -40   0  32       26.81      187.38    114.78 o 
 -38   0  32      631.24      801.78    125.12 o 
 -36   0  32        0.17      -11.54     95.30 o 
 -34   0  32      168.83       23.94    126.50 o 
 -32   0  32     5968.05     5758.11    237.24 o 
 -30   0  32       19.67      178.36    188.23 o 
 -28   0  32       93.80      -14.07    203.54 o 
 -26   0  32     5994.91     6927.72    443.34 o 
 -24   0  32     1819.31     1939.48    230.50 o 
 -22   0  32      551.11      839.96    183.81 o 
 -20   0  32      747.53      630.98    150.04 o 
 -18   0  32        5.04       83.98    182.60 o 
 -16   0  32      627.63      480.32    144.10 o 
 -39   1  32     1831.87     2547.52    380.91 o 
 -37   1  32        6.57       57.62    107.59 o 
 -35   1  32       80.78      116.75     78.41 o 
 -33   1  32      560.88      645.65     76.81 o 
 -31   1  32      212.76      176.28    122.18 o 
 -29   1  32     1934.20     1861.16    174.94 o 
 -27   1  32      882.78      915.54    170.64 o 
 -25   1  32      129.95      -68.77    113.60 o 
 -23   1  32      404.66      374.04    170.13 o 
 -21   1  32      785.80      731.86    111.79 o 
 -19   1  32       62.41       99.17    100.11 o 
 -17   1  32      359.19      408.02    101.23 o 
 -36   2  32      990.99     1090.28     82.88 o 
 -34   2  32      648.21      777.01     78.81 o 
 -32   2  32       46.65      100.85     71.15 o 
 -30   2  32      363.35      561.21    126.49 o 
 -28   2  32     1954.92     1917.37    116.03 o 
 -26   2  32       47.97      346.97    168.77 o 
 -24   2  32      834.21      802.00     95.69 o 
 -22   2  32     1518.51     1763.37    238.25 o 
 -20   2  32      139.77      -59.32    133.24 o 
 -37   1  33      193.43      183.35    103.76 o 
 -35   1  33      560.73      428.50    103.42 o 
 -33   1  33      136.51       51.98     89.99 o 
 -31   1  33      261.04      182.01     82.55 o 
 -29   1  33     2055.65     1970.67    140.38 o 
 -27   1  33      412.94      365.97    115.28 o 
 -25   1  33      620.75      719.52    121.22 o 
 -23   1  33      125.81      173.30    104.45 o 
 -21   1  33       59.58      258.28    166.59 o 
 -32   2  33       51.87      -11.00     78.98 o 
 -30   2  33      468.82      637.10     91.15 o 
 -28   2  33      639.26      707.94    124.92 o 
 -26   2  33      104.35      351.76    282.64 o 
 -24   2  33        0.01     -288.43    446.61 o 
 -34   0  34     1104.36     1061.41    218.80 o 
 -32   0  34        5.31      188.41    214.00 o 
 -30   0  34     1481.57     2404.96    277.05 o 
 -28   0  34       88.35      218.66    160.51 o 
 -26   0  34      503.54      695.71    190.80 o 
 -31   1  34      356.19     1570.44    418.79 o 
 -29   1  34      339.74      446.92    151.49 o 
                                                 
